# Supplementary material for: Accurate flux predictions using tissue-specific gene expression in plant metabolic modeling
Source: Bioinformatics. 2023 Apr 11;39(5):btad186. doi: 10.1093/bioinformatics/btad186 (PMC10159652; doi:10.1093/bioinformatics/btad186)
Supplement: btad186_Supplementary_Data [file btad186_supplementary_data.zip]

Archive with 7 entries (7 files):
- Supplemental Information.docx
- Supplemental_Dataset_2.xls
- Supplemental_Dataset_3.xlsx
- Supplemental_Dataset_4.xlsx
- Supplemental_Dataset_5.xlsx
- Supplemental_Dataset_6.xlsx
- Supplemental Dataset 1.xlsx
