# Supplementary material for: Accurate flux predictions using tissue-specific gene expression in plant metabolic modeling
Source: Bioinformatics. 2023 Apr 11;39(5):btad186. doi: 10.1093/bioinformatics/btad186 (PMC10159652; doi:10.1093/bioinformatics/btad186)
Supplement: btad186_Supplementary_Data [file btad186_supplementary_data.zip › Supplemental_Dataset_2.xls]

## Sheet: Description
Description
Full .xls format model used in the present study. Subcellular compartmentation denoted by codes shown below. Tissue and day/night distinctions also clarified below.
Subcellular compartment	Code
Cytosol	_c_
Mitochondrion	_m_
Plastid	_h_
Peroxisome	_p_
Intermembrane space of mitochondrion	_i_
Tissues	Code
Leaf	_lf
Stem	_st
Root	_rt
Time	Code
Day	None
Night	NT_

## Sheet: Reaction List
Abbreviation	Description	Reaction	GPR	Lower bound	Upper bound	Objective	Subsystem	Notes	EC Number
PSII_h_lf	photosystem II	hnu[hl] + 0.5 PQ[hl] + 0.5 H2O[hl] + H[hl] -> 0.5 PQH2[hl] + 0.25 O2[hl] + H[ll]	((ATCG00020)AND(ATCG00680)AND(ATCG00280)AND(ATCG00270)AND(ATCG00580)AND(ATCG00570)AND(ATCG00710)AND(ATCG00080)AND(ATCG00550)AND(ATCG00070)AND(ATCG00560)AND(ATCG00220)AND(ATCG00700)AND((AT5G66570)OR(AT3G50820))AND(AT1G06680)AND((AT4G21280)OR(AT4G05180))AND(AT1G79040)AND(AT1G44575)AND(ATCG00690)AND(AT3G21055)AND(AT2G30570)AND(AT2G06520)AND(AT1G67740)AND(ATCG00300))	0	1000	0	light reactions	Reference: http://www.sciencedirect.com/science/article/pii/S1360138511002263 KEGG: R09503	1.10.3.9
Cytb6f_h_lf	cytochrom b6f complex	PCox[hl] + PQH2[hl] -> PQ[hl] + 2 H[ll] + PCrd[hl] + eq[hl]	((ATCG00540)AND(ATCG00720)AND(AT4G03280)AND(ATCG00730)AND(ATCG00600)AND(ATCG00590)AND(AT2G26500)AND(ATCG00210))	0	1000	0	light reactions	Reference: http://www.sciencedirect.com/science/article/pii/S1360138511002263 KEGG: R03817	1.10.99.1
PSI_h_lf	photosystem I	hnu[hl] + PCrd[hl] + Fdox[hl] -> PCox[hl] + Fdrd[hl]	((ATCG00350)AND(ATCG00340)AND(ATCG01060)AND((AT4G02770)OR(AT1G03130))AND((AT4G28750)OR(AT2G20260))AND(AT1G31330)AND(AT1G55670)AND((AT3G16140)OR(AT1G52230))AND(ATCG00510)AND(ATCG00630)AND(AT1G30380)AND(AT4G12800)AND(AT5G64040)AND(AT1G08380)AND(AT2G46820))	0	1000	0	light reactions	Reference: http://www.sciencedirect.com/science/article/pii/S1360138511002263 KEGG: R09542	1.97.1.12
Fd-NADPR_h_lf	ferredoxin-NADP reductase	H[hl] + 2 Fdrd[hl] + NADP[hl] -> 2 Fdox[hl] + NADPH[hl]	((AT5G66190)AND(AT1G20020))	0	1000	0	light reactions	Reference: KEGG: R01195	1.18.1.2
ATPase_h_lf	ATPase	14 H[ll] + 3 ADP[hl] + 3 Pi[hl] <=> 3 H2O[hl] + 11 H[hl] + 3 ATP[hl]	((AT5G66190)AND(AT1G20020))	-1000	1000	0	light reactions	Reference: http://www.sciencedirect.com/science/article/pii/S1360138511002263 KEGG: R00086	3.6.3.14
QCYC_h_lf	QCYC	2 eq[hl] + PQ[hl] + 2 H[hl] -> PQH2[hl]		0	1000	0	light reactions	--	--
CEF_h_lf	CEF	2 Fdrd[hl] + 2 H[hl] + PQ[hl] -> 2 Fdox[hl] + PQH2[hl]		0	1000	0	light reactions	--	--
PTOX_h_lf	PTOX	O2[hl] + 2 PQH2[hl] -> 2 H2O[hl] + 2 PQ[hl]		0	1000	0	light reactions	--	--
NDHq_h_lf	NDHq	H[hl] + NADPH[hl] + PQ[hl] -> NADP[hl] + PQH2[hl]		0	1000	0	light reactions	--	--
RBC_h_lf	RuBisCO	H2O[hl] + RuBP[hl] + CO2[hl] -> 2 H[hl] + 2 PGA[hl]	((ATCG00490)AND((AT5G38430)OR(AT5G38420)OR(AT1G67090)OR(AT5G38410)))	0	1000	0	Calvin-Benson cycle	Reference: http://www.annualreviews.org/doi/abs/10.1146/annurev.arplant.53.100301.135233 KEGG: R00024	4.1.1.39
PGAK_h_lf	PGA kinase	ATP[hl] + PGA[hl] <=> ADP[hl] + DPGA[hl]	((AT3G12780)OR(AT1G56190))	-1000	1000	0	Calvin-Benson cycle, glycolysis	Reference: KEGG: R01512	2.7.2.3
GAPDH1_h_lf	GAP dehydrogenase	H[hl] + NADPH[hl] + DPGA[hl] -> NADP[hl] + Pi[hl] + GAP[hl]	((AT3G26650)OR(AT1G12900))OR(((AT3G26650)OR(AT1G12900))AND(AT1G42970))	0	1000	0	Calvin-Benson cycle	Reference: http://www.ncbi.nlm.nih.gov/pubmed/20516587, http://www.jbc.org/content/287/25/21372.long KEGG: R01063	1.2.1.13
TPI_h_lf	TP isomerase	GAP[hl] <=> DHAP[hl]	((AT3G55440)OR(AT2G21170))	-1000	1000	0	Calvin-Benson cycle, glycolysis	Reference: http://mplant.oxfordjournals.org/content/early/2013/11/04/mp.sst139.full (spinach) KEGG: R01015	5.3.1.1
FBPA_h_lf	FBP aldolase	GAP[hl] + DHAP[hl] <=> FBP[hl]	((AT2G01140)OR(AT4G26530)OR(AT3G52930)OR(AT4G38970)OR(AT5G03690)OR(AT2G21330))	-1000	1000	0	Calvin-Benson cycle, glycolysis	Reference: http://www.mcponline.org/content/5/1/114.full KEGG: R01068	4.1.2.13
FBPase_h_lf	FBPase	H2O[hl] + FBP[hl] -> Pi[hl] + F6P[hl]	(AT3G54050)	0	1000	0	Calvin-Benson cycle, glycolysis	Reference: http://jxb.oxfordjournals.org/content/50/330/1 KEGG: R00762	3.1.3.11
FTK_h_lf	F6P transketolase	GAP[hl] + F6P[hl] <=> E4P[hl] + X5P[hl]	((AT3G60750)OR(AT2G45290))	-1000	1000	0	Calvin-Benson cycle, pentose phosphate pathway	Reference: http://www.mcponline.org/content/5/1/114.full KEGG: R01067	2.2.1.1
SBPA_h_lf	SBP aldolase	DHAP[hl] + E4P[hl] -> SBP[hl]	((AT2G01140)OR(AT4G26530)OR(AT3G52930)OR(AT4G38970)OR(AT5G03690)OR(AT2G21330))	0	1000	0	Calvin-Benson cycle	Reference: http://www.mcponline.org/content/5/1/114.full KEGG: R01829	4.1.2.13
SBPase_h_lf	SBPase	H2O[hl] + SBP[hl] -> Pi[hl] + S7P[hl]	(AT3G55800)	0	1000	0	Calvin-Benson cycle	Reference: http://jxb.oxfordjournals.org/content/50/330/1 KEGG: R01845	3.1.3.37
STK_h_lf	S7P transketolase	GAP[hl] + S7P[hl] <=> X5P[hl] + R5P[hl]	((AT3G60750)OR(AT2G45290))	-1000	1000	0	Calvin-Benson cycle, pentose phosphate pathway	Reference: http://www.mcponline.org/content/5/1/114.full KEGG: R01641	2.2.1.1
Ru5PE_h_lf	Ru5P epimerase	X5P[hl] <=> Ru5P[hl]	((AT1G63290)OR(AT3G01850)OR(AT5G61410))	-1000	1000	0	Calvin-Benson cycle, pentose phosphate pathway	Reference: http://www.plantphysiol.org/content/118/1/199.long (spinach) KEGG: R01529	5.1.3.1
R5PI_h_lf	R5P isomerase	R5P[hl] <=> Ru5P[hl]	(AT3G04790)	-1000	1000	0	Calvin-Benson cycle, pentose phosphate pathway	Reference: Noltmann, EA; The Enzymes, 3rd Ed. (Boyer, PD, ed.) 6, 271-354 (1972), http://www.mcponline.org/content/5/1/114.full KEGG: R01056	5.3.1.6
Ru5PK_h_lf	Ru5P kinase	ATP[hl] + Ru5P[hl] -> H[hl] + ADP[hl] + RuBP[hl]	(AT1G32060)	0	1000	0	Calvin-Benson cycle	Reference: http://www.plantphysiol.org/content/139/3/1433.long KEGG: R01523	2.7.1.19
PGI_h_lf	G6P isomerase	F6P[hl] <=> G6P[hl]	(AT4G24620)	-1000	1000	0	starch synthesis	Reference: http://www.plantphysiol.org/content/139/3/1433.long KEGG: R00771	5.3.1.9
PGM_h_lf	Phosphoglucomutase	G6P[hl] <=> G1P[hl]	((AT1G23190)OR(AT1G70730)OR(AT5G51820))	-1000	1000	0	starch synthesis	Reference: http://www.ncbi.nlm.nih.gov/pmc/articles/PMC59005/#B19 KEGG: R08639	5.4.2.2
AGPase_h_lf	G1P adenylyltransferase	ATP[hl] + G1P[hl] -> ADPG[hl] + PPi[hl]	((AT5G19220)OR(AT1G27680)OR(AT4G39210)OR(AT2G21590))AND((AT5G48300)OR(AT1G05610))	0	1000	0	starch synthesis	Reference: http://www.jbc.org/content/280/9/8143.long KEGG: R00948	2.7.7.27
StS_h1_lf	starch synthase	H2O[hl] + ADPG[hl] -> H[hl] + ADP[hl] + starch1[hl]	((AT5G24300)OR(AT3G01180)OR(AT1G11720)OR(AT4G18240))	0	1000	0	starch synthesis	Reference: KEGG: R06049	2.4.1.21
StS_h2_lf	starch synthase	ADPG[hl] + starch1[hl] -> H[hl] + ADP[hl] + starch2[hl] + DummyStarch[hl]	((AT5G24300)OR(AT3G01180)OR(AT1G11720)OR(AT4G18240))	0	1000	0	starch synthesis	Reference: KEGG: R06049	2.4.1.21
StS_h3_lf	starch synthase	DummyStarch[hl] + ADPG[hl] + starch2[hl] -> H[hl] + ADP[hl] + starch3[hl]	((AT5G24300)OR(AT3G01180)OR(AT1G11720)OR(AT4G18240))	0	1000	0	starch synthesis	Reference: KEGG: R06049	2.4.1.21
bAMY1_h_lf	amylase	H2O[hl] + starch5[hl] -> starch3[hl] + Mas[hl]	(AT1G69830)AND((AT5G18670)OR(AT3G23920)OR(AT4G00490)OR(AT4G17090)OR(AT4G15210)OR(AT2G32290))	0	1000	0	starch degradation	Reference: KEGG: R06159	3.2.1.1 + 3.2.1.2
bAMY2_h_lf	amylase	H2O[hl] + starch3[hl] -> starch1[hl] + Mas[hl]	(AT1G69830)AND((AT5G18670)OR(AT3G23920)OR(AT4G00490)OR(AT4G17090)OR(AT4G15210)OR(AT2G32290))	0	1000	0	starch degradation	Reference: KEGG: R06159	3.2.1.1 + 3.2.1.2
DPE11_h_lf	disproportionating enzyme	2 starch3[hl] -> starch5[hl] + Glc[hl]	((AT5G64860)OR(AT2G40840))	0	1000	0	starch degradation	Reference: KEGG: R06069	2.4.1.25
DPE12_h_lf	disproportionating enzyme	starch1[hl] + Mas[hl] -> starch2[hl] + Glc[hl] + DummyStarch[hl]	((AT5G64860)OR(AT2G40840))	0	1000	0	starch degradation	Reference: KEGG: R06069	2.4.1.25
DPE13_h_lf	disproportionating enzyme	DummyStarch[hl] + starch2[hl] + Mas[hl] -> starch3[hl] + Glc[hl]	((AT5G64860)OR(AT2G40840))	0	1000	0	starch degradation	Reference: KEGG: R06069	2.4.1.25
DPE2_c_lf	disproportionating enzyme	starch1[cl] + Mas[cl] -> starch2[cl] + Glc[cl]	((AT5G64860)OR(AT2G40840))	0	1000	0	starch degradation	Reference: KEGG: R06069	2.4.1.25
HEXK_c_lf	Hexokinase	Glc[cl] + ATP[cl] -> G6P[cl] + ADP[cl] + H[cl]	(AT2G19860)	0	1000	0	starch degradation, sucrose degradation	Reference: KEGG: R00299	2.7.1.1
StP1_h_lf	(starch) phosphorylase	DummyStarch[hl] + Pi[hl] + starch2[hl] -> G1P[hl] + starch1[hl]	((AT1G69830)AND(AT3G46970))	0	1000	0	starch degradation	Reference: KEGG: R06185	3.2.1.1 + 2.4.1.1
StP21_c_lf	(starch) phosphorylase	starch2[cl] + Pi[cl] -> starch1[cl] + G1P[cl]	(AT3G46970)	0	1000	0	starch degradation	Reference: KEGG: R06050	2.4.1.1
TPI_c_lf	TP isomerase	GAP[cl] <=> DHAP[cl]	((AT3G55440)OR(AT2G21170))	-1000	1000	0	sucrose synthesis, gluconeogenesis, glycolysis	Reference: http://mplant.oxfordjournals.org/content/early/2013/11/04/mp.sst139.full (spinach) KEGG: R01015	5.3.1.1
FBPA_c_lf	FBP aldolase	GAP[cl] + DHAP[cl] <=> FBP[cl]	((AT4G26520)OR(AT4G26530)OR(AT3G52930)OR(AT2G36460)OR(AT5G03690))	-1000	1000	0	sucrose synthesis, gluconeogenesis, glycolysis	Reference: http://www.mcponline.org/content/5/1/114.full KEGG: R01068	4.1.2.13
FBPase_c_lf	FBPase	FBP[cl] + H2O[cl] -> Pi[cl] + F6P[cl]	(AT1G43670)	0	1000	0	sucrose synthesis, gluconeogenesis, glycolysis	Reference: http://jxb.oxfordjournals.org/content/50/330/1 KEGG: R00762	3.1.3.11
F6PK2_c_lf	F6P kinase	ATP[cl] + F6P[cl] -> ADP[cl] + H[cl] + F26BP[cl]	(AT1G07110)	0	1000	0	sucrose synthesis	Reference: http://www.biochemj.org/bj/359/0591/bj3590591.htm KEGG: R02732	2.7.1.105
F26BPPh_c_lf	F26BP phosphorylase	H2O[cl] + F26BP[cl] <=> Pi[cl] + F6P[cl]	(AT1G07110)	-1000	1000	0	sucrose synthesis	Reference: http://www.biochemj.org/bj/359/0591/bj3590591.htm KEGG: R00763	3.1.3.46
PGI_c_lf	G6P isomerase	F6P[cl] <=> G6P[cl]	((AT4G24620)OR(AT5G42740))	-1000	1000	0	sucrose synthesis, sucrose degradation, gluconeogenesis	Reference: http://www.ncbi.nlm.nih.gov/pmc/articles/PMC59005/#B19 KEGG: R00771	5.3.1.9
PGM_c_lf	Phosphoglucomutase	G6P[cl] <=> G1P[cl]	((AT1G23190)OR(AT1G70730)OR(AT5G51820))	-1000	1000	0	sucrose synthesis, sucrose degradation	Reference: KEGG: R08639	5.4.2.2
UGPase_c_lf	UDPG pyrophosphorylase	H[cl] + G1P[cl] + UTP[cl] <=> UDPG[cl] + PPi[cl]	((AT5G17310)OR(AT3G03250))	-1000	1000	0	sucrose synthesis, sucrose degradation, pyrophosphate recycling	Reference: KEGG: R00289	2.7.7.9
S6PS_c_lf	S6P synthase	F6P[cl] + UDPG[cl] -> S6P[cl] + UDP[cl]	((AT5G20280)OR(AT5G20280))	0	1000	0	sucrose synthesis	Reference: http://www.plantphysiology.org/content/135/3/1753.full KEGG: R00766	2.4.1.14
S6PPh_c_lf	S6P phosphorylase	H2O[cl] + S6P[cl] -> Pi[cl] + Suc[cl] + DummySucrose[cl]	((AT2G35840)OR(AT3G52340))	0	1000	0	sucrose synthesis	Reference: http://www.jbc.org/content/286/41/36108.full KEGG: R00805	3.1.3.24
SucS_c_lf	Suc synthase	DummySucrose[cl] + UDP[cl] + Suc[cl] <=> UDPG[cl] + Frc[cl]	((AT5G20830)OR(AT5G49190)OR(AT3G43190))	-1000	1000	0	sucrose degradation	Reference: http://www.sciencedirect.com/science/article/pii/S0378111909001334, http://www.ncbi.nlm.nih.gov/Structure/mmdb/mmdbsrv.cgi?uid=3S29 KEGG: R00806	2.4.1.13
FrcFD_c_lf	Fructofuranosidase	DummySucrose[cl] + H2O[cl] + Suc[cl] -> Glc[cl] + Frc[cl]	((AT1G35580)OR(AT4G09510))	0	1000	0	sucrose degradation	Reference: KEGG: R00802	3.2.1.26
FrcK_c_lf	Fructokinase	ATP[cl] + Frc[cl] -> ADP[cl] + H[cl] + F6P[cl]	((AT3G54090)OR(AT2G19860)OR(AT2G31390)OR(AT3G59480))	0	1000	0	sucrose degradation	Reference: KEGG: R00760	2.7.1.4
TPS_c_lf	UDPG:G6P glucosyltransferase	G6P[cl] + UDPG[cl] -> UDP[cl] + T6P[cl]	((AT1G60140)OR(AT2G18700)OR(AT1G78580)OR(AT1G16980)OR(AT1G17000)OR(AT1G06410))	0	1000	0	trehalose synthesis	Reference: KEGG: R00836	2.4.1.15
TPP_c_lf	Tre phosphatase	H2O[cl] + T6P[cl] -> Pi[cl] + Tre[cl]	((AT1G22210)OR(AT1G35910)OR(AT2G22190)OR(AT4G12430)OR(AT4G22590)OR(AT4G39770)OR(AT5G65140))	0	1000	0	trehalose synthesis	Reference: KEGG: R02778	3.1.3.12
CeS_c1_lf	cellulose synthase	H2O[cl] + UDPG[cl] -> UDP[cl] + cellulose1[cl]	((AT4G32410)OR(AT4G39350)OR(AT5G05170)OR(AT5G44030)OR(AT5G09870)OR(AT5G64740)OR(AT5G17420)OR(AT4G18780)OR(AT2G21770)OR(AT2G25540))	0	1000	0	cellulose synthesis	Reference: KEGG: R02889	2.4.1.12
CeS_c2_lf	cellulose synthase	UDPG[cl] + cellulose1[cl] -> UDP[cl] + cellulose2[cl]	((AT4G32410)OR(AT4G39350)OR(AT5G05170)OR(AT5G44030)OR(AT5G09870)OR(AT5G64740)OR(AT5G17420)OR(AT4G18780)OR(AT2G21770)OR(AT2G25540))	0	1000	0	cellulose synthesis	Reference: KEGG: R02889	2.4.1.12
CeS_c3_lf	cellulose synthase	UDPG[cl] + cellulose2[cl] -> UDP[cl] + cellulose3[cl]	((AT4G32410)OR(AT4G39350)OR(AT5G05170)OR(AT5G44030)OR(AT5G09870)OR(AT5G64740)OR(AT5G17420)OR(AT4G18780)OR(AT2G21770)OR(AT2G25540))	0	1000	0	cellulose synthesis	Reference: KEGG: R02889	2.4.1.12
MalDH1_c_lf	Mal dehydrogenase	Mal[cl] + NAD[cl] <=> OAA[cl] + NADH[cl]	((AT5G43330)OR(AT5G56720)OR(AT2G22780)OR(AT5G09660))	-1000	1000	0	gluconeogenesis	Reference: KEGG: R00342	1.1.1.37
PEPC1_c_lf	PEP carboxylase	ATP[cl] + OAA[cl] -> ADP[cl] + PEP[cl] + CO2[cl]	((AT5G65690)OR(AT4G37870))	0	1000	0	gluconeogenesis	Reference: KEGG: R00341	4.1.1.49
PEPC2_c_lf	PEP carboxylase	Pi[cl] + OAA[cl] <=> PEP[cl] + HCO3[cl]	((AT1G53310)OR(AT2G42600)OR(AT3G14940)OR(AT1G68750))	-1000	1000	0	gluconeogenesis	Reference: KEGG: R00345	4.1.1.31
Enol_c_lf	Enolase	H2O[cl] + PEP[cl] <=> 2PGA[cl]	((AT2G29560)OR(AT2G36530))	-1000	1000	0	gluconeogenesis, glycolysis	Reference: http://link.springer.com/article/10.1007%2FBF01577243 KEGG: R00658	4.2.1.11
PGAM_c_lf	PGA mutase	2PGA[cl] <=> PGA[cl]	((AT5G04120)OR(AT3G50520)OR(AT1G09780)OR(AT3G08590))	-1000	1000	0	gluconeogenesis, glycolysis	Reference: KEGG: R01518	5.4.2.1
PGAK_c_lf	PGA kinase	ATP[cl] + PGA[cl] <=> ADP[cl] + DPGA[cl]	((AT3G12780)OR(AT1G79550))	-1000	1000	0	gluconeogenesis, glycolysis	Reference: KEGG: R01512	2.7.2.3
GAPDH2_c_lf	GAP dehydrogenase	Pi[cl] + GAP[cl] + NAD[cl] <=> NADH[cl] + DPGA[cl]	((AT3G04120)OR(AT1G13440))	-1000	1000	0	gluconeogenesis, glycolysis	Reference: http://link.springer.com/article/10.1007%2Fs00239-002-2441-y/fulltext.html KEGG: R01061	1.2.1.12
GAPDH3_c_lf	GAP dehydrogenase	GAP[cl] + H2O[cl] + NADP[cl] -> H[cl] + PGA[cl] + NADPH[cl]	(AT2G24270)	0	1000	0	glycolysis	Reference: KEGG: R01058	1.2.1.9
F6PK1_c_lf	6-Phosphofructokinase	ATP[cl] + F6P[cl] -> ADP[cl] + H[cl] + FBP[cl]	((AT4G29220)OR(AT5G47810)OR(AT4G26270)OR(AT4G32840)OR(AT5G56630))	0	1000	0	glycolysis	Reference: KEGG: R00756	2.7.1.11
F6PK1_h_lf	6-Phosphofructokinase	ATP[hl] + F6P[hl] -> H[hl] + ADP[hl] + FBP[hl]	((AT5G61580)OR(AT2G22480))	0	1000	0	glycolysis	Reference: KEGG: R00756	2.7.1.11
GAPDH2_h_lf	GAP dehydrogenase	Pi[hl] + GAP[hl] + NAD[hl] <=> H[hl] + DPGA[hl] + NADH[hl]	((AT1G79530)OR(AT1G16300))	-1000	1000	0	glycolysis	Reference: http://link.springer.com/article/10.1007%2Fs00239-002-2441-y/fulltext.html KEGG: R01061	1.2.1.12
PGAM_h_lf	PGA mutase	PGA[hl] <=> 2PGA[hl]	((AT1G22170)OR(AT1G78050)OR(AT1G09780))	-1000	1000	0	glycolysis	Reference: KEGG: R01518	5.4.2.1
Enol_h_lf	Enolase	2PGA[hl] <=> H2O[hl] + PEP[hl]	((AT1G74030)OR(AT2G36530))	-1000	1000	0	glycolysis	Reference: http://link.springer.com/article/10.1007%2FBF01577243 KEGG: R00658	4.2.1.11
PyrK_c_lf	Pyr kinase	ADP[cl] + H[cl] + PEP[cl] -> ATP[cl] + Pyr[cl]	((AT3G04050)OR(AT5G08570)OR(AT3G25960)OR(AT2G36580)OR(AT3G55650)OR(AT3G55810)OR(AT5G63680)OR(AT3G52990))	0	1000	0	glycolysis	Reference: http://www.plantcell.org/content/19/6/2006.long KEGG: R00200	2.7.1.40
PyrK_h_lf	Pyr kinase	H[hl] + ADP[hl] + PEP[hl] -> ATP[hl] + Pyr[hl]	((AT3G22960)AND((AT5G52920)OR(AT1G32440)))	0	1000	0	glycolysis	Reference: http://link.springer.com/article/10.1007%2Fs00425-005-0044-8/fulltext.html KEGG: R00200	2.7.1.40
PyrDH1_m_lf	Pyr dehydrogenase	Pyr[ml] + ThPP[ml] + H[ml] -> H-Eth-ThPP[ml] + CO2[ml]	((AT1G59900)AND(AT5G50850))	0	1000	0	pyruvate decarboxylation	Reference: http://www.sciencedirect.com/science/article/pii/S104659280200712X, http://www.annualreviews.org/doi/abs/10.1146/annurev.arplant.53.100301.135251 KEGG: R00014	2.2.1.6/1.2.4.1
PyrDH2_m_lf	Pyr dehydrogenase	H-Eth-ThPP[ml] + LPA[ml] -> ThPP[ml] + A-DHL[ml]	((AT1G59900)AND(AT5G50850))	0	1000	0	pyruvate decarboxylation	Reference: http://www.sciencedirect.com/science/article/pii/S104659280200712X, http://www.annualreviews.org/doi/abs/10.1146/annurev.arplant.53.100301.135251 KEGG: R03270	1.2.4.1
DHLAcT_m_lf	DHL acetyltransferase	A-DHL[ml] + CoA[ml] -> A-CoA[ml] + DHL[ml]	((AT3G52200)OR(AT3G13930)OR(AT1G54220))	0	1000	0	pyruvate decarboxylation	Reference: http://www.annualreviews.org/doi/full/10.1146/annurev.arplant.53.100301.135251 KEGG: R02569	2.3.1.12
DHLDH2_m_lf	DHL dehydrogenase	DHL[ml] + NAD[ml] -> H[ml] + LPA[ml] + NADH[ml]	((AT1G48030)OR(AT3G17240))	0	1000	0	pyruvate decarboxylation, tricarboxylic acid cycle	Reference: http://www.annualreviews.org/doi/full/10.1146/annurev.arplant.53.100301.135251 KEGG: R07618	1.8.1.4
CitS_m_lf	Cit synthase	A-CoA[ml] + OAA[ml] + H2O[ml] -> H[ml] + CoA[ml] + Cit[ml]	((AT2G44350)OR(AT3G60100))	0	1000	0	tricarboxylic acid cycle, glyoxylate cycle	Reference: KEGG: R00351	2.3.3.1
cACNDHA_m_lf	Aconitase dehydration	Cit[ml] -> H2O[ml] + cACN[ml]	((AT4G35830)OR(AT2G05710)OR(AT4G26970))	0	1000	0	tricarboxylic acid cycle, glyoxylate cycle	Reference: KEGG: R01325	4.2.1.3
cACNHA_m_lf	Aconitase hydration	H2O[ml] + cACN[ml] -> iCit[ml]	((AT4G35830)OR(AT2G05710)OR(AT4G26970))	0	1000	0	tricarboxylic acid cycle, glyoxylate cycle	Reference: KEGG: R01900	4.2.1.3
iCitDHNAD_m_lf	iCit dehydrogenase	NAD[ml] + iCit[ml] -> CO2[ml] + NADH[ml] + KG[ml]	(((AT4G35260)OR(AT2G17130)OR(AT4G35650))AND((AT5G03290)OR(AT3G09810)))	0	1000	0	tricarboxylic acid cycle	Reference: http://pcp.oxfordjournals.org/content/47/5/634.long KEGG: R00709	1.1.1.41
KGDH_m_lf	KG dehydrogenase	H[ml] + LPA[ml] + KG[ml] -> CO2[ml] + S-DHL[ml]	((AT5G65750)OR(AT3G55410))	0	1000	0	tricarboxylic acid cycle	Reference: http://www.annualreviews.org/doi/full/10.1146/annurev.arplant.53.100301.135251 KEGG: R01700	1.2.4.2
DHLST_m_lf	DHL succinyltransferase	CoA[ml] + S-DHL[ml] -> DHL[ml] + S-CoA[ml]	((AT5G55070)OR(AT4G26910))	0	1000	0	tricarboxylic acid cycle	Reference: http://www.annualreviews.org/doi/full/10.1146/annurev.arplant.53.100301.135251 KEGG: R02570	2.3.1.61
SCACoAL_m_lf	SCA-CoA ligase	S-CoA[ml] + ADP[ml] + Pi[ml] -> CoA[ml] + SCA[ml] + ATP[ml]	(((AT5G08300)OR(AT5G23250))AND(AT2G20420))	0	1000	0	tricarboxylic acid cycle	Reference: http://link.springer.com/article/10.1007/s11103-005-1004-1 KEGG: R00405	6.2.1.5
cplx2_m_lf	SCA dehydrogenase (Q)	SCA[ml] + Q[ml] -> Fum[ml] + QH2[ml]	(((AT5G66760)OR(AT2G18450))AND((AT3G27380)OR(AT5G40650)OR(AT5G65165))AND((AT5G09600)OR(AT4G32210))AND(AT2G46505)AND(AT1G47420)AND(AT1G08480)AND((AT3G47833)OR(AT5G62575))AND(AT2G46390))	0	1000	0	tricarboxylic acid cycle, oxidative phosphorylation	Reference: http://link.springer.com/article/10.1007%2Fs11103-004-2316-2 KEGG: R02164	1.3.5.1
FumHA_m_lf	Fum hydratase	H2O[ml] + Fum[ml] -> Mal[ml]	((AT2G47510)OR(AT5G50950))	0	1000	0	tricarboxylic acid cycle	Reference: KEGG: R01082	4.2.1.2
MalDH1_m_lf	Mal dehydrogenase	NAD[ml] + Mal[ml] <=> H[ml] + NADH[ml] + OAA[ml]	((AT1G53240)OR(AT3G47520)OR(AT3G15020))	-1000	1000	0	tricarboxylic acid cycle, glyoxylate cycle	Reference: KEGG: R00342	1.1.1.37
cplx1_m_lf	NADH dehydrogenase (Q)	5 H[ml] + NADH[ml] + Q[ml] -> NAD[ml] + QH2[ml] + 4 H[il]	((ATMG01275)OR(ATMG01120)OR(ATMG00516))AND((ATMG00285)OR(ATMG01320))AND(ATMG00990)AND((ATMG00580)OR(ATMG00650))AND((ATMG00513)OR(ATMG00665)OR(ATMG00060))AND(ATMG00270)AND(ATMG00510)AND(ATMG00070)AND(AT5G37510)AND(AT5G11770)AND((AT1G79010)OR(AT1G16700))AND((AT5G08530)AND(AT4G02580))	0	1000	0	oxidative phosphorylation	Reference: http://www.plantcell.org/content/22/3/797.long KEGG: R02163	1.6.5.3
cplx3_m_lf	Cytc reductase	2 H[ml] + QH2[ml] + 2 Cytcox[ml] -> Q[ml] + 4 H[il] + 2 Cytcrd[ml]	(((AT1G51980)OR(AT3G16480))AND(AT3G02090)AND((AT2G07727)OR(ATMG00220))AND((AT3G27240)OR(AT5G40810))AND((AT5G13440)OR(AT5G13430))AND((AT2G01090)OR(AT1G15120))AND((AT4G32470)OR(AT5G25450))AND((AT3G10860)OR(AT5G05370))AND(AT3G52730))	0	1000	0	oxidative phosphorylation	Reference: http://www.annualreviews.org/doi/abs/10.1146/annurev.biochem.69.1.1005 KEGG: R02161	1.10.2.2
cplx4_m_lf	Cytc oxidase	8 H[ml] + 4 Cytcrd[ml] + O2[ml] -> 2 H2O[ml] + 4 H[il] + 4 Cytcox[ml]	((ATMG01360)AND(ATMG00160)AND(ATMG00730)AND((AT3G15640)OR(AT1G80230))AND((AT2G47380)OR(AT3G62400)OR(AT5G61310))AND(AT4G37380)AND((AT1G22450)OR(AT5G57815)OR(AT4G28060)))	0	1000	0	oxidative phosphorylation	Reference: http://link.springer.com/article/10.1007%2Fs11103-004-2316-2 KEGG: R00081	1.9.3.1
cplx5_m_lf	ATP synthase	ADP[ml] + Pi[ml] + 4 H[il] <=> 3 H[ml] + H2O[ml] + ATP[ml]	((ATMG01190)AND((AT5G08670)OR(AT5G08690)OR(AT5G08680))AND(AT2G33040)AND((AT5G13450)OR(AT5G47030))AND(AT1G51650)AND((ATMG00410)OR(ATMG01170))AND((ATMG00640)OR(ATMG00480))AND((ATMG01080)OR(AT2G07671))AND(AT3G52300))	-1000	1000	0	oxidative phosphorylation	Reference: http://www.sciencedirect.com/science/article/pii/S0014579303002643 KEGG: R00086	3.6.3.14
RBO_h_lf	RuBisCO	O2[hl] + RuBP[hl] -> 2 H[hl] + PGA[hl] + PGCA[hl]	((ATCG00490)AND((AT5G38430)OR(AT5G38420)OR(AT1G67090)OR(AT5G38410)))	0	1000	0	photorespiration	Reference: KEGG: R03140	4.1.1.39
PGP_h_lf	PGCA phosphorylase	H2O[hl] + PGCA[hl] -> Pi[hl] + GCA[hl]	((AT5G36700)OR(AT5G36790)OR(AT5G47760))	0	1000	0	photorespiration	Reference: KEGG: R01334	3.1.3.18
GCAO_p_lf	GCA oxidase	GCA[pl] + O2[pl] -> GLX[pl] + H2O2[pl]	((AT3G14420)OR(AT3G14415)OR(AT3G14150)OR(AT4G18360))	0	1000	0	photorespiration	Reference: KEGG: R00475	1.1.3.15
CAT_p_lf	Catalase	2 H2O2[pl] -> O2[pl] + 2 H2O[pl]	((AT1G20620)OR(AT1G20630)OR(AT4G35090))	0	1000	0	photorespiration	Reference: http://www.sciencedirect.com/science/article/pii/S0891584997001093 KEGG: R00009	1.11.1.6
GGAT_p_lf	Glu:GLX aminotransferase	GLX[pl] + Glu[pl] -> Gly[pl] + KG[pl]	((AT1G23310)OR(AT1G70580))	0	1000	0	photorespiration, glycine synthesis	Reference: KEGG: R00372	2.6.1.4
GlyDH_m_lf	Gly dehydrogenase	H[ml] + Gly[ml] + LPL[ml] -> CO2[ml] + amDHP[ml]	((AT4G33010)OR(AT2G26080))	0	1000	0	photorespiration	Reference: http://www.sciencedirect.com/science/article/pii/S1360138501018921 KEGG: R03425	1.4.4.2
AMT_m_lf	Aminomethyltransferase	amDHP[ml] + THF[ml] -> DHP[ml] + M-THF[ml] + NH4[ml]	(AT1G11860)	0	1000	0	photorespiration	Reference: http://www.sciencedirect.com/science/article/pii/S1360138501018921 KEGG: R04125	2.1.2.10
DHLDH1_m_lf	DHL dehydrogenase	NAD[ml] + DHP[ml] -> H[ml] + NADH[ml] + LPL[ml]	((AT1G48030)OR(AT3G17240))	0	1000	0	photorespiration	Reference: http://www.sciencedirect.com/science/article/pii/S1360138501018921 KEGG: R03815	1.8.1.4
GlyHMT_m_lf	Gly hydroxymethyltransferase	H2O[ml] + Gly[ml] + M-THF[ml] <=> THF[ml] + Ser[ml]	((AT4G37930)OR(AT5G26780))	-1000	1000	0	photorespiration	Reference: http://www.ncbi.nlm.nih.gov/pmc/articles/PMC59012/ KEGG: R00945	2.1.2.1
SGAT_p_lf	Ser:GLX aminotransferase	GLX[pl] + Ser[pl] -> Gly[pl] + HPR[pl]	(AT2G13360)	0	1000	0	photorespiration, glycine synthesis	Reference: KEGG: R00588	2.6.1.45
GCEADH_p_lf	GCEA dehydrogenase	HPR[pl] + NADH[pl] + H[pl] -> GCEA[pl] + NAD[pl]	(AT1G68010)	0	1000	0	photorespiration	Reference: KEGG: R01388	1.1.1.29
MalDH1_p_lf	Mal dehydrogenase	NAD[pl] + Mal[pl] <=> NADH[pl] + H[pl] + OAA[pl]	((AT2G22780)OR(AT5G09660))	-1000	1000	0	photorespiration	Reference: KEGG: R00342	1.1.1.37
GCEAK_h_lf	GCEA kinase	ATP[hl] + GCEA[hl] -> H[hl] + ADP[hl] + PGA[hl]	(AT1G80380)	0	1000	0	photorespiration	Reference: KEGG: R01514	2.7.1.31
G6PDH_h_lf	G6P dehydrogenase	NADP[hl] + G6P[hl] -> H[hl] + NADPH[hl] + GLP[hl]	((AT5G13110)OR(AT1G24280)OR(AT3G27300)OR(AT5G35790)OR(AT1G09420))	0	1000	0	pentose phosphate pathway	Reference: KEGG: R00835	1.1.1.49
6PGL_h_lf	6-Phosphogluconolactonase	H2O[hl] + GLP[hl] -> H[hl] + 6PG[hl]	((AT1G13700)OR(AT3G49360)OR(AT5G24420)OR(AT5G24410)OR(AT5G24400))	0	1000	0	pentose phosphate pathway	Reference: KEGG: R02035	3.1.1.31
6PGDHNAD_h_lf	6PG dehydrogenase	NAD[hl] + 6PG[hl] <=> CO2[hl] + Ru5P[hl] + NADH[hl]	((AT3G02360)OR(AT1G64190)OR(AT5G41670))	-1000	1000	0	pentose phosphate pathway	Reference: KEGG: R01528	1.1.1.44
6PGDHNADP_h_lf	6PG dehydrogenase	NADP[hl] + 6PG[hl] <=> NADPH[hl] + CO2[hl] + Ru5P[hl]	((AT3G02360)OR(AT1G64190)OR(AT5G41670))	-1000	1000	0	pentose phosphate pathway	Reference: KEGG: R01528	1.1.1.44
TA_h_lf	Transaldolase	GAP[hl] + S7P[hl] <=> F6P[hl] + E4P[hl]	((AT5G13420)OR(AT1G12230))	-1000	1000	0	pentose phosphate pathway	Reference: KEGG: R08575	2.2.1.2
DAHPS_h_lf	DAHP synthase	H2O[hl] + E4P[hl] + PEP[hl] -> Pi[hl] + DAHP[hl]	((AT1G22410)OR(AT4G39980)OR(AT4G33510))	0	1000	0	Shikimate pathway	Reference: KEGG: R01826	2.5.1.54
DHQS_h_lf	DHQ synthase	DAHP[hl] -> Pi[hl] + DHQ[hl]	(AT5G66120)	0	1000	0	Shikimate pathway	Reference: KEGG: R03083	4.2.3.4
DHQDH_h_lf	DHQ dehydratase	DHQ[hl] -> H2O[hl] + DHS[hl]	(AT3G06350)	0	1000	0	Shikimate pathway	Reference: KEGG: R03084	4.2.1.10
SADH_h_lf	SA dehydrogenase	H[hl] + NADPH[hl] + DHS[hl] -> NADP[hl] + SA[hl]	(AT3G06350)	0	1000	0	Shikimate pathway	Reference: KEGG: R02413	1.1.1.25
SAK_h_lf	SA kinase	ATP[hl] + SA[hl] -> H[hl] + ADP[hl] + S3P[hl]	((AT2G21940)OR(AT4G39540))	0	1000	0	Shikimate pathway	Reference: KEGG: R02412	2.7.1.71
EPSPS_h_lf	EPSP synthase	PEP[hl] + S3P[hl] -> Pi[hl] + EPSP[hl]	((AT2G45300)OR(AT1G48860))	0	1000	0	Shikimate pathway	Reference: KEGG: R03460	2.5.1.19
CHRS_h_lf	CHR synthase	EPSP[hl] -> Pi[hl] + CHR[hl]	(AT1G48850)	0	1000	0	Shikimate pathway	Reference: KEGG: R01714	4.2.3.5
R5PDPK_h_lf	R5P diphosphokinase	ATP[hl] + R5P[hl] -> H[hl] + PRPP[hl] + AMP[hl]	((AT2G35390)OR(AT1G32380)OR(AT1G10700)OR(AT2G44530))	0	1000	0	PRPP synthesis	Reference: KEGG: R01049	2.7.6.1
PyrPiDK_h_lf	Pyr phosphate dikinase	Pi[hl] + ATP[hl] + Pyr[hl] <=> 2 H[hl] + PPi[hl] + PEP[hl] + AMP[hl]	(AT4G15530)	-1000	1000	0	pyruvate metabolism	Reference: KEGG: R00206	2.7.9.1
MalDH2NADP_c_lf	Mal dehydrogenase	H[cl] + Mal[cl] + NADP[cl] -> CO2[cl] + NADPH[cl] + Pyr[cl]	((AT2G19900)OR(AT5G11670)OR(AT5G25880))	0	1000	0	pyruvate metabolism	Reference: http://www.plantphysiol.org/content/146/4/1540.full, http://onlinelibrary.wiley.com/doi/10.1111/j.1742-4658.2009.07258.x/full KEGG: R00216	1.1.1.40
MalDH2NADP_h_lf	Mal dehydrogenase	NADP[hl] + Mal[hl] -> NADPH[hl] + CO2[hl] + Pyr[hl]	((AT5G11670)OR(AT5G25880)OR(AT1G79750))	0	1000	0	pyruvate metabolism	Reference: http://www.plantphysiol.org/content/146/4/1540.full, http://onlinelibrary.wiley.com/doi/10.1111/j.1742-4658.2009.07258.x/full KEGG: R00216	1.1.1.40
MalDH1_h_lf	Mal dehydrogenase	NAD[hl] + Mal[hl] <=> H[hl] + NADH[hl] + OAA[hl]	((AT1G53240)OR(AT3G47520)OR(AT2G22780)OR(AT1G04410)OR(AT5G09660))	-1000	1000	0	pyruvate metabolism	Reference: KEGG: R00342	1.1.1.37
MalDH3_c_lf	Mal dehydrogenase	OAA[cl] + NADPH[cl] -> Mal[cl] + NADP[cl]	(AT5G58330)	0	1000	0	pyruvate metabolism	Reference: KEGG: R00343	1.1.1.82
MalDH3_h_lf	Mal dehydrogenase	H[hl] + NADPH[hl] + OAA[hl] -> NADP[hl] + Mal[hl]	(AT5G58330)	0	1000	0	pyruvate metabolism	Reference: KEGG: R00343	1.1.1.82
MalDH3_m_lf	Mal dehydrogenase	H[ml] + OAA[ml] + NADPH[ml] -> Mal[ml] + NADP[ml]	(AT5G58330)	0	1000	0	pyruvate metabolism	Reference: KEGG: R00343	1.1.1.82
CitS_c_lf	Cit synthase	H2O[cl] + OAA[cl] + A-CoA[cl] -> H[cl] + Cit[cl] + CoA[cl]	((AT3G58750)OR(AT2G42790))	0	1000	0	pyruvate metabolism	Reference: KEGG: R00351	2.3.3.1
CitS_h_lf	Cit synthase	H2O[hl] + OAA[hl] + A-CoA[hl] -> H[hl] + Cit[hl] + CoA[hl]	(AT2G44350)	0	1000	0	pyruvate metabolism	Reference: KEGG: R00351	2.3.3.1
cACNDHA_c_lf	Aconitase dehydration	Cit[cl] -> H2O[cl] + cACN[cl]	((AT4G35830)OR(AT2G05710)OR(AT4G26970))	0	1000	0	pyruvate metabolism	Reference: KEGG: R01325	4.2.1.3
cACNDHA_h_lf	Aconitase dehydration	Cit[hl] -> H2O[hl] + cACN[hl]	((AT2G05710)OR(AT4G26970))	0	1000	0	pyruvate metabolism	Reference: KEGG: R01325	4.2.1.3
cACNHA_c_lf	Aconitase hydration	H2O[cl] + cACN[cl] -> iCit[cl]	((AT4G35830)OR(AT2G05710)OR(AT4G26970))	0	1000	0	pyruvate metabolism	Reference: KEGG: R01900	4.2.1.3
cACNHA_h_lf	Aconitase hydration	H2O[hl] + cACN[hl] -> iCit[hl]	((AT2G05710)OR(AT4G26970))	0	1000	0	pyruvate metabolism	Reference: KEGG: R01900	4.2.1.3
iCitDHNAD_c_lf	iCit dehydrogenase	H[cl] + NAD[cl] + iCit[cl] -> NADH[cl] + CO2[cl] + KG[cl]	(AT1G32480)	0	1000	0	pyruvate metabolism	Reference: KEGG: R00709	1.1.1.41
iCitDHNADP_c_lf	iCit dehydrogenase	H[cl] + NADP[cl] + iCit[cl] -> CO2[cl] + NADPH[cl] + KG[cl]	(AT1G65930)	0	1000	0	pyruvate metabolism	Reference: KEGG: R00267	1.1.1.42
iCitDHNADP_h_lf	iCit dehydrogenase	NADP[hl] + iCit[hl] -> NADPH[hl] + CO2[hl] + KG[hl]	((AT1G65930)OR(AT5G14590)OR(AT1G54340))	0	1000	0	pyruvate metabolism	Reference: KEGG: R00267	1.1.1.42
iCitDHNADP_m_lf	iCit dehydrogenase	iCit[ml] + NADP[ml] -> CO2[ml] + KG[ml] + NADPH[ml]	(AT5G14590)	0	1000	0	pyruvate metabolism	Reference: KEGG: R00267	1.1.1.42
iCitL_c_lf	iCit lyase	iCit[cl] -> GLX[cl] + SCA[cl]	(AT3G21720)	0	1000	0	pyruvate metabolism	Reference: KEGG: R00479	4.1.3.1
MalS_c_lf	Mal synthase	H2O[cl] + A-CoA[cl] + GLX[cl] -> H[cl] + Mal[cl] + CoA[cl]	(AT5G03860)	0	1000	0	pyruvate metabolism	Reference: KEGG: R00472	2.3.3.9
ATPCitL_c_lf	ATP-Cit lyase	ATP[cl] + Cit[cl] + CoA[cl] -> ADP[cl] + Pi[cl] + OAA[cl] + A-CoA[cl]	((AT1G10670)OR(AT1G60810)OR(AT1G09430))AND((AT3G06650)OR(AT5G49460))	0	1000	0	actyl-coenzyme A synthesis	Reference: http://www.ncbi.nlm.nih.gov/pmc/articles/PMC166603/ KEGG: R00352	2.3.3.8
ACoAS_h_lf	A-CoA synthetase	ATP[hl] + CoA[hl] + AC[hl] -> H[hl] + PPi[hl] + AMP[hl] + A-CoA[hl]	(AT5G36880)	0	1000	0	actyl-coenzyme A synthesis	Reference: KEGG: R00235	6.2.1.1
ACoAC_h_lf	A-CoA carboxylase	ATP[hl] + A-CoA[hl] + HCO3[hl] -> H[hl] + ADP[hl] + Pi[hl] + M-CoA[hl]	(((AT5G16390)OR(AT5G15530))AND(AT5G35360)AND((AT2G38040)AND(ATCG00500)))	0	1000	0	fatty acid synthesis	Reference: http://www.plantphysiol.org/content/122/4/1057.long, http://www.sciencedirect.com/science/article/pii/S0163782702000073 KEGG: R00742	6.4.1.2
ACPM_h_lf	M-CoA:ACP malonyltransferase	M-CoA[hl] + ACP[hl] -> CoA[hl] + M-ACP[hl]	(AT2G30200)	0	1000	0	fatty acid synthesis	Reference: KEGG: R01626	2.3.1.39
PPiase_h_lf	inorganic PPiase	H2O[hl] + PPi[hl] -> 2 Pi[hl]	(AT5G09650)	0	1000	0	pyrophosphate recycling	Reference: KEGG: R00004	3.6.1.1
PPIase_c_lf	inorganic PPiase	H2O[cl] + PPi[cl] -> H[cl] + 2 Pi[cl]	((AT2G46860)OR(AT1G01050)OR(AT3G53620)OR(AT2G18230))	0	1000	0	pyrophosphate recycling	Reference: KEGG: R00004	3.6.1.1
PPIF6PK_c_lf	PPi-dep. Phosphofructokinase	F6P[cl] + PPi[cl] <=> H[cl] + Pi[cl] + FBP[cl]	((AT1G20950)OR(AT1G76550)OR(AT1G12000)OR(AT4G04040))	-1000	1000	0	pyrophosphate recycling	Reference: KEGG: R00764	2.7.1.90
ForDH_h_lf	For dehydrogenase	CO2[hl] + NADH[hl] <=> NAD[hl] + For[hl]	(AT5G14780)	-1000	1000	0	THF recycling	Reference: KEGG: R00519	1.2.1.2
ForTHFL_h_lf	For-THF ligase	H[hl] + ATP[hl] + For[hl] + THF[hl] -> ADP[hl] + Pi[hl] + F-THF[hl]	(AT1G50480)	0	1000	0	THF recycling	Reference: KEGG: R00943	6.3.4.3
DHFR_c_lf	Dihydrofolate reductase	NADPH[cl] + DHF[cl] -> NADP[cl] + THF[cl]	((AT2G21550)OR(AT2G16370))	0	1000	0	THF recycling	Reference: KEGG: R00939	1.5.1.3
TRXR_c_lf	Thioredoxin reductase	NADPH[cl] + TRXox[cl] -> NADP[cl] + TRXrd[cl]	((AT4G35460)OR(AT2G17420)OR(AT2G41680))	0	1000	0	TRX recycling	Reference: KEGG: R02016	1.8.1.9
ADNK_c_lf	ADN kinase	ATP[cl] + ADN[cl] -> ADP[cl] + H[cl] + AMP[cl]	((AT3G09820)OR(AT5G03300))	0	1000	0	ADN salvage	Reference: KEGG: R00185	2.7.1.20
ADNN_c_lf	ADN nucleosidase	H2O[cl] + ADN[cl] -> H[cl] + Rib[cl] + AD[cl]	(AT2G36310)	0	1000	0	ADN salvage	Reference: KEGG: R01245	3.2.2.7
ADPRPPT_c_lf	AD PRPP-transferase	AD[cl] + PRPP[cl] -> PPi[cl] + AMP[cl]	((AT4G12440)OR(AT5G11160)OR(AT4G22570)OR(AT1G27450)OR(AT1G80050))	0	1000	0	ADN salvage	Reference: http://onlinelibrary.wiley.com/doi/10.1111/j.1399-3054.1993.tb02497.x/full KEGG: R00190	2.4.2.7
RibK_h_lf	Ribokinase	ATP[hl] + Rib[hl] -> H[hl] + ADP[hl] + R5P[hl]	(AT1G17160)	0	1000	0	ADN salvage	Reference: KEGG: R01051	2.7.1.15
NO3R1_c_lf	NO3 reductase	NADH[cl] + NO3[cl] -> H2O[cl] + NAD[cl] + NO2[cl]	((AT1G77760)OR(AT1G37130))	0	1000	0	nitrate assimilation	Reference: http://www.pnas.org/content/85/14/5006.abstract KEGG: R00794	1.7.1.1
NO3R2_c_lf	NO3 reductase	NADPH[cl] + NO3[cl] <=> H2O[cl] + NADP[cl] + NO2[cl]	((AT1G77760)OR(AT1G37130))	-1000	1000	0	nitrate assimilation	Reference: http://www.pnas.org/content/85/14/5006.abstract KEGG: R00796	1.7.1.3
NO2R_h_lf	Fd-NO2 reductase	8 H[hl] + 6 Fdrd[hl] + NO2[hl] -> 2 H2O[hl] + 6 Fdox[hl] + NH4[hl]	(AT2G15620)	0	1000	0	nitrate assimilation	Reference: KEGG: R00790	1.7.7.1
ATPSL_h_lf	ATP sulfurylase	ATP[hl] + SO4[hl] -> PPi[hl] + APS[hl]	((AT3G22890)OR(AT1G19920)OR(AT4G14680)OR(AT5G43780))	0	1000	0	sulfur assimilation	Reference: http://www.sciencedirect.com/science/article/pii/S0003986185700264 KEGG: R00529	2.7.7.4
APSR_h_lf	APS reductase	APS[hl] + 2 GSH[hl] -> H[hl] + AMP[hl] + SO3[hl] + GSSG[hl]	((AT4G04610)OR(AT1G62180)OR(AT4G21990))	0	1000	0	sulfur assimilation	Reference: KEGG: R05717	1.8.4.9
GSSGR_h_lf	GSSG reductase	H[hl] + NADPH[hl] + GSSG[hl] -> NADP[hl] + 2 GSH[hl]	(AT3G54660)	0	1000	0	sulfur assimilation	Reference: http://www.pnas.org/content/106/22/9109.long KEGG: R00115	1.8.1.7
SO3R_h_lf	SO3 reductase	7 H[hl] + 3 Fdrd[hl] + SO3[hl] -> 3 H2O[hl] + 3 Fdox[hl] + H2S[hl]	(AT5G04590)	0	1000	0	sulfur assimilation	Reference: KEGG: R00859	1.8.7.1
HCO3DHA_c_lf	HCO3 dehydratase	H2O[cl] + CO2[cl] -> H[cl] + HCO3[cl]	(((AT1G08065)OR(AT5G04180)OR(AT4G20990)OR(AT4G21000)OR(AT2G28210)OR(AT3G52720))OR((AT1G23730)OR(AT5G14740)))	0	1000	0	carbon fixation	Reference: http://onlinelibrary.wiley.com/doi/10.1111/j.1365-3040.2001.00669.x/full KEGG: R00132	4.2.1.1
HCO3DHA_h_lf	HCO3 dehydratase	H2O[hl] + CO2[hl] -> H[hl] + HCO3[hl]	(((AT4G20990)OR(AT1G08080)OR(AT3G52720))OR((AT1G23730)OR(AT1G70410)OR(AT1G58180)OR(AT3G01500)OR(AT5G14740)OR(AT4G33580)))	0	1000	0	carbon fixation	Reference: http://onlinelibrary.wiley.com/doi/10.1111/j.1365-3040.2001.00669.x/full KEGG: R00132	4.2.1.1
AlaTA_h_lf	Ala transaminase	Pyr[hl] + Glu[hl] <=> KG[hl] + Ala[hl]	((AT1G23310)OR(AT1G70580)OR(AT1G17290))	-1000	1000	0	alanine synthesis	Reference: KEGG: R00258	2.6.1.2
AlaTA_m_lf	Ala transaminase	Pyr[ml] + Glu[ml] <=> KG[ml] + Ala[ml]	((AT1G72330)OR(AT1G17290))	-1000	1000	0	alanine synthesis	Reference: KEGG: R00258	2.6.1.2
AlaTA_p_lf	Ala transaminase	Glu[pl] + Pyr[pl] <=> KG[pl] + Ala[pl]	((AT1G23310)OR(AT1G70580))	-1000	1000	0	alanine synthesis	Reference: KEGG: R00258	2.6.1.2
AGluK_lf	A-Glu kinase	ATP[hl] + A-Glu[hl] -> ADP[hl] + A-GluP[hl]	(AT3G57560)	0	1000	0	arginine synthesis	Reference: http://www.sciencedirect.com/science/article/pii/S0022283609005099 KEGG: R02649	2.7.2.8
AGluPR_h_lf	A-GluP reductase	H[hl] + NADPH[hl] + A-GluP[hl] -> NADP[hl] + Pi[hl] + A-Glu-SeA[hl]	(AT2G19940)	0	1000	0	arginine synthesis	Reference: KEGG: R03443	1.2.1.38
AOrnTA_h_lf	A-Orn transaminase	Glu[hl] + A-Glu-SeA[hl] -> KG[hl] + A-Orn[hl]	(AT1G80600)	0	1000	0	arginine synthesis	Reference: KEGG: R02283	2.6.1.11
AOrnAGluAcT_h_lf	A-Orn:A-Glu acetyltransferase	Glu[hl] + A-Orn[hl] -> A-Glu[hl] + Orn[hl]	(AT2G37500)	0	1000	0	arginine synthesis	Reference: KEGG: R02282	2.3.1.35
CBPS_h_lf	CBP synthase	H2O[hl] + 2 ATP[hl] + HCO3[hl] + Gln[hl] -> 3 H[hl] + 2 ADP[hl] + Pi[hl] + Glu[hl] + CBP[hl]	((AT3G27740)AND(AT1G29900))	0	1000	0	arginine synthesis, UMP synthesis	Reference: http://www.sciencedirect.com/science/article/pii/S0981942805001671 KEGG: R00575	6.3.5.5
OrnCMT_h_lf	Orn carbamoyltransferase	H[hl] + Orn[hl] + CBP[hl] <=> Pi[hl] + CTL[hl]	(AT1G75330)	-1000	1000	0	arginine synthesis	Reference: KEGG: R01398	2.1.3.3
ArgSCAS_h_lf	Arg-SCA synthase	ATP[hl] + CTL[hl] + Asp[hl] -> 3 H[hl] + PPi[hl] + AMP[hl] + Arg-SCA[hl]	(AT4G24830)	0	1000	0	arginine synthesis	Reference: KEGG: R01954	6.3.4.5
ArgSCAL_h_lf	Arg-SCA lyase	Arg-SCA[hl] -> Arg[hl] + Fum[hl]	(AT5G10920)	0	1000	0	arginine synthesis	Reference: KEGG: R01086	4.3.2.1
FumHA_c_lf	Fum hydratase	H2O[cl] + Fum[cl] -> Mal[cl]	(AT5G50950)	0	1000	0	arginine synthesis, IMP synthesis, AMP synthesis	Reference: KEGG: R01082	4.2.1.2
AsnS_c_lf	Asn synthase	ATP[cl] + H2O[cl] + Gln[cl] + Asp[cl] -> H[cl] + PPi[cl] + AMP[cl] + Glu[cl] + Asn[cl]	((AT5G65010)OR(AT5G10240)OR(AT3G47340))	0	1000	0	asparagine synthesis, lysine synthesis, methionine synthesis	Reference: KEGG: R00578	6.3.5.4
AspAT_c_lf	Asp aminotransferase	OAA[cl] + Glu[cl] <=> KG[cl] + Asp[cl]	((AT5G51690)OR(AT1G62960)OR(AT1G62800)OR(AT5G19550))	-1000	1000	0	aspartate synthesis	Reference: KEGG: R00355	2.6.1.1
AspAT_h_lf	Asp aminotransferase	OAA[hl] + Glu[hl] <=> KG[hl] + Asp[hl]	((AT2G22250)OR(AT4G31990))	-1000	1000	0	aspartate synthesis	Reference: KEGG: R00355	2.6.1.1
AspAT_m_lf	Asp aminotransferase	OAA[ml] + Glu[ml] <=> KG[ml] + Asp[ml]	((AT5G11520)OR(AT2G30970))	-1000	1000	0	aspartate synthesis	Reference: KEGG: R00355	2.6.1.1
AspAT_p_lf	Asp aminotransferase	Glu[pl] + OAA[pl] <=> KG[pl] + Asp[pl]	(AT5G11520)	-1000	1000	0	aspartate synthesis	Reference: KEGG: R00355	2.6.1.1
Asnase_c_lf	Asnase	H2O[cl] + Asn[cl] -> Asp[cl] + NH4[cl]	((AT5G08100)AND(AT3G16150))	0	1000	0	aspartate synthesis	Reference: http://www.springerlink.com/content/x6306qx602w28u01/ KEGG: R00485	3.5.1.1
SerAcT_c_lf	Ser O-acetyltransferase	A-CoA[cl] + Ser[cl] -> CoA[cl] + A-Ser[cl]	((AT1G55920)OR(AT2G17640)OR(AT3G13110)OR(AT4G35640)OR(AT5G56760))	0	1000	0	cysteine synthesis	Reference: http://www.plantcell.org/content/18/12/3647.full, http://www.sciencedirect.com/science/article/pii/S0022283608010838 KEGG: R00586	2.3.1.30
SerAcT_h_lf	Ser O-acetyltransferase	A-CoA[hl] + Ser[hl] -> CoA[hl] + A-Ser[hl]	((AT1G55920)OR(AT3G13110))	0	1000	0	cysteine synthesis	Reference: http://www.plantcell.org/content/18/12/3647.full, http://www.sciencedirect.com/science/article/pii/S0022283608010838 KEGG: R00586	2.3.1.30
SerAcT_m_lf	Ser O-acetyltransferase	A-CoA[ml] + Ser[ml] -> CoA[ml] + A-Ser[ml]	((AT1G55920)OR(AT3G13110))	0	1000	0	cysteine synthesis	Reference: http://www.plantcell.org/content/18/12/3647.full, http://www.sciencedirect.com/science/article/pii/S0022283608010838 KEGG: R00586	2.3.1.30
CysS_c_lf	Cys synthase	A-Ser[cl] + H2S[cl] -> H[cl] + Cys[cl] + AC[cl]	((AT4G14880)OR(AT3G22460))	0	1000	0	cysteine synthesis	Reference: http://www.plantcell.org/content/18/12/3647.full, http://www.sciencedirect.com/science/article/pii/S0022283608010838 KEGG: R00897	2.5.1.47
CysS_h_lf	Cys synthase	H2S[hl] + A-Ser[hl] -> H[hl] + AC[hl] + Cys[hl]	((AT3G61440)OR(AT3G03630)OR(AT4G14880)OR(AT2G43750))	0	1000	0	cysteine synthesis	Reference: http://www.plantcell.org/content/18/12/3647.full, http://www.sciencedirect.com/science/article/pii/S0022283608010838 KEGG: R00897	2.5.1.47
CysS_m_lf	Cys synthase	A-Ser[ml] + H2S[ml] -> H[ml] + Cys[ml] + AC[ml]	((AT3G61440)OR(AT3G03630)OR(AT2G43750)OR(AT5G28020))	0	1000	0	cysteine synthesis	Reference: http://www.plantcell.org/content/18/12/3647.full, http://www.sciencedirect.com/science/article/pii/S0022283608010838 KEGG: R00897	2.5.1.47
GluSNADP_h_lf	Glu synthase	H[hl] + NADPH[hl] + KG[hl] + Gln[hl] <=> NADP[hl] + 2 Glu[hl]	(AT5G53460)	-1000	1000	0	glutamate synthesis	Reference: KEGG: R00114	1.4.1.13
GluDH3NADP_c_lf	Glu dehydrogenase	H2O[cl] + NADP[cl] + Glu[cl] <=> NADPH[cl] + KG[cl] + NH4[cl]	(AT1G51720)	-1000	1000	0	glutamate synthesis	Reference: KEGG: R00248	1.4.1.4
Glnase_c_lf	Glnase	H2O[cl] + Gln[cl] -> Glu[cl] + NH4[cl]	(AT5G60540)	0	1000	0	glutamate synthesis	Reference: KEGG: R00256	3.5.1.2
GluSNAD_h_lf	Glu synthase	H[hl] + NADH[hl] + KG[hl] + Gln[hl] -> NAD[hl] + 2 Glu[hl]	(AT5G53460)	0	1000	0	glutamate synthesis	Reference: KEGG: R00093	1.4.1.14
GluSFd_h_lf	Glu synthase (FeS-Fd)	2 H[hl] + 2 Fdrd[hl] + KG[hl] + Gln[hl] -> 2 Fdox[hl] + 2 Glu[hl]	((AT5G04140)OR(AT2G41220))	0	1000	0	glutamate synthesis	Reference: KEGG: R00021	1.4.7.1
GluDH1NAD_m_lf	Glu dehydrogenase	H[ml] + NADH[ml] + KG[ml] + NH4[ml] -> NAD[ml] + H2O[ml] + Glu[ml]	((AT5G18170)OR(AT5G07440)OR(AT3G03910))	0	1000	0	glutamate synthesis	Reference: http://www.springerlink.com/content/x3560q481637375q/?MUD=MP KEGG: R00243	1.4.1.3
GluDH1NADP_m_lf	Glu dehydrogenase	H[ml] + KG[ml] + NH4[ml] + NADPH[ml] <=> H2O[ml] + NADP[ml] + Glu[ml]	((AT5G18170)OR(AT5G07440)OR(AT3G03910))	-1000	1000	0	glutamate synthesis	Reference: http://www.springerlink.com/content/x3560q481637375q/?MUD=MP KEGG: R00248	1.4.1.3
GluDH2NAD_m_lf	Glu dehydrogenase	NAD[ml] + H2O[ml] + Glu[ml] -> H[ml] + NADH[ml] + KG[ml] + NH4[ml]	((AT5G18170)OR(AT5G07440))	0	1000	0	glutamate degradation	Reference: http://www.springerlink.com/content/x3560q481637375q/?MUD=MP KEGG: R00242	1.4.1.2
GluDC_c_lf	Glu decarboxylase	H[cl] + Glu[cl] -> CO2[cl] + GABA[cl]	((AT5G17330)OR(AT1G65960)OR(AT2G02000)OR(AT2G02010)OR(AT3G17760))	0	1000	0	glutamate degradation	Reference: http://www.sciencedirect.com/science/article/pii/S0022283609008250 KEGG: R00261	4.1.1.15
GABATA1_m_lf	GABA transaminase	Pyr[ml] + GABA[ml] <=> Ala[ml] + SCA-SeA[ml]	(AT3G22200)	-1000	1000	0	glutamate degradation	Reference: http://www.jbc.org/content/279/1/363.long KEGG: --	2.6.1.19
GABATA2_m_lf	GABA transaminase	KG[ml] + GABA[ml] -> Glu[ml] + SCA-SeA[ml]	(AT3G22200)	0	1000	0	glutamate degradation	Reference: http://www.jbc.org/content/279/1/363.long KEGG: R01648	2.6.1.19
SCASeADH_m_lf	SCA-SeA dehydrogenase	NAD[ml] + H2O[ml] + SCA-SeA[ml] -> 2 H[ml] + NADH[ml] + SCA[ml]	(AT1G79440)	0	1000	0	glutamate degradation	Reference: http://www.plantphysiol.org/content/121/2/589.long KEGG: R00713	1.2.1.24
GlnS_c_lf	Gln synthetase	ATP[cl] + Glu[cl] + NH4[cl] -> ADP[cl] + H[cl] + Pi[cl] + Gln[cl]	((AT5G37600)OR(AT3G17820)OR(AT5G16570)OR(AT1G66200))	0	1000	0	glutamine synthesis	Reference: http://www.plantphysiol.org/content/126/1/109.full KEGG: R00253	6.3.1.2
GlnS_h_lf	Gln synthetase	ATP[hl] + NH4[hl] + Glu[hl] -> H[hl] + ADP[hl] + Pi[hl] + Gln[hl]	((AT3G17820)OR(AT1G48470)OR(AT5G35630))	0	1000	0	glutamine synthesis	Reference: http://www.plantphysiol.org/content/126/1/109.full KEGG: R00253	6.3.1.2
GlnS_m_lf	Gln synthetase	ATP[ml] + NH4[ml] + Glu[ml] -> H[ml] + ADP[ml] + Pi[ml] + Gln[ml]	(AT5G35630)	0	1000	0	glutamine synthesis	Reference: http://www.plantphysiol.org/content/126/1/109.full KEGG: R00253	6.3.1.2
ThrA_c_lf	Thr aldolase	Thr[cl] -> ACD[cl] + Gly[cl]	(AT1G08630)	0	1000	0	glycine synthesis	Reference: KEGG: R00751	4.1.2.5
ACDOxRed_c_lf	ACD oxidoreductase	H2O[cl] + NAD[cl] + ACD[cl] -> H[cl] + NADH[cl] + AC[cl]	((AT3G66658)OR(AT3G24503)OR(AT4G36250)OR(AT1G44170)OR(AT1G54100))	0	1000	0	glycine synthesis	Reference: KEGG: R00710	1.2.1.3
GCAO_h_lf	GCA oxidase	O2[hl] + GCA[hl] -> GLX[hl] + H2O2[hl]	((AT3G14420)OR(AT3G14415))	0	1000	0	glycine synthesis	Reference: KEGG: R00475	1.1.3.15
CAT_h_lf	Catalase	2 H2O2[hl] -> 2 H2O[hl] + O2[hl]	((AT1G20620)OR(AT1G20630)OR(AT4G35090))	0	1000	0	glycine synthesis	Reference: http://www.sciencedirect.com/science/article/pii/S0891584997001093 KEGG: R00009	1.11.1.6
SGAT_h_lf	Ser:GLX aminotransferase	Ser[hl] + GLX[hl] -> Gly[hl] + HPR[hl]	(AT2G13360)	0	1000	0	glycine synthesis	Reference: http.//abbs.oxfordjournals.org/content/40/2/102.long KEGG: R00588	2.6.1.45
GCEADH_h_lf	GCEA dehydrogenase	H[hl] + NADH[hl] + HPR[hl] -> NAD[hl] + GCEA[hl]	(AT1G68010)	0	1000	0	glycine synthesis	Reference: KEGG: R01388	1.1.1.29
GGAT_h_lf	Glu:GLX aminotransferase	Glu[hl] + GLX[hl] -> KG[hl] + Gly[hl]	((AT1G23310)OR(AT1G70580))	0	1000	0	glycine synthesis	Reference: KEGG: R00372	2.6.1.4
ATPPRT_h_lf	ATP PR-transferase	ATP[hl] + PRPP[hl] -> H[hl] + PPi[hl] + PR-ATP[hl]	((AT1G58080)OR(AT1G09795))	0	1000	0	histidine synthesis	Reference: KEGG: R01071	2.4.2.17
PrATPDP_h_lf	Pr-ATP diphosphatase	H2O[hl] + PR-ATP[hl] -> 2 H[hl] + PPi[hl] + PR-AMP[hl]	(AT1G31860)	0	1000	0	histidine synthesis	Reference: KEGG: R04035	3.6.1.31
PrAMPCy_h_lf	Pr-AMP cyclohydrolase	H2O[hl] + PR-AMP[hl] -> P-AICAR-P[hl]	(AT1G31860)	0	1000	0	histidine synthesis	Reference: KEGG: R04037	3.5.4.19
PAICARPI_h_lf	P-AICAR-P isomerase	P-AICAR-P[hl] -> Pu-AICAR-P[hl]	(AT2G36230)	0	1000	0	histidine synthesis	Reference: KEGG: R04640	5.3.1.16
IGPS_h_lf	ImGP synthase	Gln[hl] + Pu-AICAR-P[hl] -> Glu[hl] + EIGP[hl] + AICAR[hl]	(AT4G26900)	0	1000	0	histidine synthesis	Reference: KEGG: R04558	2.4.2.-/4.1.3.-
IGPDA_h_lf	ImGP dehydratase	EIGP[hl] -> H2O[hl] + IA-P[hl]	((AT3G22425)OR(AT4G14910))	0	1000	0	histidine synthesis	Reference: KEGG: R03457	4.2.1.19
HisolPTA_h_lf	Hisol-P transaminase	Glu[hl] + IA-P[hl] -> KG[hl] + Hisol-P[hl]	((AT5G10330)OR(AT1G71920))	0	1000	0	histidine synthesis	Reference: KEGG: R00694	2.6.1.9
HisolPP_h_lf	Hisol-P phosphatase	H2O[hl] + Hisol-P[hl] -> Pi[hl] + Hisol[hl]	(AT4G39120)	0	1000	0	histidine synthesis	Reference: KEGG: R03013	3.1.3.15
HisolPDH_h_lf	Hisol-P dehydrogenase	NAD[hl] + Hisol[hl] -> 2 H[hl] + NADH[hl] + Hisal[hl]	(AT5G63890)	0	1000	0	histidine synthesis	Reference: KEGG: R03012	1.1.1.23
HisalPDH_h_lf	Hisal-P dehydrogenase	H2O[hl] + NAD[hl] + Hisal[hl] -> H[hl] + NADH[hl] + His[hl]	(AT5G63890)	0	1000	0	histidine synthesis	Reference: KEGG: R01163	1.1.1.23
ThrDA_h_lf	Thr dehydratase	Thr[hl] -> NH4[hl] + OB[hl]	(AT3G10050)	0	1000	0	isoleucine synthesis	Reference: http://pubs.acs.org/doi/full/10.1021/bi0262348 KEGG: R00996	4.3.1.19
ALS1_h_lf	AL synthase	H[hl] + Pyr[hl] + ThPP[hl] -> CO2[hl] + H-Eth-ThPP[hl]	(AT3G48560)	0	1000	0	isoleucine synthesis, leucine synthesis, valine synthesis	Reference: http://www.ncbi.nlm.nih.gov/pmc/articles/PMC1218776/ KEGG: R00014	2.2.1.6/1.2.4.1
ALS2_h_lf	AL synthase	OB[hl] + H-Eth-ThPP[hl] -> ThPP[hl] + AHB[hl]	(AT3G48560)	0	1000	0	isoleucine synthesis	Reference: http://www.ncbi.nlm.nih.gov/pmc/articles/PMC1218776/ KEGG: R04673	2.2.1.6
KARI1_h_lf	Ketol-acid reductoisomerase	AHB[hl] <=> HMOP[hl]	(AT3G58610)	-1000	1000	0	isoleucine synthesis	Reference: KEGG: R05069	1.1.1.86
KARI2_h_lf	Ketol-acid reductoisomerase	H[hl] + NADPH[hl] + HMOP[hl] -> NADP[hl] + DHMP[hl]	(AT3G58610)	0	1000	0	isoleucine synthesis	Reference: KEGG: R05068	1.1.1.86
DHADA1_h_lf	DH-acid dehydratase	DHMP[hl] -> H2O[hl] + MOP[hl]	(AT3G23940)	0	1000	0	isoleucine synthesis	Reference: KEGG: R05070	4.2.1.9
BAATA1_h_lf	B.-chain-aa transaminase	Glu[hl] + MOP[hl] <=> KG[hl] + Ile[hl]	((AT3G49680)OR(AT1G10070)OR(AT5G65780))	-1000	1000	0	isoleucine synthesis	Reference: KEGG: R02199	2.6.1.42
ALS3_h_lf	AL synthase	Pyr[hl] + H-Eth-ThPP[hl] -> ThPP[hl] + AL[hl]	(AT3G48560)	0	1000	0	leucine synthesis, valine synthesis	Reference: http://www.ncbi.nlm.nih.gov/pmc/articles/PMC1218776/ KEGG: R04672	2.2.1.6
KARI3_h_lf	Ketol-acid reductoisomerase	AL[hl] <=> HMOB[hl]	(AT3G58610)	-1000	1000	0	leucine synthesis, valine synthesis	Reference: KEGG: R05071	1.1.1.86
KARI4_h_lf	Ketol-acid reductoisomerase	H[hl] + NADPH[hl] + HMOB[hl] -> NADP[hl] + DHMB[hl]	(AT3G58610)	0	1000	0	leucine synthesis, valine synthesis	Reference: KEGG: R04440	1.1.1.86
DHADA2_h_lf	DH-acid dehydratase	DHMB[hl] -> H2O[hl] + MOB[hl]	(AT3G23940)	0	1000	0	leucine synthesis, valine synthesis	Reference: KEGG: R04441	4.2.1.9
2IPMS_h_lf	2-IPM synthase	H2O[hl] + A-CoA[hl] + MOB[hl] -> H[hl] + CoA[hl] + 2IPM[hl]	((AT1G18500)OR(AT1G74040))	0	1000	0	leucine synthesis	Reference: http://www.plantphysiol.org/content/143/2/970.long KEGG: R01213	2.3.3.13
3IPMDA1_h_lf	3-IPM dehydratase	2IPM[hl] -> H2O[hl] + IPM[hl]	(((AT2G43090)OR(AT2G43100)OR(AT3G58990))AND(AT4G13430))	0	1000	0	leucine synthesis	Reference: http://link.springer.com/article/10.1007%2Fs11103-009-9519-5 KEGG: R03968	4.2.1.33
3IPMDA2_h_lf	3-IPM dehydratase	H2O[hl] + IPM[hl] -> 3IPM[hl]	(((AT2G43090)OR(AT2G43100)OR(AT3G58990))AND(AT4G13430))	0	1000	0	leucine synthesis	Reference: http://link.springer.com/article/10.1007%2Fs11103-009-9519-5 KEGG: R04001	4.2.1.33
3IPMDH_h_lf	3-IPM dehydrogenase	NAD[hl] + 3IPM[hl] -> H[hl] + NADH[hl] + IPO[hl]	((AT1G80560)OR(AT5G14200)OR(AT1G31180))	0	1000	0	leucine synthesis	Reference: KEGG: R04426	1.1.1.85
IPODC_h_lf	spontaneous	H[hl] + IPO[hl] -> CO2[hl] + 4MOP[hl]		0	1000	0	leucine synthesis	Reference: KEGG: R01652	--
BAATA2_h_lf	B.-chain-aa transaminase	Glu[hl] + 4MOP[hl] <=> KG[hl] + Leu[hl]	((AT3G49680)OR(AT1G10070)OR(AT5G65780))	-1000	1000	0	leucine synthesis	Reference: KEGG: R01090	2.6.1.42
AspK_h_lf	Asp kinase	ATP[hl] + Asp[hl] -> ADP[hl] + AspP[hl]	((AT4G19710)OR(AT1G31230)OR(AT5G13280)OR(AT3G02020)OR(AT5G14060))	0	1000	0	lysine synthesis, methionine synthesis, threonine synthesis	Reference: http://www.sciencedirect.com/science/article/pii/S1046592801915396 KEGG: R00480	2.7.2.4
Asp-SeADH_h_lf	Asp-SeA dehydrogenase	H[hl] + NADPH[hl] + AspP[hl] -> NADP[hl] + Pi[hl] + Asp-SeA[hl]	(AT1G14810)	0	1000	0	lysine synthesis	Reference: http://www.sciencedirect.com/science/article/pii/S1046592801915384 KEGG: R02291	1.2.1.11
DHDS_h_lf	DHD synthase	Pyr[hl] + Asp-SeA[hl] -> 2 H2O[hl] + H[hl] + DHD[hl]	((AT2G45440)OR(AT3G60880))	0	1000	0	lysine synthesis	Reference: KEGG: R02292	4.2.1.52
DHDRNAD_h_lf	DHD reductase	H[hl] + NADH[hl] + DHD[hl] -> NAD[hl] + THD[hl]	((AT5G52100)OR(AT3G59890)OR(AT2G44040))	0	1000	0	lysine synthesis	Reference: KEGG: R04198	1.3.1.26/1.17.1.8
DHDRNADP_h_lf	DHD reductase	H[hl] + NADPH[hl] + DHD[hl] -> NADP[hl] + THD[hl]	((AT5G52100)OR(AT3G59890)OR(AT2G44040))	0	1000	0	lysine synthesis	Reference: KEGG: R04199	1.3.1.26/1.17.1.8
DAPAT_h_lf	DAP aminotransferase	H2O[hl] + H[hl] + Glu[hl] + THD[hl] -> KG[hl] + DAP[hl]	(AT4G33680)	0	1000	0	lysine synthesis	Reference: http://www.sciencedirect.com/science/article/pii/S0022283607007164 KEGG: R07613	2.6.1.83
DAPE_h_lf	DAP epimerase	DAP[hl] -> mDAP[hl]	(AT3G53580)	0	1000	0	lysine synthesis	Reference: KEGG: R02735	5.1.1.7
DAPDC_h_lf	DAP decarboxylase	H[hl] + mDAP[hl] -> CO2[hl] + Lys[hl]	((AT3G14390)OR(AT5G11880))	0	1000	0	lysine synthesis	Reference: KEGG: R00451	4.1.1.20
HSerDHNADP_h_lf	H-Ser dehydrogenase	H[hl] + NADPH[hl] + Asp-SeA[hl] -> NADP[hl] + H-Ser[hl]	((AT1G31230)OR(AT4G19710))	0	1000	0	methionine synthesis, threonine synthesis	Reference: http://www.sciencedirect.com/science/article/pii/S1046592801915396 KEGG: R01775	1.1.1.3
HSerDHNAD_h_lf	H-Ser dehydrogenase	H[hl] + NADH[hl] + Asp-SeA[hl] -> NAD[hl] + H-Ser[hl]	((AT1G31230)OR(AT4G19710))	0	1000	0	methionine synthesis, threonine synthesis	Reference: http://www.sciencedirect.com/science/article/pii/S1046592801915396 KEGG: R01773	1.1.1.3
HSerK_h_lf	H-Ser kinase	ATP[hl] + H-Ser[hl] -> H[hl] + ADP[hl] + PH-Ser[hl]	(AT2G17265)	0	1000	0	methionine synthesis, threonine synthesis	Reference: KEGG: R01771	2.7.1.39
CTHS_h_lf	CTH synthase	Cys[hl] + PH-Ser[hl] -> Pi[hl] + CTH[hl]	(AT3G01120)	0	1000	0	methionine synthesis	Reference: KEGG: --	2.5.1.48
CTHL_h_lf	CTH beta-lyase	H2O[hl] + CTH[hl] -> Pyr[hl] + NH4[hl] + H-Cys[hl]	(AT3G57050)	0	1000	0	methionine synthesis	Reference: http://www.biochemj.org/bj/320/0383/bj3a200383.htm KEGG: R01286	4.4.1.8
5M-THFOR_c_lf	5M-THF oxidoreductase	NADH[cl] + M-THF[cl] -> NAD[cl] + 5M-THF[cl]	((AT2G44160)OR(AT3G59970))	0	1000	0	methionine synthesis, THF recycling	Reference: http://www.jbc.org/content/274/51/36089.long KEGG: R07168	1.5.1.20
MetS_c_lf	Met synthase	5M-THF[cl] + H-Cys[cl] -> THF[cl] + Met[cl]	((AT5G20980)OR(AT5G17920)OR(AT3G03780))	0	1000	0	methionine synthesis	Reference: KEGG: R04405	2.1.1.14
GlyHMT_c_lf	Gly hydroxymethyltransferase	H2O[cl] + Gly[cl] + M-THF[cl] <=> THF[cl] + Ser[cl]	((AT4G13930)OR(AT4G13890)OR(AT1G22020)OR(AT1G36370)OR(AT4G37930)OR(AT5G26780))	-1000	1000	0	methionine synthesis, THF recycling	Reference: http://www.ncbi.nlm.nih.gov/pmc/articles/PMC59012/ KEGG: R00945	2.1.2.1
MetAdT_h_lf	Met adenosyltransferase	ATP[cl] + H2O[cl] + Met[cl] -> H[cl] + Pi[cl] + PPi[cl] + aMet[cl]	((AT1G02500)OR(AT2G36880))	0	1000	0	methionine synthesis	Reference: KEGG: R00177	2.5.1.6
HCysMT_c_lf	H-Cys S-Met-transf.	H-Cys[cl] + aMet[cl] -> Met[cl] + aH-Cys[cl]	((AT3G25900)OR(AT3G63250)OR(AT3G22740))	0	1000	0	methionine synthesis	Reference: KEGG: R00650	2.1.1.10
Cysase_c_lf	aH-Cysase	H2O[cl] + aH-Cys[cl] <=> ADN[cl] + H-Cys[cl]	((AT3G23810)OR(AT4G13940))	-1000	1000	0	methionine synthesis	Reference: KEGG: R00192	3.3.1.1
CHRM_c_lf	CHR mutase	CHR[hl] -> PRE[hl]	((AT3G29200)OR(AT5G10870)OR(AT1G69370))	0	1000	0	phenylalanine synthesis, tyrosine synthesis	Reference: KEGG: R01715	5.4.99.5
GPAT_h_lf	Glu:PRE aminotransferase	Glu[hl] + PRE[hl] <=> KG[hl] + AGN[hl]	(AT2G22250)	-1000	1000	0	phenylalanine synthesis, tyrosine synthesis	Reference: KEGG: R07276	2.6.1.79
AGNDA_h_lf	AGN dehydratase	H[hl] + AGN[hl] -> H2O[hl] + CO2[hl] + Phe[hl]	((AT1G08250)OR(AT3G07630)OR(AT1G11790)OR(AT2G27820)OR(AT3G44720)OR(AT5G22630))	0	1000	0	phenylalanine synthesis	Reference: KEGG: R00691	4.2.1.91
Arginase_m_lf	Arginase	H[ml] + H2O[ml] + Arg[ml] -> Orn[ml] + urea[ml]	((AT4G08900)OR(AT4G08870))	0	1000	0	proline synthesis	Reference: KEGG: R00551	3.5.3.1
Urease_m_lf	Urease	H[ml] + H2O[ml] + urea[ml] -> CO2[ml] + 2 NH4[ml]	(AT1G67550)	0	1000	0	proline synthesis	Reference: KEGG: R00131	3.5.1.5
OrnAT_m_lf	Orn aminotransferase	KG[ml] + Orn[ml] <=> Glu[ml] + Glu-SeA[ml]	(AT5G46180)	-1000	1000	0	proline synthesis	Reference: KEGG: R00667	2.6.1.13
GluK_c_lf	Glu kinase	ATP[cl] + Glu[cl] -> ADP[cl] + GluP[cl]	((AT2G39800)OR(AT3G55610))	0	1000	0	proline synthesis	Reference: KEGG: R00239	2.7.2.11
GluK_h_lf	Glu kinase	ATP[hl] + Glu[hl] -> ADP[hl] + GluP[hl]	((AT2G39800)OR(AT3G55610))	0	1000	0	proline synthesis	Reference: KEGG: R00239	2.7.2.11
GluK_m_lf	Glu kinase	ATP[ml] + Glu[ml] -> ADP[ml] + GluP[ml]	((AT2G39800)OR(AT3G55610))	0	1000	0	proline synthesis	Reference: KEGG: R00239	2.7.2.11
GluSeADH_c_lf	GluSeA dehydrogenase	NADPH[cl] + GluP[cl] -> Pi[cl] + NADP[cl] + Glu-SeA[cl]	((AT3G55610)OR(AT2G39800))	0	1000	0	proline synthesis	Reference: KEGG: R03313	1.2.1.41
GluSeADH_h_lf	GluSeA dehydrogenase	H[hl] + NADPH[hl] + GluP[hl] -> NADP[hl] + Pi[hl] + Glu-SeA[hl]	((AT3G55610)OR(AT2G39800))	0	1000	0	proline synthesis	Reference: KEGG: R03313	1.2.1.41
GluSeADH_m_lf	GluSeA dehydrogenase	H[ml] + NADPH[ml] + GluP[ml] -> Pi[ml] + NADP[ml] + Glu-SeA[ml]	((AT3G55610)OR(AT2G39800))	0	1000	0	proline synthesis	Reference: KEGG: R03313	1.2.1.41
GluSeADA_c_lf	spontaneous	Glu-SeA[cl] -> H[cl] + H2O[cl] + P5C[cl]		0	1000	0	proline synthesis	Reference: KEGG: R03314	--
GluSeADA_h_lf	spontaneous	Glu-SeA[hl] -> H2O[hl] + H[hl] + P5C[hl]		0	1000	0	proline synthesis	Reference: KEGG: R03314	--
GluSeADA_m_lf	spontaneous	Glu-SeA[ml] -> H[ml] + H2O[ml] + P5C[ml]		0	1000	0	proline synthesis	Reference: KEGG: R03314	--
P5CRNAD_c_lf	P5C reductase	H[cl] + NADH[cl] + P5C[cl] -> NAD[cl] + Pro[cl]	(AT5G14800)	0	1000	0	proline synthesis	Reference: KEGG: R01248	1.5.1.2
ProDHNAD_m_lf	Pro dehydrogenase	NAD[ml] + Pro[ml] -> 2 H[ml] + NADH[ml] + P5C[ml]	((AT3G30775)OR(AT5G38710))	-1000	0	0	proline degradation	Reference: KEGG: R01253	1.5.99.8
ProDHNADP_m_lf	Pro dehydrogenase	NADP[ml] + Pro[ml] -> 2 H[ml] + NADPH[ml] + P5C[ml]	((AT3G30775)OR(AT5G38710))	-1000	0	0	proline degradation	Reference: KEGG: R01253	1.5.99.8
P5CDHNAD_h_lf	P5C dehydrogenase	2 H2O[hl] + NAD[hl] + P5C[hl] -> H[hl] + NADH[hl] + Glu[hl]	(AT5G62530)	0	1000	0	proline degradation	Reference: KEGG: R00707	1.5.1.12
P5CDHNAD_m_lf	P5C dehydrogenase	NAD[ml] + 2 H2O[ml] + P5C[ml] -> H[ml] + NADH[ml] + Glu[ml]	(AT5G62530)	0	1000	0	proline degradation	Reference: KEGG: R00707	1.5.1.12
P5CDHNADP_m_lf	P5C dehydrogenase	2 H2O[ml] + NADP[ml] + P5C[ml] -> H[ml] + NADPH[ml] + Glu[ml]	(AT5G62530)	0	1000	0	proline degradation	Reference: KEGG: R00708	1.5.1.12
PGADH_h_lf	PGA dehydrogenase	PGA[hl] + NAD[hl] <=> H[hl] + NADH[hl] + P-HPR[hl]	((AT3G19480)OR(AT4G34200)OR(AT1G17745))	-1000	1000	0	serine synthesis	Reference: KEGG: R01513	1.1.1.95
PSerAT_h_lf	PSer aminotransferase	Glu[hl] + P-HPR[hl] -> KG[hl] + PSer[hl]	((AT4G35630)OR(AT2G17630))	0	1000	0	serine synthesis	Reference: KEGG: R04173	2.6.1.52
PSerP_h_lf	PSer phosphatase	H2O[hl] + PSer[hl] -> Pi[hl] + Ser[hl]	(AT1G18640)	0	1000	0	serine synthesis	Reference: KEGG: R00582	3.1.3.3
SerRM_c_lf	Ser racemase	Ser[cl] -> Pyr[cl] + NH4[cl]	(AT1G18640)	0	1000	0	serine racemization	Reference: KEGG: R00221	4.3.1.18
ThrS_h_lf	Threonine synthase	H2O[hl] + PH-Ser[hl] -> Pi[hl] + Thr[hl]	((AT4G29840)OR(AT1G72810))	0	1000	0	threonine synthesis	Reference: http://onlinelibrary.wiley.com/doi/10.1110/ps.44301/full KEGG: R01466	4.2.3.1
ANTS_h_lf	ANT synthase	CHR[hl] + Gln[hl] -> H[hl] + Pyr[hl] + Glu[hl] + ANT[hl]	((AT1G24807)AND((AT3G55870)OR(AT5G05730)OR(AT2G29690)))	0	1000	0	tryptophan synthesis	Reference: http://www.plantcell.org/content/4/6/721.abstract, uniprot KEGG: R00986	4.1.3.27
ANTPRT_h_lf	ANT PR-transferase	PRPP[hl] + ANT[hl] -> H[hl] + PPi[hl] + PR-ANT[hl]	(AT5G17990)	0	1000	0	tryptophan synthesis	Reference: KEGG: R01073	2.4.2.18
PRANTI_h_lf	PR-ANT isomerase	PR-ANT[hl] -> CPD-Ru5P[hl]	((AT5G05590)OR(AT1G29410)OR(AT1G07780))	0	1000	0	tryptophan synthesis	Reference: KEGG: R03509	5.3.1.24
IndGPS_h_lf	Ind-GP synthase	H[hl] + CPD-Ru5P[hl] -> H2O[hl] + CO2[hl] + Ind-GP[hl]	((AT5G48220)OR(AT2G04400))	0	1000	0	tryptophan synthesis	Reference: KEGG: R03508	4.1.1.48
IndGPL_h_lf	Ind-GP lyase	Ind-GP[hl] -> GAP[hl] + Ind[hl]	((AT3G54640)OR(AT4G02610))	0	1000	0	tryptophan synthesis	Reference: KEGG: R02340	4.1.2.8
TrpS_h_lf	Trp synthase	Ser[hl] + Ind[hl] -> H2O[hl] + Trp[hl]	((AT3G54640)AND((AT4G27070)OR(AT5G54810)))	0	1000	0	tryptophan synthesis	Reference: http://www.pnas.org/content/86/12/4604.full.pdf KEGG: R00674	4.2.1.20/4.2.1.222
AGNDH_h_lf	AGN dehydrogenase	NADP[hl] + AGN[hl] -> NADPH[hl] + CO2[hl] + Tyr[hl]	(AT1G15710)	0	1000	0	tyrosine synthesis	Reference: KEGG: R00733	1.3.1.78
BAATA3_h_lf	B.-chain-aa transaminase	Glu[hl] + MOB[hl] <=> KG[hl] + Val[hl]	((AT3G49680)OR(AT1G10070)OR(AT5G65780))	-1000	1000	0	valine synthesis	Reference: KEGG: R01214	2.6.1.42
ATase_h_lf	ATase	H2O[hl] + PRPP[hl] + Gln[hl] -> H[hl] + PPi[hl] + Glu[hl] + PRA[hl]	((AT2G16570)OR(AT4G34740)OR(AT4G38880))	0	1000	0	IMP synthesis	Reference: KEGG: R01072	2.4.2.14
PRAGlyL_h_lf	PRA-Gly ligase	ATP[hl] + Gly[hl] + PRA[hl] -> H[hl] + ADP[hl] + Pi[hl] + GAR[hl]	(AT1G09830)	0	1000	0	IMP synthesis	Reference: KEGG: R04144	6.3.4.13
GARFT_h_lf	GAR formyltransferase	F-THF[hl] + GAR[hl] -> 2 H[hl] + THF[hl] + FGAR[hl]	(AT1G31220)	0	1000	0	IMP synthesis	Reference: KEGG: R04325	2.1.2.2
FGAMS_h_lf	FGAM synthase	H2O[hl] + ATP[hl] + Gln[hl] + FGAR[hl] -> 2 H[hl] + ADP[hl] + Pi[hl] + Glu[hl] + FGAM[hl]	(AT1G74260)	0	1000	0	IMP synthesis	Reference: KEGG: R04463	6.3.5.3
FGAMCL_h_lf	FGAM cyclo-ligase	ATP[hl] + FGAM[hl] -> H[hl] + ADP[hl] + Pi[hl] + AIR[hl]	(AT3G55010)	0	1000	0	IMP synthesis	Reference: KEGG: R04208	6.3.3.1
AIRC_h_lf	AIR carboxylase	CO2[hl] + AIR[hl] -> H[hl] + CAIR[hl]	(AT2G37690)	0	1000	0	IMP synthesis	Reference: KEGG: R04209	4.1.1.21
SAICARS_h_lf	SAICAR synthase	ATP[hl] + Asp[hl] + CAIR[hl] -> H[hl] + ADP[hl] + Pi[hl] + SAICAR[hl]	(AT3G21110)	0	1000	0	IMP synthesis	Reference: KEGG: R04591	6.3.2.6
DCAMPL1_h_lf	Adenylo-SCA lyase	H[hl] + SAICAR[hl] -> Fum[hl] + AICAR[hl]	((AT4G18440)OR(AT1G36280))	0	1000	0	IMP synthesis	Reference: KEGG: R04559	4.3.2.2
AICARFT_h_lf	AICAR formyltransferase	F-THF[hl] + AICAR[hl] -> 2 H[hl] + THF[hl] + FAICAR[hl]	(AT2G35040)	0	1000	0	IMP synthesis	Reference: KEGG: R04560	2.1.2.3
IMPCH_h_lf	IMP cyclohydrolase	FAICAR[hl] -> H2O[hl] + IMP[hl]	(AT2G35040)	0	1000	0	IMP synthesis	Reference: KEGG: R01127	3.5.4.10
AMPDA_c_lf	AMP deaminase	H[cl] + H2O[cl] + AMP[cl] -> NH4[cl] + IMP[cl]	(AT2G38280)	0	1000	0	GMP synthesis	Reference: http://www.jbc.org/content/281/21/14939.long KEGG: R00181	3.5.4.6
IMPDH_c_lf	IMP dehydrogenase	H2O[cl] + NAD[cl] + IMP[cl] -> NADH[cl] + XMP[cl]	((AT1G79470)OR(AT1G16350))	0	1000	0	GMP synthesis	Reference: KEGG: R01130	1.1.1.205
GMPS_c_lf	GMP synthase	ATP[cl] + H2O[cl] + Gln[cl] + XMP[cl] -> H[cl] + PPi[cl] + AMP[cl] + Glu[cl] + GMP[cl]	(AT1G63660)	0	1000	0	GMP synthesis	Reference: KEGG: R01231	6.3.5.2
DCAMPS_h_lf	Adenylo-SCA synthase	Asp[hl] + IMP[hl] + GTP[hl] -> H[hl] + Pi[hl] + DC-AMP[hl] + GDP[hl]	(AT3G57610)	0	1000	0	AMP synthesis	Reference: http://www.sciencedirect.com/science/article/pii/S0022283699934733 KEGG: R01135	6.3.4.4
DCAMPL2_h_lf	Adenylo-SCA lyase	DC-AMP[hl] -> AMP[hl] + Fum[hl]	((AT4G18440)OR(AT1G36280))	0	1000	0	AMP synthesis	Reference: KEGG: R01083	4.3.2.2
AspCT_h_lf	Asp carbamoyltransferase	CBP[hl] + Asp[hl] -> Pi[hl] + CB-Asp[hl]	(AT3G20330)	0	1000	0	UMP synthesis	Reference: KEGG: R01397	2.1.3.2
DHOase_h_lf	DHOase	CB-Asp[hl] -> H2O[hl] + DHO[hl]	(AT4G22930)	0	1000	0	UMP synthesis	Reference: KEGG: R01993	3.5.2.3
DHODH_m_lf	DHO dehydrogenase	H[ml] + Q[ml] + DHO[ml] -> QH2[ml] + ORO[ml]	(AT5G23300)	0	1000	0	UMP synthesis	Reference: KEGG: R01868	1.3.5.2
OROPRT_c_lf	ORO PR-transferase	PRPP[cl] + ORO[cl] -> H[cl] + PPi[cl] + OMP[cl]	(AT3G54470)	0	1000	0	UMP synthesis	Reference: KEGG: R01870	2.4.2.10
OMPDC_c_lf	OMP decarboxylase	H[cl] + OMP[cl] -> CO2[cl] + UMP[cl]	(AT3G54470)	0	1000	0	UMP synthesis	Reference: KEGG: R00965	4.1.1.23
CTPS_c_lf	CTP synthase	ATP[cl] + H2O[cl] + UTP[cl] + Gln[cl] -> ADP[cl] + 2 H[cl] + Pi[cl] + Glu[cl] + CTP[cl]	((AT3G12670)OR(AT4G02120)OR(AT4G20320)OR(AT2G34890)OR(AT1G30820))	0	1000	0	CTP synthesis	Reference: KEGG: R00573	6.3.4.2
AMPK_c_lf	adenylate kinase	ATP[cl] + AMP[cl] -> 2 ADP[cl]	((AT2G37250)OR(AT5G50370)OR(AT5G63400))	0	1000	0	nucleotide metabolism	Reference: KEGG: R00127	2.7.4.3
AMPK_h_lf	adenylate kinase	ATP[hl] + AMP[hl] -> 2 ADP[hl]	((AT5G35170)OR(AT2G37250)OR(AT5G47840))	0	1000	0	nucleotide metabolism	Reference: KEGG: R00127	2.7.4.3
GMPK_c_lf	guanylate kinase	ATP[cl] + H[cl] + GMP[cl] -> ADP[cl] + GDP[cl]	((AT2G41880)OR(AT3G57550))	0	1000	0	nucleotide metabolism	Reference: KEGG: R00332	2.7.4.8
NMPK_c_lf	UMP/CMP kinase	ATP[cl] + H[cl] + UMP[cl] -> ADP[cl] + UDP[cl]	(AT5G26667)	0	1000	0	nucleotide metabolism	Reference: KEGG: R00158	2.7.4.14
CTPP_c_lf	Nucleoside-triphosphatase	H2O[cl] + CTP[cl] -> Pi[cl] + CDP[cl]	(AT3G04080)	0	1000	0	nucleotide metabolism	Reference: KEGG: R00569	3.6.1.15
ADPR_c_lf	Ribonucleoside-diphosphate reductase	ADP[cl] + H[cl] + TRXrd[cl] -> H2O[cl] + TRXox[cl] + dADP[cl]	((AT2G21790)AND((AT3G23580)OR(AT3G27060)))	0	1000	0	nucleotide metabolism	Reference: http://onlinelibrary.wiley.com/doi/10.1046/j.1432-1327.1999.00814.x/full, http://link.springer.com/article/10.1007%2Fs007750050173 KEGG: R02017	1.17.4.1
CDPR_c_lf	Ribonucleoside-diphosphate reductase	TRXrd[cl] + CDP[cl] -> H2O[cl] + TRXox[cl] + dCDP[cl]	((AT2G21790)AND((AT3G23580)OR(AT3G27060)))	0	1000	0	nucleotide metabolism	Reference: http://onlinelibrary.wiley.com/doi/10.1046/j.1432-1327.1999.00814.x/full, http://link.springer.com/article/10.1007%2Fs007750050173 KEGG: R02024	1.17.4.1
GDPR_c_lf	Ribonucleoside-diphosphate reductase	TRXrd[cl] + GDP[cl] -> H2O[cl] + TRXox[cl] + dGDP[cl]	((AT2G21790)AND((AT3G23580)OR(AT3G27060)))	0	1000	0	nucleotide metabolism	Reference: http://onlinelibrary.wiley.com/doi/10.1046/j.1432-1327.1999.00814.x/full, http://link.springer.com/article/10.1007%2Fs007750050173 KEGG: R02019	1.17.4.1
UDPR_c_lf	Ribonucleoside-diphosphate reductase	UDP[cl] + TRXrd[cl] -> H2O[cl] + TRXox[cl] + dUDP[cl]	((AT2G21790)AND((AT3G23580)OR(AT3G27060)))	0	1000	0	nucleotide metabolism	Reference: http://onlinelibrary.wiley.com/doi/10.1046/j.1432-1327.1999.00814.x/full, http://link.springer.com/article/10.1007%2Fs007750050173 KEGG: R02018	1.17.4.1
dUTPP_c_lf	Deoxyuridine-triphosphatase	H2O[cl] + dUTP[cl] -> 2 H[cl] + PPi[cl] + dUMP[cl]	(AT3G46940)	0	1000	0	nucleotide metabolism	Reference: http://journals.iucr.org/f/issues/2007/05/00/pu5183/index.html KEGG: R02100	3.6.1.23
dTMPS_c_lf	Thymidylate synthase	M-THF[cl] + dUMP[cl] -> DHF[cl] + dTMP[cl]	((AT2G16370)OR(AT2G21550))	0	1000	0	nucleotide metabolism	Reference: KEGG: R02101	2.1.1.45
dTMPK_c_lf	Thymidine monophosphate kinase	ATP[cl] + H[cl] + dTMP[cl] -> ADP[cl] + dTDP[cl]	(AT5G59440)	0	1000	0	nucleotide metabolism	Reference: KEGG: R02094	2.7.4.9
GDPK_c_lf	Nucleoside-diphosphate kinase	ATP[cl] + GDP[cl] -> ADP[cl] + H[cl] + GTP[cl]	((AT4G09320)OR(AT5G63310))	0	1000	0	nucleotide metabolism	Reference: http://www.ncbi.nlm.nih.gov/pubmed/18823588 KEGG: R00330	2.7.4.6
GDPK_h_lf	Nucleoside-diphosphate kinase	ATP[hl] + GDP[hl] -> H[hl] + ADP[hl] + GTP[hl]	((AT4G09320)OR(AT5G63310))	0	1000	0	nucleotide metabolism	Reference: http://www.ncbi.nlm.nih.gov/pubmed/18823588 KEGG: R00330	2.7.4.6
UDPK_c_lf	Nucleoside-diphosphate kinase	ATP[cl] + UDP[cl] -> ADP[cl] + H[cl] + UTP[cl]	((AT4G09320)OR(AT5G63310))	0	1000	0	nucleotide metabolism	Reference: http://www.ncbi.nlm.nih.gov/pubmed/18823588 KEGG: R00156	2.7.4.6
dADPK_c_lf	Nucleoside-diphosphate kinase	ATP[cl] + dADP[cl] -> ADP[cl] + dATP[cl]	((AT4G09320)OR(AT5G63310))	0	1000	0	nucleotide metabolism	Reference: http://www.ncbi.nlm.nih.gov/pubmed/18823588 KEGG: R01137	2.7.4.6
dCDPK_c_lf	Nucleoside-diphosphate kinase	ATP[cl] + dCDP[cl] -> ADP[cl] + dCTP[cl]	((AT4G09320)OR(AT5G63310))	0	1000	0	nucleotide metabolism	Reference: http://www.ncbi.nlm.nih.gov/pubmed/18823588 KEGG: R02326	2.7.4.6
dGDPK_c_lf	Nucleoside-diphosphate kinase	ATP[cl] + dGDP[cl] -> ADP[cl] + dGTP[cl]	((AT4G09320)OR(AT5G63310))	0	1000	0	nucleotide metabolism	Reference: http://www.ncbi.nlm.nih.gov/pubmed/18823588 KEGG: R01857	2.7.4.6
dTDPK_c_lf	Nucleoside-diphosphate kinase	ATP[cl] + dTDP[cl] -> ADP[cl] + dTTP[cl]	((AT4G09320)OR(AT5G63310))	0	1000	0	nucleotide metabolism	Reference: http://www.ncbi.nlm.nih.gov/pubmed/18823588 KEGG: R02093	2.7.4.6
dUDPK_c_lf	Nucleoside-diphosphate kinase	ATP[cl] + dUDP[cl] -> ADP[cl] + dUTP[cl]	((AT4G09320)OR(AT5G63310))	0	1000	0	nucleotide metabolism	Reference: http://www.ncbi.nlm.nih.gov/pubmed/18823588 KEGG: R02331	2.7.4.6
Tr_SO4_lf	SO4 diffusion	SO4[cl] <=> SO4[hl]		-1000	1000	0	transport	Reference: KEGG: --	--
Tr_NO2_lf	NO2 transporter	NO2[cl] -> NO2[hl]		0	1000	0	transport	Reference: KEGG: --	--
Tr_NTT_lf	Nucleotide transporter	ADP[hl] + Pi[hl] + ATP[cl] -> ATP[hl] + ADP[cl] + Pi[cl]		0	1000	0	transport	Reference: Fischer, K (2011) Plant Physiol 155:1511--1519. KEGG: --	--
Tr_AAC_lf	ADP/ATP carrier	ADP[cl] + Pi[cl] + ATP[ml] -> ATP[cl] + ADP[ml] + Pi[ml]		0	1000	0	transport	Reference: Klepek, YS, et al. (2005) Plant Cell 17:204--218. KEGG: --	--
Tr_BT11_lf	Brittle1 protein transporter	AMP[hl] -> AMP[cl]		0	1000	0	transport	Reference: Palmieri, F, et al. (2011) Plant J 66:161--181. KEGG: --	--
Tr_BT12_lf	Brittle1 protein transporter	ADP[hl] -> ADP[cl]		0	1000	0	transport	Reference: Klepek, YS, et al. (2005) Plant Cell 17:204--218. KEGG: --	--
Tr_BT13_lf	Brittle1 protein transporter	ATP[hl] -> ATP[cl]		0	1000	0	transport	Reference: Klepek, YS, et al. (2005) Plant Cell 17:204--218. KEGG: --	--
Tr_NDT1_lf	NAD transporter	NAD[cl] + AMP[hl] <=> NAD[hl] + AMP[cl]		-1000	1000	0	transport	Reference: Klepek, YS, et al. (2005) Plant Cell 17:204--218. KEGG: --	--
Tr_NDT2_lf	NAD transporter	ADP[hl] + NAD[cl] <=> ADP[cl] + NAD[hl]		-1000	1000	0	transport	Reference: Klepek, YS, et al. (2005) Plant Cell 17:204--218. KEGG: --	--
Tr_TPT1_lf	TP/Pi translocator	PGA[hl] + Pi[cl] <=> Pi[hl] + PGA[cl]		-1000	1000	0	transport	Reference: Klepek, YS, et al. (2005) Plant Cell 17:204--218. KEGG: --	--
Tr_TPT2_lf	TP/Pi translocator	GAP[hl] + Pi[cl] <=> Pi[hl] + GAP[cl]		-1000	1000	0	transport	Reference: Klepek, YS, et al. (2005) Plant Cell 17:204--218. KEGG: --	--
Tr_TPT3_lf	TP/Pi translocator	DHAP[hl] + Pi[cl] <=> Pi[hl] + DHAP[cl]		-1000	1000	0	transport	Reference: Klepek, YS, et al. (2005) Plant Cell 17:204--218. KEGG: --	--
Tr_PPT_lf	PEP/Pi translocator	Pi[hl] + PEP[cl] -> Pi[cl] + PEP[hl]		0	1000	0	transport	Reference: Klepek, YS, et al. (2005) Plant Cell 17:204--218. KEGG: --	--
Tr_GCA1_lf	GCA/GCEA shuffle	GCA[hl] -> GCA[cl]		0	1000	0	transport	Reference: Klepek, YS, et al. (2005) Plant Cell 17:204--218. KEGG: --	--
Tr_GCEA1_lf	GCA/GCEA shuffle	GCEA[cl] -> GCEA[hl]		0	1000	0	transport	Reference: Atwell, BJ, et al. (1999) Plants in Action, part II, chap 2.1.8 KEGG: --	--
Tr_GPT1_lf	G6P exporter	Pi[hl] + G6P[cl] -> G6P[hl] + Pi[cl]		0	1000	0	transport	Reference: Atwell, BJ, et al. (1999) Plants in Action, part II, chap 2.1.8 KEGG: --	--
Tr_pGlc_lf	Glc transporter	Glc[hl] -> Glc[cl]		0	1000	0	transport	Reference: Fischer, K (2011) Plant Physiol 155:1511--1519. KEGG: --	--
Tr_Mex1_lf	Mas exporter	Mas[hl] -> Mas[cl]		0	1000	0	transport	Reference: Klepek, YS, et al. (2005) Plant Cell 17:204--218. KEGG: --	--
Tr_PLT5_lf	Polyol transporter 5	Rib[cl] -> Rib[hl]		0	1000	0	transport	Reference: Klepek, YS, et al. (2005) Plant Cell 17:204--218. KEGG: --	--
Tr_DIC1_lf	Dicarboxylate carrier	Mal[cl] + Pi[ml] <=> Pi[cl] + Mal[ml]		-1000	1000	0	transport	Reference: Klepek, YS, et al. (2005) Plant Cell 17:204--218. KEGG: --	--
Tr_DIC2_lf	Dicarboxylate carrier	Pi[ml] + SCA[cl] <=> Pi[cl] + SCA[ml]		-1000	1000	0	transport	Reference: Palmieri, F, et al. (2011) Plant J 66:161--181. KEGG: --	--
Tr_DIT1_lf	Dicarboxylate transporter	Mal[hl] + KG[cl] -> Mal[cl] + KG[hl]		0	1000	0	transport	Reference: Palmieri, F, et al. (2011) Plant J 66:161--181. KEGG: --	--
Tr_DIT2_lf	Dicarboxylate transporter	Mal[cl] + Glu[hl] -> Mal[hl] + Glu[cl]		0	1000	0	transport	Reference: Klepek, YS, et al. (2005) Plant Cell 17:204--218. KEGG: --	--
Tr_DTC1A_lf	Di-/ri-carboxylate carrier	Cit[ml] + KG[cl] <=> KG[ml] + Cit[cl]		-1000	1000	0	transport	Reference: Klepek, YS, et al. (2005) Plant Cell 17:204--218. KEGG: --	--
Tr_DTC1B_lf	Di-/ri-carboxylate carrier	iCit[ml] + KG[cl] <=> KG[ml] + iCit[cl]		-1000	1000	0	transport	Reference: Palmieri, F, et al. (2011) Plant J 66:161--181. KEGG: --	--
Tr_DTC1C_lf	Di-/ri-carboxylate carrier	cACN[ml] + KG[cl] <=> KG[ml] + cACN[cl]		-1000	1000	0	transport	Reference: Palmieri, F, et al. (2011) Plant J 66:161--181. KEGG: --	--
Tr_DTC2A_lf	Di-/ri-carboxylate carrier	Mal[cl] + Cit[ml] <=> Mal[ml] + Cit[cl]		-1000	1000	0	transport	Reference: Palmieri, F, et al. (2011) Plant J 66:161--181. KEGG: --	--
Tr_DTC2B_lf	Di-/ri-carboxylate carrier	Mal[cl] + iCit[ml] <=> Mal[ml] + iCit[cl]		-1000	1000	0	transport	Reference: Palmieri, F, et al. (2011) Plant J 66:161--181. KEGG: --	--
Tr_DTC2C_lf	Di-/ri-carboxylate carrier	Mal[cl] + cACN[ml] <=> Mal[ml] + cACN[cl]		-1000	1000	0	transport	Reference: Palmieri, F, et al. (2011) Plant J 66:161--181. KEGG: --	--
Tr_DTC3A_lf	Di-/ri-carboxylate carrier	OAA[cl] + Cit[ml] <=> OAA[ml] + Cit[cl]		-1000	1000	0	transport	Reference: Palmieri, F, et al. (2011) Plant J 66:161--181. KEGG: --	--
Tr_DTC3B_lf	Di-/ri-carboxylate carrier	OAA[cl] + iCit[ml] <=> OAA[ml] + iCit[cl]		-1000	1000	0	transport	Reference: Palmieri, F, et al. (2011) Plant J 66:161--181. KEGG: --	--
Tr_DTC3C_lf	Di-/ri-carboxylate carrier	OAA[cl] + cACN[ml] <=> OAA[ml] + cACN[cl]		-1000	1000	0	transport	Reference: Palmieri, F, et al. (2011) Plant J 66:161--181. KEGG: --	--
Tr_DTC4A_lf	Di-/ri-carboxylate carrier	Cit[ml] + SCA[cl] <=> SCA[ml] + Cit[cl]		-1000	1000	0	transport	Reference: Palmieri, F, et al. (2011) Plant J 66:161--181. KEGG: --	--
Tr_DTC4B_lf	Di-/ri-carboxylate carrier	iCit[ml] + SCA[cl] <=> SCA[ml] + iCit[cl]		-1000	1000	0	transport	Reference: Palmieri, F, et al. (2011) Plant J 66:161--181. KEGG: --	--
Tr_DTC4C_lf	Di-/ri-carboxylate carrier	cACN[ml] + SCA[cl] <=> SCA[ml] + cACN[cl]		-1000	1000	0	transport	Reference: Palmieri, F, et al. (2011) Plant J 66:161--181. KEGG: --	--
Tr_SFC_lf	SCA/Fum carrier	Fum[ml] + SCA[cl] -> SCA[ml] + Fum[cl]		0	1000	0	transport	Reference: Palmieri, F, et al. (2011) Plant J 66:161--181. KEGG: --	--
Tr_BAT11_lf	B0,+-type amino acid transporter 1	Ala[cl] <=> Ala[ml]		-1000	1000	0	transport	Reference: Palmieri, F, et al. (2011) Plant J 66:161--181. KEGG: --	--
Tr_BAT12_lf	B0,+-type amino acid transporter 1	Arg[cl] <=> Arg[ml]		-1000	1000	0	transport	Reference: Michaeli, S, et al. (2011) Plant J 67: 485--498. KEGG: --	--
Tr_BAT13_lf	B0,+-type amino acid transporter 1	Glu[cl] <=> Glu[ml]		-1000	1000	0	transport	Reference: Michaeli, S, et al. (2011) Plant J 67: 485--498. KEGG: --	--
Tr_BAT14_lf	B0,+-type amino acid transporter 1	Lys[cl] <=> Lys[ml]		-1000	1000	0	transport	Reference: Michaeli, S, et al. (2011) Plant J 67: 485--498. KEGG: --	--
Tr_BAT15_lf	B0,+-type amino acid transporter 1	GABA[cl] <=> GABA[ml]		-1000	1000	0	transport	Reference: Michaeli, S, et al. (2011) Plant J 67: 485--498. KEGG: --	--
Tr_BAC1_lf	Basic amino acid carriers	Arg[cl] + His[ml] -> Arg[ml] + His[cl]		0	1000	0	transport	Reference: Michaeli, S, et al. (2011) Plant J 67: 485--498. KEGG: --	--
Tr_BAC2_lf	Basic amino acid carriers	Arg[cl] + Lys[ml] -> Arg[ml] + Lys[cl]		0	1000	0	transport	Reference: Palmieri, F, et al. (2011) Plant J 66:161--181. KEGG: --	--
Tr_ProU_lf	Pro uniporter	Pro[cl] -> Pro[ml]		0	1000	0	transport	Reference: Palmieri, F, et al. (2011) Plant J 66:161--181. KEGG: --	--
Tr_ProA_lf	Pro/Glu antiporter	Glu[ml] + Pro[cl] -> Glu[cl] + Pro[ml]		0	1000	0	transport	Reference: Di Maritino, C, et al. (2006) Planta 223:1123--1133. KEGG: --	--
Tr_P5C1_lf	P5C exporter	P5C[hl] -> P5C[cl]		0	1000	0	transport	Reference: Di Maritino, C, et al. (2006) Planta 223:1123--1133. KEGG: --	--
Tr_P5C2_lf	P5C exporter	P5C[ml] -> P5C[cl]		0	1000	0	transport	Reference: Lehmann, S, et al. (2010) Amino Acids 39:949--962. KEGG: --	--
Tr_PRPP_lf	PRPP exporter	H[hl] + PRPP[hl] -> PRPP[cl]		0	1000	0	transport	Reference: Lehmann, S, et al. (2010) Amino Acids 39:949--962. KEGG: --	--
Tr_Fum_lf	Fum exporter	Fum[hl] -> Fum[cl]		0	1000	0	transport	Reference: KEGG: --	--
Tr_HCys_lf	H-Cys exporter	H-Cys[hl] -> H-Cys[cl]		0	1000	0	transport	Reference: KEGG: --	--
Tr_ORO_lf	ORO exporter	ORO[ml] -> ORO[cl]		0	1000	0	transport	Reference: Hanson, AD and Roje, S (2001) Annu Rev Plant Physiol Plant Mol Biol 52:119--137. KEGG: --	--
Tr_DHO1_lf	DHO shuffle	DHO[hl] -> DHO[cl]		0	1000	0	transport	Reference: Zrenner, R, et al. (2006) Annu Rev Plant Biol 57:805--836 KEGG: --	--
Tr_DHO2_lf	DHO shuffle	DHO[cl] -> DHO[ml]		0	1000	0	transport	Reference: Zrenner, R, et al. (2006) Annu Rev Plant Biol 57:805--836 KEGG: --	--
Tr_GlySer_lf	Gly/Ser shuffle	Ser[ml] + Gly[cl] -> Gly[ml] + Ser[cl]		0	1000	0	transport	Reference: Zrenner, R, et al. (2006) Annu Rev Plant Biol 57:805--836 KEGG: --	--
Tr_O2h_lf	O2 diffusion	O2[cl] <=> O2[hl]		-1000	1000	0	transport	Reference: Atwell, BJ, et al. (1999) Plants in Action, part II, chap 2.1.8 KEGG: --	--
Tr_O2m_lf	O2 diffusion	O2[cl] <=> O2[ml]		-1000	1000	0	transport	Reference: KEGG: --	--
Tr_O2p_lf	O2 diffusion	O2[cl] <=> O2[pl]		-1000	1000	0	transport	Reference: KEGG: --	--
Tr_CO2h_lf	CO2 diffusion	CO2[cl] <=> CO2[hl]		-1000	1000	0	transport	Reference: KEGG: --	--
Tr_CO2m_lf	CO2 diffusion	CO2[cl] <=> CO2[ml]		-1000	1000	0	transport	Reference: KEGG: --	--
Tr_H2Oh_lf	H2O diffusion	H2O[cl] <=> H2O[hl]		-1000	1000	0	transport	Reference: KEGG: --	--
Tr_H2Om_lf	H2O diffusion	H2O[cl] <=> H2O[ml]		-1000	1000	0	transport	Reference: KEGG: --	--
Tr_H2Op_lf	H2O diffusion	H2O[cl] <=> H2O[pl]		-1000	1000	0	transport	Reference: KEGG: --	--
Tr_Hp_lf	Proton diffusion	H[cl] <=> H[pl]		-1000	1000	0	transport	Reference: KEGG: --	--
Tr_NH41_lf	NH4 diffusion	NH4[cl] <=> NH4[hl]		-1000	1000	0	transport	Reference: KEGG: --	--
Tr_NH42_lf	NH4 diffusion	NH4[cl] <=> NH4[ml]		-1000	1000	0	transport	Reference: KEGG: --	--
Tr_H2S1_lf	H2S diffusion	H2S[cl] <=> H2S[hl]		-1000	1000	0	transport	Reference: KEGG: --	--
Tr_H2S2_lf	H2S diffusion	H2S[cl] <=> H2S[ml]		-1000	1000	0	transport	Reference: KEGG: --	--
Tr_AC1_lf	AC diffusion	AC[cl] <=> AC[hl]		-1000	1000	0	transport	Reference: KEGG: --	--
Tr_AC2_lf	AC diffusion	AC[cl] <=> AC[ml]		-1000	1000	0	transport	Reference: Hanson, AD and Roje, S (2001) Annu Rev Plant Physiol Plant Mol Biol 52:119--137. KEGG: --	--
Tr_Pyr1_lf	Pyr diffusion	Pyr[cl] <=> Pyr[hl]		-1000	1000	0	transport	Reference: Hanson, AD and Roje, S (2001) Annu Rev Plant Physiol Plant Mol Biol 52:119--137. KEGG: --	--
Tr_Pyr2_lf	Pyr diffusion	Pyr[cl] <=> Pyr[ml]		-1000	1000	0	transport	Reference: Hanson, AD and Roje, S (2001) Annu Rev Plant Physiol Plant Mol Biol 52:119--137. KEGG: --	--
Tr_Pyr3_lf	Pyr diffusion	Pyr[cl] <=> Pyr[pl]		-1000	1000	0	transport	Reference: Hanson, AD and Roje, S (2001) Annu Rev Plant Physiol Plant Mol Biol 52:119--137. KEGG: --	--
Tr_GCA2_lf	GCA diffusion	GCA[cl] <=> GCA[pl]		-1000	1000	0	transport	Reference: KEGG: --	--
Tr_GCEA2_lf	GCEA diffusion	GCEA[cl] <=> GCEA[pl]		-1000	1000	0	transport	Reference: KEGG: --	--
Tr_Mal_lf	Mal diffusion	Mal[cl] <=> Mal[pl]		-1000	1000	0	transport	Reference: KEGG: --	--
Tr_OAA_lf	OAA diffusion	OAA[cl] <=> OAA[pl]		-1000	1000	0	transport	Reference: KEGG: --	--
Tr_KG_lf	KG diffusion	KG[cl] <=> KG[pl]		-1000	1000	0	transport	Reference: KEGG: --	--
Tr_Ala1_lf	Ala diffusion	Ala[cl] <=> Ala[pl]		-1000	1000	0	transport	Reference: KEGG: --	--
Tr_Arg1_lf	Arg diffusion	Arg[cl] <=> Arg[pl]		-1000	1000	0	transport	Reference: KEGG: --	--
Tr_Asn1_lf	Asn diffusion	Asn[cl] <=> H[pl] + Asn[pl]		-1000	1000	0	transport	Reference: KEGG: --	--
Tr_Asp_lf	Asp diffusion	Asp[cl] <=> Asp[pl]		-1000	1000	0	transport	Reference: KEGG: --	--
Tr_Cys_lf	Cys diffusion	Cys[cl] <=> Cys[pl]		-1000	1000	0	transport	Reference: KEGG: --	--
Tr_Glu1_lf	Glu diffusion	Glu[cl] <=> Glu[pl]		-1000	1000	0	transport	Reference: KEGG: --	--
Tr_Gln_lf	Gln diffusion	Gln[cl] <=> H[pl] + Gln[pl]		-1000	1000	0	transport	Reference: KEGG: --	--
Tr_Gly_lf	Gly diffusion	Gly[cl] <=> Gly[pl]		-1000	1000	0	transport	Reference: KEGG: --	--
Tr_His1_lf	His diffusion	His[cl] <=> His[pl]		-1000	1000	0	transport	Reference: KEGG: --	--
Tr_Ile1_lf	Ile diffusion	Ile[cl] <=> Ile[pl]		-1000	1000	0	transport	Reference: KEGG: --	--
Tr_Leu1_lf	Leu diffusion	Leu[cl] <=> Leu[pl]		-1000	1000	0	transport	Reference: KEGG: --	--
Tr_Lys1_lf	Lys diffusion	Lys[cl] <=> Lys[pl]		-1000	1000	0	transport	Reference: KEGG: --	--
Tr_Met1_lf	Met diffusion	Met[cl] <=> Met[pl]		-1000	1000	0	transport	Reference: KEGG: --	--
Tr_Phe1_lf	Phe diffusion	Phe[cl] <=> Phe[pl]		-1000	1000	0	transport	Reference: KEGG: --	--
Tr_Pro1_lf	Pro diffusion	Pro[cl] <=> Pro[pl]		-1000	1000	0	transport	Reference: KEGG: --	--
Tr_Ser1_lf	Ser diffusion	Ser[cl] <=> Ser[pl]		-1000	1000	0	transport	Reference: KEGG: --	--
Tr_Thr1_lf	Thr diffusion	Thr[cl] <=> Thr[pl]		-1000	1000	0	transport	Reference: KEGG: --	--
Tr_Trp1_lf	Trp diffusion	Trp[cl] <=> Trp[pl]		-1000	1000	0	transport	Reference: KEGG: --	--
Tr_Tyr1_lf	Tyr diffusion	Tyr[cl] <=> Tyr[pl]		-1000	1000	0	transport	Reference: KEGG: --	--
Tr_Val1_lf	Val diffusion	Val[cl] <=> Val[pl]		-1000	1000	0	transport	Reference: KEGG: --	--
Tr_Ala2_lf	Ala exporter	Ala[hl] -> Ala[cl]		0	1000	0	transport	Reference: KEGG: --	--
Tr_Arg2_lf	Arg exporter	Arg[hl] -> Arg[cl]		0	1000	0	transport	Reference: KEGG: --	--
Tr_Asn2_lf	Asn importer	Asn[cl] -> H[hl] + Asn[hl]		0	1000	0	transport	Reference: KEGG: --	--
Tr_Asn3_lf	Asn importer	Asn[cl] -> Asn[ml]		0	1000	0	transport	Reference: KEGG: --	--
Tr_Glu2_lf	Glu importer	Glu[cl] -> Glu[hl]		0	1000	0	transport	Reference: KEGG: --	--
Tr_His2_lf	His exporter	His[hl] -> His[cl]		0	1000	0	transport	Reference: KEGG: --	--
Tr_His3_lf	His importer	His[cl] -> His[ml]		0	1000	0	transport	Reference: KEGG: --	--
Tr_Ile2_lf	Ile exporter	Ile[hl] -> Ile[cl]		0	1000	0	transport	Reference: KEGG: --	--
Tr_Ile3_lf	Ile importer	Ile[cl] -> Ile[ml]		0	1000	0	transport	Reference: KEGG: --	--
Tr_Leu2_lf	Leu exporter	Leu[hl] -> Leu[cl]		0	1000	0	transport	Reference: KEGG: --	--
Tr_Leu3_lf	Leu importer	Leu[cl] -> Leu[ml]		0	1000	0	transport	Reference: KEGG: --	--
Tr_Lys2_lf	Lys exporter	Lys[hl] -> Lys[cl]		0	1000	0	transport	Reference: KEGG: --	--
Tr_Met2_lf	Met importer	Met[cl] -> Met[hl]		0	1000	0	transport	Reference: KEGG: --	--
Tr_Met3_lf	Met importer	Met[cl] -> Met[ml]		0	1000	0	transport	Reference: KEGG: --	--
Tr_Phe2_lf	Phe exporter	Phe[hl] -> Phe[cl]		0	1000	0	transport	Reference: KEGG: --	--
Tr_Phe3_lf	Phe importer	Phe[cl] -> Phe[ml]		0	1000	0	transport	Reference: KEGG: --	--
Tr_Pro2_lf	Pro importer	Pro[cl] -> Pro[hl]		0	1000	0	transport	Reference: KEGG: --	--
Tr_Ser2_lf	Ser exporter	Ser[hl] -> Ser[cl]		0	1000	0	transport	Reference: KEGG: --	--
Tr_Ser3_lf	Ser importer	Ser[cl] -> Ser[ml]		0	1000	0	transport	Reference: KEGG: --	--
Tr_Thr2_lf	Thr exporter	Thr[hl] -> Thr[cl]		0	1000	0	transport	Reference: KEGG: --	--
Tr_Thr3_lf	Thr importer	Thr[cl] -> Thr[ml]		0	1000	0	transport	Reference: KEGG: --	--
Tr_Trp2_lf	Trp exporter	Trp[hl] -> Trp[cl]		0	1000	0	transport	Reference: KEGG: --	--
Tr_Trp3_lf	Trp importer	Trp[cl] -> Trp[ml]		0	1000	0	transport	Reference: KEGG: --	--
Tr_Tyr2_lf	Tyr exporter	Tyr[hl] -> Tyr[cl]		0	1000	0	transport	Reference: KEGG: --	--
Tr_Tyr3_lf	Tyr importer	Tyr[cl] -> Tyr[ml]		0	1000	0	transport	Reference: KEGG: --	--
Tr_Val2_lf	Val exporter	Val[hl] -> Val[cl]		0	1000	0	transport	Reference: KEGG: --	--
Tr_Val3_lf	Val importer	Val[cl] -> Val[ml]		0	1000	0	transport	Reference: KEGG: --	--
Si_H_lf	Proton sink/source for charge balancing of im-/export	H[cl] <=>		0	0	0	im-/export	Reference: KEGG: --	--
Im_hnu_lf	Import Photon	hnu[hl] <=>		-1000	1000	1	import	Reference: KEGG: --	--
Im_CO2_lf	Import CO2	CO2[cl] <=>		-1000	1000	0	import	Reference: KEGG: --	--
Ex_O2_lf	Export O2	O2[cl] <=>		-1000	1000	0	export	Reference: KEGG: --	--
PSII_h_st	photosystem II	4 hnu[hs] + 2 PQ[hs] + 2 H2O[hs] + 4 H[hs] -> 2 PQH2[hs] + O2[hs] + 4 H[ls]	((ATCG00020)AND(ATCG00680)AND(ATCG00280)AND(ATCG00270)AND(ATCG00580)AND(ATCG00570)AND(ATCG00710)AND(ATCG00080)AND(ATCG00550)AND(ATCG00070)AND(ATCG00560)AND(ATCG00220)AND(ATCG00700)AND((AT5G66570)OR(AT3G50820))AND(AT1G06680)AND((AT4G21280)OR(AT4G05180))AND(AT1G79040)AND(AT1G44575)AND(ATCG00690)AND(AT3G21055)AND(AT2G30570)AND(AT2G06520)AND(AT1G67740)AND(ATCG00300))	0	1000	0	light reactions	Reference: http://www.sciencedirect.com/science/article/pii/S1360138511002263 KEGG: R09503	1.10.3.9
Cytb6f_h_st	cytochrom b6f complex	2 H[hs] + PQH2[hs] + 2 PCox[hs] -> PQ[hs] + 4 H[ls] + 2 PCrd[hs]	((ATCG00540)AND(ATCG00720)AND(AT4G03280)AND(ATCG00730)AND(ATCG00600)AND(ATCG00590)AND(AT2G26500)AND(ATCG00210))	0	1000	0	light reactions	Reference: http://www.sciencedirect.com/science/article/pii/S1360138511002263 KEGG: R03817	1.10.99.1
PSI_h_st	photosystem I	hnu[hs] + PCrd[hs] + Fdox[hs] -> PCox[hs] + Fdrd[hs]	((ATCG00350)AND(ATCG00340)AND(ATCG01060)AND((AT4G02770)OR(AT1G03130))AND((AT4G28750)OR(AT2G20260))AND(AT1G31330)AND(AT1G55670)AND((AT3G16140)OR(AT1G52230))AND(ATCG00510)AND(ATCG00630)AND(AT1G30380)AND(AT4G12800)AND(AT5G64040)AND(AT1G08380)AND(AT2G46820))	0	1000	0	light reactions	Reference: http://www.sciencedirect.com/science/article/pii/S1360138511002263 KEGG: R09542	1.97.1.12
Fd-NADPR_h_st	ferredoxin-NADP reductase	H[hs] + 2 Fdrd[hs] + NADP[hs] -> 2 Fdox[hs] + NADPH[hs]	((AT5G66190)AND(AT1G20020))	0	1000	0	light reactions	Reference: KEGG: R01195	1.18.1.2
ATPase_h_st	ATPase	14 H[ls] + 3 ADP[hs] + 3 Pi[hs] <=> 3 H2O[hs] + 11 H[hs] + 3 ATP[hs]	((AT5G66190)AND(AT1G20020))	-1000	1000	0	light reactions	Reference: http://www.sciencedirect.com/science/article/pii/S1360138511002263 KEGG: R00086	3.6.3.14
RBC_h_st	RuBisCO	H2O[hs] + RuBP[hs] + CO2[hs] -> 2 H[hs] + 2 PGA[hs]	(ATCG00490)AND((AT5G38430)OR(AT5G38420)OR(AT1G67090)OR(AT5G38410))	0	1000	0	Calvin-Benson cycle	Reference: http://www.annualreviews.org/doi/abs/10.1146/annurev.arplant.53.100301.135233 KEGG: R00024	4.1.1.39
PGAK_h_st	PGA kinase	ATP[hs] + PGA[hs] <=> ADP[hs] + DPGA[hs]	((AT3G12780)OR(AT1G56190))	-1000	1000	0	Calvin-Benson cycle, glycolysis	Reference: KEGG: R01512	2.7.2.3
GAPDH1_h_st	GAP dehydrogenase	H[hs] + NADPH[hs] + DPGA[hs] -> NADP[hs] + Pi[hs] + GAP[hs]	((AT3G26650)OR(AT1G12900))OR(((AT3G26650)OR(AT1G12900))AND(AT1G42970))	0	1000	0	Calvin-Benson cycle	Reference: http://www.ncbi.nlm.nih.gov/pubmed/20516587, http://www.jbc.org/content/287/25/21372.long KEGG: R01063	1.2.1.13
TPI_h_st	TP isomerase	GAP[hs] <=> DHAP[hs]	((AT3G55440)OR(AT2G21170))	-1000	1000	0	Calvin-Benson cycle, glycolysis	Reference: http://mplant.oxfordjournals.org/content/early/2013/11/04/mp.sst139.full (spinach) KEGG: R01015	5.3.1.1
FBPA_h_st	FBP aldolase	GAP[hs] + DHAP[hs] <=> FBP[hs]	((AT2G01140)OR(AT4G26530)OR(AT3G52930)OR(AT4G38970)OR(AT5G03690)OR(AT2G21330))	-1000	1000	0	Calvin-Benson cycle, glycolysis	Reference: http://www.mcponline.org/content/5/1/114.full KEGG: R01068	4.1.2.13
FBPase_h_st	FBPase	H2O[hs] + FBP[hs] -> Pi[hs] + F6P[hs]	(AT3G54050)	0	1000	0	Calvin-Benson cycle, glycolysis	Reference: http://jxb.oxfordjournals.org/content/50/330/1 KEGG: R00762	3.1.3.11
FTK_h_st	F6P transketolase	GAP[hs] + F6P[hs] <=> E4P[hs] + X5P[hs]	((AT3G60750)OR(AT2G45290))	-1000	1000	0	Calvin-Benson cycle, pentose phosphate pathway	Reference: http://www.mcponline.org/content/5/1/114.full KEGG: R01067	2.2.1.1
SBPA_h_st	SBP aldolase	DHAP[hs] + E4P[hs] -> SBP[hs]	((AT2G01140)OR(AT4G26530)OR(AT3G52930)OR(AT4G38970)OR(AT5G03690)OR(AT2G21330))	0	1000	0	Calvin-Benson cycle	Reference: http://www.mcponline.org/content/5/1/114.full KEGG: R01829	4.1.2.13
SBPase_h_st	SBPase	H2O[hs] + SBP[hs] -> Pi[hs] + S7P[hs]	(AT3G55800)	0	1000	0	Calvin-Benson cycle	Reference: http://jxb.oxfordjournals.org/content/50/330/1 KEGG: R01845	3.1.3.37
STK_h_st	S7P transketolase	GAP[hs] + S7P[hs] <=> X5P[hs] + R5P[hs]	((AT3G60750)OR(AT2G45290))	-1000	1000	0	Calvin-Benson cycle, pentose phosphate pathway	Reference: http://www.mcponline.org/content/5/1/114.full KEGG: R01641	2.2.1.1
Ru5PE_h_st	Ru5P epimerase	X5P[hs] <=> Ru5P[hs]	(AT5G61410)	-1000	1000	0	Calvin-Benson cycle, pentose phosphate pathway	Reference: http://www.plantphysiol.org/content/118/1/199.long (spinach) KEGG: R01529	5.1.3.1
R5PI_h_st	R5P isomerase	R5P[hs] <=> Ru5P[hs]	(AT3G04790)	-1000	1000	0	Calvin-Benson cycle, pentose phosphate pathway	Reference: Noltmann, EA; The Enzymes, 3rd Ed. (Boyer, PD, ed.) 6, 271-354 (1972), http://www.mcponline.org/content/5/1/114.full KEGG: R01056	5.3.1.6
Ru5PK_h_st	Ru5P kinase	ATP[hs] + Ru5P[hs] -> H[hs] + ADP[hs] + RuBP[hs]	(AT1G32060)	0	1000	0	Calvin-Benson cycle	Reference: http://www.plantphysiol.org/content/139/3/1433.long KEGG: R01523	2.7.1.19
PGI_h_st	G6P isomerase	F6P[hs] <=> G6P[hs]	(AT4G24620)	-1000	1000	0	starch synthesis	Reference: http://www.plantphysiol.org/content/139/3/1433.long KEGG: R00771	5.3.1.9
PGM_h_st	Phosphoglucomutase	G6P[hs] <=> G1P[hs]	((AT1G23190)OR(AT1G70730)OR(AT5G51820))	-1000	1000	0	starch synthesis	Reference: http://www.ncbi.nlm.nih.gov/pmc/articles/PMC59005/#B19 KEGG: R08639	5.4.2.2
AGPase_h_st	G1P adenylyltransferase	ATP[hs] + G1P[hs] -> ADPG[hs] + PPi[hs]	((AT5G19220)OR(AT1G27680)OR(AT4G39210)OR(AT2G21590))AND((AT5G48300)OR(AT1G05610))	0	1000	0	starch synthesis	Reference: http://www.jbc.org/content/280/9/8143.long KEGG: R00948	2.7.7.27
StS_h1_st	starch synthase	H2O[hs] + ADPG[hs] -> H[hs] + ADP[hs] + starch1[hs]	((AT5G24300)OR(AT3G01180)OR(AT1G11720)OR(AT4G18240))	0	1000	0	starch synthesis	Reference: KEGG: R06049	2.4.1.21
StS_h2_st	starch synthase	ADPG[hs] + starch1[hs] -> H[hs] + ADP[hs] + starch2[hs]	((AT5G24300)OR(AT3G01180)OR(AT1G11720)OR(AT4G18240))	0	1000	0	starch synthesis	Reference: KEGG: R06049	2.4.1.21
StS_h3_st	starch synthase	ADPG[hs] + starch2[hs] -> H[hs] + ADP[hs] + starch3[hs]	((AT5G24300)OR(AT3G01180)OR(AT1G11720)OR(AT4G18240))	0	1000	0	starch synthesis	Reference: KEGG: R06049	2.4.1.21
bAMY1_h_st	amylase	H2O[hs] + starch5[hs] -> starch3[hs] + Mas[hs]	(AT1G69830)AND((AT5G18670)OR(AT3G23920)OR(AT4G00490)OR(AT4G17090)OR(AT4G15210)OR(AT2G32290))	0	1000	0	starch degradation	Reference: KEGG: R06159	3.2.1.1 + 3.2.1.2
bAMY2_h_st	amylase	H2O[hs] + starch3[hs] -> starch1[hs] + Mas[hs]	(AT1G69830)AND((AT5G18670)OR(AT3G23920)OR(AT4G00490)OR(AT4G17090)OR(AT4G15210)OR(AT2G32290))	0	1000	0	starch degradation	Reference: KEGG: R06159	3.2.1.1 + 3.2.1.2
DPE11_h_st	disproportionating enzyme	2 starch3[hs] -> starch5[hs] + Glc[hs]	((AT5G64860)OR(AT2G40840))	0	1000	0	starch degradation	Reference: KEGG: R06069	2.4.1.25
DPE12_h_st	disproportionating enzyme	starch1[hs] + Mas[hs] -> starch2[hs] + Glc[hs]	((AT5G64860)OR(AT2G40840))	0	1000	0	starch degradation	Reference: KEGG: R06069	2.4.1.25
DPE13_h_st	disproportionating enzyme	starch2[hs] + Mas[hs] -> starch3[hs] + Glc[hs]	((AT5G64860)OR(AT2G40840))	0	1000	0	starch degradation	Reference: KEGG: R06069	2.4.1.25
DPE2_c_st	disproportionating enzyme	starch1[cs] + Mas[cs] -> starch2[cs] + Glc[cs]	((AT5G64860)OR(AT2G40840))	0	1000	0	starch degradation	Reference: KEGG: R06069	2.4.1.25
HEXK_c_st	Hexokinase	Glc[cs] + ATP[cs] -> G6P[cs] + ADP[cs] + H[cs]	(AT2G19860)	0	1000	0	starch degradation, sucrose degradation	Reference: KEGG: R00299	2.7.1.1
StP1_h_st	(starch) phosphorylase	Pi[hs] + starch2[hs] -> G1P[hs] + starch1[hs]	((AT1G69830)AND(AT3G46970))	0	1000	0	starch degradation	Reference: KEGG: R06185	3.2.1.1 + 2.4.1.1
StP21_c_st	(starch) phosphorylase	starch2[cs] + Pi[cs] -> starch1[cs] + G1P[cs]	(AT3G46970)	0	1000	0	starch degradation	Reference: KEGG: R06050	2.4.1.1
TPI_c_st	TP isomerase	GAP[cs] <=> DHAP[cs]	((AT3G55440)OR(AT2G21170))	-1000	1000	0	sucrose synthesis, gluconeogenesis, glycolysis	Reference: http://mplant.oxfordjournals.org/content/early/2013/11/04/mp.sst139.full (spinach) KEGG: R01015	5.3.1.1
FBPA_c_st	FBP aldolase	GAP[cs] + DHAP[cs] <=> FBP[cs]	((AT4G26520)OR(AT4G26530)OR(AT3G52930)OR(AT2G36460)OR(AT5G03690))	-1000	1000	0	sucrose synthesis, gluconeogenesis, glycolysis	Reference: http://www.mcponline.org/content/5/1/114.full KEGG: R01068	4.1.2.13
FBPase_c_st	FBPase	FBP[cs] + H2O[cs] -> Pi[cs] + F6P[cs]	(AT1G43670)	0	1000	0	sucrose synthesis, gluconeogenesis, glycolysis	Reference: http://jxb.oxfordjournals.org/content/50/330/1 KEGG: R00762	3.1.3.11
F6PK2_c_st	F6P kinase	ATP[cs] + F6P[cs] -> ADP[cs] + H[cs] + F26BP[cs]	(AT1G07110)	0	1000	0	sucrose synthesis	Reference: http://www.biochemj.org/bj/359/0591/bj3590591.htm KEGG: R02732	2.7.1.105
F26BPPh_c_st	F26BP phosphorylase	H2O[cs] + F26BP[cs] <=> Pi[cs] + F6P[cs]	(AT1G07110)	-1000	1000	0	sucrose synthesis	Reference: http://www.biochemj.org/bj/359/0591/bj3590591.htm KEGG: R00763	3.1.3.46
PGI_c_st	G6P isomerase	F6P[cs] <=> G6P[cs]	((AT4G24620)OR(AT5G42740))	-1000	1000	0	sucrose synthesis, sucrose degradation, gluconeogenesis	Reference: http://www.ncbi.nlm.nih.gov/pmc/articles/PMC59005/#B19 KEGG: R00771	5.3.1.9
PGM_c_st	Phosphoglucomutase	G6P[cs] <=> G1P[cs]	((AT1G23190)OR(AT1G70730)OR(AT5G51820))	-1000	1000	0	sucrose synthesis, sucrose degradation	Reference: KEGG: R08639	5.4.2.2
UGPase_c_st	UDPG pyrophosphorylase	H[cs] + G1P[cs] + UTP[cs] <=> UDPG[cs] + PPi[cs]	((AT5G17310)OR(AT3G03250))	-1000	1000	0	sucrose synthesis, sucrose degradation, pyrophosphate recycling	Reference: KEGG: R00289	2.7.7.9
S6PS_c_st	S6P synthase	F6P[cs] + UDPG[cs] -> S6P[cs] + UDP[cs]	((AT5G20280)OR(AT5G20280))	0	1000	0	sucrose synthesis	Reference: http://www.plantphysiology.org/content/135/3/1753.full KEGG: R00766	2.4.1.14
S6PPh_c_st	S6P phosphorylase	H2O[cs] + S6P[cs] -> Pi[cs] + Suc[cs]	((AT2G35840)OR(AT3G52340))	0	1000	0	sucrose synthesis	Reference: http://www.jbc.org/content/286/41/36108.full KEGG: R00805	3.1.3.24
SucS_c_st	Suc synthase	UDP[cs] + Suc[cs] <=> UDPG[cs] + Frc[cs]	((AT5G20830)OR(AT5G49190)OR(AT3G43190))	-1000	1000	0	sucrose degradation	Reference: http://www.sciencedirect.com/science/article/pii/S0378111909001334, http://www.ncbi.nlm.nih.gov/Structure/mmdb/mmdbsrv.cgi?uid=3S29 KEGG: R00806	2.4.1.13
FrcFD_c_st	Fructofuranosidase	H2O[cs] + Suc[cs] -> Glc[cs] + Frc[cs]	((AT1G35580)OR(AT4G09510))	0	1000	0	sucrose degradation	Reference: KEGG: R00802	3.2.1.26
FrcK_c_st	Fructokinase	ATP[cs] + Frc[cs] -> ADP[cs] + H[cs] + F6P[cs]	((AT3G54090)OR(AT2G19860)OR(AT2G31390)OR(AT3G59480))	0	1000	0	sucrose degradation	Reference: KEGG: R00760	2.7.1.4
TPS_c_st	UDPG:G6P glucosyltransferase	G6P[cs] + UDPG[cs] -> UDP[cs] + T6P[cs]	((AT1G60140)OR(AT2G18700)OR(AT1G78580)OR(AT1G16980)OR(AT1G17000)OR(AT1G06410))	0	1000	0	trehalose synthesis	Reference: KEGG: R00836	2.4.1.15
TPP_c_st	Tre phosphatase	H2O[cs] + T6P[cs] -> Pi[cs] + Tre[cs]	((AT1G22210)OR(AT1G35910)OR(AT2G22190)OR(AT4G12430)OR(AT4G22590)OR(AT4G39770)OR(AT5G65140))	0	1000	0	trehalose synthesis	Reference: KEGG: R02778	3.1.3.12
CeS_c1_st	cellulose synthase	H2O[cs] + UDPG[cs] -> UDP[cs] + cellulose1[cs]	((AT4G32410)OR(AT4G39350)OR(AT5G05170)OR(AT5G44030)OR(AT5G09870)OR(AT5G64740)OR(AT5G17420)OR(AT4G18780)OR(AT2G21770)OR(AT2G25540))	0	1000	0	cellulose synthesis	Reference: KEGG: R02889	2.4.1.12
CeS_c2_st	cellulose synthase	UDPG[cs] + cellulose1[cs] -> UDP[cs] + cellulose2[cs]	((AT4G32410)OR(AT4G39350)OR(AT5G05170)OR(AT5G44030)OR(AT5G09870)OR(AT5G64740)OR(AT5G17420)OR(AT4G18780)OR(AT2G21770)OR(AT2G25540))	0	1000	0	cellulose synthesis	Reference: KEGG: R02889	2.4.1.12
CeS_c3_st	cellulose synthase	UDPG[cs] + cellulose2[cs] -> UDP[cs] + cellulose3[cs]	((AT4G32410)OR(AT4G39350)OR(AT5G05170)OR(AT5G44030)OR(AT5G09870)OR(AT5G64740)OR(AT5G17420)OR(AT4G18780)OR(AT2G21770)OR(AT2G25540))	0	1000	0	cellulose synthesis	Reference: KEGG: R02889	2.4.1.12
MalDH1_c_st	Mal dehydrogenase	Mal[cs] + NAD[cs] <=> OAA[cs] + NADH[cs]	((AT5G43330)OR(AT5G56720)OR(AT2G22780)OR(AT5G09660))	-1000	1000	0	gluconeogenesis	Reference: KEGG: R00342	1.1.1.37
PEPC1_c_st	PEP carboxylase	ATP[cs] + OAA[cs] -> ADP[cs] + PEP[cs] + CO2[cs]	((AT5G65690)OR(AT4G37870))	0	1000	0	gluconeogenesis	Reference: KEGG: R00341	4.1.1.49
PEPC2_c_st	PEP carboxylase	Pi[cs] + OAA[cs] <=> PEP[cs] + HCO3[cs]	((AT1G53310)OR(AT2G42600)OR(AT3G14940)OR(AT1G68750))	-1000	1000	0	gluconeogenesis	Reference: KEGG: R00345	4.1.1.31
Enol_c_st	Enolase	H2O[cs] + PEP[cs] <=> 2PGA[cs]	((AT2G29560)OR(AT2G36530))	-1000	1000	0	gluconeogenesis, glycolysis	Reference: http://link.springer.com/article/10.1007%2FBF01577243 KEGG: R00658	4.2.1.11
PGAM_c_st	PGA mutase	2PGA[cs] <=> PGA[cs]	((AT5G04120)OR(AT3G50520)OR(AT1G09780)OR(AT3G08590))	-1000	1000	0	gluconeogenesis, glycolysis	Reference: KEGG: R01518	5.4.2.1
PGAK_c_st	PGA kinase	ATP[cs] + PGA[cs] <=> ADP[cs] + DPGA[cs]	((AT3G12780)OR(AT1G79550))	-1000	1000	0	gluconeogenesis, glycolysis	Reference: KEGG: R01512	2.7.2.3
GAPDH2_c_st	GAP dehydrogenase	Pi[cs] + GAP[cs] + NAD[cs] <=> NADH[cs] + DPGA[cs]	((AT3G04120)OR(AT1G13440))	-1000	1000	0	gluconeogenesis, glycolysis	Reference: http://link.springer.com/article/10.1007%2Fs00239-002-2441-y/fulltext.html KEGG: R01061	1.2.1.12
GAPDH3_c_st	GAP dehydrogenase	GAP[cs] + H2O[cs] + NADP[cs] -> H[cs] + PGA[cs] + NADPH[cs]	(AT2G24270)	0	1000	0	glycolysis	Reference: KEGG: R01058	1.2.1.9
F6PK1_c_st	6-Phosphofructokinase	ATP[cs] + F6P[cs] -> ADP[cs] + H[cs] + FBP[cs]	((AT4G29220)OR(AT5G47810)OR(AT4G26270)OR(AT4G32840)OR(AT5G56630))	0	1000	0	glycolysis	Reference: KEGG: R00756	2.7.1.11
F6PK1_h_st	6-Phosphofructokinase	ATP[hs] + F6P[hs] -> H[hs] + ADP[hs] + FBP[hs]	((AT5G61580)OR(AT2G22480))	0	1000	0	glycolysis	Reference: KEGG: R00756	2.7.1.11
GAPDH2_h_st	GAP dehydrogenase	Pi[hs] + GAP[hs] + NAD[hs] <=> H[hs] + DPGA[hs] + NADH[hs]	((AT1G79530)OR(AT1G16300))	-1000	1000	0	glycolysis	Reference: http://link.springer.com/article/10.1007%2Fs00239-002-2441-y/fulltext.html KEGG: R01061	1.2.1.12
PGAM_h_st	PGA mutase	PGA[hs] <=> 2PGA[hs]	((AT1G22170)OR(AT1G78050)OR(AT1G09780))	-1000	1000	0	glycolysis	Reference: KEGG: R01518	5.4.2.1
Enol_h_st	Enolase	2PGA[hs] <=> H2O[hs] + PEP[hs]	((AT1G74030)OR(AT2G36530))	-1000	1000	0	glycolysis	Reference: http://link.springer.com/article/10.1007%2FBF01577243 KEGG: R00658	4.2.1.11
PyrK_c_st	Pyr kinase	ADP[cs] + H[cs] + PEP[cs] -> ATP[cs] + Pyr[cs]	((AT3G04050)OR(AT5G08570)OR(AT3G25960)OR(AT2G36580)OR(AT3G55650)OR(AT3G55810)OR(AT5G63680)OR(AT3G52990))	0	1000	0	glycolysis	Reference: http://www.plantcell.org/content/19/6/2006.long KEGG: R00200	2.7.1.40
PyrK_h_st	Pyr kinase	H[hs] + ADP[hs] + PEP[hs] -> ATP[hs] + Pyr[hs]	((AT3G22960)AND((AT5G52920)OR(AT1G32440)))	0	1000	0	glycolysis	Reference: http://link.springer.com/article/10.1007%2Fs00425-005-0044-8/fulltext.html KEGG: R00200	2.7.1.40
PyrDH1_m_st	Pyr dehydrogenase	Pyr[ms] + ThPP[ms] + H[ms] -> H-Eth-ThPP[ms] + CO2[ms]	((AT1G59900)AND(AT5G50850))	0	1000	0	pyruvate decarboxylation	Reference: http://www.sciencedirect.com/science/article/pii/S104659280200712X, http://www.annualreviews.org/doi/abs/10.1146/annurev.arplant.53.100301.135251 KEGG: R00014	2.2.1.6/1.2.4.1
PyrDH2_m_st	Pyr dehydrogenase	H-Eth-ThPP[ms] + LPA[ms] -> ThPP[ms] + A-DHL[ms]	((AT1G59900)AND(AT5G50850))	0	1000	0	pyruvate decarboxylation	Reference: http://www.sciencedirect.com/science/article/pii/S104659280200712X, http://www.annualreviews.org/doi/abs/10.1146/annurev.arplant.53.100301.135251 KEGG: R03270	1.2.4.1
DHLAcT_m_st	DHL acetyltransferase	A-DHL[ms] + CoA[ms] -> A-CoA[ms] + DHL[ms]	((AT3G52200)OR(AT3G13930)OR(AT1G54220))	0	1000	0	pyruvate decarboxylation	Reference: http://www.annualreviews.org/doi/full/10.1146/annurev.arplant.53.100301.135251 KEGG: R02569	2.3.1.12
DHLDH2_m_st	DHL dehydrogenase	DHL[ms] + NAD[ms] -> H[ms] + LPA[ms] + NADH[ms]	((AT1G48030)OR(AT3G17240))	0	1000	0	pyruvate decarboxylation, tricarboxylic acid cycle	Reference: http://www.annualreviews.org/doi/full/10.1146/annurev.arplant.53.100301.135251 KEGG: R07618	1.8.1.4
CitS_m_st	Cit synthase	A-CoA[ms] + OAA[ms] + H2O[ms] -> H[ms] + CoA[ms] + Cit[ms]	((AT2G44350)OR(AT3G60100))	0	1000	0	tricarboxylic acid cycle, glyoxylate cycle	Reference: KEGG: R00351	2.3.3.1
cACNDHA_m_st	Aconitase dehydration	Cit[ms] -> H2O[ms] + cACN[ms]	((AT4G35830)OR(AT2G05710)OR(AT4G26970))	0	1000	0	tricarboxylic acid cycle, glyoxylate cycle	Reference: KEGG: R01325	4.2.1.3
cACNHA_m_st	Aconitase hydration	H2O[ms] + cACN[ms] -> iCit[ms]	((AT4G35830)OR(AT2G05710)OR(AT4G26970))	0	1000	0	tricarboxylic acid cycle, glyoxylate cycle	Reference: KEGG: R01900	4.2.1.3
iCitDHNAD_m_st	iCit dehydrogenase	NAD[ms] + iCit[ms] -> CO2[ms] + NADH[ms] + KG[ms]	(((AT4G35260)OR(AT2G17130)OR(AT4G35650))AND((AT5G03290)OR(AT3G09810)))	0	1000	0	tricarboxylic acid cycle	Reference: http://pcp.oxfordjournals.org/content/47/5/634.long KEGG: R00709	1.1.1.41
KGDH_m_st	KG dehydrogenase	H[ms] + LPA[ms] + KG[ms] -> CO2[ms] + S-DHL[ms]	((AT5G65750)OR(AT3G55410))	0	1000	0	tricarboxylic acid cycle	Reference: http://www.annualreviews.org/doi/full/10.1146/annurev.arplant.53.100301.135251 KEGG: R01700	1.2.4.2
DHLST_m_st	DHL succinyltransferase	CoA[ms] + S-DHL[ms] -> DHL[ms] + S-CoA[ms]	((AT5G55070)OR(AT4G26910))	0	1000	0	tricarboxylic acid cycle	Reference: http://www.annualreviews.org/doi/full/10.1146/annurev.arplant.53.100301.135251 KEGG: R02570	2.3.1.61
SCACoAL_m_st	SCA-CoA ligase	S-CoA[ms] + ADP[ms] + Pi[ms] -> CoA[ms] + SCA[ms] + ATP[ms]	(((AT5G08300)OR(AT5G23250))AND(AT2G20420))	0	1000	0	tricarboxylic acid cycle	Reference: http://link.springer.com/article/10.1007/s11103-005-1004-1 KEGG: R00405	6.2.1.5
cplx2_m_st	SCA dehydrogenase (Q)	SCA[ms] + Q[ms] -> Fum[ms] + QH2[ms]	(((AT5G66760)OR(AT2G18450))AND((AT3G27380)OR(AT5G40650)OR(AT5G65165))AND((AT5G09600)OR(AT4G32210))AND(AT2G46505)AND(AT1G47420)AND(AT1G08480)AND((AT3G47833)OR(AT5G62575))AND(AT2G46390))	0	1000	0	tricarboxylic acid cycle, oxidative phosphorylation	Reference: http://link.springer.com/article/10.1007%2Fs11103-004-2316-2 KEGG: R02164	1.3.5.1
FumHA_m_st	Fum hydratase	H2O[ms] + Fum[ms] -> Mal[ms]	((AT2G47510)OR(AT5G50950))	0	1000	0	tricarboxylic acid cycle	Reference: KEGG: R01082	4.2.1.2
MalDH1_m_st	Mal dehydrogenase	NAD[ms] + Mal[ms] <=> H[ms] + NADH[ms] + OAA[ms]	((AT1G53240)OR(AT3G47520)OR(AT3G15020))	-1000	1000	0	tricarboxylic acid cycle, glyoxylate cycle	Reference: KEGG: R00342	1.1.1.37
cplx1_m_st	NADH dehydrogenase (Q)	5 H[ms] + NADH[ms] + Q[ms] -> NAD[ms] + QH2[ms] + 4 H[is]	((ATMG01275)OR(ATMG01120)OR(ATMG00516))AND((ATMG00285)OR(ATMG01320))AND(ATMG00990)AND((ATMG00580)OR(ATMG00650))AND((ATMG00513)OR(ATMG00665)OR(ATMG00060))AND(ATMG00270)AND(ATMG00510)AND(ATMG00070)AND(AT5G37510)AND(AT5G11770)AND((AT1G79010)OR(AT1G16700))AND((AT5G08530)AND(AT4G02580))	0	1000	0	oxidative phosphorylation	Reference: http://www.plantcell.org/content/22/3/797.long KEGG: R02163	1.6.5.3
cplx3_m_st	Cytc reductase	2 H[ms] + QH2[ms] + 2 Cytcox[ms] -> Q[ms] + 4 H[is] + 2 Cytcrd[ms]	(((AT1G51980)OR(AT3G16480))AND(AT3G02090)AND((AT2G07727)OR(ATMG00220))AND((AT3G27240)OR(AT5G40810))AND((AT5G13440)OR(AT5G13430))AND((AT2G01090)OR(AT1G15120))AND((AT4G32470)OR(AT5G25450))AND((AT3G10860)OR(AT5G05370))AND(AT3G52730))	0	1000	0	oxidative phosphorylation	Reference: http://www.annualreviews.org/doi/abs/10.1146/annurev.biochem.69.1.1005 KEGG: R02161	1.10.2.2
cplx4_m_st	Cytc oxidase	8 H[ms] + 4 Cytcrd[ms] + O2[ms] -> 2 H2O[ms] + 4 H[is] + 4 Cytcox[ms]	((ATMG01360)AND(ATMG00160)AND(ATMG00730)AND((AT3G15640)OR(AT1G80230))AND((AT2G47380)OR(AT3G62400)OR(AT5G61310))AND(AT4G37380)AND((AT1G22450)OR(AT5G57815)OR(AT4G28060)))	0	1000	0	oxidative phosphorylation	Reference: http://link.springer.com/article/10.1007%2Fs11103-004-2316-2 KEGG: R00081	1.9.3.1
cplx5_m_st	ATP synthase	ADP[ms] + Pi[ms] + 4 H[is] <=> 3 H[ms] + H2O[ms] + ATP[ms]	((ATMG01190)AND((AT5G08670)OR(AT5G08690)OR(AT5G08680))AND(AT2G33040)AND((AT5G13450)OR(AT5G47030))AND(AT1G51650)AND((ATMG00410)OR(ATMG01170))AND((ATMG00640)OR(ATMG00480))AND((ATMG01080)OR(AT2G07671))AND(AT3G52300))	-1000	1000	0	oxidative phosphorylation	Reference: http://www.sciencedirect.com/science/article/pii/S0014579303002643 KEGG: R00086	3.6.3.14
RBO_h_st	RuBisCO	O2[hs] + RuBP[hs] -> 2 H[hs] + PGA[hs] + PGCA[hs]	((ATCG00490)AND((AT5G38430)OR(AT5G38420)OR(AT1G67090)OR(AT5G38410)))	0	1000	0	photorespiration	Reference: KEGG: R03140	4.1.1.39
PGP_h_st	PGCA phosphorylase	H2O[hs] + PGCA[hs] -> Pi[hs] + GCA[hs]	((AT5G36700)OR(AT5G36790)OR(AT5G47760))	0	1000	0	photorespiration	Reference: KEGG: R01334	3.1.3.18
GCAO_p_st	GCA oxidase	GCA[ps] + O2[ps] -> GLX[ps] + H2O2[ps]	((AT3G14420)OR(AT3G14415)OR(AT3G14150)OR(AT4G18360))	0	1000	0	photorespiration	Reference: KEGG: R00475	1.1.3.15
CAT_p_st	Catalase	2 H2O2[ps] -> O2[ps] + 2 H2O[ps]	((AT1G20620)OR(AT1G20630)OR(AT4G35090))	0	1000	0	photorespiration	Reference: http://www.sciencedirect.com/science/article/pii/S0891584997001093 KEGG: R00009	1.11.1.6
GGAT_p_st	Glu:GLX aminotransferase	GLX[ps] + Glu[ps] -> Gly[ps] + KG[ps]	((AT1G23310)OR(AT1G70580))	0	1000	0	photorespiration, glycine synthesis	Reference: KEGG: R00372	2.6.1.4
GlyDH_m_st	Gly dehydrogenase	H[ms] + Gly[ms] + LPL[ms] -> CO2[ms] + amDHP[ms]	((AT4G33010)OR(AT2G26080))	0	1000	0	photorespiration	Reference: http://www.sciencedirect.com/science/article/pii/S1360138501018921 KEGG: R03425	1.4.4.2
AMT_m_st	Aminomethyltransferase	amDHP[ms] + THF[ms] -> DHP[ms] + M-THF[ms] + NH4[ms]	(AT1G11860)	0	1000	0	photorespiration	Reference: http://www.sciencedirect.com/science/article/pii/S1360138501018921 KEGG: R04125	2.1.2.10
DHLDH1_m_st	DHL dehydrogenase	NAD[ms] + DHP[ms] -> H[ms] + NADH[ms] + LPL[ms]	((AT1G48030)OR(AT3G17240))	0	1000	0	photorespiration	Reference: http://www.sciencedirect.com/science/article/pii/S1360138501018921 KEGG: R03815	1.8.1.4
GlyHMT_m_st	Gly hydroxymethyltransferase	H2O[ms] + Gly[ms] + M-THF[ms] <=> THF[ms] + Ser[ms]	((AT4G37930)OR(AT5G26780))	-1000	1000	0	photorespiration	Reference: http://www.ncbi.nlm.nih.gov/pmc/articles/PMC59012/ KEGG: R00945	2.1.2.1
SGAT_p_st	Ser:GLX aminotransferase	GLX[ps] + Ser[ps] -> Gly[ps] + HPR[ps]	(AT2G13360)	0	1000	0	photorespiration, glycine synthesis	Reference: KEGG: R00588	2.6.1.45
GCEADH_p_st	GCEA dehydrogenase	HPR[ps] + NADH[ps] + H[ps] -> GCEA[ps] + NAD[ps]	(AT1G68010)	0	1000	0	photorespiration	Reference: KEGG: R01388	1.1.1.29
MalDH1_p_st	Mal dehydrogenase	NAD[ps] + Mal[ps] <=> NADH[ps] + H[ps] + OAA[ps]	((AT2G22780)OR(AT5G09660))	-1000	1000	0	photorespiration	Reference: KEGG: R00342	1.1.1.37
GCEAK_h_st	GCEA kinase	ATP[hs] + GCEA[hs] -> H[hs] + ADP[hs] + PGA[hs]	(AT1G80380)	0	1000	0	photorespiration	Reference: KEGG: R01514	2.7.1.31
G6PDH_h_st	G6P dehydrogenase	NADP[hs] + G6P[hs] -> H[hs] + NADPH[hs] + GLP[hs]	((AT5G13110)OR(AT1G24280)OR(AT3G27300)OR(AT5G35790)OR(AT1G09420))	0	1000	0	pentose phosphate pathway	Reference: KEGG: R00835	1.1.1.49
6PGL_h_st	6-Phosphogluconolactonase	H2O[hs] + GLP[hs] -> H[hs] + 6PG[hs]	((AT1G13700)OR(AT3G49360)OR(AT5G24420)OR(AT5G24410)OR(AT5G24400))	0	1000	0	pentose phosphate pathway	Reference: KEGG: R02035	3.1.1.31
6PGDHNAD_h_st	6PG dehydrogenase	NAD[hs] + 6PG[hs] <=> CO2[hs] + Ru5P[hs] + NADH[hs]	((AT3G02360)OR(AT1G64190)OR(AT5G41670))	-1000	1000	0	pentose phosphate pathway	Reference: KEGG: R01528	1.1.1.44
6PGDHNADP_h_st	6PG dehydrogenase	NADP[hs] + 6PG[hs] <=> NADPH[hs] + CO2[hs] + Ru5P[hs]	((AT3G02360)OR(AT1G64190)OR(AT5G41670))	-1000	1000	0	pentose phosphate pathway	Reference: KEGG: R01528	1.1.1.44
TA_h_st	Transaldolase	GAP[hs] + S7P[hs] <=> F6P[hs] + E4P[hs]	((AT5G13420)OR(AT1G12230))	-1000	1000	0	pentose phosphate pathway	Reference: KEGG: R08575	2.2.1.2
DAHPS_h_st	DAHP synthase	H2O[hs] + E4P[hs] + PEP[hs] -> Pi[hs] + DAHP[hs]	((AT1G22410)OR(AT4G39980)OR(AT4G33510))	0	1000	0	Shikimate pathway	Reference: KEGG: R01826	2.5.1.54
DHQS_h_st	DHQ synthase	DAHP[hs] -> Pi[hs] + DHQ[hs]	(AT5G66120)	0	1000	0	Shikimate pathway	Reference: KEGG: R03083	4.2.3.4
DHQDH_h_st	DHQ dehydratase	DHQ[hs] -> H2O[hs] + DHS[hs]	(AT3G06350)	0	1000	0	Shikimate pathway	Reference: KEGG: R03084	4.2.1.10
SADH_h_st	SA dehydrogenase	H[hs] + NADPH[hs] + DHS[hs] -> NADP[hs] + SA[hs]	(AT3G06350)	0	1000	0	Shikimate pathway	Reference: KEGG: R02413	1.1.1.25
SAK_h_st	SA kinase	ATP[hs] + SA[hs] -> H[hs] + ADP[hs] + S3P[hs]	((AT2G21940)OR(AT4G39540))	0	1000	0	Shikimate pathway	Reference: KEGG: R02412	2.7.1.71
EPSPS_h_st	EPSP synthase	PEP[hs] + S3P[hs] -> Pi[hs] + EPSP[hs]	((AT2G45300)OR(AT1G48860))	0	1000	0	Shikimate pathway	Reference: KEGG: R03460	2.5.1.19
CHRS_h_st	CHR synthase	EPSP[hs] -> Pi[hs] + CHR[hs]	(AT1G48850)	0	1000	0	Shikimate pathway	Reference: KEGG: R01714	4.2.3.5
R5PDPK_h_st	R5P diphosphokinase	ATP[hs] + R5P[hs] -> H[hs] + PRPP[hs] + AMP[hs]	((AT2G35390)OR(AT1G32380)OR(AT1G10700)OR(AT2G44530))	0	1000	0	PRPP synthesis	Reference: KEGG: R01049	2.7.6.1
PyrPiDK_h_st	Pyr phosphate dikinase	Pi[hs] + ATP[hs] + Pyr[hs] <=> 2 H[hs] + PPi[hs] + PEP[hs] + AMP[hs]	(AT4G15530)	-1000	1000	0	pyruvate metabolism	Reference: KEGG: R00206	2.7.9.1
MalDH2NADP_c_st	Mal dehydrogenase	H[cs] + Mal[cs] + NADP[cs] -> CO2[cs] + NADPH[cs] + Pyr[cs]	((AT2G19900)OR(AT5G11670)OR(AT5G25880))	0	1000	0	pyruvate metabolism	Reference: http://www.plantphysiol.org/content/146/4/1540.full, http://onlinelibrary.wiley.com/doi/10.1111/j.1742-4658.2009.07258.x/full KEGG: R00216	1.1.1.40
MalDH2NADP_h_st	Mal dehydrogenase	NADP[hs] + Mal[hs] -> NADPH[hs] + CO2[hs] + Pyr[hs]	((AT5G11670)OR(AT5G25880)OR(AT1G79750))	0	1000	0	pyruvate metabolism	Reference: http://www.plantphysiol.org/content/146/4/1540.full, http://onlinelibrary.wiley.com/doi/10.1111/j.1742-4658.2009.07258.x/full KEGG: R00216	1.1.1.40
MalDH1_h_st	Mal dehydrogenase	NAD[hs] + Mal[hs] <=> H[hs] + NADH[hs] + OAA[hs]	((AT1G53240)OR(AT3G47520)OR(AT2G22780)OR(AT1G04410)OR(AT5G09660))	-1000	1000	0	pyruvate metabolism	Reference: KEGG: R00342	1.1.1.37
MalDH3_c_st	Mal dehydrogenase	OAA[cs] + NADPH[cs] -> Mal[cs] + NADP[cs]	(AT5G58330)	0	1000	0	pyruvate metabolism	Reference: KEGG: R00343	1.1.1.82
MalDH3_h_st	Mal dehydrogenase	H[hs] + NADPH[hs] + OAA[hs] -> NADP[hs] + Mal[hs]	(AT5G58330)	0	1000	0	pyruvate metabolism	Reference: KEGG: R00343	1.1.1.82
MalDH3_m_st	Mal dehydrogenase	H[ms] + OAA[ms] + NADPH[ms] -> Mal[ms] + NADP[ms]	(AT5G58330)	0	1000	0	pyruvate metabolism	Reference: KEGG: R00343	1.1.1.82
CitS_c_st	Cit synthase	H2O[cs] + OAA[cs] + A-CoA[cs] -> H[cs] + Cit[cs] + CoA[cs]	((AT3G58750)OR(AT2G42790))	0	1000	0	pyruvate metabolism	Reference: KEGG: R00351	2.3.3.1
CitS_h_st	Cit synthase	H2O[hs] + OAA[hs] + A-CoA[hs] -> H[hs] + Cit[hs] + CoA[hs]	(AT2G44350)	0	1000	0	pyruvate metabolism	Reference: KEGG: R00351	2.3.3.1
cACNDHA_c_st	Aconitase dehydration	Cit[cs] -> H2O[cs] + cACN[cs]	((AT4G35830)OR(AT2G05710)OR(AT4G26970))	0	1000	0	pyruvate metabolism	Reference: KEGG: R01325	4.2.1.3
cACNDHA_h_st	Aconitase dehydration	Cit[hs] -> H2O[hs] + cACN[hs]	((AT2G05710)OR(AT4G26970))	0	1000	0	pyruvate metabolism	Reference: KEGG: R01325	4.2.1.3
cACNHA_c_st	Aconitase hydration	H2O[cs] + cACN[cs] -> iCit[cs]	((AT4G35830)OR(AT2G05710)OR(AT4G26970))	0	1000	0	pyruvate metabolism	Reference: KEGG: R01900	4.2.1.3
cACNHA_h_st	Aconitase hydration	H2O[hs] + cACN[hs] -> iCit[hs]	((AT2G05710)OR(AT4G26970))	0	1000	0	pyruvate metabolism	Reference: KEGG: R01900	4.2.1.3
iCitDHNAD_c_st	iCit dehydrogenase	H[cs] + NAD[cs] + iCit[cs] -> NADH[cs] + CO2[cs] + KG[cs]	(AT1G32480)	0	1000	0	pyruvate metabolism	Reference: KEGG: R00709	1.1.1.41
iCitDHNADP_c_st	iCit dehydrogenase	H[cs] + NADP[cs] + iCit[cs] -> CO2[cs] + NADPH[cs] + KG[cs]	(AT1G65930)	0	1000	0	pyruvate metabolism	Reference: KEGG: R00267	1.1.1.42
iCitDHNADP_h_st	iCit dehydrogenase	NADP[hs] + iCit[hs] -> NADPH[hs] + CO2[hs] + KG[hs]	((AT1G65930)OR(AT5G14590)OR(AT1G54340))	0	1000	0	pyruvate metabolism	Reference: KEGG: R00267	1.1.1.42
iCitDHNADP_m_st	iCit dehydrogenase	iCit[ms] + NADP[ms] -> CO2[ms] + KG[ms] + NADPH[ms]	(AT5G14590)	0	1000	0	pyruvate metabolism	Reference: KEGG: R00267	1.1.1.42
iCitL_c_st	iCit lyase	iCit[cs] -> GLX[cs] + SCA[cs]	(AT3G21720)	0	1000	0	pyruvate metabolism	Reference: KEGG: R00479	4.1.3.1
MalS_c_st	Mal synthase	H2O[cs] + A-CoA[cs] + GLX[cs] -> H[cs] + Mal[cs] + CoA[cs]	(AT5G03860)	0	1000	0	pyruvate metabolism	Reference: KEGG: R00472	2.3.3.9
ATPCitL_c_st	ATP-Cit lyase	ATP[cs] + Cit[cs] + CoA[cs] -> ADP[cs] + Pi[cs] + OAA[cs] + A-CoA[cs]	((AT1G10670)OR(AT1G60810)OR(AT1G09430))AND((AT3G06650)OR(AT5G49460))	0	1000	0	actyl-coenzyme A synthesis	Reference: http://www.ncbi.nlm.nih.gov/pmc/articles/PMC166603/ KEGG: R00352	2.3.3.8
ACoAS_h_st	A-CoA synthetase	ATP[hs] + CoA[hs] + AC[hs] -> H[hs] + PPi[hs] + AMP[hs] + A-CoA[hs]	(AT5G36880)	0	1000	0	actyl-coenzyme A synthesis	Reference: KEGG: R00235	6.2.1.1
ACoAC_h_st	A-CoA carboxylase	ATP[hs] + A-CoA[hs] + HCO3[hs] -> H[hs] + ADP[hs] + Pi[hs] + M-CoA[hs]	(((AT5G16390)OR(AT5G15530))AND(AT5G35360)AND((AT2G38040)AND(ATCG00500)))	0	1000	0	fatty acid synthesis	Reference: http://www.plantphysiol.org/content/122/4/1057.long, http://www.sciencedirect.com/science/article/pii/S0163782702000073 KEGG: R00742	6.4.1.2
ACPM_h_st	M-CoA:ACP malonyltransferase	M-CoA[hs] + ACP[hs] -> CoA[hs] + M-ACP[hs]	(AT2G30200)	0	1000	0	fatty acid synthesis	Reference: KEGG: R01626	2.3.1.39
PPiase_h_st	inorganic PPiase	H2O[hs] + PPi[hs] -> 2 Pi[hs]	(AT5G09650)	0	1000	0	pyrophosphate recycling	Reference: KEGG: R00004	3.6.1.1
PPIase_c_st	inorganic PPiase	H2O[cs] + PPi[cs] -> H[cs] + 2 Pi[cs]	((AT2G46860)OR(AT1G01050)OR(AT3G53620)OR(AT2G18230))	0	1000	0	pyrophosphate recycling	Reference: KEGG: R00004	3.6.1.1
PPIF6PK_c_st	PPi-dep. Phosphofructokinase	F6P[cs] + PPi[cs] <=> H[cs] + Pi[cs] + FBP[cs]	((AT1G20950)OR(AT1G76550)OR(AT1G12000)OR(AT4G04040))	-1000	1000	0	pyrophosphate recycling	Reference: KEGG: R00764	2.7.1.90
ForDH_h_st	For dehydrogenase	CO2[hs] + NADH[hs] <=> NAD[hs] + For[hs]	(AT5G14780)	-1000	1000	0	THF recycling	Reference: KEGG: R00519	1.2.1.2
ForTHFL_h_st	For-THF ligase	H[hs] + ATP[hs] + For[hs] + THF[hs] -> ADP[hs] + Pi[hs] + F-THF[hs]	(AT1G50480)	0	1000	0	THF recycling	Reference: KEGG: R00943	6.3.4.3
DHFR_c_st	Dihydrofolate reductase	NADPH[cs] + DHF[cs] -> NADP[cs] + THF[cs]	((AT2G21550)OR(AT2G16370))	0	1000	0	THF recycling	Reference: KEGG: R00939	1.5.1.3
TRXR_c_st	Thioredoxin reductase	NADPH[cs] + TRXox[cs] -> NADP[cs] + TRXrd[cs]	((AT4G35460)OR(AT2G17420)OR(AT2G41680))	0	1000	0	TRX recycling	Reference: KEGG: R02016	1.8.1.9
ADNK_c_st	ADN kinase	ATP[cs] + ADN[cs] -> ADP[cs] + H[cs] + AMP[cs]	((AT3G09820)OR(AT5G03300))	0	1000	0	ADN salvage	Reference: KEGG: R00185	2.7.1.20
ADNN_c_st	ADN nucleosidase	H2O[cs] + ADN[cs] -> H[cs] + Rib[cs] + AD[cs]	(AT2G36310)	0	1000	0	ADN salvage	Reference: KEGG: R01245	3.2.2.7
ADPRPPT_c_st	AD PRPP-transferase	AD[cs] + PRPP[cs] -> PPi[cs] + AMP[cs]	((AT4G12440)OR(AT5G11160)OR(AT4G22570)OR(AT1G27450)OR(AT1G80050))	0	1000	0	ADN salvage	Reference: http://onlinelibrary.wiley.com/doi/10.1111/j.1399-3054.1993.tb02497.x/full KEGG: R00190	2.4.2.7
RibK_h_st	Ribokinase	ATP[hs] + Rib[hs] -> H[hs] + ADP[hs] + R5P[hs]	(AT1G17160)	0	1000	0	ADN salvage	Reference: KEGG: R01051	2.7.1.15
NO3R1_c_st	NO3 reductase	NADH[cs] + NO3[cs] -> H2O[cs] + NAD[cs] + NO2[cs]	((AT1G77760)OR(AT1G37130))	0	1000	0	nitrate assimilation	Reference: http://www.pnas.org/content/85/14/5006.abstract KEGG: R00794	1.7.1.1
NO3R2_c_st	NO3 reductase	NADPH[cs] + NO3[cs] <=> H2O[cs] + NADP[cs] + NO2[cs]	((AT1G77760)OR(AT1G37130))	-1000	1000	0	nitrate assimilation	Reference: http://www.pnas.org/content/85/14/5006.abstract KEGG: R00796	1.7.1.3
NO2R_h_st	Fd-NO2 reductase	8 H[hs] + 6 Fdrd[hs] + NO2[hs] -> 2 H2O[hs] + 6 Fdox[hs] + NH4[hs]	(AT2G15620)	0	1000	0	nitrate assimilation	Reference: KEGG: R00790	1.7.7.1
ATPSL_h_st	ATP sulfurylase	ATP[hs] + SO4[hs] -> PPi[hs] + APS[hs]	((AT3G22890)OR(AT1G19920)OR(AT4G14680)OR(AT5G43780))	0	1000	0	sulfur assimilation	Reference: http://www.sciencedirect.com/science/article/pii/S0003986185700264 KEGG: R00529	2.7.7.4
APSR_h_st	APS reductase	APS[hs] + 2 GSH[hs] -> H[hs] + AMP[hs] + SO3[hs] + GSSG[hs]	((AT4G04610)OR(AT1G62180)OR(AT4G21990))	0	1000	0	sulfur assimilation	Reference: KEGG: R05717	1.8.4.9
GSSGR_h_st	GSSG reductase	H[hs] + NADPH[hs] + GSSG[hs] -> NADP[hs] + 2 GSH[hs]	(AT3G54660)	0	1000	0	sulfur assimilation	Reference: http://www.pnas.org/content/106/22/9109.long KEGG: R00115	1.8.1.7
SO3R_h_st	SO3 reductase	7 H[hs] + 3 Fdrd[hs] + SO3[hs] -> 3 H2O[hs] + 3 Fdox[hs] + H2S[hs]	(AT5G04590)	0	1000	0	sulfur assimilation	Reference: KEGG: R00859	1.8.7.1
HCO3DHA_c_st	HCO3 dehydratase	H2O[cs] + CO2[cs] -> H[cs] + HCO3[cs]	(((AT1G08065)OR(AT5G04180)OR(AT4G20990)OR(AT4G21000)OR(AT2G28210)OR(AT3G52720))OR((AT1G23730)OR(AT5G14740)))	0	1000	0	carbon fixation	Reference: http://onlinelibrary.wiley.com/doi/10.1111/j.1365-3040.2001.00669.x/full KEGG: R00132	4.2.1.1
HCO3DHA_h_st	HCO3 dehydratase	H2O[hs] + CO2[hs] -> H[hs] + HCO3[hs]	(((AT4G20990)OR(AT1G08080)OR(AT3G52720))OR((AT1G23730)OR(AT1G70410)OR(AT1G58180)OR(AT3G01500)OR(AT5G14740)OR(AT4G33580)))	0	1000	0	carbon fixation	Reference: http://onlinelibrary.wiley.com/doi/10.1111/j.1365-3040.2001.00669.x/full KEGG: R00132	4.2.1.1
AlaTA_h_st	Ala transaminase	Pyr[hs] + Glu[hs] <=> KG[hs] + Ala[hs]	((AT1G23310)OR(AT1G70580)OR(AT1G17290))	-1000	1000	0	alanine synthesis	Reference: KEGG: R00258	2.6.1.2
AlaTA_m_st	Ala transaminase	Pyr[ms] + Glu[ms] <=> KG[ms] + Ala[ms]	((AT1G72330)OR(AT1G17290))	-1000	1000	0	alanine synthesis	Reference: KEGG: R00258	2.6.1.2
AlaTA_p_st	Ala transaminase	Glu[ps] + Pyr[ps] <=> KG[ps] + Ala[ps]	((AT1G23310)OR(AT1G70580))	-1000	1000	0	alanine synthesis	Reference: KEGG: R00258	2.6.1.2
AGluK_st	A-Glu kinase	ATP[hs] + A-Glu[hs] -> ADP[hs] + A-GluP[hs]	(AT3G57560)	0	1000	0	arginine synthesis	Reference: http://www.sciencedirect.com/science/article/pii/S0022283609005099 KEGG: R02649	2.7.2.8
AGluPR_h_st	A-GluP reductase	H[hs] + NADPH[hs] + A-GluP[hs] -> NADP[hs] + Pi[hs] + A-Glu-SeA[hs]	(AT2G19940)	0	1000	0	arginine synthesis	Reference: KEGG: R03443	1.2.1.38
AOrnTA_h_st	A-Orn transaminase	Glu[hs] + A-Glu-SeA[hs] -> KG[hs] + A-Orn[hs]	(AT1G80600)	0	1000	0	arginine synthesis	Reference: KEGG: R02283	2.6.1.11
AOrnAGluAcT_h_st	A-Orn:A-Glu acetyltransferase	Glu[hs] + A-Orn[hs] -> A-Glu[hs] + Orn[hs]	(AT2G37500)	0	1000	0	arginine synthesis	Reference: KEGG: R02282	2.3.1.35
CBPS_h_st	CBP synthase	H2O[hs] + 2 ATP[hs] + HCO3[hs] + Gln[hs] -> 3 H[hs] + 2 ADP[hs] + Pi[hs] + Glu[hs] + CBP[hs]	((AT3G27740)AND(AT1G29900))	0	1000	0	arginine synthesis, UMP synthesis	Reference: http://www.sciencedirect.com/science/article/pii/S0981942805001671 KEGG: R00575	6.3.5.5
OrnCMT_h_st	Orn carbamoyltransferase	H[hs] + Orn[hs] + CBP[hs] <=> Pi[hs] + CTL[hs]	(AT1G75330)	-1000	1000	0	arginine synthesis	Reference: KEGG: R01398	2.1.3.3
ArgSCAS_h_st	Arg-SCA synthase	ATP[hs] + CTL[hs] + Asp[hs] -> 3 H[hs] + PPi[hs] + AMP[hs] + Arg-SCA[hs]	(AT4G24830)	0	1000	0	arginine synthesis	Reference: KEGG: R01954	6.3.4.5
ArgSCAL_h_st	Arg-SCA lyase	Arg-SCA[hs] -> Arg[hs] + Fum[hs]	(AT5G10920)	0	1000	0	arginine synthesis	Reference: KEGG: R01086	4.3.2.1
FumHA_c_st	Fum hydratase	H2O[cs] + Fum[cs] -> Mal[cs]	(AT5G50950)	0	1000	0	arginine synthesis, IMP synthesis, AMP synthesis	Reference: KEGG: R01082	4.2.1.2
AsnS_c_st	Asn synthase	ATP[cs] + H2O[cs] + Gln[cs] + Asp[cs] -> H[cs] + PPi[cs] + AMP[cs] + Glu[cs] + Asn[cs]	((AT5G65010)OR(AT5G10240)OR(AT3G47340))	0	1000	0	asparagine synthesis, lysine synthesis, methionine synthesis	Reference: KEGG: R00578	6.3.5.4
AspAT_c_st	Asp aminotransferase	OAA[cs] + Glu[cs] <=> KG[cs] + Asp[cs]	((AT5G51690)OR(AT1G62960)OR(AT1G62800)OR(AT5G19550))	-1000	1000	0	aspartate synthesis	Reference: KEGG: R00355	2.6.1.1
AspAT_h_st	Asp aminotransferase	OAA[hs] + Glu[hs] <=> KG[hs] + Asp[hs]	((AT2G22250)OR(AT4G31990))	-1000	1000	0	aspartate synthesis	Reference: KEGG: R00355	2.6.1.1
AspAT_m_st	Asp aminotransferase	OAA[ms] + Glu[ms] <=> KG[ms] + Asp[ms]	((AT5G11520)OR(AT2G30970))	-1000	1000	0	aspartate synthesis	Reference: KEGG: R00355	2.6.1.1
AspAT_p_st	Asp aminotransferase	Glu[ps] + OAA[ps] <=> KG[ps] + Asp[ps]	(AT5G11520)	-1000	1000	0	aspartate synthesis	Reference: KEGG: R00355	2.6.1.1
Asnase_c_st	Asnase	H2O[cs] + Asn[cs] -> Asp[cs] + NH4[cs]	((AT5G08100)AND(AT3G16150))	0	1000	0	aspartate synthesis	Reference: http://www.springerlink.com/content/x6306qx602w28u01/ KEGG: R00485	3.5.1.1
SerAcT_c_st	Ser O-acetyltransferase	A-CoA[cs] + Ser[cs] -> CoA[cs] + A-Ser[cs]	((AT1G55920)OR(AT2G17640)OR(AT3G13110)OR(AT4G35640)OR(AT5G56760))	0	1000	0	cysteine synthesis	Reference: http://www.plantcell.org/content/18/12/3647.full, http://www.sciencedirect.com/science/article/pii/S0022283608010838 KEGG: R00586	2.3.1.30
SerAcT_h_st	Ser O-acetyltransferase	A-CoA[hs] + Ser[hs] -> CoA[hs] + A-Ser[hs]	((AT1G55920)OR(AT3G13110))	0	1000	0	cysteine synthesis	Reference: http://www.plantcell.org/content/18/12/3647.full, http://www.sciencedirect.com/science/article/pii/S0022283608010838 KEGG: R00586	2.3.1.30
SerAcT_m_st	Ser O-acetyltransferase	A-CoA[ms] + Ser[ms] -> CoA[ms] + A-Ser[ms]	((AT1G55920)OR(AT3G13110))	0	1000	0	cysteine synthesis	Reference: http://www.plantcell.org/content/18/12/3647.full, http://www.sciencedirect.com/science/article/pii/S0022283608010838 KEGG: R00586	2.3.1.30
CysS_c_st	Cys synthase	A-Ser[cs] + H2S[cs] -> H[cs] + Cys[cs] + AC[cs]	((AT4G14880)OR(AT3G22460))	0	1000	0	cysteine synthesis	Reference: http://www.plantcell.org/content/18/12/3647.full, http://www.sciencedirect.com/science/article/pii/S0022283608010838 KEGG: R00897	2.5.1.47
CysS_h_st	Cys synthase	H2S[hs] + A-Ser[hs] -> H[hs] + AC[hs] + Cys[hs]	((AT3G61440)OR(AT3G03630)OR(AT4G14880)OR(AT2G43750))	0	1000	0	cysteine synthesis	Reference: http://www.plantcell.org/content/18/12/3647.full, http://www.sciencedirect.com/science/article/pii/S0022283608010838 KEGG: R00897	2.5.1.47
CysS_m_st	Cys synthase	A-Ser[ms] + H2S[ms] -> H[ms] + Cys[ms] + AC[ms]	((AT3G61440)OR(AT3G03630)OR(AT2G43750)OR(AT5G28020))	0	1000	0	cysteine synthesis	Reference: http://www.plantcell.org/content/18/12/3647.full, http://www.sciencedirect.com/science/article/pii/S0022283608010838 KEGG: R00897	2.5.1.47
GluSNADP_h_st	Glu synthase	H[hs] + NADPH[hs] + KG[hs] + Gln[hs] <=> NADP[hs] + 2 Glu[hs]	(AT5G53460)	-1000	1000	0	glutamate synthesis	Reference: KEGG: R00114	1.4.1.13
GluDH3NADP_c_st	Glu dehydrogenase	H2O[cs] + NADP[cs] + Glu[cs] <=> NADPH[cs] + KG[cs] + NH4[cs]	(AT1G51720)	-1000	1000	0	glutamate synthesis	Reference: KEGG: R00248	1.4.1.4
Glnase_c_st	Glnase	H2O[cs] + Gln[cs] -> Glu[cs] + NH4[cs]	(AT5G60540)	0	1000	0	glutamate synthesis	Reference: KEGG: R00256	3.5.1.2
GluSNAD_h_st	Glu synthase	H[hs] + NADH[hs] + KG[hs] + Gln[hs] -> NAD[hs] + 2 Glu[hs]	(AT5G53460)	0	1000	0	glutamate synthesis	Reference: KEGG: R00093	1.4.1.14
GluSFd_h_st	Glu synthase (FeS-Fd)	2 H[hs] + 2 Fdrd[hs] + KG[hs] + Gln[hs] -> 2 Fdox[hs] + 2 Glu[hs]	((AT5G04140)OR(AT2G41220))	0	1000	0	glutamate synthesis	Reference: KEGG: R00021	1.4.7.1
GluDH1NAD_m_st	Glu dehydrogenase	H[ms] + NADH[ms] + KG[ms] + NH4[ms] -> NAD[ms] + H2O[ms] + Glu[ms]	((AT5G18170)OR(AT5G07440)OR(AT3G03910))	0	1000	0	glutamate synthesis	Reference: http://www.springerlink.com/content/x3560q481637375q/?MUD=MP KEGG: R00243	1.4.1.3
GluDH1NADP_m_st	Glu dehydrogenase	H[ms] + KG[ms] + NH4[ms] + NADPH[ms] <=> H2O[ms] + NADP[ms] + Glu[ms]	((AT5G18170)OR(AT5G07440)OR(AT3G03910))	-1000	1000	0	glutamate synthesis	Reference: http://www.springerlink.com/content/x3560q481637375q/?MUD=MP KEGG: R00248	1.4.1.3
GluDH2NAD_m_st	Glu dehydrogenase	NAD[ms] + H2O[ms] + Glu[ms] -> H[ms] + NADH[ms] + KG[ms] + NH4[ms]	((AT5G18170)OR(AT5G07440))	0	1000	0	glutamate degradation	Reference: http://www.springerlink.com/content/x3560q481637375q/?MUD=MP KEGG: R00242	1.4.1.2
GluDC_c_st	Glu decarboxylase	H[cs] + Glu[cs] -> CO2[cs] + GABA[cs]	((AT5G17330)OR(AT1G65960)OR(AT2G02000)OR(AT2G02010)OR(AT3G17760))	0	1000	0	glutamate degradation	Reference: http://www.sciencedirect.com/science/article/pii/S0022283609008250 KEGG: R00261	4.1.1.15
GABATA1_m_st	GABA transaminase	Pyr[ms] + GABA[ms] <=> Ala[ms] + SCA-SeA[ms]	(AT3G22200)	-1000	1000	0	glutamate degradation	Reference: http://www.jbc.org/content/279/1/363.long KEGG: --	2.6.1.19
GABATA2_m_st	GABA transaminase	KG[ms] + GABA[ms] -> Glu[ms] + SCA-SeA[ms]	(AT3G22200)	0	1000	0	glutamate degradation	Reference: http://www.jbc.org/content/279/1/363.long KEGG: R01648	2.6.1.19
SCASeADH_m_st	SCA-SeA dehydrogenase	NAD[ms] + H2O[ms] + SCA-SeA[ms] -> 2 H[ms] + NADH[ms] + SCA[ms]	(AT1G79440)	0	1000	0	glutamate degradation	Reference: http://www.plantphysiol.org/content/121/2/589.long KEGG: R00713	1.2.1.24
GlnS_c_st	Gln synthetase	ATP[cs] + Glu[cs] + NH4[cs] -> ADP[cs] + H[cs] + Pi[cs] + Gln[cs]	((AT5G37600)OR(AT3G17820)OR(AT5G16570)OR(AT1G66200))	0	1000	0	glutamine synthesis	Reference: http://www.plantphysiol.org/content/126/1/109.full KEGG: R00253	6.3.1.2
GlnS_h_st	Gln synthetase	ATP[hs] + NH4[hs] + Glu[hs] -> H[hs] + ADP[hs] + Pi[hs] + Gln[hs]	((AT3G17820)OR(AT1G48470)OR(AT5G35630))	0	1000	0	glutamine synthesis	Reference: http://www.plantphysiol.org/content/126/1/109.full KEGG: R00253	6.3.1.2
GlnS_m_st	Gln synthetase	ATP[ms] + NH4[ms] + Glu[ms] -> H[ms] + ADP[ms] + Pi[ms] + Gln[ms]	(AT5G35630)	0	1000	0	glutamine synthesis	Reference: http://www.plantphysiol.org/content/126/1/109.full KEGG: R00253	6.3.1.2
ThrA_c_st	Thr aldolase	Thr[cs] -> ACD[cs] + Gly[cs]	(AT1G08630)	0	1000	0	glycine synthesis	Reference: KEGG: R00751	4.1.2.5
ACDOxRed_c_st	ACD oxidoreductase	H2O[cs] + NAD[cs] + ACD[cs] -> H[cs] + NADH[cs] + AC[cs]	((AT3G66658)OR(AT3G24503)OR(AT4G36250)OR(AT1G44170)OR(AT1G54100))	0	1000	0	glycine synthesis	Reference: KEGG: R00710	1.2.1.3
GCAO_h_st	GCA oxidase	O2[hs] + GCA[hs] -> GLX[hs] + H2O2[hs]	((AT3G14420)OR(AT3G14415))	0	1000	0	glycine synthesis	Reference: KEGG: R00475	1.1.3.15
CAT_h_st	Catalase	2 H2O2[hs] -> 2 H2O[hs] + O2[hs]	((AT1G20620)OR(AT1G20630)OR(AT4G35090))	0	1000	0	glycine synthesis	Reference: http://www.sciencedirect.com/science/article/pii/S0891584997001093 KEGG: R00009	1.11.1.6
SGAT_h_st	Ser:GLX aminotransferase	Ser[hs] + GLX[hs] -> Gly[hs] + HPR[hs]	(AT2G13360)	0	1000	0	glycine synthesis	Reference: http.//abbs.oxfordjournals.org/content/40/2/102.long KEGG: R00588	2.6.1.45
GCEADH_h_st	GCEA dehydrogenase	H[hs] + NADH[hs] + HPR[hs] -> NAD[hs] + GCEA[hs]	(AT1G68010)	0	1000	0	glycine synthesis	Reference: KEGG: R01388	1.1.1.29
GGAT_h_st	Glu:GLX aminotransferase	Glu[hs] + GLX[hs] -> KG[hs] + Gly[hs]	((AT1G23310)OR(AT1G70580))	0	1000	0	glycine synthesis	Reference: KEGG: R00372	2.6.1.4
ATPPRT_h_st	ATP PR-transferase	ATP[hs] + PRPP[hs] -> H[hs] + PPi[hs] + PR-ATP[hs]	((AT1G58080)OR(AT1G09795))	0	1000	0	histidine synthesis	Reference: KEGG: R01071	2.4.2.17
PrATPDP_h_st	Pr-ATP diphosphatase	H2O[hs] + PR-ATP[hs] -> 2 H[hs] + PPi[hs] + PR-AMP[hs]	(AT1G31860)	0	1000	0	histidine synthesis	Reference: KEGG: R04035	3.6.1.31
PrAMPCy_h_st	Pr-AMP cyclohydrolase	H2O[hs] + PR-AMP[hs] -> P-AICAR-P[hs]	(AT1G31860)	0	1000	0	histidine synthesis	Reference: KEGG: R04037	3.5.4.19
PAICARPI_h_st	P-AICAR-P isomerase	P-AICAR-P[hs] -> Pu-AICAR-P[hs]	(AT2G36230)	0	1000	0	histidine synthesis	Reference: KEGG: R04640	5.3.1.16
IGPS_h_st	ImGP synthase	Gln[hs] + Pu-AICAR-P[hs] -> Glu[hs] + EIGP[hs] + AICAR[hs]	(AT4G26900)	0	1000	0	histidine synthesis	Reference: KEGG: R04558	2.4.2.-/4.1.3.-
IGPDA_h_st	ImGP dehydratase	EIGP[hs] -> H2O[hs] + IA-P[hs]	((AT3G22425)OR(AT4G14910))	0	1000	0	histidine synthesis	Reference: KEGG: R03457	4.2.1.19
HisolPTA_h_st	Hisol-P transaminase	Glu[hs] + IA-P[hs] -> KG[hs] + Hisol-P[hs]	((AT5G10330)OR(AT1G71920))	0	1000	0	histidine synthesis	Reference: KEGG: R00694	2.6.1.9
HisolPP_h_st	Hisol-P phosphatase	H2O[hs] + Hisol-P[hs] -> Pi[hs] + Hisol[hs]	(AT4G39120)	0	1000	0	histidine synthesis	Reference: KEGG: R03013	3.1.3.15
HisolPDH_h_st	Hisol-P dehydrogenase	NAD[hs] + Hisol[hs] -> 2 H[hs] + NADH[hs] + Hisal[hs]	(AT5G63890)	0	1000	0	histidine synthesis	Reference: KEGG: R03012	1.1.1.23
HisalPDH_h_st	Hisal-P dehydrogenase	H2O[hs] + NAD[hs] + Hisal[hs] -> H[hs] + NADH[hs] + His[hs]	(AT5G63890)	0	1000	0	histidine synthesis	Reference: KEGG: R01163	1.1.1.23
ThrDA_h_st	Thr dehydratase	Thr[hs] -> NH4[hs] + OB[hs]	(AT3G10050)	0	1000	0	isoleucine synthesis	Reference: http://pubs.acs.org/doi/full/10.1021/bi0262348 KEGG: R00996	4.3.1.19
ALS1_h_st	AL synthase	H[hs] + Pyr[hs] + ThPP[hs] -> CO2[hs] + H-Eth-ThPP[hs]	(AT3G48560)	0	1000	0	isoleucine synthesis, leucine synthesis, valine synthesis	Reference: http://www.ncbi.nlm.nih.gov/pmc/articles/PMC1218776/ KEGG: R00014	2.2.1.6/1.2.4.1
ALS2_h_st	AL synthase	OB[hs] + H-Eth-ThPP[hs] -> ThPP[hs] + AHB[hs]	(AT3G48560)	0	1000	0	isoleucine synthesis	Reference: http://www.ncbi.nlm.nih.gov/pmc/articles/PMC1218776/ KEGG: R04673	2.2.1.6
KARI1_h_st	Ketol-acid reductoisomerase	AHB[hs] <=> HMOP[hs]	(AT3G58610)	-1000	1000	0	isoleucine synthesis	Reference: KEGG: R05069	1.1.1.86
KARI2_h_st	Ketol-acid reductoisomerase	H[hs] + NADPH[hs] + HMOP[hs] -> NADP[hs] + DHMP[hs]	(AT3G58610)	0	1000	0	isoleucine synthesis	Reference: KEGG: R05068	1.1.1.86
DHADA1_h_st	DH-acid dehydratase	DHMP[hs] -> H2O[hs] + MOP[hs]	(AT3G23940)	0	1000	0	isoleucine synthesis	Reference: KEGG: R05070	4.2.1.9
BAATA1_h_st	B.-chain-aa transaminase	Glu[hs] + MOP[hs] <=> KG[hs] + Ile[hs]	((AT3G49680)OR(AT1G10070)OR(AT5G65780))	-1000	1000	0	isoleucine synthesis	Reference: KEGG: R02199	2.6.1.42
ALS3_h_st	AL synthase	Pyr[hs] + H-Eth-ThPP[hs] -> ThPP[hs] + AL[hs]	(AT3G48560)	0	1000	0	leucine synthesis, valine synthesis	Reference: http://www.ncbi.nlm.nih.gov/pmc/articles/PMC1218776/ KEGG: R04672	2.2.1.6
KARI3_h_st	Ketol-acid reductoisomerase	AL[hs] <=> HMOB[hs]	(AT3G58610)	-1000	1000	0	leucine synthesis, valine synthesis	Reference: KEGG: R05071	1.1.1.86
KARI4_h_st	Ketol-acid reductoisomerase	H[hs] + NADPH[hs] + HMOB[hs] -> NADP[hs] + DHMB[hs]	(AT3G58610)	0	1000	0	leucine synthesis, valine synthesis	Reference: KEGG: R04440	1.1.1.86
DHADA2_h_st	DH-acid dehydratase	DHMB[hs] -> H2O[hs] + MOB[hs]	(AT3G23940)	0	1000	0	leucine synthesis, valine synthesis	Reference: KEGG: R04441	4.2.1.9
2IPMS_h_st	2-IPM synthase	H2O[hs] + A-CoA[hs] + MOB[hs] -> H[hs] + CoA[hs] + 2IPM[hs]	((AT1G18500)OR(AT1G74040))	0	1000	0	leucine synthesis	Reference: http://www.plantphysiol.org/content/143/2/970.long KEGG: R01213	2.3.3.13
3IPMDA1_h_st	3-IPM dehydratase	2IPM[hs] -> H2O[hs] + IPM[hs]	(((AT2G43090)OR(AT2G43100)OR(AT3G58990))AND(AT4G13430))	0	1000	0	leucine synthesis	Reference: http://link.springer.com/article/10.1007%2Fs11103-009-9519-5 KEGG: R03968	4.2.1.33
3IPMDA2_h_st	3-IPM dehydratase	H2O[hs] + IPM[hs] -> 3IPM[hs]	(((AT2G43090)OR(AT2G43100)OR(AT3G58990))AND(AT4G13430))	0	1000	0	leucine synthesis	Reference: http://link.springer.com/article/10.1007%2Fs11103-009-9519-5 KEGG: R04001	4.2.1.33
3IPMDH_h_st	3-IPM dehydrogenase	NAD[hs] + 3IPM[hs] -> H[hs] + NADH[hs] + IPO[hs]	((AT1G80560)OR(AT5G14200)OR(AT1G31180))	0	1000	0	leucine synthesis	Reference: KEGG: R04426	1.1.1.85
IPODC_h_st	spontaneous	H[hs] + IPO[hs] -> CO2[hs] + 4MOP[hs]		0	1000	0	leucine synthesis	Reference: KEGG: R01652	--
BAATA2_h_st	B.-chain-aa transaminase	Glu[hs] + 4MOP[hs] <=> KG[hs] + Leu[hs]	((AT3G49680)OR(AT1G10070)OR(AT5G65780))	-1000	1000	0	leucine synthesis	Reference: KEGG: R01090	2.6.1.42
AspK_h_st	Asp kinase	ATP[hs] + Asp[hs] -> ADP[hs] + AspP[hs]	((AT4G19710)OR(AT1G31230)OR(AT5G13280)OR(AT3G02020)OR(AT5G14060))	0	1000	0	lysine synthesis, methionine synthesis, threonine synthesis	Reference: http://www.sciencedirect.com/science/article/pii/S1046592801915396 KEGG: R00480	2.7.2.4
Asp-SeADH_h_st	Asp-SeA dehydrogenase	H[hs] + NADPH[hs] + AspP[hs] -> NADP[hs] + Pi[hs] + Asp-SeA[hs]	(AT1G14810)	0	1000	0	lysine synthesis	Reference: http://www.sciencedirect.com/science/article/pii/S1046592801915384 KEGG: R02291	1.2.1.11
DHDS_h_st	DHD synthase	Pyr[hs] + Asp-SeA[hs] -> 2 H2O[hs] + H[hs] + DHD[hs]	((AT2G45440)OR(AT3G60880))	0	1000	0	lysine synthesis	Reference: KEGG: R02292	4.2.1.52
DHDRNAD_h_st	DHD reductase	H[hs] + NADH[hs] + DHD[hs] -> NAD[hs] + THD[hs]	((AT5G52100)OR(AT3G59890)OR(AT2G44040))	0	1000	0	lysine synthesis	Reference: KEGG: R04198	1.3.1.26/1.17.1.8
DHDRNADP_h_st	DHD reductase	H[hs] + NADPH[hs] + DHD[hs] -> NADP[hs] + THD[hs]	((AT5G52100)OR(AT3G59890)OR(AT2G44040))	0	1000	0	lysine synthesis	Reference: KEGG: R04199	1.3.1.26/1.17.1.8
DAPAT_h_st	DAP aminotransferase	H2O[hs] + H[hs] + Glu[hs] + THD[hs] -> KG[hs] + DAP[hs]	(AT4G33680)	0	1000	0	lysine synthesis	Reference: http://www.sciencedirect.com/science/article/pii/S0022283607007164 KEGG: R07613	2.6.1.83
DAPE_h_st	DAP epimerase	DAP[hs] -> mDAP[hs]	(AT3G53580)	0	1000	0	lysine synthesis	Reference: KEGG: R02735	5.1.1.7
DAPDC_h_st	DAP decarboxylase	H[hs] + mDAP[hs] -> CO2[hs] + Lys[hs]	((AT3G14390)OR(AT5G11880))	0	1000	0	lysine synthesis	Reference: KEGG: R00451	4.1.1.20
HSerDHNADP_h_st	H-Ser dehydrogenase	H[hs] + NADPH[hs] + Asp-SeA[hs] -> NADP[hs] + H-Ser[hs]	((AT1G31230)OR(AT4G19710))	0	1000	0	methionine synthesis, threonine synthesis	Reference: http://www.sciencedirect.com/science/article/pii/S1046592801915396 KEGG: R01775	1.1.1.3
HSerDHNAD_h_st	H-Ser dehydrogenase	H[hs] + NADH[hs] + Asp-SeA[hs] -> NAD[hs] + H-Ser[hs]	((AT1G31230)OR(AT4G19710))	0	1000	0	methionine synthesis, threonine synthesis	Reference: http://www.sciencedirect.com/science/article/pii/S1046592801915396 KEGG: R01773	1.1.1.3
HSerK_h_st	H-Ser kinase	ATP[hs] + H-Ser[hs] -> H[hs] + ADP[hs] + PH-Ser[hs]	(AT2G17265)	0	1000	0	methionine synthesis, threonine synthesis	Reference: KEGG: R01771	2.7.1.39
CTHS_h_st	CTH synthase	Cys[hs] + PH-Ser[hs] -> Pi[hs] + CTH[hs]	(AT3G01120)	0	1000	0	methionine synthesis	Reference: KEGG: --	2.5.1.48
CTHL_h_st	CTH beta-lyase	H2O[hs] + CTH[hs] -> Pyr[hs] + NH4[hs] + H-Cys[hs]	(AT3G57050)	0	1000	0	methionine synthesis	Reference: http://www.biochemj.org/bj/320/0383/bj3a200383.htm KEGG: R01286	4.4.1.8
5M-THFOR_c_st	5M-THF oxidoreductase	NADH[cs] + M-THF[cs] -> NAD[cs] + 5M-THF[cs]	((AT2G44160)OR(AT3G59970))	0	1000	0	methionine synthesis, THF recycling	Reference: http://www.jbc.org/content/274/51/36089.long KEGG: R07168	1.5.1.20
MetS_c_st	Met synthase	5M-THF[cs] + H-Cys[cs] -> THF[cs] + Met[cs]	((AT5G20980)OR(AT5G17920)OR(AT3G03780))	0	1000	0	methionine synthesis	Reference: KEGG: R04405	2.1.1.14
GlyHMT_c_st	Gly hydroxymethyltransferase	H2O[cs] + Gly[cs] + M-THF[cs] <=> THF[cs] + Ser[cs]	((AT4G13930)OR(AT4G13890)OR(AT1G22020)OR(AT1G36370)OR(AT4G37930)OR(AT5G26780))	-1000	1000	0	methionine synthesis, THF recycling	Reference: http://www.ncbi.nlm.nih.gov/pmc/articles/PMC59012/ KEGG: R00945	2.1.2.1
MetAdT_h_st	Met adenosyltransferase	ATP[cs] + H2O[cs] + Met[cs] -> H[cs] + Pi[cs] + PPi[cs] + aMet[cs]	((AT1G02500)OR(AT2G36880))	0	1000	0	methionine synthesis	Reference: KEGG: R00177	2.5.1.6
HCysMT_c_st	H-Cys S-Met-transf.	H-Cys[cs] + aMet[cs] -> Met[cs] + aH-Cys[cs]	((AT3G25900)OR(AT3G63250)OR(AT3G22740))	0	1000	0	methionine synthesis	Reference: KEGG: R00650	2.1.1.10
Cysase_c_st	aH-Cysase	H2O[cs] + aH-Cys[cs] <=> ADN[cs] + H-Cys[cs]	((AT3G23810)OR(AT4G13940))	-1000	1000	0	methionine synthesis	Reference: KEGG: R00192	3.3.1.1
CHRM_c_st	CHR mutase	CHR[hs] -> PRE[hs]	((AT3G29200)OR(AT5G10870)OR(AT1G69370))	0	1000	0	phenylalanine synthesis, tyrosine synthesis	Reference: KEGG: R01715	5.4.99.5
GPAT_h_st	Glu:PRE aminotransferase	Glu[hs] + PRE[hs] <=> KG[hs] + AGN[hs]	(AT2G22250)	-1000	1000	0	phenylalanine synthesis, tyrosine synthesis	Reference: KEGG: R07276	2.6.1.79
AGNDA_h_st	AGN dehydratase	H[hs] + AGN[hs] -> H2O[hs] + CO2[hs] + Phe[hs]	((AT1G08250)OR(AT3G07630)OR(AT1G11790)OR(AT2G27820)OR(AT3G44720)OR(AT5G22630))	0	1000	0	phenylalanine synthesis	Reference: KEGG: R00691	4.2.1.91
Arginase_m_st	Arginase	H[ms] + H2O[ms] + Arg[ms] -> Orn[ms] + urea[ms]	((AT4G08900)OR(AT4G08870))	0	1000	0	proline synthesis	Reference: KEGG: R00551	3.5.3.1
Urease_m_st	Urease	H[ms] + H2O[ms] + urea[ms] -> CO2[ms] + 2 NH4[ms]	(AT1G67550)	0	1000	0	proline synthesis	Reference: KEGG: R00131	3.5.1.5
OrnAT_m_st	Orn aminotransferase	KG[ms] + Orn[ms] <=> Glu[ms] + Glu-SeA[ms]	(AT5G46180)	-1000	1000	0	proline synthesis	Reference: KEGG: R00667	2.6.1.13
GluK_c_st	Glu kinase	ATP[cs] + Glu[cs] -> ADP[cs] + GluP[cs]	((AT2G39800)OR(AT3G55610))	0	1000	0	proline synthesis	Reference: KEGG: R00239	2.7.2.11
GluK_h_st	Glu kinase	ATP[hs] + Glu[hs] -> ADP[hs] + GluP[hs]	((AT2G39800)OR(AT3G55610))	0	1000	0	proline synthesis	Reference: KEGG: R00239	2.7.2.11
GluK_m_st	Glu kinase	ATP[ms] + Glu[ms] -> ADP[ms] + GluP[ms]	((AT2G39800)OR(AT3G55610))	0	1000	0	proline synthesis	Reference: KEGG: R00239	2.7.2.11
GluSeADH_c_st	GluSeA dehydrogenase	NADPH[cs] + GluP[cs] -> Pi[cs] + NADP[cs] + Glu-SeA[cs]	((AT3G55610)OR(AT2G39800))	0	1000	0	proline synthesis	Reference: KEGG: R03313	1.2.1.41
GluSeADH_h_st	GluSeA dehydrogenase	H[hs] + NADPH[hs] + GluP[hs] -> NADP[hs] + Pi[hs] + Glu-SeA[hs]	((AT3G55610)OR(AT2G39800))	0	1000	0	proline synthesis	Reference: KEGG: R03313	1.2.1.41
GluSeADH_m_st	GluSeA dehydrogenase	H[ms] + NADPH[ms] + GluP[ms] -> Pi[ms] + NADP[ms] + Glu-SeA[ms]	((AT3G55610)OR(AT2G39800))	0	1000	0	proline synthesis	Reference: KEGG: R03313	1.2.1.41
GluSeADA_c_st	spontaneous	Glu-SeA[cs] -> H[cs] + H2O[cs] + P5C[cs]		0	1000	0	proline synthesis	Reference: KEGG: R03314	--
GluSeADA_h_st	spontaneous	Glu-SeA[hs] -> H2O[hs] + H[hs] + P5C[hs]		0	1000	0	proline synthesis	Reference: KEGG: R03314	--
GluSeADA_m_st	spontaneous	Glu-SeA[ms] -> H[ms] + H2O[ms] + P5C[ms]		0	1000	0	proline synthesis	Reference: KEGG: R03314	--
P5CRNAD_c_st	P5C reductase	H[cs] + NADH[cs] + P5C[cs] -> NAD[cs] + Pro[cs]	(AT5G14800)	0	1000	0	proline synthesis	Reference: KEGG: R01248	1.5.1.2
ProDHNAD_m_st	Pro dehydrogenase	NAD[ms] + Pro[ms] -> 2 H[ms] + NADH[ms] + P5C[ms]	((AT3G30775)OR(AT5G38710))	-1000	0	0	proline degradation	Reference: KEGG: R01253	1.5.99.8
ProDHNADP_m_st	Pro dehydrogenase	NADP[ms] + Pro[ms] -> 2 H[ms] + NADPH[ms] + P5C[ms]	((AT3G30775)OR(AT5G38710))	-1000	0	0	proline degradation	Reference: KEGG: R01253	1.5.99.8
P5CDHNAD_h_st	P5C dehydrogenase	2 H2O[hs] + NAD[hs] + P5C[hs] -> H[hs] + NADH[hs] + Glu[hs]	(AT5G62530)	0	1000	0	proline degradation	Reference: KEGG: R00707	1.5.1.12
P5CDHNAD_m_st	P5C dehydrogenase	NAD[ms] + 2 H2O[ms] + P5C[ms] -> H[ms] + NADH[ms] + Glu[ms]	(AT5G62530)	0	1000	0	proline degradation	Reference: KEGG: R00707	1.5.1.12
P5CDHNADP_m_st	P5C dehydrogenase	2 H2O[ms] + NADP[ms] + P5C[ms] -> H[ms] + NADPH[ms] + Glu[ms]	(AT5G62530)	0	1000	0	proline degradation	Reference: KEGG: R00708	1.5.1.12
PGADH_h_st	PGA dehydrogenase	PGA[hs] + NAD[hs] <=> H[hs] + NADH[hs] + P-HPR[hs]	((AT3G19480)OR(AT4G34200)OR(AT1G17745))	-1000	1000	0	serine synthesis	Reference: KEGG: R01513	1.1.1.95
PSerAT_h_st	PSer aminotransferase	Glu[hs] + P-HPR[hs] -> KG[hs] + PSer[hs]	((AT4G35630)OR(AT2G17630))	0	1000	0	serine synthesis	Reference: KEGG: R04173	2.6.1.52
PSerP_h_st	PSer phosphatase	H2O[hs] + PSer[hs] -> Pi[hs] + Ser[hs]	(AT1G18640)	0	1000	0	serine synthesis	Reference: KEGG: R00582	3.1.3.3
SerRM_c_st	Ser racemase	Ser[cs] -> Pyr[cs] + NH4[cs]	(AT1G18640)	0	1000	0	serine racemization	Reference: KEGG: R00221	4.3.1.18
ThrS_h_st	Threonine synthase	H2O[hs] + PH-Ser[hs] -> Pi[hs] + Thr[hs]	((AT4G29840)OR(AT1G72810))	0	1000	0	threonine synthesis	Reference: http://onlinelibrary.wiley.com/doi/10.1110/ps.44301/full KEGG: R01466	4.2.3.1
ANTS_h_st	ANT synthase	CHR[hs] + Gln[hs] -> H[hs] + Pyr[hs] + Glu[hs] + ANT[hs]	((AT1G24807)AND((AT3G55870)OR(AT5G05730)OR(AT2G29690)))	0	1000	0	tryptophan synthesis	Reference: http://www.plantcell.org/content/4/6/721.abstract, uniprot KEGG: R00986	4.1.3.27
ANTPRT_h_st	ANT PR-transferase	PRPP[hs] + ANT[hs] -> H[hs] + PPi[hs] + PR-ANT[hs]	(AT5G17990)	0	1000	0	tryptophan synthesis	Reference: KEGG: R01073	2.4.2.18
PRANTI_h_st	PR-ANT isomerase	PR-ANT[hs] -> CPD-Ru5P[hs]	((AT5G05590)OR(AT1G29410)OR(AT1G07780))	0	1000	0	tryptophan synthesis	Reference: KEGG: R03509	5.3.1.24
IndGPS_h_st	Ind-GP synthase	H[hs] + CPD-Ru5P[hs] -> H2O[hs] + CO2[hs] + Ind-GP[hs]	((AT5G48220)OR(AT2G04400))	0	1000	0	tryptophan synthesis	Reference: KEGG: R03508	4.1.1.48
IndGPL_h_st	Ind-GP lyase	Ind-GP[hs] -> GAP[hs] + Ind[hs]	((AT3G54640)OR(AT4G02610))	0	1000	0	tryptophan synthesis	Reference: KEGG: R02340	4.1.2.8
TrpS_h_st	Trp synthase	Ser[hs] + Ind[hs] -> H2O[hs] + Trp[hs]	((AT3G54640)AND((AT4G27070)OR(AT5G54810)))	0	1000	0	tryptophan synthesis	Reference: http://www.pnas.org/content/86/12/4604.full.pdf KEGG: R00674	4.2.1.20/4.2.1.222
AGNDH_h_st	AGN dehydrogenase	NADP[hs] + AGN[hs] -> NADPH[hs] + CO2[hs] + Tyr[hs]	(AT1G15710)	0	1000	0	tyrosine synthesis	Reference: KEGG: R00733	1.3.1.78
BAATA3_h_st	B.-chain-aa transaminase	Glu[hs] + MOB[hs] <=> KG[hs] + Val[hs]	((AT3G49680)OR(AT1G10070)OR(AT5G65780))	-1000	1000	0	valine synthesis	Reference: KEGG: R01214	2.6.1.42
ATase_h_st	ATase	H2O[hs] + PRPP[hs] + Gln[hs] -> H[hs] + PPi[hs] + Glu[hs] + PRA[hs]	((AT2G16570)OR(AT4G34740)OR(AT4G38880))	0	1000	0	IMP synthesis	Reference: KEGG: R01072	2.4.2.14
PRAGlyL_h_st	PRA-Gly ligase	ATP[hs] + Gly[hs] + PRA[hs] -> H[hs] + ADP[hs] + Pi[hs] + GAR[hs]	(AT1G09830)	0	1000	0	IMP synthesis	Reference: KEGG: R04144	6.3.4.13
GARFT_h_st	GAR formyltransferase	F-THF[hs] + GAR[hs] -> 2 H[hs] + THF[hs] + FGAR[hs]	(AT1G31220)	0	1000	0	IMP synthesis	Reference: KEGG: R04325	2.1.2.2
FGAMS_h_st	FGAM synthase	H2O[hs] + ATP[hs] + Gln[hs] + FGAR[hs] -> 2 H[hs] + ADP[hs] + Pi[hs] + Glu[hs] + FGAM[hs]	(AT1G74260)	0	1000	0	IMP synthesis	Reference: KEGG: R04463	6.3.5.3
FGAMCL_h_st	FGAM cyclo-ligase	ATP[hs] + FGAM[hs] -> H[hs] + ADP[hs] + Pi[hs] + AIR[hs]	(AT3G55010)	0	1000	0	IMP synthesis	Reference: KEGG: R04208	6.3.3.1
AIRC_h_st	AIR carboxylase	CO2[hs] + AIR[hs] -> H[hs] + CAIR[hs]	(AT2G37690)	0	1000	0	IMP synthesis	Reference: KEGG: R04209	4.1.1.21
SAICARS_h_st	SAICAR synthase	ATP[hs] + Asp[hs] + CAIR[hs] -> H[hs] + ADP[hs] + Pi[hs] + SAICAR[hs]	(AT3G21110)	0	1000	0	IMP synthesis	Reference: KEGG: R04591	6.3.2.6
DCAMPL1_h_st	Adenylo-SCA lyase	H[hs] + SAICAR[hs] -> Fum[hs] + AICAR[hs]	((AT4G18440)OR(AT1G36280))	0	1000	0	IMP synthesis	Reference: KEGG: R04559	4.3.2.2
AICARFT_h_st	AICAR formyltransferase	F-THF[hs] + AICAR[hs] -> 2 H[hs] + THF[hs] + FAICAR[hs]	(AT2G35040)	0	1000	0	IMP synthesis	Reference: KEGG: R04560	2.1.2.3
IMPCH_h_st	IMP cyclohydrolase	FAICAR[hs] -> H2O[hs] + IMP[hs]	(AT2G35040)	0	1000	0	IMP synthesis	Reference: KEGG: R01127	3.5.4.10
AMPDA_c_st	AMP deaminase	H[cs] + H2O[cs] + AMP[cs] -> NH4[cs] + IMP[cs]	(AT2G38280)	0	1000	0	GMP synthesis	Reference: http://www.jbc.org/content/281/21/14939.long KEGG: R00181	3.5.4.6
IMPDH_c_st	IMP dehydrogenase	H2O[cs] + NAD[cs] + IMP[cs] -> NADH[cs] + XMP[cs]	((AT1G79470)OR(AT1G16350))	0	1000	0	GMP synthesis	Reference: KEGG: R01130	1.1.1.205
GMPS_c_st	GMP synthase	ATP[cs] + H2O[cs] + Gln[cs] + XMP[cs] -> H[cs] + PPi[cs] + AMP[cs] + Glu[cs] + GMP[cs]	(AT1G63660)	0	1000	0	GMP synthesis	Reference: KEGG: R01231	6.3.5.2
DCAMPS_h_st	Adenylo-SCA synthase	Asp[hs] + IMP[hs] + GTP[hs] -> H[hs] + Pi[hs] + DC-AMP[hs] + GDP[hs]	(AT3G57610)	0	1000	0	AMP synthesis	Reference: http://www.sciencedirect.com/science/article/pii/S0022283699934733 KEGG: R01135	6.3.4.4
DCAMPL2_h_st	Adenylo-SCA lyase	DC-AMP[hs] -> AMP[hs] + Fum[hs]	((AT4G18440)OR(AT1G36280))	0	1000	0	AMP synthesis	Reference: KEGG: R01083	4.3.2.2
AspCT_h_st	Asp carbamoyltransferase	CBP[hs] + Asp[hs] -> Pi[hs] + CB-Asp[hs]	(AT3G20330)	0	1000	0	UMP synthesis	Reference: KEGG: R01397	2.1.3.2
DHOase_h_st	DHOase	CB-Asp[hs] -> H2O[hs] + DHO[hs]	(AT4G22930)	0	1000	0	UMP synthesis	Reference: KEGG: R01993	3.5.2.3
DHODH_m_st	DHO dehydrogenase	H[ms] + Q[ms] + DHO[ms] -> QH2[ms] + ORO[ms]	(AT5G23300)	0	1000	0	UMP synthesis	Reference: KEGG: R01868	1.3.5.2
OROPRT_c_st	ORO PR-transferase	PRPP[cs] + ORO[cs] -> H[cs] + PPi[cs] + OMP[cs]	(AT3G54470)	0	1000	0	UMP synthesis	Reference: KEGG: R01870	2.4.2.10
OMPDC_c_st	OMP decarboxylase	H[cs] + OMP[cs] -> CO2[cs] + UMP[cs]	(AT3G54470)	0	1000	0	UMP synthesis	Reference: KEGG: R00965	4.1.1.23
CTPS_c_st	CTP synthase	ATP[cs] + H2O[cs] + UTP[cs] + Gln[cs] -> ADP[cs] + 2 H[cs] + Pi[cs] + Glu[cs] + CTP[cs]	((AT3G12670)OR(AT4G02120)OR(AT4G20320)OR(AT2G34890)OR(AT1G30820))	0	1000	0	CTP synthesis	Reference: KEGG: R00573	6.3.4.2
AMPK_c_st	adenylate kinase	ATP[cs] + AMP[cs] -> 2 ADP[cs]	((AT2G37250)OR(AT5G50370)OR(AT5G63400))	0	1000	0	nucleotide metabolism	Reference: KEGG: R00127	2.7.4.3
AMPK_h_st	adenylate kinase	ATP[hs] + AMP[hs] -> 2 ADP[hs]	((AT5G35170)OR(AT2G37250)OR(AT5G47840))	0	1000	0	nucleotide metabolism	Reference: KEGG: R00127	2.7.4.3
GMPK_c_st	guanylate kinase	ATP[cs] + H[cs] + GMP[cs] -> ADP[cs] + GDP[cs]	((AT2G41880)OR(AT3G57550))	0	1000	0	nucleotide metabolism	Reference: KEGG: R00332	2.7.4.8
NMPK_c_st	UMP/CMP kinase	ATP[cs] + H[cs] + UMP[cs] -> ADP[cs] + UDP[cs]	(AT5G26667)	0	1000	0	nucleotide metabolism	Reference: KEGG: R00158	2.7.4.14
CTPP_c_st	Nucleoside-triphosphatase	H2O[cs] + CTP[cs] -> Pi[cs] + CDP[cs]	(AT3G04080)	0	1000	0	nucleotide metabolism	Reference: KEGG: R00569	3.6.1.15
ADPR_c_st	Ribonucleoside-diphosphate reductase	ADP[cs] + H[cs] + TRXrd[cs] -> H2O[cs] + TRXox[cs] + dADP[cs]	((AT2G21790)AND((AT3G23580)OR(AT3G27060)))	0	1000	0	nucleotide metabolism	Reference: http://onlinelibrary.wiley.com/doi/10.1046/j.1432-1327.1999.00814.x/full, http://link.springer.com/article/10.1007%2Fs007750050173 KEGG: R02017	1.17.4.1
CDPR_c_st	Ribonucleoside-diphosphate reductase	TRXrd[cs] + CDP[cs] -> H2O[cs] + TRXox[cs] + dCDP[cs]	((AT2G21790)AND((AT3G23580)OR(AT3G27060)))	0	1000	0	nucleotide metabolism	Reference: http://onlinelibrary.wiley.com/doi/10.1046/j.1432-1327.1999.00814.x/full, http://link.springer.com/article/10.1007%2Fs007750050173 KEGG: R02024	1.17.4.1
GDPR_c_st	Ribonucleoside-diphosphate reductase	TRXrd[cs] + GDP[cs] -> H2O[cs] + TRXox[cs] + dGDP[cs]	((AT2G21790)AND((AT3G23580)OR(AT3G27060)))	0	1000	0	nucleotide metabolism	Reference: http://onlinelibrary.wiley.com/doi/10.1046/j.1432-1327.1999.00814.x/full, http://link.springer.com/article/10.1007%2Fs007750050173 KEGG: R02019	1.17.4.1
UDPR_c_st	Ribonucleoside-diphosphate reductase	UDP[cs] + TRXrd[cs] -> H2O[cs] + TRXox[cs] + dUDP[cs]	((AT2G21790)AND((AT3G23580)OR(AT3G27060)))	0	1000	0	nucleotide metabolism	Reference: http://onlinelibrary.wiley.com/doi/10.1046/j.1432-1327.1999.00814.x/full, http://link.springer.com/article/10.1007%2Fs007750050173 KEGG: R02018	1.17.4.1
dUTPP_c_st	Deoxyuridine-triphosphatase	H2O[cs] + dUTP[cs] -> 2 H[cs] + PPi[cs] + dUMP[cs]	(AT3G46940)	0	1000	0	nucleotide metabolism	Reference: http://journals.iucr.org/f/issues/2007/05/00/pu5183/index.html KEGG: R02100	3.6.1.23
dTMPS_c_st	Thymidylate synthase	M-THF[cs] + dUMP[cs] -> DHF[cs] + dTMP[cs]	((AT2G16370)OR(AT2G21550))	0	1000	0	nucleotide metabolism	Reference: KEGG: R02101	2.1.1.45
dTMPK_c_st	Thymidine monophosphate kinase	ATP[cs] + H[cs] + dTMP[cs] -> ADP[cs] + dTDP[cs]	(AT5G59440)	0	1000	0	nucleotide metabolism	Reference: KEGG: R02094	2.7.4.9
GDPK_c_st	Nucleoside-diphosphate kinase	ATP[cs] + GDP[cs] -> ADP[cs] + H[cs] + GTP[cs]	((AT4G09320)OR(AT5G63310))	0	1000	0	nucleotide metabolism	Reference: http://www.ncbi.nlm.nih.gov/pubmed/18823588 KEGG: R00330	2.7.4.6
GDPK_h_st	Nucleoside-diphosphate kinase	ATP[hs] + GDP[hs] -> H[hs] + ADP[hs] + GTP[hs]	((AT4G09320)OR(AT5G63310))	0	1000	0	nucleotide metabolism	Reference: http://www.ncbi.nlm.nih.gov/pubmed/18823588 KEGG: R00330	2.7.4.6
UDPK_c_st	Nucleoside-diphosphate kinase	ATP[cs] + UDP[cs] -> ADP[cs] + H[cs] + UTP[cs]	((AT4G09320)OR(AT5G63310))	0	1000	0	nucleotide metabolism	Reference: http://www.ncbi.nlm.nih.gov/pubmed/18823588 KEGG: R00156	2.7.4.6
dADPK_c_st	Nucleoside-diphosphate kinase	ATP[cs] + dADP[cs] -> ADP[cs] + dATP[cs]	((AT4G09320)OR(AT5G63310))	0	1000	0	nucleotide metabolism	Reference: http://www.ncbi.nlm.nih.gov/pubmed/18823588 KEGG: R01137	2.7.4.6
dCDPK_c_st	Nucleoside-diphosphate kinase	ATP[cs] + dCDP[cs] -> ADP[cs] + dCTP[cs]	((AT4G09320)OR(AT5G63310))	0	1000	0	nucleotide metabolism	Reference: http://www.ncbi.nlm.nih.gov/pubmed/18823588 KEGG: R02326	2.7.4.6
dGDPK_c_st	Nucleoside-diphosphate kinase	ATP[cs] + dGDP[cs] -> ADP[cs] + dGTP[cs]	((AT4G09320)OR(AT5G63310))	0	1000	0	nucleotide metabolism	Reference: http://www.ncbi.nlm.nih.gov/pubmed/18823588 KEGG: R01857	2.7.4.6
dTDPK_c_st	Nucleoside-diphosphate kinase	ATP[cs] + dTDP[cs] -> ADP[cs] + dTTP[cs]	((AT4G09320)OR(AT5G63310))	0	1000	0	nucleotide metabolism	Reference: http://www.ncbi.nlm.nih.gov/pubmed/18823588 KEGG: R02093	2.7.4.6
dUDPK_c_st	Nucleoside-diphosphate kinase	ATP[cs] + dUDP[cs] -> ADP[cs] + dUTP[cs]	((AT4G09320)OR(AT5G63310))	0	1000	0	nucleotide metabolism	Reference: http://www.ncbi.nlm.nih.gov/pubmed/18823588 KEGG: R02331	2.7.4.6
Tr_SO4_st	SO4 diffusion	SO4[cs] <=> SO4[hs]		-1000	1000	0	transport	Reference: KEGG: --	--
Tr_NO2_st	NO2 transporter	NO2[cs] -> NO2[hs]		0	1000	0	transport	Reference: KEGG: --	--
Tr_NTT_st	Nucleotide transporter	ADP[hs] + Pi[hs] + ATP[cs] -> ATP[hs] + ADP[cs] + Pi[cs]		0	1000	0	transport	Reference: Fischer, K (2011) Plant Physiol 155:1511--1519. KEGG: --	--
Tr_AAC_st	ADP/ATP carrier	ADP[cs] + Pi[cs] + ATP[ms] -> ATP[cs] + ADP[ms] + Pi[ms]		0	1000	0	transport	Reference: Klepek, YS, et al. (2005) Plant Cell 17:204--218. KEGG: --	--
Tr_BT11_st	Brittle1 protein transporter	AMP[hs] -> AMP[cs]		0	1000	0	transport	Reference: Palmieri, F, et al. (2011) Plant J 66:161--181. KEGG: --	--
Tr_BT12_st	Brittle1 protein transporter	ADP[hs] -> ADP[cs]		0	1000	0	transport	Reference: Klepek, YS, et al. (2005) Plant Cell 17:204--218. KEGG: --	--
Tr_BT13_st	Brittle1 protein transporter	ATP[hs] -> ATP[cs]		0	1000	0	transport	Reference: Klepek, YS, et al. (2005) Plant Cell 17:204--218. KEGG: --	--
Tr_NDT1_st	NAD transporter	NAD[cs] + AMP[hs] <=> NAD[hs] + AMP[cs]		-1000	1000	0	transport	Reference: Klepek, YS, et al. (2005) Plant Cell 17:204--218. KEGG: --	--
Tr_NDT2_st	NAD transporter	ADP[hs] + NAD[cs] <=> ADP[cs] + NAD[hs]		-1000	1000	0	transport	Reference: Klepek, YS, et al. (2005) Plant Cell 17:204--218. KEGG: --	--
Tr_TPT1_st	TP/Pi translocator	PGA[hs] + Pi[cs] <=> Pi[hs] + PGA[cs]		-1000	1000	0	transport	Reference: Klepek, YS, et al. (2005) Plant Cell 17:204--218. KEGG: --	--
Tr_TPT2_st	TP/Pi translocator	GAP[hs] + Pi[cs] <=> Pi[hs] + GAP[cs]		-1000	1000	0	transport	Reference: Klepek, YS, et al. (2005) Plant Cell 17:204--218. KEGG: --	--
Tr_TPT3_st	TP/Pi translocator	DHAP[hs] + Pi[cs] <=> Pi[hs] + DHAP[cs]		-1000	1000	0	transport	Reference: Klepek, YS, et al. (2005) Plant Cell 17:204--218. KEGG: --	--
Tr_PPT_st	PEP/Pi translocator	Pi[hs] + PEP[cs] -> Pi[cs] + PEP[hs]		0	1000	0	transport	Reference: Klepek, YS, et al. (2005) Plant Cell 17:204--218. KEGG: --	--
Tr_GCA1_st	GCA/GCEA shuffle	GCA[hs] -> GCA[cs]		0	1000	0	transport	Reference: Klepek, YS, et al. (2005) Plant Cell 17:204--218. KEGG: --	--
Tr_GCEA1_st	GCA/GCEA shuffle	GCEA[cs] -> GCEA[hs]		0	1000	0	transport	Reference: Atwell, BJ, et al. (1999) Plants in Action, part II, chap 2.1.8 KEGG: --	--
Tr_GPT1_st	G6P exporter	Pi[hs] + G6P[cs] -> G6P[hs] + Pi[cs]		0	1000	0	transport	Reference: Atwell, BJ, et al. (1999) Plants in Action, part II, chap 2.1.8 KEGG: --	--
Tr_pGlc_st	Glc transporter	Glc[hs] -> Glc[cs]		0	1000	0	transport	Reference: Fischer, K (2011) Plant Physiol 155:1511--1519. KEGG: --	--
Tr_Mex1_st	Mas exporter	Mas[hs] -> Mas[cs]		0	1000	0	transport	Reference: Klepek, YS, et al. (2005) Plant Cell 17:204--218. KEGG: --	--
Tr_PLT5_st	Polyol transporter 5	Rib[cs] -> Rib[hs]		0	1000	0	transport	Reference: Klepek, YS, et al. (2005) Plant Cell 17:204--218. KEGG: --	--
Tr_DIC1_st	Dicarboxylate carrier	Mal[cs] + Pi[ms] <=> Pi[cs] + Mal[ms]		-1000	1000	0	transport	Reference: Klepek, YS, et al. (2005) Plant Cell 17:204--218. KEGG: --	--
Tr_DIC2_st	Dicarboxylate carrier	Pi[ms] + SCA[cs] <=> Pi[cs] + SCA[ms]		-1000	1000	0	transport	Reference: Palmieri, F, et al. (2011) Plant J 66:161--181. KEGG: --	--
Tr_DIT1_st	Dicarboxylate transporter	Mal[hs] + KG[cs] -> Mal[cs] + KG[hs]		0	1000	0	transport	Reference: Palmieri, F, et al. (2011) Plant J 66:161--181. KEGG: --	--
Tr_DIT2_st	Dicarboxylate transporter	Mal[cs] + Glu[hs] -> Mal[hs] + Glu[cs]		0	1000	0	transport	Reference: Klepek, YS, et al. (2005) Plant Cell 17:204--218. KEGG: --	--
Tr_DTC1A_st	Di-/ri-carboxylate carrier	Cit[ms] + KG[cs] <=> KG[ms] + Cit[cs]		-1000	1000	0	transport	Reference: Klepek, YS, et al. (2005) Plant Cell 17:204--218. KEGG: --	--
Tr_DTC1B_st	Di-/ri-carboxylate carrier	iCit[ms] + KG[cs] <=> KG[ms] + iCit[cs]		-1000	1000	0	transport	Reference: Palmieri, F, et al. (2011) Plant J 66:161--181. KEGG: --	--
Tr_DTC1C_st	Di-/ri-carboxylate carrier	cACN[ms] + KG[cs] <=> KG[ms] + cACN[cs]		-1000	1000	0	transport	Reference: Palmieri, F, et al. (2011) Plant J 66:161--181. KEGG: --	--
Tr_DTC2A_st	Di-/ri-carboxylate carrier	Mal[cs] + Cit[ms] <=> Mal[ms] + Cit[cs]		-1000	1000	0	transport	Reference: Palmieri, F, et al. (2011) Plant J 66:161--181. KEGG: --	--
Tr_DTC2B_st	Di-/ri-carboxylate carrier	Mal[cs] + iCit[ms] <=> Mal[ms] + iCit[cs]		-1000	1000	0	transport	Reference: Palmieri, F, et al. (2011) Plant J 66:161--181. KEGG: --	--
Tr_DTC2C_st	Di-/ri-carboxylate carrier	Mal[cs] + cACN[ms] <=> Mal[ms] + cACN[cs]		-1000	1000	0	transport	Reference: Palmieri, F, et al. (2011) Plant J 66:161--181. KEGG: --	--
Tr_DTC3A_st	Di-/ri-carboxylate carrier	OAA[cs] + Cit[ms] <=> OAA[ms] + Cit[cs]		-1000	1000	0	transport	Reference: Palmieri, F, et al. (2011) Plant J 66:161--181. KEGG: --	--
Tr_DTC3B_st	Di-/ri-carboxylate carrier	OAA[cs] + iCit[ms] <=> OAA[ms] + iCit[cs]		-1000	1000	0	transport	Reference: Palmieri, F, et al. (2011) Plant J 66:161--181. KEGG: --	--
Tr_DTC3C_st	Di-/ri-carboxylate carrier	OAA[cs] + cACN[ms] <=> OAA[ms] + cACN[cs]		-1000	1000	0	transport	Reference: Palmieri, F, et al. (2011) Plant J 66:161--181. KEGG: --	--
Tr_DTC4A_st	Di-/ri-carboxylate carrier	Cit[ms] + SCA[cs] <=> SCA[ms] + Cit[cs]		-1000	1000	0	transport	Reference: Palmieri, F, et al. (2011) Plant J 66:161--181. KEGG: --	--
Tr_DTC4B_st	Di-/ri-carboxylate carrier	iCit[ms] + SCA[cs] <=> SCA[ms] + iCit[cs]		-1000	1000	0	transport	Reference: Palmieri, F, et al. (2011) Plant J 66:161--181. KEGG: --	--
Tr_DTC4C_st	Di-/ri-carboxylate carrier	cACN[ms] + SCA[cs] <=> SCA[ms] + cACN[cs]		-1000	1000	0	transport	Reference: Palmieri, F, et al. (2011) Plant J 66:161--181. KEGG: --	--
Tr_SFC_st	SCA/Fum carrier	Fum[ms] + SCA[cs] -> SCA[ms] + Fum[cs]		0	1000	0	transport	Reference: Palmieri, F, et al. (2011) Plant J 66:161--181. KEGG: --	--
Tr_BAT11_st	B0,+-type amino acid transporter 1	Ala[cs] <=> Ala[ms]		-1000	1000	0	transport	Reference: Palmieri, F, et al. (2011) Plant J 66:161--181. KEGG: --	--
Tr_BAT12_st	B0,+-type amino acid transporter 1	Arg[cs] <=> Arg[ms]		-1000	1000	0	transport	Reference: Michaeli, S, et al. (2011) Plant J 67: 485--498. KEGG: --	--
Tr_BAT13_st	B0,+-type amino acid transporter 1	Glu[cs] <=> Glu[ms]		-1000	1000	0	transport	Reference: Michaeli, S, et al. (2011) Plant J 67: 485--498. KEGG: --	--
Tr_BAT14_st	B0,+-type amino acid transporter 1	Lys[cs] <=> Lys[ms]		-1000	1000	0	transport	Reference: Michaeli, S, et al. (2011) Plant J 67: 485--498. KEGG: --	--
Tr_BAT15_st	B0,+-type amino acid transporter 1	GABA[cs] <=> GABA[ms]		-1000	1000	0	transport	Reference: Michaeli, S, et al. (2011) Plant J 67: 485--498. KEGG: --	--
Tr_BAC1_st	Basic amino acid carriers	Arg[cs] + His[ms] -> Arg[ms] + His[cs]		0	1000	0	transport	Reference: Michaeli, S, et al. (2011) Plant J 67: 485--498. KEGG: --	--
Tr_BAC2_st	Basic amino acid carriers	Arg[cs] + Lys[ms] -> Arg[ms] + Lys[cs]		0	1000	0	transport	Reference: Palmieri, F, et al. (2011) Plant J 66:161--181. KEGG: --	--
Tr_ProU_st	Pro uniporter	Pro[cs] -> Pro[ms]		0	1000	0	transport	Reference: Palmieri, F, et al. (2011) Plant J 66:161--181. KEGG: --	--
Tr_ProA_st	Pro/Glu antiporter	Glu[ms] + Pro[cs] -> Glu[cs] + Pro[ms]		0	1000	0	transport	Reference: Di Maritino, C, et al. (2006) Planta 223:1123--1133. KEGG: --	--
Tr_P5C1_st	P5C exporter	P5C[hs] -> P5C[cs]		0	1000	0	transport	Reference: Di Maritino, C, et al. (2006) Planta 223:1123--1133. KEGG: --	--
Tr_P5C2_st	P5C exporter	P5C[ms] -> P5C[cs]		0	1000	0	transport	Reference: Lehmann, S, et al. (2010) Amino Acids 39:949--962. KEGG: --	--
Tr_PRPP_st	PRPP exporter	H[hs] + PRPP[hs] -> PRPP[cs]		0	1000	0	transport	Reference: Lehmann, S, et al. (2010) Amino Acids 39:949--962. KEGG: --	--
Tr_Fum_st	Fum exporter	Fum[hs] -> Fum[cs]		0	1000	0	transport	Reference: KEGG: --	--
Tr_HCys_st	H-Cys exporter	H-Cys[hs] -> H-Cys[cs]		0	1000	0	transport	Reference: KEGG: --	--
Tr_ORO_st	ORO exporter	ORO[ms] -> ORO[cs]		0	1000	0	transport	Reference: Hanson, AD and Roje, S (2001) Annu Rev Plant Physiol Plant Mol Biol 52:119--137. KEGG: --	--
Tr_DHO1_st	DHO shuffle	DHO[hs] -> DHO[cs]		0	1000	0	transport	Reference: Zrenner, R, et al. (2006) Annu Rev Plant Biol 57:805--836 KEGG: --	--
Tr_DHO2_st	DHO shuffle	DHO[cs] -> DHO[ms]		0	1000	0	transport	Reference: Zrenner, R, et al. (2006) Annu Rev Plant Biol 57:805--836 KEGG: --	--
Tr_GlySer_st	Gly/Ser shuffle	Ser[ms] + Gly[cs] -> Gly[ms] + Ser[cs]		0	1000	0	transport	Reference: Zrenner, R, et al. (2006) Annu Rev Plant Biol 57:805--836 KEGG: --	--
Tr_O2h_st	O2 diffusion	O2[cs] <=> O2[hs]		-1000	1000	0	transport	Reference: Atwell, BJ, et al. (1999) Plants in Action, part II, chap 2.1.8 KEGG: --	--
Tr_O2m_st	O2 diffusion	O2[cs] <=> O2[ms]		-1000	1000	0	transport	Reference: KEGG: --	--
Tr_O2p_st	O2 diffusion	O2[cs] <=> O2[ps]		-1000	1000	0	transport	Reference: KEGG: --	--
Tr_CO2h_st	CO2 diffusion	CO2[cs] <=> CO2[hs]		-1000	1000	0	transport	Reference: KEGG: --	--
Tr_CO2m_st	CO2 diffusion	CO2[cs] <=> CO2[ms]		-1000	1000	0	transport	Reference: KEGG: --	--
Tr_H2Oh_st	H2O diffusion	H2O[cs] <=> H2O[hs]		-1000	1000	0	transport	Reference: KEGG: --	--
Tr_H2Om_st	H2O diffusion	H2O[cs] <=> H2O[ms]		-1000	1000	0	transport	Reference: KEGG: --	--
Tr_H2Op_st	H2O diffusion	H2O[cs] <=> H2O[ps]		-1000	1000	0	transport	Reference: KEGG: --	--
Tr_Hp_st	Proton diffusion	H[cs] <=> H[ps]		-1000	1000	0	transport	Reference: KEGG: --	--
Tr_NH41_st	NH4 diffusion	NH4[cs] <=> NH4[hs]		-1000	1000	0	transport	Reference: KEGG: --	--
Tr_NH42_st	NH4 diffusion	NH4[cs] <=> NH4[ms]		-1000	1000	0	transport	Reference: KEGG: --	--
Tr_H2S1_st	H2S diffusion	H2S[cs] <=> H2S[hs]		-1000	1000	0	transport	Reference: KEGG: --	--
Tr_H2S2_st	H2S diffusion	H2S[cs] <=> H2S[ms]		-1000	1000	0	transport	Reference: KEGG: --	--
Tr_AC1_st	AC diffusion	AC[cs] <=> AC[hs]		-1000	1000	0	transport	Reference: KEGG: --	--
Tr_AC2_st	AC diffusion	AC[cs] <=> AC[ms]		-1000	1000	0	transport	Reference: Hanson, AD and Roje, S (2001) Annu Rev Plant Physiol Plant Mol Biol 52:119--137. KEGG: --	--
Tr_Pyr1_st	Pyr diffusion	Pyr[cs] <=> Pyr[hs]		-1000	1000	0	transport	Reference: Hanson, AD and Roje, S (2001) Annu Rev Plant Physiol Plant Mol Biol 52:119--137. KEGG: --	--
Tr_Pyr2_st	Pyr diffusion	Pyr[cs] <=> Pyr[ms]		-1000	1000	0	transport	Reference: Hanson, AD and Roje, S (2001) Annu Rev Plant Physiol Plant Mol Biol 52:119--137. KEGG: --	--
Tr_Pyr3_st	Pyr diffusion	Pyr[cs] <=> Pyr[ps]		-1000	1000	0	transport	Reference: Hanson, AD and Roje, S (2001) Annu Rev Plant Physiol Plant Mol Biol 52:119--137. KEGG: --	--
Tr_GCA2_st	GCA diffusion	GCA[cs] <=> GCA[ps]		-1000	1000	0	transport	Reference: KEGG: --	--
Tr_GCEA2_st	GCEA diffusion	GCEA[cs] <=> GCEA[ps]		-1000	1000	0	transport	Reference: KEGG: --	--
Tr_Mal_st	Mal diffusion	Mal[cs] <=> Mal[ps]		-1000	1000	0	transport	Reference: KEGG: --	--
Tr_OAA_st	OAA diffusion	OAA[cs] <=> OAA[ps]		-1000	1000	0	transport	Reference: KEGG: --	--
Tr_KG_st	KG diffusion	KG[cs] <=> KG[ps]		-1000	1000	0	transport	Reference: KEGG: --	--
Tr_Ala1_st	Ala diffusion	Ala[cs] <=> Ala[ps]		-1000	1000	0	transport	Reference: KEGG: --	--
Tr_Arg1_st	Arg diffusion	Arg[cs] <=> Arg[ps]		-1000	1000	0	transport	Reference: KEGG: --	--
Tr_Asn1_st	Asn diffusion	Asn[cs] <=> H[ps] + Asn[ps]		-1000	1000	0	transport	Reference: KEGG: --	--
Tr_Asp_st	Asp diffusion	Asp[cs] <=> Asp[ps]		-1000	1000	0	transport	Reference: KEGG: --	--
Tr_Cys_st	Cys diffusion	Cys[cs] <=> Cys[ps]		-1000	1000	0	transport	Reference: KEGG: --	--
Tr_Glu1_st	Glu diffusion	Glu[cs] <=> Glu[ps]		-1000	1000	0	transport	Reference: KEGG: --	--
Tr_Gln_st	Gln diffusion	Gln[cs] <=> H[ps] + Gln[ps]		-1000	1000	0	transport	Reference: KEGG: --	--
Tr_Gly_st	Gly diffusion	Gly[cs] <=> Gly[ps]		-1000	1000	0	transport	Reference: KEGG: --	--
Tr_His1_st	His diffusion	His[cs] <=> His[ps]		-1000	1000	0	transport	Reference: KEGG: --	--
Tr_Ile1_st	Ile diffusion	Ile[cs] <=> Ile[ps]		-1000	1000	0	transport	Reference: KEGG: --	--
Tr_Leu1_st	Leu diffusion	Leu[cs] <=> Leu[ps]		-1000	1000	0	transport	Reference: KEGG: --	--
Tr_Lys1_st	Lys diffusion	Lys[cs] <=> Lys[ps]		-1000	1000	0	transport	Reference: KEGG: --	--
Tr_Met1_st	Met diffusion	Met[cs] <=> Met[ps]		-1000	1000	0	transport	Reference: KEGG: --	--
Tr_Phe1_st	Phe diffusion	Phe[cs] <=> Phe[ps]		-1000	1000	0	transport	Reference: KEGG: --	--
Tr_Pro1_st	Pro diffusion	Pro[cs] <=> Pro[ps]		-1000	1000	0	transport	Reference: KEGG: --	--
Tr_Ser1_st	Ser diffusion	Ser[cs] <=> Ser[ps]		-1000	1000	0	transport	Reference: KEGG: --	--
Tr_Thr1_st	Thr diffusion	Thr[cs] <=> Thr[ps]		-1000	1000	0	transport	Reference: KEGG: --	--
Tr_Trp1_st	Trp diffusion	Trp[cs] <=> Trp[ps]		-1000	1000	0	transport	Reference: KEGG: --	--
Tr_Tyr1_st	Tyr diffusion	Tyr[cs] <=> Tyr[ps]		-1000	1000	0	transport	Reference: KEGG: --	--
Tr_Val1_st	Val diffusion	Val[cs] <=> Val[ps]		-1000	1000	0	transport	Reference: KEGG: --	--
Tr_Ala2_st	Ala exporter	Ala[hs] -> Ala[cs]		0	1000	0	transport	Reference: KEGG: --	--
Tr_Arg2_st	Arg exporter	Arg[hs] -> Arg[cs]		0	1000	0	transport	Reference: KEGG: --	--
Tr_Asn2_st	Asn importer	Asn[cs] -> H[hs] + Asn[hs]		0	1000	0	transport	Reference: KEGG: --	--
Tr_Asn3_st	Asn importer	Asn[cs] -> Asn[ms]		0	1000	0	transport	Reference: KEGG: --	--
Tr_Glu2_st	Glu importer	Glu[cs] -> Glu[hs]		0	1000	0	transport	Reference: KEGG: --	--
Tr_His2_st	His exporter	His[hs] -> His[cs]		0	1000	0	transport	Reference: KEGG: --	--
Tr_His3_st	His importer	His[cs] -> His[ms]		0	1000	0	transport	Reference: KEGG: --	--
Tr_Ile2_st	Ile exporter	Ile[hs] -> Ile[cs]		0	1000	0	transport	Reference: KEGG: --	--
Tr_Ile3_st	Ile importer	Ile[cs] -> Ile[ms]		0	1000	0	transport	Reference: KEGG: --	--
Tr_Leu2_st	Leu exporter	Leu[hs] -> Leu[cs]		0	1000	0	transport	Reference: KEGG: --	--
Tr_Leu3_st	Leu importer	Leu[cs] -> Leu[ms]		0	1000	0	transport	Reference: KEGG: --	--
Tr_Lys2_st	Lys exporter	Lys[hs] -> Lys[cs]		0	1000	0	transport	Reference: KEGG: --	--
Tr_Met2_st	Met importer	Met[cs] -> Met[hs]		0	1000	0	transport	Reference: KEGG: --	--
Tr_Met3_st	Met importer	Met[cs] -> Met[ms]		0	1000	0	transport	Reference: KEGG: --	--
Tr_Phe2_st	Phe exporter	Phe[hs] -> Phe[cs]		0	1000	0	transport	Reference: KEGG: --	--
Tr_Phe3_st	Phe importer	Phe[cs] -> Phe[ms]		0	1000	0	transport	Reference: KEGG: --	--
Tr_Pro2_st	Pro importer	Pro[cs] -> Pro[hs]		0	1000	0	transport	Reference: KEGG: --	--
Tr_Ser2_st	Ser exporter	Ser[hs] -> Ser[cs]		0	1000	0	transport	Reference: KEGG: --	--
Tr_Ser3_st	Ser importer	Ser[cs] -> Ser[ms]		0	1000	0	transport	Reference: KEGG: --	--
Tr_Thr2_st	Thr exporter	Thr[hs] -> Thr[cs]		0	1000	0	transport	Reference: KEGG: --	--
Tr_Thr3_st	Thr importer	Thr[cs] -> Thr[ms]		0	1000	0	transport	Reference: KEGG: --	--
Tr_Trp2_st	Trp exporter	Trp[hs] -> Trp[cs]		0	1000	0	transport	Reference: KEGG: --	--
Tr_Trp3_st	Trp importer	Trp[cs] -> Trp[ms]		0	1000	0	transport	Reference: KEGG: --	--
Tr_Tyr2_st	Tyr exporter	Tyr[hs] -> Tyr[cs]		0	1000	0	transport	Reference: KEGG: --	--
Tr_Tyr3_st	Tyr importer	Tyr[cs] -> Tyr[ms]		0	1000	0	transport	Reference: KEGG: --	--
Tr_Val2_st	Val exporter	Val[hs] -> Val[cs]		0	1000	0	transport	Reference: KEGG: --	--
Tr_Val3_st	Val importer	Val[cs] -> Val[ms]		0	1000	0	transport	Reference: KEGG: --	--
Si_H_st	Proton sink/source for charge balancing of im-/export	H[cs] <=>		0	0	0	im-/export	Reference: KEGG: --	--
Im_CO2_st	Import CO2	CO2[cs] <=>		-1000	1000	0	import	Reference: KEGG: --	--
Ex_O2_st	Export O2	O2[cs] <=>		-1000	1000	0	export	Reference: KEGG: --	--
PSII_h_rt	photosystem II	4 hnu[hr] + 2 PQ[hr] + 2 H2O[hr] + 4 H[hr] -> 2 PQH2[hr] + O2[hr] + 4 H[lr]	((ATCG00020)AND(ATCG00680)AND(ATCG00280)AND(ATCG00270)AND(ATCG00580)AND(ATCG00570)AND(ATCG00710)AND(ATCG00080)AND(ATCG00550)AND(ATCG00070)AND(ATCG00560)AND(ATCG00220)AND(ATCG00700)AND((AT5G66570)OR(AT3G50820))AND(AT1G06680)AND((AT4G21280)OR(AT4G05180))AND(AT1G79040)AND(AT1G44575)AND(ATCG00690)AND(AT3G21055)AND(AT2G30570)AND(AT2G06520)AND(AT1G67740)AND(ATCG00300))	0	1000	0	light reactions	Reference: http://www.sciencedirect.com/science/article/pii/S1360138511002263 KEGG: R09503	1.10.3.9
Cytb6f_h_rt	cytochrom b6f complex	2 H[hr] + PQH2[hr] + 2 PCox[hr] -> PQ[hr] + 4 H[lr] + 2 PCrd[hr]	((ATCG00540)AND(ATCG00720)AND(AT4G03280)AND(ATCG00730)AND(ATCG00600)AND(ATCG00590)AND(AT2G26500)AND(ATCG00210))	0	1000	0	light reactions	Reference: http://www.sciencedirect.com/science/article/pii/S1360138511002263 KEGG: R03817	1.10.99.1
PSI_h_rt	photosystem I	hnu[hr] + PCrd[hr] + Fdox[hr] -> PCox[hr] + Fdrd[hr]	((ATCG00350)AND(ATCG00340)AND(ATCG01060)AND((AT4G02770)OR(AT1G03130))AND((AT4G28750)OR(AT2G20260))AND(AT1G31330)AND(AT1G55670)AND((AT3G16140)OR(AT1G52230))AND(ATCG00510)AND(ATCG00630)AND(AT1G30380)AND(AT4G12800)AND(AT5G64040)AND(AT1G08380)AND(AT2G46820))	0	1000	0	light reactions	Reference: http://www.sciencedirect.com/science/article/pii/S1360138511002263 KEGG: R09542	1.97.1.12
Fd-NADPR_h_rt	ferredoxin-NADP reductase	H[hr] + 2 Fdrd[hr] + NADP[hr] -> 2 Fdox[hr] + NADPH[hr]	((AT5G66190)AND(AT1G20020))	0	1000	0	light reactions	Reference: KEGG: R01195	1.18.1.2
ATPase_h_rt	ATPase	14 H[lr] + 3 ADP[hr] + 3 Pi[hr] <=> 3 H2O[hr] + 11 H[hr] + 3 ATP[hr]	((AT5G66190)AND(AT1G20020))	-1000	1000	0	light reactions	Reference: http://www.sciencedirect.com/science/article/pii/S1360138511002263 KEGG: R00086	3.6.3.14
RBC_h_rt	RuBisCO	H2O[hr] + RuBP[hr] + CO2[hr] -> 2 H[hr] + 2 PGA[hr]	(ATCG00490)AND((AT5G38430)OR(AT5G38420)OR(AT1G67090)OR(AT5G38410))	0	1000	0	Calvin-Benson cycle	Reference: http://www.annualreviews.org/doi/abs/10.1146/annurev.arplant.53.100301.135233 KEGG: R00024	4.1.1.39
PGAK_h_rt	PGA kinase	ATP[hr] + PGA[hr] <=> ADP[hr] + DPGA[hr]	((AT3G12780)OR(AT1G56190))	-1000	1000	0	Calvin-Benson cycle, glycolysis	Reference: KEGG: R01512	2.7.2.3
GAPDH1_h_rt	GAP dehydrogenase	H[hr] + NADPH[hr] + DPGA[hr] -> NADP[hr] + Pi[hr] + GAP[hr]	((AT3G26650)OR(AT1G12900))OR(((AT3G26650)OR(AT1G12900))AND(AT1G42970))	0	1000	0	Calvin-Benson cycle	Reference: http://www.ncbi.nlm.nih.gov/pubmed/20516587, http://www.jbc.org/content/287/25/21372.long KEGG: R01063	1.2.1.13
TPI_h_rt	TP isomerase	GAP[hr] <=> DHAP[hr]	((AT3G55440)OR(AT2G21170))	-1000	1000	0	Calvin-Benson cycle, glycolysis	Reference: http://mplant.oxfordjournals.org/content/early/2013/11/04/mp.sst139.full (spinach) KEGG: R01015	5.3.1.1
FBPA_h_rt	FBP aldolase	GAP[hr] + DHAP[hr] <=> FBP[hr]	((AT2G01140)OR(AT4G26530)OR(AT3G52930)OR(AT4G38970)OR(AT5G03690)OR(AT2G21330))	-1000	1000	0	Calvin-Benson cycle, glycolysis	Reference: http://www.mcponline.org/content/5/1/114.full KEGG: R01068	4.1.2.13
FBPase_h_rt	FBPase	H2O[hr] + FBP[hr] -> Pi[hr] + F6P[hr]	(AT3G54050)	0	1000	0	Calvin-Benson cycle, glycolysis	Reference: http://jxb.oxfordjournals.org/content/50/330/1 KEGG: R00762	3.1.3.11
FTK_h_rt	F6P transketolase	GAP[hr] + F6P[hr] <=> E4P[hr] + X5P[hr]	((AT3G60750)OR(AT2G45290))	-1000	1000	0	Calvin-Benson cycle, pentose phosphate pathway	Reference: http://www.mcponline.org/content/5/1/114.full KEGG: R01067	2.2.1.1
SBPA_h_rt	SBP aldolase	DHAP[hr] + E4P[hr] -> SBP[hr]	((AT2G01140)OR(AT4G26530)OR(AT3G52930)OR(AT4G38970)OR(AT5G03690)OR(AT2G21330))	0	1000	0	Calvin-Benson cycle	Reference: http://www.mcponline.org/content/5/1/114.full KEGG: R01829	4.1.2.13
SBPase_h_rt	SBPase	H2O[hr] + SBP[hr] -> Pi[hr] + S7P[hr]	(AT3G55800)	0	1000	0	Calvin-Benson cycle	Reference: http://jxb.oxfordjournals.org/content/50/330/1 KEGG: R01845	3.1.3.37
STK_h_rt	S7P transketolase	GAP[hr] + S7P[hr] <=> X5P[hr] + R5P[hr]	((AT3G60750)OR(AT2G45290))	-1000	1000	0	Calvin-Benson cycle, pentose phosphate pathway	Reference: http://www.mcponline.org/content/5/1/114.full KEGG: R01641	2.2.1.1
Ru5PE_h_rt	Ru5P epimerase	X5P[hr] <=> Ru5P[hr]	(AT5G61410)	-1000	1000	0	Calvin-Benson cycle, pentose phosphate pathway	Reference: http://www.plantphysiol.org/content/118/1/199.long (spinach) KEGG: R01529	5.1.3.1
R5PI_h_rt	R5P isomerase	R5P[hr] <=> Ru5P[hr]	(AT3G04790)	-1000	1000	0	Calvin-Benson cycle, pentose phosphate pathway	Reference: Noltmann, EA; The Enzymes, 3rd Ed. (Boyer, PD, ed.) 6, 271-354 (1972), http://www.mcponline.org/content/5/1/114.full KEGG: R01056	5.3.1.6
Ru5PK_h_rt	Ru5P kinase	ATP[hr] + Ru5P[hr] -> H[hr] + ADP[hr] + RuBP[hr]	(AT1G32060)	0	1000	0	Calvin-Benson cycle	Reference: http://www.plantphysiol.org/content/139/3/1433.long KEGG: R01523	2.7.1.19
PGI_h_rt	G6P isomerase	F6P[hr] <=> G6P[hr]	(AT4G24620)	-1000	1000	0	starch synthesis	Reference: http://www.plantphysiol.org/content/139/3/1433.long KEGG: R00771	5.3.1.9
PGM_h_rt	Phosphoglucomutase	G6P[hr] <=> G1P[hr]	((AT1G23190)OR(AT1G70730)OR(AT5G51820))	-1000	1000	0	starch synthesis	Reference: http://www.ncbi.nlm.nih.gov/pmc/articles/PMC59005/#B19 KEGG: R08639	5.4.2.2
AGPase_h_rt	G1P adenylyltransferase	ATP[hr] + G1P[hr] -> ADPG[hr] + PPi[hr]	((AT5G19220)OR(AT1G27680)OR(AT4G39210)OR(AT2G21590))AND((AT5G48300)OR(AT1G05610))	0	1000	0	starch synthesis	Reference: http://www.jbc.org/content/280/9/8143.long KEGG: R00948	2.7.7.27
StS_h1_rt	starch synthase	H2O[hr] + ADPG[hr] -> H[hr] + ADP[hr] + starch1[hr]	((AT5G24300)OR(AT3G01180)OR(AT1G11720)OR(AT4G18240))	0	1000	0	starch synthesis	Reference: KEGG: R06049	2.4.1.21
StS_h2_rt	starch synthase	ADPG[hr] + starch1[hr] -> H[hr] + ADP[hr] + starch2[hr]	((AT5G24300)OR(AT3G01180)OR(AT1G11720)OR(AT4G18240))	0	1000	0	starch synthesis	Reference: KEGG: R06049	2.4.1.21
StS_h3_rt	starch synthase	ADPG[hr] + starch2[hr] -> H[hr] + ADP[hr] + starch3[hr]	((AT5G24300)OR(AT3G01180)OR(AT1G11720)OR(AT4G18240))	0	1000	0	starch synthesis	Reference: KEGG: R06049	2.4.1.21
bAMY1_h_rt	amylase	H2O[hr] + starch5[hr] -> starch3[hr] + Mas[hr]	(AT1G69830)AND((AT5G18670)OR(AT3G23920)OR(AT4G00490)OR(AT4G17090)OR(AT4G15210)OR(AT2G32290))	0	1000	0	starch degradation	Reference: KEGG: R06159	3.2.1.1 + 3.2.1.2
bAMY2_h_rt	amylase	H2O[hr] + starch3[hr] -> starch1[hr] + Mas[hr]	(AT1G69830)AND((AT5G18670)OR(AT3G23920)OR(AT4G00490)OR(AT4G17090)OR(AT4G15210)OR(AT2G32290))	0	1000	0	starch degradation	Reference: KEGG: R06159	3.2.1.1 + 3.2.1.2
DPE11_h_rt	disproportionating enzyme	2 starch3[hr] -> starch5[hr] + Glc[hr]	((AT5G64860)OR(AT2G40840))	0	1000	0	starch degradation	Reference: KEGG: R06069	2.4.1.25
DPE12_h_rt	disproportionating enzyme	starch1[hr] + Mas[hr] -> starch2[hr] + Glc[hr]	((AT5G64860)OR(AT2G40840))	0	1000	0	starch degradation	Reference: KEGG: R06069	2.4.1.25
DPE13_h_rt	disproportionating enzyme	starch2[hr] + Mas[hr] -> starch3[hr] + Glc[hr]	((AT5G64860)OR(AT2G40840))	0	1000	0	starch degradation	Reference: KEGG: R06069	2.4.1.25
DPE2_c_rt	disproportionating enzyme	starch1[cr] + Mas[cr] -> starch2[cr] + Glc[cr]	((AT5G64860)OR(AT2G40840))	0	1000	0	starch degradation	Reference: KEGG: R06069	2.4.1.25
HEXK_c_rt	Hexokinase	Glc[cr] + ATP[cr] -> G6P[cr] + ADP[cr] + H[cr]	(AT2G19860)	0	1000	0	starch degradation, sucrose degradation	Reference: KEGG: R00299	2.7.1.1
StP1_h_rt	(starch) phosphorylase	Pi[hr] + starch2[hr] -> G1P[hr] + starch1[hr]	((AT1G69830)AND(AT3G46970))	0	1000	0	starch degradation	Reference: KEGG: R06185	3.2.1.1 + 2.4.1.1
StP21_c_rt	(starch) phosphorylase	starch2[cr] + Pi[cr] -> starch1[cr] + G1P[cr]	(AT3G46970)	0	1000	0	starch degradation	Reference: KEGG: R06050	2.4.1.1
TPI_c_rt	TP isomerase	GAP[cr] <=> DHAP[cr]	((AT3G55440)OR(AT2G21170))	-1000	1000	0	sucrose synthesis, gluconeogenesis, glycolysis	Reference: http://mplant.oxfordjournals.org/content/early/2013/11/04/mp.sst139.full (spinach) KEGG: R01015	5.3.1.1
FBPA_c_rt	FBP aldolase	GAP[cr] + DHAP[cr] <=> FBP[cr]	((AT4G26520)OR(AT4G26530)OR(AT3G52930)OR(AT2G36460)OR(AT5G03690))	-1000	1000	0	sucrose synthesis, gluconeogenesis, glycolysis	Reference: http://www.mcponline.org/content/5/1/114.full KEGG: R01068	4.1.2.13
FBPase_c_rt	FBPase	FBP[cr] + H2O[cr] -> Pi[cr] + F6P[cr]	(AT1G43670)	0	1000	0	sucrose synthesis, gluconeogenesis, glycolysis	Reference: http://jxb.oxfordjournals.org/content/50/330/1 KEGG: R00762	3.1.3.11
F6PK2_c_rt	F6P kinase	ATP[cr] + F6P[cr] -> ADP[cr] + H[cr] + F26BP[cr]	(AT1G07110)	0	1000	0	sucrose synthesis	Reference: http://www.biochemj.org/bj/359/0591/bj3590591.htm KEGG: R02732	2.7.1.105
F26BPPh_c_rt	F26BP phosphorylase	H2O[cr] + F26BP[cr] <=> Pi[cr] + F6P[cr]	(AT1G07110)	-1000	1000	0	sucrose synthesis	Reference: http://www.biochemj.org/bj/359/0591/bj3590591.htm KEGG: R00763	3.1.3.46
PGI_c_rt	G6P isomerase	F6P[cr] <=> G6P[cr]	((AT4G24620)OR(AT5G42740))	-1000	1000	0	sucrose synthesis, sucrose degradation, gluconeogenesis	Reference: http://www.ncbi.nlm.nih.gov/pmc/articles/PMC59005/#B19 KEGG: R00771	5.3.1.9
PGM_c_rt	Phosphoglucomutase	G6P[cr] <=> G1P[cr]	((AT1G23190)OR(AT1G70730)OR(AT5G51820))	-1000	1000	0	sucrose synthesis, sucrose degradation	Reference: KEGG: R08639	5.4.2.2
UGPase_c_rt	UDPG pyrophosphorylase	H[cr] + G1P[cr] + UTP[cr] <=> UDPG[cr] + PPi[cr]	((AT5G17310)OR(AT3G03250))	-1000	1000	0	sucrose synthesis, sucrose degradation, pyrophosphate recycling	Reference: KEGG: R00289	2.7.7.9
S6PS_c_rt	S6P synthase	F6P[cr] + UDPG[cr] -> S6P[cr] + UDP[cr]	((AT5G20280)OR(AT5G20280))	0	1000	0	sucrose synthesis	Reference: http://www.plantphysiology.org/content/135/3/1753.full KEGG: R00766	2.4.1.14
S6PPh_c_rt	S6P phosphorylase	H2O[cr] + S6P[cr] -> Pi[cr] + Suc[cr]	((AT2G35840)OR(AT3G52340))	0	1000	0	sucrose synthesis	Reference: http://www.jbc.org/content/286/41/36108.full KEGG: R00805	3.1.3.24
SucS_c_rt	Suc synthase	UDP[cr] + Suc[cr] <=> UDPG[cr] + Frc[cr]	((AT5G20830)OR(AT5G49190)OR(AT3G43190))	-1000	1000	0	sucrose degradation	Reference: http://www.sciencedirect.com/science/article/pii/S0378111909001334, http://www.ncbi.nlm.nih.gov/Structure/mmdb/mmdbsrv.cgi?uid=3S29 KEGG: R00806	2.4.1.13
FrcFD_c_rt	Fructofuranosidase	H2O[cr] + Suc[cr] -> Glc[cr] + Frc[cr]	((AT1G35580)OR(AT4G09510))	0	1000	0	sucrose degradation	Reference: KEGG: R00802	3.2.1.26
FrcK_c_rt	Fructokinase	ATP[cr] + Frc[cr] -> ADP[cr] + H[cr] + F6P[cr]	((AT3G54090)OR(AT2G19860)OR(AT2G31390)OR(AT3G59480))	0	1000	0	sucrose degradation	Reference: KEGG: R00760	2.7.1.4
TPS_c_rt	UDPG:G6P glucosyltransferase	G6P[cr] + UDPG[cr] -> UDP[cr] + T6P[cr]	((AT1G60140)OR(AT2G18700)OR(AT1G78580)OR(AT1G16980)OR(AT1G17000)OR(AT1G06410))	0	1000	0	trehalose synthesis	Reference: KEGG: R00836	2.4.1.15
TPP_c_rt	Tre phosphatase	H2O[cr] + T6P[cr] -> Pi[cr] + Tre[cr]	((AT1G22210)OR(AT1G35910)OR(AT2G22190)OR(AT4G12430)OR(AT4G22590)OR(AT4G39770)OR(AT5G65140))	0	1000	0	trehalose synthesis	Reference: KEGG: R02778	3.1.3.12
CeS_c1_rt	cellulose synthase	H2O[cr] + UDPG[cr] -> UDP[cr] + cellulose1[cr]	((AT4G32410)OR(AT4G39350)OR(AT5G05170)OR(AT5G44030)OR(AT5G09870)OR(AT5G64740)OR(AT5G17420)OR(AT4G18780)OR(AT2G21770)OR(AT2G25540))	0	1000	0	cellulose synthesis	Reference: KEGG: R02889	2.4.1.12
CeS_c2_rt	cellulose synthase	UDPG[cr] + cellulose1[cr] -> UDP[cr] + cellulose2[cr]	((AT4G32410)OR(AT4G39350)OR(AT5G05170)OR(AT5G44030)OR(AT5G09870)OR(AT5G64740)OR(AT5G17420)OR(AT4G18780)OR(AT2G21770)OR(AT2G25540))	0	1000	0	cellulose synthesis	Reference: KEGG: R02889	2.4.1.12
CeS_c3_rt	cellulose synthase	UDPG[cr] + cellulose2[cr] -> UDP[cr] + cellulose3[cr]	((AT4G32410)OR(AT4G39350)OR(AT5G05170)OR(AT5G44030)OR(AT5G09870)OR(AT5G64740)OR(AT5G17420)OR(AT4G18780)OR(AT2G21770)OR(AT2G25540))	0	1000	0	cellulose synthesis	Reference: KEGG: R02889	2.4.1.12
MalDH1_c_rt	Mal dehydrogenase	Mal[cr] + NAD[cr] <=> OAA[cr] + NADH[cr]	((AT5G43330)OR(AT5G56720)OR(AT2G22780)OR(AT5G09660))	-1000	1000	0	gluconeogenesis	Reference: KEGG: R00342	1.1.1.37
PEPC1_c_rt	PEP carboxylase	ATP[cr] + OAA[cr] -> ADP[cr] + PEP[cr] + CO2[cr]	((AT5G65690)OR(AT4G37870))	0	1000	0	gluconeogenesis	Reference: KEGG: R00341	4.1.1.49
PEPC2_c_rt	PEP carboxylase	Pi[cr] + OAA[cr] <=> PEP[cr] + HCO3[cr]	((AT1G53310)OR(AT2G42600)OR(AT3G14940)OR(AT1G68750))	-1000	1000	0	gluconeogenesis	Reference: KEGG: R00345	4.1.1.31
Enol_c_rt	Enolase	H2O[cr] + PEP[cr] <=> 2PGA[cr]	((AT2G29560)OR(AT2G36530))	-1000	1000	0	gluconeogenesis, glycolysis	Reference: http://link.springer.com/article/10.1007%2FBF01577243 KEGG: R00658	4.2.1.11
PGAM_c_rt	PGA mutase	2PGA[cr] <=> PGA[cr]	((AT5G04120)OR(AT3G50520)OR(AT1G09780)OR(AT3G08590))	-1000	1000	0	gluconeogenesis, glycolysis	Reference: KEGG: R01518	5.4.2.1
PGAK_c_rt	PGA kinase	ATP[cr] + PGA[cr] <=> ADP[cr] + DPGA[cr]	((AT3G12780)OR(AT1G79550))	-1000	1000	0	gluconeogenesis, glycolysis	Reference: KEGG: R01512	2.7.2.3
GAPDH2_c_rt	GAP dehydrogenase	Pi[cr] + GAP[cr] + NAD[cr] <=> NADH[cr] + DPGA[cr]	((AT3G04120)OR(AT1G13440))	-1000	1000	0	gluconeogenesis, glycolysis	Reference: http://link.springer.com/article/10.1007%2Fs00239-002-2441-y/fulltext.html KEGG: R01061	1.2.1.12
GAPDH3_c_rt	GAP dehydrogenase	GAP[cr] + H2O[cr] + NADP[cr] -> H[cr] + PGA[cr] + NADPH[cr]	(AT2G24270)	0	1000	0	glycolysis	Reference: KEGG: R01058	1.2.1.9
F6PK1_c_rt	6-Phosphofructokinase	ATP[cr] + F6P[cr] -> ADP[cr] + H[cr] + FBP[cr]	((AT4G29220)OR(AT5G47810)OR(AT4G26270)OR(AT4G32840)OR(AT5G56630))	0	1000	0	glycolysis	Reference: KEGG: R00756	2.7.1.11
F6PK1_h_rt	6-Phosphofructokinase	ATP[hr] + F6P[hr] -> H[hr] + ADP[hr] + FBP[hr]	((AT5G61580)OR(AT2G22480))	0	1000	0	glycolysis	Reference: KEGG: R00756	2.7.1.11
GAPDH2_h_rt	GAP dehydrogenase	Pi[hr] + GAP[hr] + NAD[hr] <=> H[hr] + DPGA[hr] + NADH[hr]	((AT1G79530)OR(AT1G16300))	-1000	1000	0	glycolysis	Reference: http://link.springer.com/article/10.1007%2Fs00239-002-2441-y/fulltext.html KEGG: R01061	1.2.1.12
PGAM_h_rt	PGA mutase	PGA[hr] <=> 2PGA[hr]	((AT1G22170)OR(AT1G78050)OR(AT1G09780))	-1000	1000	0	glycolysis	Reference: KEGG: R01518	5.4.2.1
Enol_h_rt	Enolase	2PGA[hr] <=> H2O[hr] + PEP[hr]	((AT1G74030)OR(AT2G36530))	-1000	1000	0	glycolysis	Reference: http://link.springer.com/article/10.1007%2FBF01577243 KEGG: R00658	4.2.1.11
PyrK_c_rt	Pyr kinase	ADP[cr] + H[cr] + PEP[cr] -> ATP[cr] + Pyr[cr]	((AT3G04050)OR(AT5G08570)OR(AT3G25960)OR(AT2G36580)OR(AT3G55650)OR(AT3G55810)OR(AT5G63680)OR(AT3G52990))	0	1000	0	glycolysis	Reference: http://www.plantcell.org/content/19/6/2006.long KEGG: R00200	2.7.1.40
PyrK_h_rt	Pyr kinase	H[hr] + ADP[hr] + PEP[hr] -> ATP[hr] + Pyr[hr]	((AT3G22960)AND((AT5G52920)OR(AT1G32440)))	0	1000	0	glycolysis	Reference: http://link.springer.com/article/10.1007%2Fs00425-005-0044-8/fulltext.html KEGG: R00200	2.7.1.40
PyrDH1_m_rt	Pyr dehydrogenase	Pyr[mr] + ThPP[mr] + H[mr] -> H-Eth-ThPP[mr] + CO2[mr]	((AT1G59900)AND(AT5G50850))	0	1000	0	pyruvate decarboxylation	Reference: http://www.sciencedirect.com/science/article/pii/S104659280200712X, http://www.annualreviews.org/doi/abs/10.1146/annurev.arplant.53.100301.135251 KEGG: R00014	2.2.1.6/1.2.4.1
PyrDH2_m_rt	Pyr dehydrogenase	H-Eth-ThPP[mr] + LPA[mr] -> ThPP[mr] + A-DHL[mr]	((AT1G59900)AND(AT5G50850))	0	1000	0	pyruvate decarboxylation	Reference: http://www.sciencedirect.com/science/article/pii/S104659280200712X, http://www.annualreviews.org/doi/abs/10.1146/annurev.arplant.53.100301.135251 KEGG: R03270	1.2.4.1
DHLAcT_m_rt	DHL acetyltransferase	A-DHL[mr] + CoA[mr] -> A-CoA[mr] + DHL[mr]	((AT3G52200)OR(AT3G13930)OR(AT1G54220))	0	1000	0	pyruvate decarboxylation	Reference: http://www.annualreviews.org/doi/full/10.1146/annurev.arplant.53.100301.135251 KEGG: R02569	2.3.1.12
DHLDH2_m_rt	DHL dehydrogenase	DHL[mr] + NAD[mr] -> H[mr] + LPA[mr] + NADH[mr]	((AT1G48030)OR(AT3G17240))	0	1000	0	pyruvate decarboxylation, tricarboxylic acid cycle	Reference: http://www.annualreviews.org/doi/full/10.1146/annurev.arplant.53.100301.135251 KEGG: R07618	1.8.1.4
CitS_m_rt	Cit synthase	A-CoA[mr] + OAA[mr] + H2O[mr] -> H[mr] + CoA[mr] + Cit[mr]	((AT2G44350)OR(AT3G60100))	0	1000	0	tricarboxylic acid cycle, glyoxylate cycle	Reference: KEGG: R00351	2.3.3.1
cACNDHA_m_rt	Aconitase dehydration	Cit[mr] -> H2O[mr] + cACN[mr]	((AT4G35830)OR(AT2G05710)OR(AT4G26970))	0	1000	0	tricarboxylic acid cycle, glyoxylate cycle	Reference: KEGG: R01325	4.2.1.3
cACNHA_m_rt	Aconitase hydration	H2O[mr] + cACN[mr] -> iCit[mr]	((AT4G35830)OR(AT2G05710)OR(AT4G26970))	0	1000	0	tricarboxylic acid cycle, glyoxylate cycle	Reference: KEGG: R01900	4.2.1.3
iCitDHNAD_m_rt	iCit dehydrogenase	NAD[mr] + iCit[mr] -> CO2[mr] + NADH[mr] + KG[mr]	(((AT4G35260)OR(AT2G17130)OR(AT4G35650))AND((AT5G03290)OR(AT3G09810)))	0	1000	0	tricarboxylic acid cycle	Reference: http://pcp.oxfordjournals.org/content/47/5/634.long KEGG: R00709	1.1.1.41
KGDH_m_rt	KG dehydrogenase	H[mr] + LPA[mr] + KG[mr] -> CO2[mr] + S-DHL[mr]	((AT5G65750)OR(AT3G55410))	0	1000	0	tricarboxylic acid cycle	Reference: http://www.annualreviews.org/doi/full/10.1146/annurev.arplant.53.100301.135251 KEGG: R01700	1.2.4.2
DHLST_m_rt	DHL succinyltransferase	CoA[mr] + S-DHL[mr] -> DHL[mr] + S-CoA[mr]	((AT5G55070)OR(AT4G26910))	0	1000	0	tricarboxylic acid cycle	Reference: http://www.annualreviews.org/doi/full/10.1146/annurev.arplant.53.100301.135251 KEGG: R02570	2.3.1.61
SCACoAL_m_rt	SCA-CoA ligase	S-CoA[mr] + ADP[mr] + Pi[mr] -> CoA[mr] + SCA[mr] + ATP[mr]	(((AT5G08300)OR(AT5G23250))AND(AT2G20420))	0	1000	0	tricarboxylic acid cycle	Reference: http://link.springer.com/article/10.1007/s11103-005-1004-1 KEGG: R00405	6.2.1.5
cplx2_m_rt	SCA dehydrogenase (Q)	SCA[mr] + Q[mr] -> Fum[mr] + QH2[mr]	(((AT5G66760)OR(AT2G18450))AND((AT3G27380)OR(AT5G40650)OR(AT5G65165))AND((AT5G09600)OR(AT4G32210))AND(AT2G46505)AND(AT1G47420)AND(AT1G08480)AND((AT3G47833)OR(AT5G62575))AND(AT2G46390))	0	1000	0	tricarboxylic acid cycle, oxidative phosphorylation	Reference: http://link.springer.com/article/10.1007%2Fs11103-004-2316-2 KEGG: R02164	1.3.5.1
FumHA_m_rt	Fum hydratase	H2O[mr] + Fum[mr] -> Mal[mr]	((AT2G47510)OR(AT5G50950))	0	1000	0	tricarboxylic acid cycle	Reference: KEGG: R01082	4.2.1.2
MalDH1_m_rt	Mal dehydrogenase	NAD[mr] + Mal[mr] <=> H[mr] + NADH[mr] + OAA[mr]	((AT1G53240)OR(AT3G47520)OR(AT3G15020))	-1000	1000	0	tricarboxylic acid cycle, glyoxylate cycle	Reference: KEGG: R00342	1.1.1.37
cplx1_m_rt	NADH dehydrogenase (Q)	5 H[mr] + NADH[mr] + Q[mr] -> NAD[mr] + QH2[mr] + 4 H[ir]	((ATMG01275)OR(ATMG01120)OR(ATMG00516))AND((ATMG00285)OR(ATMG01320))AND(ATMG00990)AND((ATMG00580)OR(ATMG00650))AND((ATMG00513)OR(ATMG00665)OR(ATMG00060))AND(ATMG00270)AND(ATMG00510)AND(ATMG00070)AND(AT5G37510)AND(AT5G11770)AND((AT1G79010)OR(AT1G16700))AND((AT5G08530)AND(AT4G02580))	0	1000	0	oxidative phosphorylation	Reference: http://www.plantcell.org/content/22/3/797.long KEGG: R02163	1.6.5.3
cplx3_m_rt	Cytc reductase	2 H[mr] + QH2[mr] + 2 Cytcox[mr] -> Q[mr] + 4 H[ir] + 2 Cytcrd[mr]	(((AT1G51980)OR(AT3G16480))AND(AT3G02090)AND((AT2G07727)OR(ATMG00220))AND((AT3G27240)OR(AT5G40810))AND((AT5G13440)OR(AT5G13430))AND((AT2G01090)OR(AT1G15120))AND((AT4G32470)OR(AT5G25450))AND((AT3G10860)OR(AT5G05370))AND(AT3G52730))	0	1000	0	oxidative phosphorylation	Reference: http://www.annualreviews.org/doi/abs/10.1146/annurev.biochem.69.1.1005 KEGG: R02161	1.10.2.2
cplx4_m_rt	Cytc oxidase	8 H[mr] + 4 Cytcrd[mr] + O2[mr] -> 2 H2O[mr] + 4 H[ir] + 4 Cytcox[mr]	((ATMG01360)AND(ATMG00160)AND(ATMG00730)AND((AT3G15640)OR(AT1G80230))AND((AT2G47380)OR(AT3G62400)OR(AT5G61310))AND(AT4G37380)AND((AT1G22450)OR(AT5G57815)OR(AT4G28060)))	0	1000	0	oxidative phosphorylation	Reference: http://link.springer.com/article/10.1007%2Fs11103-004-2316-2 KEGG: R00081	1.9.3.1
cplx5_m_rt	ATP synthase	ADP[mr] + Pi[mr] + 4 H[ir] <=> 3 H[mr] + H2O[mr] + ATP[mr]	((ATMG01190)AND((AT5G08670)OR(AT5G08690)OR(AT5G08680))AND(AT2G33040)AND((AT5G13450)OR(AT5G47030))AND(AT1G51650)AND((ATMG00410)OR(ATMG01170))AND((ATMG00640)OR(ATMG00480))AND((ATMG01080)OR(AT2G07671))AND(AT3G52300))	-1000	1000	0	oxidative phosphorylation	Reference: http://www.sciencedirect.com/science/article/pii/S0014579303002643 KEGG: R00086	3.6.3.14
RBO_h_rt	RuBisCO	O2[hr] + RuBP[hr] -> 2 H[hr] + PGA[hr] + PGCA[hr]	((ATCG00490)AND((AT5G38430)OR(AT5G38420)OR(AT1G67090)OR(AT5G38410)))	0	1000	0	photorespiration	Reference: KEGG: R03140	4.1.1.39
PGP_h_rt	PGCA phosphorylase	H2O[hr] + PGCA[hr] -> Pi[hr] + GCA[hr]	((AT5G36700)OR(AT5G36790)OR(AT5G47760))	0	1000	0	photorespiration	Reference: KEGG: R01334	3.1.3.18
GCAO_p_rt	GCA oxidase	GCA[pr] + O2[pr] -> GLX[pr] + H2O2[pr]	((AT3G14420)OR(AT3G14415)OR(AT3G14150)OR(AT4G18360))	0	1000	0	photorespiration	Reference: KEGG: R00475	1.1.3.15
CAT_p_rt	Catalase	2 H2O2[pr] -> O2[pr] + 2 H2O[pr]	((AT1G20620)OR(AT1G20630)OR(AT4G35090))	0	1000	0	photorespiration	Reference: http://www.sciencedirect.com/science/article/pii/S0891584997001093 KEGG: R00009	1.11.1.6
GGAT_p_rt	Glu:GLX aminotransferase	GLX[pr] + Glu[pr] -> Gly[pr] + KG[pr]	((AT1G23310)OR(AT1G70580))	0	1000	0	photorespiration, glycine synthesis	Reference: KEGG: R00372	2.6.1.4
GlyDH_m_rt	Gly dehydrogenase	H[mr] + Gly[mr] + LPL[mr] -> CO2[mr] + amDHP[mr]	((AT4G33010)OR(AT2G26080))	0	1000	0	photorespiration	Reference: http://www.sciencedirect.com/science/article/pii/S1360138501018921 KEGG: R03425	1.4.4.2
AMT_m_rt	Aminomethyltransferase	amDHP[mr] + THF[mr] -> DHP[mr] + M-THF[mr] + NH4[mr]	(AT1G11860)	0	1000	0	photorespiration	Reference: http://www.sciencedirect.com/science/article/pii/S1360138501018921 KEGG: R04125	2.1.2.10
DHLDH1_m_rt	DHL dehydrogenase	NAD[mr] + DHP[mr] -> H[mr] + NADH[mr] + LPL[mr]	((AT1G48030)OR(AT3G17240))	0	1000	0	photorespiration	Reference: http://www.sciencedirect.com/science/article/pii/S1360138501018921 KEGG: R03815	1.8.1.4
GlyHMT_m_rt	Gly hydroxymethyltransferase	H2O[mr] + Gly[mr] + M-THF[mr] <=> THF[mr] + Ser[mr]	((AT4G37930)OR(AT5G26780))	-1000	1000	0	photorespiration	Reference: http://www.ncbi.nlm.nih.gov/pmc/articles/PMC59012/ KEGG: R00945	2.1.2.1
SGAT_p_rt	Ser:GLX aminotransferase	GLX[pr] + Ser[pr] -> Gly[pr] + HPR[pr]	(AT2G13360)	0	1000	0	photorespiration, glycine synthesis	Reference: KEGG: R00588	2.6.1.45
GCEADH_p_rt	GCEA dehydrogenase	HPR[pr] + NADH[pr] + H[pr] -> GCEA[pr] + NAD[pr]	(AT1G68010)	0	1000	0	photorespiration	Reference: KEGG: R01388	1.1.1.29
MalDH1_p_rt	Mal dehydrogenase	NAD[pr] + Mal[pr] <=> NADH[pr] + H[pr] + OAA[pr]	((AT2G22780)OR(AT5G09660))	-1000	1000	0	photorespiration	Reference: KEGG: R00342	1.1.1.37
GCEAK_h_rt	GCEA kinase	ATP[hr] + GCEA[hr] -> H[hr] + ADP[hr] + PGA[hr]	(AT1G80380)	0	1000	0	photorespiration	Reference: KEGG: R01514	2.7.1.31
G6PDH_h_rt	G6P dehydrogenase	NADP[hr] + G6P[hr] -> H[hr] + NADPH[hr] + GLP[hr]	((AT5G13110)OR(AT1G24280)OR(AT3G27300)OR(AT5G35790)OR(AT1G09420))	0	1000	0	pentose phosphate pathway	Reference: KEGG: R00835	1.1.1.49
6PGL_h_rt	6-Phosphogluconolactonase	H2O[hr] + GLP[hr] -> H[hr] + 6PG[hr]	((AT1G13700)OR(AT3G49360)OR(AT5G24420)OR(AT5G24410)OR(AT5G24400))	0	1000	0	pentose phosphate pathway	Reference: KEGG: R02035	3.1.1.31
6PGDHNAD_h_rt	6PG dehydrogenase	NAD[hr] + 6PG[hr] <=> CO2[hr] + Ru5P[hr] + NADH[hr]	((AT3G02360)OR(AT1G64190)OR(AT5G41670))	-1000	1000	0	pentose phosphate pathway	Reference: KEGG: R01528	1.1.1.44
6PGDHNADP_h_rt	6PG dehydrogenase	NADP[hr] + 6PG[hr] <=> NADPH[hr] + CO2[hr] + Ru5P[hr]	((AT3G02360)OR(AT1G64190)OR(AT5G41670))	-1000	1000	0	pentose phosphate pathway	Reference: KEGG: R01528	1.1.1.44
TA_h_rt	Transaldolase	GAP[hr] + S7P[hr] <=> F6P[hr] + E4P[hr]	((AT5G13420)OR(AT1G12230))	-1000	1000	0	pentose phosphate pathway	Reference: KEGG: R08575	2.2.1.2
DAHPS_h_rt	DAHP synthase	H2O[hr] + E4P[hr] + PEP[hr] -> Pi[hr] + DAHP[hr]	((AT1G22410)OR(AT4G39980)OR(AT4G33510))	0	1000	0	Shikimate pathway	Reference: KEGG: R01826	2.5.1.54
DHQS_h_rt	DHQ synthase	DAHP[hr] -> Pi[hr] + DHQ[hr]	(AT5G66120)	0	1000	0	Shikimate pathway	Reference: KEGG: R03083	4.2.3.4
DHQDH_h_rt	DHQ dehydratase	DHQ[hr] -> H2O[hr] + DHS[hr]	(AT3G06350)	0	1000	0	Shikimate pathway	Reference: KEGG: R03084	4.2.1.10
SADH_h_rt	SA dehydrogenase	H[hr] + NADPH[hr] + DHS[hr] -> NADP[hr] + SA[hr]	(AT3G06350)	0	1000	0	Shikimate pathway	Reference: KEGG: R02413	1.1.1.25
SAK_h_rt	SA kinase	ATP[hr] + SA[hr] -> H[hr] + ADP[hr] + S3P[hr]	((AT2G21940)OR(AT4G39540))	0	1000	0	Shikimate pathway	Reference: KEGG: R02412	2.7.1.71
EPSPS_h_rt	EPSP synthase	PEP[hr] + S3P[hr] -> Pi[hr] + EPSP[hr]	((AT2G45300)OR(AT1G48860))	0	1000	0	Shikimate pathway	Reference: KEGG: R03460	2.5.1.19
CHRS_h_rt	CHR synthase	EPSP[hr] -> Pi[hr] + CHR[hr]	(AT1G48850)	0	1000	0	Shikimate pathway	Reference: KEGG: R01714	4.2.3.5
R5PDPK_h_rt	R5P diphosphokinase	ATP[hr] + R5P[hr] -> H[hr] + PRPP[hr] + AMP[hr]	((AT2G35390)OR(AT1G32380)OR(AT1G10700)OR(AT2G44530))	0	1000	0	PRPP synthesis	Reference: KEGG: R01049	2.7.6.1
PyrPiDK_h_rt	Pyr phosphate dikinase	Pi[hr] + ATP[hr] + Pyr[hr] <=> 2 H[hr] + PPi[hr] + PEP[hr] + AMP[hr]	(AT4G15530)	-1000	1000	0	pyruvate metabolism	Reference: KEGG: R00206	2.7.9.1
MalDH2NADP_c_rt	Mal dehydrogenase	H[cr] + Mal[cr] + NADP[cr] -> CO2[cr] + NADPH[cr] + Pyr[cr]	((AT2G19900)OR(AT5G11670)OR(AT5G25880))	0	1000	0	pyruvate metabolism	Reference: http://www.plantphysiol.org/content/146/4/1540.full, http://onlinelibrary.wiley.com/doi/10.1111/j.1742-4658.2009.07258.x/full KEGG: R00216	1.1.1.40
MalDH2NADP_h_rt	Mal dehydrogenase	NADP[hr] + Mal[hr] -> NADPH[hr] + CO2[hr] + Pyr[hr]	((AT5G11670)OR(AT5G25880)OR(AT1G79750))	0	1000	0	pyruvate metabolism	Reference: http://www.plantphysiol.org/content/146/4/1540.full, http://onlinelibrary.wiley.com/doi/10.1111/j.1742-4658.2009.07258.x/full KEGG: R00216	1.1.1.40
MalDH1_h_rt	Mal dehydrogenase	NAD[hr] + Mal[hr] <=> H[hr] + NADH[hr] + OAA[hr]	((AT1G53240)OR(AT3G47520)OR(AT2G22780)OR(AT1G04410)OR(AT5G09660))	-1000	1000	0	pyruvate metabolism	Reference: KEGG: R00342	1.1.1.37
MalDH3_c_rt	Mal dehydrogenase	OAA[cr] + NADPH[cr] -> Mal[cr] + NADP[cr]	(AT5G58330)	0	1000	0	pyruvate metabolism	Reference: KEGG: R00343	1.1.1.82
MalDH3_h_rt	Mal dehydrogenase	H[hr] + NADPH[hr] + OAA[hr] -> NADP[hr] + Mal[hr]	(AT5G58330)	0	1000	0	pyruvate metabolism	Reference: KEGG: R00343	1.1.1.82
MalDH3_m_rt	Mal dehydrogenase	H[mr] + OAA[mr] + NADPH[mr] -> Mal[mr] + NADP[mr]	(AT5G58330)	0	1000	0	pyruvate metabolism	Reference: KEGG: R00343	1.1.1.82
CitS_c_rt	Cit synthase	H2O[cr] + OAA[cr] + A-CoA[cr] -> H[cr] + Cit[cr] + CoA[cr]	((AT3G58750)OR(AT2G42790))	0	1000	0	pyruvate metabolism	Reference: KEGG: R00351	2.3.3.1
CitS_h_rt	Cit synthase	H2O[hr] + OAA[hr] + A-CoA[hr] -> H[hr] + Cit[hr] + CoA[hr]	(AT2G44350)	0	1000	0	pyruvate metabolism	Reference: KEGG: R00351	2.3.3.1
cACNDHA_c_rt	Aconitase dehydration	Cit[cr] -> H2O[cr] + cACN[cr]	((AT4G35830)OR(AT2G05710)OR(AT4G26970))	0	1000	0	pyruvate metabolism	Reference: KEGG: R01325	4.2.1.3
cACNDHA_h_rt	Aconitase dehydration	Cit[hr] -> H2O[hr] + cACN[hr]	((AT2G05710)OR(AT4G26970))	0	1000	0	pyruvate metabolism	Reference: KEGG: R01325	4.2.1.3
cACNHA_c_rt	Aconitase hydration	H2O[cr] + cACN[cr] -> iCit[cr]	((AT4G35830)OR(AT2G05710)OR(AT4G26970))	0	1000	0	pyruvate metabolism	Reference: KEGG: R01900	4.2.1.3
cACNHA_h_rt	Aconitase hydration	H2O[hr] + cACN[hr] -> iCit[hr]	((AT2G05710)OR(AT4G26970))	0	1000	0	pyruvate metabolism	Reference: KEGG: R01900	4.2.1.3
iCitDHNAD_c_rt	iCit dehydrogenase	H[cr] + NAD[cr] + iCit[cr] -> NADH[cr] + CO2[cr] + KG[cr]	(AT1G32480)	0	1000	0	pyruvate metabolism	Reference: KEGG: R00709	1.1.1.41
iCitDHNADP_c_rt	iCit dehydrogenase	H[cr] + NADP[cr] + iCit[cr] -> CO2[cr] + NADPH[cr] + KG[cr]	(AT1G65930)	0	1000	0	pyruvate metabolism	Reference: KEGG: R00267	1.1.1.42
iCitDHNADP_h_rt	iCit dehydrogenase	NADP[hr] + iCit[hr] -> NADPH[hr] + CO2[hr] + KG[hr]	((AT1G65930)OR(AT5G14590)OR(AT1G54340))	0	1000	0	pyruvate metabolism	Reference: KEGG: R00267	1.1.1.42
iCitDHNADP_m_rt	iCit dehydrogenase	iCit[mr] + NADP[mr] -> CO2[mr] + KG[mr] + NADPH[mr]	(AT5G14590)	0	1000	0	pyruvate metabolism	Reference: KEGG: R00267	1.1.1.42
iCitL_c_rt	iCit lyase	iCit[cr] -> GLX[cr] + SCA[cr]	(AT3G21720)	0	1000	0	pyruvate metabolism	Reference: KEGG: R00479	4.1.3.1
MalS_c_rt	Mal synthase	H2O[cr] + A-CoA[cr] + GLX[cr] -> H[cr] + Mal[cr] + CoA[cr]	(AT5G03860)	0	1000	0	pyruvate metabolism	Reference: KEGG: R00472	2.3.3.9
ATPCitL_c_rt	ATP-Cit lyase	ATP[cr] + Cit[cr] + CoA[cr] -> ADP[cr] + Pi[cr] + OAA[cr] + A-CoA[cr]	((AT1G10670)OR(AT1G60810)OR(AT1G09430))AND((AT3G06650)OR(AT5G49460))	0	1000	0	actyl-coenzyme A synthesis	Reference: http://www.ncbi.nlm.nih.gov/pmc/articles/PMC166603/ KEGG: R00352	2.3.3.8
ACoAS_h_rt	A-CoA synthetase	ATP[hr] + CoA[hr] + AC[hr] -> H[hr] + PPi[hr] + AMP[hr] + A-CoA[hr]	(AT5G36880)	0	1000	0	actyl-coenzyme A synthesis	Reference: KEGG: R00235	6.2.1.1
ACoAC_h_rt	A-CoA carboxylase	ATP[hr] + A-CoA[hr] + HCO3[hr] -> H[hr] + ADP[hr] + Pi[hr] + M-CoA[hr]	(((AT5G16390)OR(AT5G15530))AND(AT5G35360)AND((AT2G38040)AND(ATCG00500)))	0	1000	0	fatty acid synthesis	Reference: http://www.plantphysiol.org/content/122/4/1057.long, http://www.sciencedirect.com/science/article/pii/S0163782702000073 KEGG: R00742	6.4.1.2
ACPM_h_rt	M-CoA:ACP malonyltransferase	M-CoA[hr] + ACP[hr] -> CoA[hr] + M-ACP[hr]	(AT2G30200)	0	1000	0	fatty acid synthesis	Reference: KEGG: R01626	2.3.1.39
PPiase_h_rt	inorganic PPiase	H2O[hr] + PPi[hr] -> 2 Pi[hr]	(AT5G09650)	0	1000	0	pyrophosphate recycling	Reference: KEGG: R00004	3.6.1.1
PPIase_c_rt	inorganic PPiase	H2O[cr] + PPi[cr] -> H[cr] + 2 Pi[cr]	((AT2G46860)OR(AT1G01050)OR(AT3G53620)OR(AT2G18230))	0	1000	0	pyrophosphate recycling	Reference: KEGG: R00004	3.6.1.1
PPIF6PK_c_rt	PPi-dep. Phosphofructokinase	F6P[cr] + PPi[cr] <=> H[cr] + Pi[cr] + FBP[cr]	((AT1G20950)OR(AT1G76550)OR(AT1G12000)OR(AT4G04040))	-1000	1000	0	pyrophosphate recycling	Reference: KEGG: R00764	2.7.1.90
ForDH_h_rt	For dehydrogenase	CO2[hr] + NADH[hr] <=> NAD[hr] + For[hr]	(AT5G14780)	-1000	1000	0	THF recycling	Reference: KEGG: R00519	1.2.1.2
ForTHFL_h_rt	For-THF ligase	H[hr] + ATP[hr] + For[hr] + THF[hr] -> ADP[hr] + Pi[hr] + F-THF[hr]	(AT1G50480)	0	1000	0	THF recycling	Reference: KEGG: R00943	6.3.4.3
DHFR_c_rt	Dihydrofolate reductase	NADPH[cr] + DHF[cr] -> NADP[cr] + THF[cr]	((AT2G21550)OR(AT2G16370))	0	1000	0	THF recycling	Reference: KEGG: R00939	1.5.1.3
TRXR_c_rt	Thioredoxin reductase	NADPH[cr] + TRXox[cr] -> NADP[cr] + TRXrd[cr]	((AT4G35460)OR(AT2G17420)OR(AT2G41680))	0	1000	0	TRX recycling	Reference: KEGG: R02016	1.8.1.9
ADNK_c_rt	ADN kinase	ATP[cr] + ADN[cr] -> ADP[cr] + H[cr] + AMP[cr]	((AT3G09820)OR(AT5G03300))	0	1000	0	ADN salvage	Reference: KEGG: R00185	2.7.1.20
ADNN_c_rt	ADN nucleosidase	H2O[cr] + ADN[cr] -> H[cr] + Rib[cr] + AD[cr]	(AT2G36310)	0	1000	0	ADN salvage	Reference: KEGG: R01245	3.2.2.7
ADPRPPT_c_rt	AD PRPP-transferase	AD[cr] + PRPP[cr] -> PPi[cr] + AMP[cr]	((AT4G12440)OR(AT5G11160)OR(AT4G22570)OR(AT1G27450)OR(AT1G80050))	0	1000	0	ADN salvage	Reference: http://onlinelibrary.wiley.com/doi/10.1111/j.1399-3054.1993.tb02497.x/full KEGG: R00190	2.4.2.7
RibK_h_rt	Ribokinase	ATP[hr] + Rib[hr] -> H[hr] + ADP[hr] + R5P[hr]	(AT1G17160)	0	1000	0	ADN salvage	Reference: KEGG: R01051	2.7.1.15
NO3R1_c_rt	NO3 reductase	NADH[cr] + NO3[cr] -> H2O[cr] + NAD[cr] + NO2[cr]	((AT1G77760)OR(AT1G37130))	0	1000	0	nitrate assimilation	Reference: http://www.pnas.org/content/85/14/5006.abstract KEGG: R00794	1.7.1.1
NO3R2_c_rt	NO3 reductase	NADPH[cr] + NO3[cr] <=> H2O[cr] + NADP[cr] + NO2[cr]	((AT1G77760)OR(AT1G37130))	-1000	1000	0	nitrate assimilation	Reference: http://www.pnas.org/content/85/14/5006.abstract KEGG: R00796	1.7.1.3
NO2R_h_rt	Fd-NO2 reductase	8 H[hr] + 6 Fdrd[hr] + NO2[hr] -> 2 H2O[hr] + 6 Fdox[hr] + NH4[hr]	(AT2G15620)	0	1000	0	nitrate assimilation	Reference: KEGG: R00790	1.7.7.1
ATPSL_h_rt	ATP sulfurylase	ATP[hr] + SO4[hr] -> PPi[hr] + APS[hr]	((AT3G22890)OR(AT1G19920)OR(AT4G14680)OR(AT5G43780))	0	1000	0	sulfur assimilation	Reference: http://www.sciencedirect.com/science/article/pii/S0003986185700264 KEGG: R00529	2.7.7.4
APSR_h_rt	APS reductase	APS[hr] + 2 GSH[hr] -> H[hr] + AMP[hr] + SO3[hr] + GSSG[hr]	((AT4G04610)OR(AT1G62180)OR(AT4G21990))	0	1000	0	sulfur assimilation	Reference: KEGG: R05717	1.8.4.9
GSSGR_h_rt	GSSG reductase	H[hr] + NADPH[hr] + GSSG[hr] -> NADP[hr] + 2 GSH[hr]	(AT3G54660)	0	1000	0	sulfur assimilation	Reference: http://www.pnas.org/content/106/22/9109.long KEGG: R00115	1.8.1.7
SO3R_h_rt	SO3 reductase	7 H[hr] + 3 Fdrd[hr] + SO3[hr] -> 3 H2O[hr] + 3 Fdox[hr] + H2S[hr]	(AT5G04590)	0	1000	0	sulfur assimilation	Reference: KEGG: R00859	1.8.7.1
HCO3DHA_c_rt	HCO3 dehydratase	H2O[cr] + CO2[cr] -> H[cr] + HCO3[cr]	(((AT1G08065)OR(AT5G04180)OR(AT4G20990)OR(AT4G21000)OR(AT2G28210)OR(AT3G52720))OR((AT1G23730)OR(AT5G14740)))	0	1000	0	carbon fixation	Reference: http://onlinelibrary.wiley.com/doi/10.1111/j.1365-3040.2001.00669.x/full KEGG: R00132	4.2.1.1
HCO3DHA_h_rt	HCO3 dehydratase	H2O[hr] + CO2[hr] -> H[hr] + HCO3[hr]	(((AT4G20990)OR(AT1G08080)OR(AT3G52720))OR((AT1G23730)OR(AT1G70410)OR(AT1G58180)OR(AT3G01500)OR(AT5G14740)OR(AT4G33580)))	0	1000	0	carbon fixation	Reference: http://onlinelibrary.wiley.com/doi/10.1111/j.1365-3040.2001.00669.x/full KEGG: R00132	4.2.1.1
AlaTA_h_rt	Ala transaminase	Pyr[hr] + Glu[hr] <=> KG[hr] + Ala[hr]	((AT1G23310)OR(AT1G70580)OR(AT1G17290))	-1000	1000	0	alanine synthesis	Reference: KEGG: R00258	2.6.1.2
AlaTA_m_rt	Ala transaminase	Pyr[mr] + Glu[mr] <=> KG[mr] + Ala[mr]	((AT1G72330)OR(AT1G17290))	-1000	1000	0	alanine synthesis	Reference: KEGG: R00258	2.6.1.2
AlaTA_p_rt	Ala transaminase	Glu[pr] + Pyr[pr] <=> KG[pr] + Ala[pr]	((AT1G23310)OR(AT1G70580))	-1000	1000	0	alanine synthesis	Reference: KEGG: R00258	2.6.1.2
AGluK_rt	A-Glu kinase	ATP[hr] + A-Glu[hr] -> ADP[hr] + A-GluP[hr]	(AT3G57560)	0	1000	0	arginine synthesis	Reference: http://www.sciencedirect.com/science/article/pii/S0022283609005099 KEGG: R02649	2.7.2.8
AGluPR_h_rt	A-GluP reductase	H[hr] + NADPH[hr] + A-GluP[hr] -> NADP[hr] + Pi[hr] + A-Glu-SeA[hr]	(AT2G19940)	0	1000	0	arginine synthesis	Reference: KEGG: R03443	1.2.1.38
AOrnTA_h_rt	A-Orn transaminase	Glu[hr] + A-Glu-SeA[hr] -> KG[hr] + A-Orn[hr]	(AT1G80600)	0	1000	0	arginine synthesis	Reference: KEGG: R02283	2.6.1.11
AOrnAGluAcT_h_rt	A-Orn:A-Glu acetyltransferase	Glu[hr] + A-Orn[hr] -> A-Glu[hr] + Orn[hr]	(AT2G37500)	0	1000	0	arginine synthesis	Reference: KEGG: R02282	2.3.1.35
CBPS_h_rt	CBP synthase	H2O[hr] + 2 ATP[hr] + HCO3[hr] + Gln[hr] -> 3 H[hr] + 2 ADP[hr] + Pi[hr] + Glu[hr] + CBP[hr]	((AT3G27740)AND(AT1G29900))	0	1000	0	arginine synthesis, UMP synthesis	Reference: http://www.sciencedirect.com/science/article/pii/S0981942805001671 KEGG: R00575	6.3.5.5
OrnCMT_h_rt	Orn carbamoyltransferase	H[hr] + Orn[hr] + CBP[hr] <=> Pi[hr] + CTL[hr]	(AT1G75330)	-1000	1000	0	arginine synthesis	Reference: KEGG: R01398	2.1.3.3
ArgSCAS_h_rt	Arg-SCA synthase	ATP[hr] + CTL[hr] + Asp[hr] -> 3 H[hr] + PPi[hr] + AMP[hr] + Arg-SCA[hr]	(AT4G24830)	0	1000	0	arginine synthesis	Reference: KEGG: R01954	6.3.4.5
ArgSCAL_h_rt	Arg-SCA lyase	Arg-SCA[hr] -> Arg[hr] + Fum[hr]	(AT5G10920)	0	1000	0	arginine synthesis	Reference: KEGG: R01086	4.3.2.1
FumHA_c_rt	Fum hydratase	H2O[cr] + Fum[cr] -> Mal[cr]	(AT5G50950)	0	1000	0	arginine synthesis, IMP synthesis, AMP synthesis	Reference: KEGG: R01082	4.2.1.2
AsnS_c_rt	Asn synthase	ATP[cr] + H2O[cr] + Gln[cr] + Asp[cr] -> H[cr] + PPi[cr] + AMP[cr] + Glu[cr] + Asn[cr]	((AT5G65010)OR(AT5G10240)OR(AT3G47340))	0	1000	0	asparagine synthesis, lysine synthesis, methionine synthesis	Reference: KEGG: R00578	6.3.5.4
AspAT_c_rt	Asp aminotransferase	OAA[cr] + Glu[cr] <=> KG[cr] + Asp[cr]	((AT5G51690)OR(AT1G62960)OR(AT1G62800)OR(AT5G19550))	-1000	1000	0	aspartate synthesis	Reference: KEGG: R00355	2.6.1.1
AspAT_h_rt	Asp aminotransferase	OAA[hr] + Glu[hr] <=> KG[hr] + Asp[hr]	((AT2G22250)OR(AT4G31990))	-1000	1000	0	aspartate synthesis	Reference: KEGG: R00355	2.6.1.1
AspAT_m_rt	Asp aminotransferase	OAA[mr] + Glu[mr] <=> KG[mr] + Asp[mr]	((AT5G11520)OR(AT2G30970))	-1000	1000	0	aspartate synthesis	Reference: KEGG: R00355	2.6.1.1
AspAT_p_rt	Asp aminotransferase	Glu[pr] + OAA[pr] <=> KG[pr] + Asp[pr]	(AT5G11520)	-1000	1000	0	aspartate synthesis	Reference: KEGG: R00355	2.6.1.1
Asnase_c_rt	Asnase	H2O[cr] + Asn[cr] -> Asp[cr] + NH4[cr]	((AT5G08100)AND(AT3G16150))	0	1000	0	aspartate synthesis	Reference: http://www.springerlink.com/content/x6306qx602w28u01/ KEGG: R00485	3.5.1.1
SerAcT_c_rt	Ser O-acetyltransferase	A-CoA[cr] + Ser[cr] -> CoA[cr] + A-Ser[cr]	((AT1G55920)OR(AT2G17640)OR(AT3G13110)OR(AT4G35640)OR(AT5G56760))	0	1000	0	cysteine synthesis	Reference: http://www.plantcell.org/content/18/12/3647.full, http://www.sciencedirect.com/science/article/pii/S0022283608010838 KEGG: R00586	2.3.1.30
SerAcT_h_rt	Ser O-acetyltransferase	A-CoA[hr] + Ser[hr] -> CoA[hr] + A-Ser[hr]	((AT1G55920)OR(AT3G13110))	0	1000	0	cysteine synthesis	Reference: http://www.plantcell.org/content/18/12/3647.full, http://www.sciencedirect.com/science/article/pii/S0022283608010838 KEGG: R00586	2.3.1.30
SerAcT_m_rt	Ser O-acetyltransferase	A-CoA[mr] + Ser[mr] -> CoA[mr] + A-Ser[mr]	((AT1G55920)OR(AT3G13110))	0	1000	0	cysteine synthesis	Reference: http://www.plantcell.org/content/18/12/3647.full, http://www.sciencedirect.com/science/article/pii/S0022283608010838 KEGG: R00586	2.3.1.30
CysS_c_rt	Cys synthase	A-Ser[cr] + H2S[cr] -> H[cr] + Cys[cr] + AC[cr]	((AT4G14880)OR(AT3G22460))	0	1000	0	cysteine synthesis	Reference: http://www.plantcell.org/content/18/12/3647.full, http://www.sciencedirect.com/science/article/pii/S0022283608010838 KEGG: R00897	2.5.1.47
CysS_h_rt	Cys synthase	H2S[hr] + A-Ser[hr] -> H[hr] + AC[hr] + Cys[hr]	((AT3G61440)OR(AT3G03630)OR(AT4G14880)OR(AT2G43750))	0	1000	0	cysteine synthesis	Reference: http://www.plantcell.org/content/18/12/3647.full, http://www.sciencedirect.com/science/article/pii/S0022283608010838 KEGG: R00897	2.5.1.47
CysS_m_rt	Cys synthase	A-Ser[mr] + H2S[mr] -> H[mr] + Cys[mr] + AC[mr]	((AT3G61440)OR(AT3G03630)OR(AT2G43750)OR(AT5G28020))	0	1000	0	cysteine synthesis	Reference: http://www.plantcell.org/content/18/12/3647.full, http://www.sciencedirect.com/science/article/pii/S0022283608010838 KEGG: R00897	2.5.1.47
GluSNADP_h_rt	Glu synthase	H[hr] + NADPH[hr] + KG[hr] + Gln[hr] <=> NADP[hr] + 2 Glu[hr]	(AT5G53460)	-1000	1000	0	glutamate synthesis	Reference: KEGG: R00114	1.4.1.13
GluDH3NADP_c_rt	Glu dehydrogenase	H2O[cr] + NADP[cr] + Glu[cr] <=> NADPH[cr] + KG[cr] + NH4[cr]	(AT1G51720)	-1000	1000	0	glutamate synthesis	Reference: KEGG: R00248	1.4.1.4
Glnase_c_rt	Glnase	H2O[cr] + Gln[cr] -> Glu[cr] + NH4[cr]	(AT5G60540)	0	1000	0	glutamate synthesis	Reference: KEGG: R00256	3.5.1.2
GluSNAD_h_rt	Glu synthase	H[hr] + NADH[hr] + KG[hr] + Gln[hr] -> NAD[hr] + 2 Glu[hr]	(AT5G53460)	0	1000	0	glutamate synthesis	Reference: KEGG: R00093	1.4.1.14
GluSFd_h_rt	Glu synthase (FeS-Fd)	2 H[hr] + 2 Fdrd[hr] + KG[hr] + Gln[hr] -> 2 Fdox[hr] + 2 Glu[hr]	((AT5G04140)OR(AT2G41220))	0	1000	0	glutamate synthesis	Reference: KEGG: R00021	1.4.7.1
GluDH1NAD_m_rt	Glu dehydrogenase	H[mr] + NADH[mr] + KG[mr] + NH4[mr] -> NAD[mr] + H2O[mr] + Glu[mr]	((AT5G18170)OR(AT5G07440)OR(AT3G03910))	0	1000	0	glutamate synthesis	Reference: http://www.springerlink.com/content/x3560q481637375q/?MUD=MP KEGG: R00243	1.4.1.3
GluDH1NADP_m_rt	Glu dehydrogenase	H[mr] + KG[mr] + NH4[mr] + NADPH[mr] <=> H2O[mr] + NADP[mr] + Glu[mr]	((AT5G18170)OR(AT5G07440)OR(AT3G03910))	-1000	1000	0	glutamate synthesis	Reference: http://www.springerlink.com/content/x3560q481637375q/?MUD=MP KEGG: R00248	1.4.1.3
GluDH2NAD_m_rt	Glu dehydrogenase	NAD[mr] + H2O[mr] + Glu[mr] -> H[mr] + NADH[mr] + KG[mr] + NH4[mr]	((AT5G18170)OR(AT5G07440))	0	1000	0	glutamate degradation	Reference: http://www.springerlink.com/content/x3560q481637375q/?MUD=MP KEGG: R00242	1.4.1.2
GluDC_c_rt	Glu decarboxylase	H[cr] + Glu[cr] -> CO2[cr] + GABA[cr]	((AT5G17330)OR(AT1G65960)OR(AT2G02000)OR(AT2G02010)OR(AT3G17760))	0	1000	0	glutamate degradation	Reference: http://www.sciencedirect.com/science/article/pii/S0022283609008250 KEGG: R00261	4.1.1.15
GABATA1_m_rt	GABA transaminase	Pyr[mr] + GABA[mr] <=> Ala[mr] + SCA-SeA[mr]	(AT3G22200)	-1000	1000	0	glutamate degradation	Reference: http://www.jbc.org/content/279/1/363.long KEGG: --	2.6.1.19
GABATA2_m_rt	GABA transaminase	KG[mr] + GABA[mr] -> Glu[mr] + SCA-SeA[mr]	(AT3G22200)	0	1000	0	glutamate degradation	Reference: http://www.jbc.org/content/279/1/363.long KEGG: R01648	2.6.1.19
SCASeADH_m_rt	SCA-SeA dehydrogenase	NAD[mr] + H2O[mr] + SCA-SeA[mr] -> 2 H[mr] + NADH[mr] + SCA[mr]	(AT1G79440)	0	1000	0	glutamate degradation	Reference: http://www.plantphysiol.org/content/121/2/589.long KEGG: R00713	1.2.1.24
GlnS_c_rt	Gln synthetase	ATP[cr] + Glu[cr] + NH4[cr] -> ADP[cr] + H[cr] + Pi[cr] + Gln[cr]	((AT5G37600)OR(AT3G17820)OR(AT5G16570)OR(AT1G66200))	0	1000	0	glutamine synthesis	Reference: http://www.plantphysiol.org/content/126/1/109.full KEGG: R00253	6.3.1.2
GlnS_h_rt	Gln synthetase	ATP[hr] + NH4[hr] + Glu[hr] -> H[hr] + ADP[hr] + Pi[hr] + Gln[hr]	((AT3G17820)OR(AT1G48470)OR(AT5G35630))	0	1000	0	glutamine synthesis	Reference: http://www.plantphysiol.org/content/126/1/109.full KEGG: R00253	6.3.1.2
GlnS_m_rt	Gln synthetase	ATP[mr] + NH4[mr] + Glu[mr] -> H[mr] + ADP[mr] + Pi[mr] + Gln[mr]	(AT5G35630)	0	1000	0	glutamine synthesis	Reference: http://www.plantphysiol.org/content/126/1/109.full KEGG: R00253	6.3.1.2
ThrA_c_rt	Thr aldolase	Thr[cr] -> ACD[cr] + Gly[cr]	(AT1G08630)	0	1000	0	glycine synthesis	Reference: KEGG: R00751	4.1.2.5
ACDOxRed_c_rt	ACD oxidoreductase	H2O[cr] + NAD[cr] + ACD[cr] -> H[cr] + NADH[cr] + AC[cr]	((AT3G66658)OR(AT3G24503)OR(AT4G36250)OR(AT1G44170)OR(AT1G54100))	0	1000	0	glycine synthesis	Reference: KEGG: R00710	1.2.1.3
GCAO_h_rt	GCA oxidase	O2[hr] + GCA[hr] -> GLX[hr] + H2O2[hr]	((AT3G14420)OR(AT3G14415))	0	1000	0	glycine synthesis	Reference: KEGG: R00475	1.1.3.15
CAT_h_rt	Catalase	2 H2O2[hr] -> 2 H2O[hr] + O2[hr]	((AT1G20620)OR(AT1G20630)OR(AT4G35090))	0	1000	0	glycine synthesis	Reference: http://www.sciencedirect.com/science/article/pii/S0891584997001093 KEGG: R00009	1.11.1.6
SGAT_h_rt	Ser:GLX aminotransferase	Ser[hr] + GLX[hr] -> Gly[hr] + HPR[hr]	(AT2G13360)	0	1000	0	glycine synthesis	Reference: http.//abbs.oxfordjournals.org/content/40/2/102.long KEGG: R00588	2.6.1.45
GCEADH_h_rt	GCEA dehydrogenase	H[hr] + NADH[hr] + HPR[hr] -> NAD[hr] + GCEA[hr]	(AT1G68010)	0	1000	0	glycine synthesis	Reference: KEGG: R01388	1.1.1.29
GGAT_h_rt	Glu:GLX aminotransferase	Glu[hr] + GLX[hr] -> KG[hr] + Gly[hr]	((AT1G23310)OR(AT1G70580))	0	1000	0	glycine synthesis	Reference: KEGG: R00372	2.6.1.4
ATPPRT_h_rt	ATP PR-transferase	ATP[hr] + PRPP[hr] -> H[hr] + PPi[hr] + PR-ATP[hr]	((AT1G58080)OR(AT1G09795))	0	1000	0	histidine synthesis	Reference: KEGG: R01071	2.4.2.17
PrATPDP_h_rt	Pr-ATP diphosphatase	H2O[hr] + PR-ATP[hr] -> 2 H[hr] + PPi[hr] + PR-AMP[hr]	(AT1G31860)	0	1000	0	histidine synthesis	Reference: KEGG: R04035	3.6.1.31
PrAMPCy_h_rt	Pr-AMP cyclohydrolase	H2O[hr] + PR-AMP[hr] -> P-AICAR-P[hr]	(AT1G31860)	0	1000	0	histidine synthesis	Reference: KEGG: R04037	3.5.4.19
PAICARPI_h_rt	P-AICAR-P isomerase	P-AICAR-P[hr] -> Pu-AICAR-P[hr]	(AT2G36230)	0	1000	0	histidine synthesis	Reference: KEGG: R04640	5.3.1.16
IGPS_h_rt	ImGP synthase	Gln[hr] + Pu-AICAR-P[hr] -> Glu[hr] + EIGP[hr] + AICAR[hr]	(AT4G26900)	0	1000	0	histidine synthesis	Reference: KEGG: R04558	2.4.2.-/4.1.3.-
IGPDA_h_rt	ImGP dehydratase	EIGP[hr] -> H2O[hr] + IA-P[hr]	((AT3G22425)OR(AT4G14910))	0	1000	0	histidine synthesis	Reference: KEGG: R03457	4.2.1.19
HisolPTA_h_rt	Hisol-P transaminase	Glu[hr] + IA-P[hr] -> KG[hr] + Hisol-P[hr]	((AT5G10330)OR(AT1G71920))	0	1000	0	histidine synthesis	Reference: KEGG: R00694	2.6.1.9
HisolPP_h_rt	Hisol-P phosphatase	H2O[hr] + Hisol-P[hr] -> Pi[hr] + Hisol[hr]	(AT4G39120)	0	1000	0	histidine synthesis	Reference: KEGG: R03013	3.1.3.15
HisolPDH_h_rt	Hisol-P dehydrogenase	NAD[hr] + Hisol[hr] -> 2 H[hr] + NADH[hr] + Hisal[hr]	(AT5G63890)	0	1000	0	histidine synthesis	Reference: KEGG: R03012	1.1.1.23
HisalPDH_h_rt	Hisal-P dehydrogenase	H2O[hr] + NAD[hr] + Hisal[hr] -> H[hr] + NADH[hr] + His[hr]	(AT5G63890)	0	1000	0	histidine synthesis	Reference: KEGG: R01163	1.1.1.23
ThrDA_h_rt	Thr dehydratase	Thr[hr] -> NH4[hr] + OB[hr]	(AT3G10050)	0	1000	0	isoleucine synthesis	Reference: http://pubs.acs.org/doi/full/10.1021/bi0262348 KEGG: R00996	4.3.1.19
ALS1_h_rt	AL synthase	H[hr] + Pyr[hr] + ThPP[hr] -> CO2[hr] + H-Eth-ThPP[hr]	(AT3G48560)	0	1000	0	isoleucine synthesis, leucine synthesis, valine synthesis	Reference: http://www.ncbi.nlm.nih.gov/pmc/articles/PMC1218776/ KEGG: R00014	2.2.1.6/1.2.4.1
ALS2_h_rt	AL synthase	OB[hr] + H-Eth-ThPP[hr] -> ThPP[hr] + AHB[hr]	(AT3G48560)	0	1000	0	isoleucine synthesis	Reference: http://www.ncbi.nlm.nih.gov/pmc/articles/PMC1218776/ KEGG: R04673	2.2.1.6
KARI1_h_rt	Ketol-acid reductoisomerase	AHB[hr] <=> HMOP[hr]	(AT3G58610)	-1000	1000	0	isoleucine synthesis	Reference: KEGG: R05069	1.1.1.86
KARI2_h_rt	Ketol-acid reductoisomerase	H[hr] + NADPH[hr] + HMOP[hr] -> NADP[hr] + DHMP[hr]	(AT3G58610)	0	1000	0	isoleucine synthesis	Reference: KEGG: R05068	1.1.1.86
DHADA1_h_rt	DH-acid dehydratase	DHMP[hr] -> H2O[hr] + MOP[hr]	(AT3G23940)	0	1000	0	isoleucine synthesis	Reference: KEGG: R05070	4.2.1.9
BAATA1_h_rt	B.-chain-aa transaminase	Glu[hr] + MOP[hr] <=> KG[hr] + Ile[hr]	((AT3G49680)OR(AT1G10070)OR(AT5G65780))	-1000	1000	0	isoleucine synthesis	Reference: KEGG: R02199	2.6.1.42
ALS3_h_rt	AL synthase	Pyr[hr] + H-Eth-ThPP[hr] -> ThPP[hr] + AL[hr]	(AT3G48560)	0	1000	0	leucine synthesis, valine synthesis	Reference: http://www.ncbi.nlm.nih.gov/pmc/articles/PMC1218776/ KEGG: R04672	2.2.1.6
KARI3_h_rt	Ketol-acid reductoisomerase	AL[hr] <=> HMOB[hr]	(AT3G58610)	-1000	1000	0	leucine synthesis, valine synthesis	Reference: KEGG: R05071	1.1.1.86
KARI4_h_rt	Ketol-acid reductoisomerase	H[hr] + NADPH[hr] + HMOB[hr] -> NADP[hr] + DHMB[hr]	(AT3G58610)	0	1000	0	leucine synthesis, valine synthesis	Reference: KEGG: R04440	1.1.1.86
DHADA2_h_rt	DH-acid dehydratase	DHMB[hr] -> H2O[hr] + MOB[hr]	(AT3G23940)	0	1000	0	leucine synthesis, valine synthesis	Reference: KEGG: R04441	4.2.1.9
2IPMS_h_rt	2-IPM synthase	H2O[hr] + A-CoA[hr] + MOB[hr] -> H[hr] + CoA[hr] + 2IPM[hr]	((AT1G18500)OR(AT1G74040))	0	1000	0	leucine synthesis	Reference: http://www.plantphysiol.org/content/143/2/970.long KEGG: R01213	2.3.3.13
3IPMDA1_h_rt	3-IPM dehydratase	2IPM[hr] -> H2O[hr] + IPM[hr]	(((AT2G43090)OR(AT2G43100)OR(AT3G58990))AND(AT4G13430))	0	1000	0	leucine synthesis	Reference: http://link.springer.com/article/10.1007%2Fs11103-009-9519-5 KEGG: R03968	4.2.1.33
3IPMDA2_h_rt	3-IPM dehydratase	H2O[hr] + IPM[hr] -> 3IPM[hr]	(((AT2G43090)OR(AT2G43100)OR(AT3G58990))AND(AT4G13430))	0	1000	0	leucine synthesis	Reference: http://link.springer.com/article/10.1007%2Fs11103-009-9519-5 KEGG: R04001	4.2.1.33
3IPMDH_h_rt	3-IPM dehydrogenase	NAD[hr] + 3IPM[hr] -> H[hr] + NADH[hr] + IPO[hr]	((AT1G80560)OR(AT5G14200)OR(AT1G31180))	0	1000	0	leucine synthesis	Reference: KEGG: R04426	1.1.1.85
IPODC_h_rt	spontaneous	H[hr] + IPO[hr] -> CO2[hr] + 4MOP[hr]		0	1000	0	leucine synthesis	Reference: KEGG: R01652	--
BAATA2_h_rt	B.-chain-aa transaminase	Glu[hr] + 4MOP[hr] <=> KG[hr] + Leu[hr]	((AT3G49680)OR(AT1G10070)OR(AT5G65780))	-1000	1000	0	leucine synthesis	Reference: KEGG: R01090	2.6.1.42
AspK_h_rt	Asp kinase	ATP[hr] + Asp[hr] -> ADP[hr] + AspP[hr]	((AT4G19710)OR(AT1G31230)OR(AT5G13280)OR(AT3G02020)OR(AT5G14060))	0	1000	0	lysine synthesis, methionine synthesis, threonine synthesis	Reference: http://www.sciencedirect.com/science/article/pii/S1046592801915396 KEGG: R00480	2.7.2.4
Asp-SeADH_h_rt	Asp-SeA dehydrogenase	H[hr] + NADPH[hr] + AspP[hr] -> NADP[hr] + Pi[hr] + Asp-SeA[hr]	(AT1G14810)	0	1000	0	lysine synthesis	Reference: http://www.sciencedirect.com/science/article/pii/S1046592801915384 KEGG: R02291	1.2.1.11
DHDS_h_rt	DHD synthase	Pyr[hr] + Asp-SeA[hr] -> 2 H2O[hr] + H[hr] + DHD[hr]	((AT2G45440)OR(AT3G60880))	0	1000	0	lysine synthesis	Reference: KEGG: R02292	4.2.1.52
DHDRNAD_h_rt	DHD reductase	H[hr] + NADH[hr] + DHD[hr] -> NAD[hr] + THD[hr]	((AT5G52100)OR(AT3G59890)OR(AT2G44040))	0	1000	0	lysine synthesis	Reference: KEGG: R04198	1.3.1.26/1.17.1.8
DHDRNADP_h_rt	DHD reductase	H[hr] + NADPH[hr] + DHD[hr] -> NADP[hr] + THD[hr]	((AT5G52100)OR(AT3G59890)OR(AT2G44040))	0	1000	0	lysine synthesis	Reference: KEGG: R04199	1.3.1.26/1.17.1.8
DAPAT_h_rt	DAP aminotransferase	H2O[hr] + H[hr] + Glu[hr] + THD[hr] -> KG[hr] + DAP[hr]	(AT4G33680)	0	1000	0	lysine synthesis	Reference: http://www.sciencedirect.com/science/article/pii/S0022283607007164 KEGG: R07613	2.6.1.83
DAPE_h_rt	DAP epimerase	DAP[hr] -> mDAP[hr]	(AT3G53580)	0	1000	0	lysine synthesis	Reference: KEGG: R02735	5.1.1.7
DAPDC_h_rt	DAP decarboxylase	H[hr] + mDAP[hr] -> CO2[hr] + Lys[hr]	((AT3G14390)OR(AT5G11880))	0	1000	0	lysine synthesis	Reference: KEGG: R00451	4.1.1.20
HSerDHNADP_h_rt	H-Ser dehydrogenase	H[hr] + NADPH[hr] + Asp-SeA[hr] -> NADP[hr] + H-Ser[hr]	((AT1G31230)OR(AT4G19710))	0	1000	0	methionine synthesis, threonine synthesis	Reference: http://www.sciencedirect.com/science/article/pii/S1046592801915396 KEGG: R01775	1.1.1.3
HSerDHNAD_h_rt	H-Ser dehydrogenase	H[hr] + NADH[hr] + Asp-SeA[hr] -> NAD[hr] + H-Ser[hr]	((AT1G31230)OR(AT4G19710))	0	1000	0	methionine synthesis, threonine synthesis	Reference: http://www.sciencedirect.com/science/article/pii/S1046592801915396 KEGG: R01773	1.1.1.3
HSerK_h_rt	H-Ser kinase	ATP[hr] + H-Ser[hr] -> H[hr] + ADP[hr] + PH-Ser[hr]	(AT2G17265)	0	1000	0	methionine synthesis, threonine synthesis	Reference: KEGG: R01771	2.7.1.39
CTHS_h_rt	CTH synthase	Cys[hr] + PH-Ser[hr] -> Pi[hr] + CTH[hr]	(AT3G01120)	0	1000	0	methionine synthesis	Reference: KEGG: --	2.5.1.48
CTHL_h_rt	CTH beta-lyase	H2O[hr] + CTH[hr] -> Pyr[hr] + NH4[hr] + H-Cys[hr]	(AT3G57050)	0	1000	0	methionine synthesis	Reference: http://www.biochemj.org/bj/320/0383/bj3a200383.htm KEGG: R01286	4.4.1.8
5M-THFOR_c_rt	5M-THF oxidoreductase	NADH[cr] + M-THF[cr] -> NAD[cr] + 5M-THF[cr]	((AT2G44160)OR(AT3G59970))	0	1000	0	methionine synthesis, THF recycling	Reference: http://www.jbc.org/content/274/51/36089.long KEGG: R07168	1.5.1.20
MetS_c_rt	Met synthase	5M-THF[cr] + H-Cys[cr] -> THF[cr] + Met[cr]	((AT5G20980)OR(AT5G17920)OR(AT3G03780))	0	1000	0	methionine synthesis	Reference: KEGG: R04405	2.1.1.14
GlyHMT_c_rt	Gly hydroxymethyltransferase	H2O[cr] + Gly[cr] + M-THF[cr] <=> THF[cr] + Ser[cr]	((AT4G13930)OR(AT4G13890)OR(AT1G22020)OR(AT1G36370)OR(AT4G37930)OR(AT5G26780))	-1000	1000	0	methionine synthesis, THF recycling	Reference: http://www.ncbi.nlm.nih.gov/pmc/articles/PMC59012/ KEGG: R00945	2.1.2.1
MetAdT_h_rt	Met adenosyltransferase	ATP[cr] + H2O[cr] + Met[cr] -> H[cr] + Pi[cr] + PPi[cr] + aMet[cr]	((AT1G02500)OR(AT2G36880))	0	1000	0	methionine synthesis	Reference: KEGG: R00177	2.5.1.6
HCysMT_c_rt	H-Cys S-Met-transf.	H-Cys[cr] + aMet[cr] -> Met[cr] + aH-Cys[cr]	((AT3G25900)OR(AT3G63250)OR(AT3G22740))	0	1000	0	methionine synthesis	Reference: KEGG: R00650	2.1.1.10
Cysase_c_rt	aH-Cysase	H2O[cr] + aH-Cys[cr] <=> ADN[cr] + H-Cys[cr]	((AT3G23810)OR(AT4G13940))	-1000	1000	0	methionine synthesis	Reference: KEGG: R00192	3.3.1.1
CHRM_c_rt	CHR mutase	CHR[hr] -> PRE[hr]	((AT3G29200)OR(AT5G10870)OR(AT1G69370))	0	1000	0	phenylalanine synthesis, tyrosine synthesis	Reference: KEGG: R01715	5.4.99.5
GPAT_h_rt	Glu:PRE aminotransferase	Glu[hr] + PRE[hr] <=> KG[hr] + AGN[hr]	(AT2G22250)	-1000	1000	0	phenylalanine synthesis, tyrosine synthesis	Reference: KEGG: R07276	2.6.1.79
AGNDA_h_rt	AGN dehydratase	H[hr] + AGN[hr] -> H2O[hr] + CO2[hr] + Phe[hr]	((AT1G08250)OR(AT3G07630)OR(AT1G11790)OR(AT2G27820)OR(AT3G44720)OR(AT5G22630))	0	1000	0	phenylalanine synthesis	Reference: KEGG: R00691	4.2.1.91
Arginase_m_rt	Arginase	H[mr] + H2O[mr] + Arg[mr] -> Orn[mr] + urea[mr]	((AT4G08900)OR(AT4G08870))	0	1000	0	proline synthesis	Reference: KEGG: R00551	3.5.3.1
Urease_m_rt	Urease	H[mr] + H2O[mr] + urea[mr] -> CO2[mr] + 2 NH4[mr]	(AT1G67550)	0	1000	0	proline synthesis	Reference: KEGG: R00131	3.5.1.5
OrnAT_m_rt	Orn aminotransferase	KG[mr] + Orn[mr] <=> Glu[mr] + Glu-SeA[mr]	(AT5G46180)	-1000	1000	0	proline synthesis	Reference: KEGG: R00667	2.6.1.13
GluK_c_rt	Glu kinase	ATP[cr] + Glu[cr] -> ADP[cr] + GluP[cr]	((AT2G39800)OR(AT3G55610))	0	1000	0	proline synthesis	Reference: KEGG: R00239	2.7.2.11
GluK_h_rt	Glu kinase	ATP[hr] + Glu[hr] -> ADP[hr] + GluP[hr]	((AT2G39800)OR(AT3G55610))	0	1000	0	proline synthesis	Reference: KEGG: R00239	2.7.2.11
GluK_m_rt	Glu kinase	ATP[mr] + Glu[mr] -> ADP[mr] + GluP[mr]	((AT2G39800)OR(AT3G55610))	0	1000	0	proline synthesis	Reference: KEGG: R00239	2.7.2.11
GluSeADH_c_rt	GluSeA dehydrogenase	NADPH[cr] + GluP[cr] -> Pi[cr] + NADP[cr] + Glu-SeA[cr]	((AT3G55610)OR(AT2G39800))	0	1000	0	proline synthesis	Reference: KEGG: R03313	1.2.1.41
GluSeADH_h_rt	GluSeA dehydrogenase	H[hr] + NADPH[hr] + GluP[hr] -> NADP[hr] + Pi[hr] + Glu-SeA[hr]	((AT3G55610)OR(AT2G39800))	0	1000	0	proline synthesis	Reference: KEGG: R03313	1.2.1.41
GluSeADH_m_rt	GluSeA dehydrogenase	H[mr] + NADPH[mr] + GluP[mr] -> Pi[mr] + NADP[mr] + Glu-SeA[mr]	((AT3G55610)OR(AT2G39800))	0	1000	0	proline synthesis	Reference: KEGG: R03313	1.2.1.41
GluSeADA_c_rt	spontaneous	Glu-SeA[cr] -> H[cr] + H2O[cr] + P5C[cr]		0	1000	0	proline synthesis	Reference: KEGG: R03314	--
GluSeADA_h_rt	spontaneous	Glu-SeA[hr] -> H2O[hr] + H[hr] + P5C[hr]		0	1000	0	proline synthesis	Reference: KEGG: R03314	--
GluSeADA_m_rt	spontaneous	Glu-SeA[mr] -> H[mr] + H2O[mr] + P5C[mr]		0	1000	0	proline synthesis	Reference: KEGG: R03314	--
P5CRNAD_c_rt	P5C reductase	H[cr] + NADH[cr] + P5C[cr] -> NAD[cr] + Pro[cr]	(AT5G14800)	0	1000	0	proline synthesis	Reference: KEGG: R01248	1.5.1.2
ProDHNAD_m_rt	Pro dehydrogenase	NAD[mr] + Pro[mr] -> 2 H[mr] + NADH[mr] + P5C[mr]	((AT3G30775)OR(AT5G38710))	-1000	0	0	proline degradation	Reference: KEGG: R01253	1.5.99.8
ProDHNADP_m_rt	Pro dehydrogenase	NADP[mr] + Pro[mr] -> 2 H[mr] + NADPH[mr] + P5C[mr]	((AT3G30775)OR(AT5G38710))	-1000	0	0	proline degradation	Reference: KEGG: R01253	1.5.99.8
P5CDHNAD_h_rt	P5C dehydrogenase	2 H2O[hr] + NAD[hr] + P5C[hr] -> H[hr] + NADH[hr] + Glu[hr]	(AT5G62530)	0	1000	0	proline degradation	Reference: KEGG: R00707	1.5.1.12
P5CDHNAD_m_rt	P5C dehydrogenase	NAD[mr] + 2 H2O[mr] + P5C[mr] -> H[mr] + NADH[mr] + Glu[mr]	(AT5G62530)	0	1000	0	proline degradation	Reference: KEGG: R00707	1.5.1.12
P5CDHNADP_m_rt	P5C dehydrogenase	2 H2O[mr] + NADP[mr] + P5C[mr] -> H[mr] + NADPH[mr] + Glu[mr]	(AT5G62530)	0	1000	0	proline degradation	Reference: KEGG: R00708	1.5.1.12
PGADH_h_rt	PGA dehydrogenase	PGA[hr] + NAD[hr] <=> H[hr] + NADH[hr] + P-HPR[hr]	((AT3G19480)OR(AT4G34200)OR(AT1G17745))	-1000	1000	0	serine synthesis	Reference: KEGG: R01513	1.1.1.95
PSerAT_h_rt	PSer aminotransferase	Glu[hr] + P-HPR[hr] -> KG[hr] + PSer[hr]	((AT4G35630)OR(AT2G17630))	0	1000	0	serine synthesis	Reference: KEGG: R04173	2.6.1.52
PSerP_h_rt	PSer phosphatase	H2O[hr] + PSer[hr] -> Pi[hr] + Ser[hr]	(AT1G18640)	0	1000	0	serine synthesis	Reference: KEGG: R00582	3.1.3.3
SerRM_c_rt	Ser racemase	Ser[cr] -> Pyr[cr] + NH4[cr]	(AT1G18640)	0	1000	0	serine racemization	Reference: KEGG: R00221	4.3.1.18
ThrS_h_rt	Threonine synthase	H2O[hr] + PH-Ser[hr] -> Pi[hr] + Thr[hr]	((AT4G29840)OR(AT1G72810))	0	1000	0	threonine synthesis	Reference: http://onlinelibrary.wiley.com/doi/10.1110/ps.44301/full KEGG: R01466	4.2.3.1
ANTS_h_rt	ANT synthase	CHR[hr] + Gln[hr] -> H[hr] + Pyr[hr] + Glu[hr] + ANT[hr]	((AT1G24807)AND((AT3G55870)OR(AT5G05730)OR(AT2G29690)))	0	1000	0	tryptophan synthesis	Reference: http://www.plantcell.org/content/4/6/721.abstract, uniprot KEGG: R00986	4.1.3.27
ANTPRT_h_rt	ANT PR-transferase	PRPP[hr] + ANT[hr] -> H[hr] + PPi[hr] + PR-ANT[hr]	(AT5G17990)	0	1000	0	tryptophan synthesis	Reference: KEGG: R01073	2.4.2.18
PRANTI_h_rt	PR-ANT isomerase	PR-ANT[hr] -> CPD-Ru5P[hr]	((AT5G05590)OR(AT1G29410)OR(AT1G07780))	0	1000	0	tryptophan synthesis	Reference: KEGG: R03509	5.3.1.24
IndGPS_h_rt	Ind-GP synthase	H[hr] + CPD-Ru5P[hr] -> H2O[hr] + CO2[hr] + Ind-GP[hr]	((AT5G48220)OR(AT2G04400))	0	1000	0	tryptophan synthesis	Reference: KEGG: R03508	4.1.1.48
IndGPL_h_rt	Ind-GP lyase	Ind-GP[hr] -> GAP[hr] + Ind[hr]	((AT3G54640)OR(AT4G02610))	0	1000	0	tryptophan synthesis	Reference: KEGG: R02340	4.1.2.8
TrpS_h_rt	Trp synthase	Ser[hr] + Ind[hr] -> H2O[hr] + Trp[hr]	((AT3G54640)AND((AT4G27070)OR(AT5G54810)))	0	1000	0	tryptophan synthesis	Reference: http://www.pnas.org/content/86/12/4604.full.pdf KEGG: R00674	4.2.1.20/4.2.1.222
AGNDH_h_rt	AGN dehydrogenase	NADP[hr] + AGN[hr] -> NADPH[hr] + CO2[hr] + Tyr[hr]	(AT1G15710)	0	1000	0	tyrosine synthesis	Reference: KEGG: R00733	1.3.1.78
BAATA3_h_rt	B.-chain-aa transaminase	Glu[hr] + MOB[hr] <=> KG[hr] + Val[hr]	((AT3G49680)OR(AT1G10070)OR(AT5G65780))	-1000	1000	0	valine synthesis	Reference: KEGG: R01214	2.6.1.42
ATase_h_rt	ATase	H2O[hr] + PRPP[hr] + Gln[hr] -> H[hr] + PPi[hr] + Glu[hr] + PRA[hr]	((AT2G16570)OR(AT4G34740)OR(AT4G38880))	0	1000	0	IMP synthesis	Reference: KEGG: R01072	2.4.2.14
PRAGlyL_h_rt	PRA-Gly ligase	ATP[hr] + Gly[hr] + PRA[hr] -> H[hr] + ADP[hr] + Pi[hr] + GAR[hr]	(AT1G09830)	0	1000	0	IMP synthesis	Reference: KEGG: R04144	6.3.4.13
GARFT_h_rt	GAR formyltransferase	F-THF[hr] + GAR[hr] -> 2 H[hr] + THF[hr] + FGAR[hr]	(AT1G31220)	0	1000	0	IMP synthesis	Reference: KEGG: R04325	2.1.2.2
FGAMS_h_rt	FGAM synthase	H2O[hr] + ATP[hr] + Gln[hr] + FGAR[hr] -> 2 H[hr] + ADP[hr] + Pi[hr] + Glu[hr] + FGAM[hr]	(AT1G74260)	0	1000	0	IMP synthesis	Reference: KEGG: R04463	6.3.5.3
FGAMCL_h_rt	FGAM cyclo-ligase	ATP[hr] + FGAM[hr] -> H[hr] + ADP[hr] + Pi[hr] + AIR[hr]	(AT3G55010)	0	1000	0	IMP synthesis	Reference: KEGG: R04208	6.3.3.1
AIRC_h_rt	AIR carboxylase	CO2[hr] + AIR[hr] -> H[hr] + CAIR[hr]	(AT2G37690)	0	1000	0	IMP synthesis	Reference: KEGG: R04209	4.1.1.21
SAICARS_h_rt	SAICAR synthase	ATP[hr] + Asp[hr] + CAIR[hr] -> H[hr] + ADP[hr] + Pi[hr] + SAICAR[hr]	(AT3G21110)	0	1000	0	IMP synthesis	Reference: KEGG: R04591	6.3.2.6
DCAMPL1_h_rt	Adenylo-SCA lyase	H[hr] + SAICAR[hr] -> Fum[hr] + AICAR[hr]	((AT4G18440)OR(AT1G36280))	0	1000	0	IMP synthesis	Reference: KEGG: R04559	4.3.2.2
AICARFT_h_rt	AICAR formyltransferase	F-THF[hr] + AICAR[hr] -> 2 H[hr] + THF[hr] + FAICAR[hr]	(AT2G35040)	0	1000	0	IMP synthesis	Reference: KEGG: R04560	2.1.2.3
IMPCH_h_rt	IMP cyclohydrolase	FAICAR[hr] -> H2O[hr] + IMP[hr]	(AT2G35040)	0	1000	0	IMP synthesis	Reference: KEGG: R01127	3.5.4.10
AMPDA_c_rt	AMP deaminase	H[cr] + H2O[cr] + AMP[cr] -> NH4[cr] + IMP[cr]	(AT2G38280)	0	1000	0	GMP synthesis	Reference: http://www.jbc.org/content/281/21/14939.long KEGG: R00181	3.5.4.6
IMPDH_c_rt	IMP dehydrogenase	H2O[cr] + NAD[cr] + IMP[cr] -> NADH[cr] + XMP[cr]	((AT1G79470)OR(AT1G16350))	0	1000	0	GMP synthesis	Reference: KEGG: R01130	1.1.1.205
GMPS_c_rt	GMP synthase	ATP[cr] + H2O[cr] + Gln[cr] + XMP[cr] -> H[cr] + PPi[cr] + AMP[cr] + Glu[cr] + GMP[cr]	(AT1G63660)	0	1000	0	GMP synthesis	Reference: KEGG: R01231	6.3.5.2
DCAMPS_h_rt	Adenylo-SCA synthase	Asp[hr] + IMP[hr] + GTP[hr] -> H[hr] + Pi[hr] + DC-AMP[hr] + GDP[hr]	(AT3G57610)	0	1000	0	AMP synthesis	Reference: http://www.sciencedirect.com/science/article/pii/S0022283699934733 KEGG: R01135	6.3.4.4
DCAMPL2_h_rt	Adenylo-SCA lyase	DC-AMP[hr] -> AMP[hr] + Fum[hr]	((AT4G18440)OR(AT1G36280))	0	1000	0	AMP synthesis	Reference: KEGG: R01083	4.3.2.2
AspCT_h_rt	Asp carbamoyltransferase	CBP[hr] + Asp[hr] -> Pi[hr] + CB-Asp[hr]	(AT3G20330)	0	1000	0	UMP synthesis	Reference: KEGG: R01397	2.1.3.2
DHOase_h_rt	DHOase	CB-Asp[hr] -> H2O[hr] + DHO[hr]	(AT4G22930)	0	1000	0	UMP synthesis	Reference: KEGG: R01993	3.5.2.3
DHODH_m_rt	DHO dehydrogenase	H[mr] + Q[mr] + DHO[mr] -> QH2[mr] + ORO[mr]	(AT5G23300)	0	1000	0	UMP synthesis	Reference: KEGG: R01868	1.3.5.2
OROPRT_c_rt	ORO PR-transferase	PRPP[cr] + ORO[cr] -> H[cr] + PPi[cr] + OMP[cr]	(AT3G54470)	0	1000	0	UMP synthesis	Reference: KEGG: R01870	2.4.2.10
OMPDC_c_rt	OMP decarboxylase	H[cr] + OMP[cr] -> CO2[cr] + UMP[cr]	(AT3G54470)	0	1000	0	UMP synthesis	Reference: KEGG: R00965	4.1.1.23
CTPS_c_rt	CTP synthase	ATP[cr] + H2O[cr] + UTP[cr] + Gln[cr] -> ADP[cr] + 2 H[cr] + Pi[cr] + Glu[cr] + CTP[cr]	((AT3G12670)OR(AT4G02120)OR(AT4G20320)OR(AT2G34890)OR(AT1G30820))	0	1000	0	CTP synthesis	Reference: KEGG: R00573	6.3.4.2
AMPK_c_rt	adenylate kinase	ATP[cr] + AMP[cr] -> 2 ADP[cr]	((AT2G37250)OR(AT5G50370)OR(AT5G63400))	0	1000	0	nucleotide metabolism	Reference: KEGG: R00127	2.7.4.3
AMPK_h_rt	adenylate kinase	ATP[hr] + AMP[hr] -> 2 ADP[hr]	((AT5G35170)OR(AT2G37250)OR(AT5G47840))	0	1000	0	nucleotide metabolism	Reference: KEGG: R00127	2.7.4.3
GMPK_c_rt	guanylate kinase	ATP[cr] + H[cr] + GMP[cr] -> ADP[cr] + GDP[cr]	((AT2G41880)OR(AT3G57550))	0	1000	0	nucleotide metabolism	Reference: KEGG: R00332	2.7.4.8
NMPK_c_rt	UMP/CMP kinase	ATP[cr] + H[cr] + UMP[cr] -> ADP[cr] + UDP[cr]	(AT5G26667)	0	1000	0	nucleotide metabolism	Reference: KEGG: R00158	2.7.4.14
CTPP_c_rt	Nucleoside-triphosphatase	H2O[cr] + CTP[cr] -> Pi[cr] + CDP[cr]	(AT3G04080)	0	1000	0	nucleotide metabolism	Reference: KEGG: R00569	3.6.1.15
ADPR_c_rt	Ribonucleoside-diphosphate reductase	ADP[cr] + H[cr] + TRXrd[cr] -> H2O[cr] + TRXox[cr] + dADP[cr]	((AT2G21790)AND((AT3G23580)OR(AT3G27060)))	0	1000	0	nucleotide metabolism	Reference: http://onlinelibrary.wiley.com/doi/10.1046/j.1432-1327.1999.00814.x/full, http://link.springer.com/article/10.1007%2Fs007750050173 KEGG: R02017	1.17.4.1
CDPR_c_rt	Ribonucleoside-diphosphate reductase	TRXrd[cr] + CDP[cr] -> H2O[cr] + TRXox[cr] + dCDP[cr]	((AT2G21790)AND((AT3G23580)OR(AT3G27060)))	0	1000	0	nucleotide metabolism	Reference: http://onlinelibrary.wiley.com/doi/10.1046/j.1432-1327.1999.00814.x/full, http://link.springer.com/article/10.1007%2Fs007750050173 KEGG: R02024	1.17.4.1
GDPR_c_rt	Ribonucleoside-diphosphate reductase	TRXrd[cr] + GDP[cr] -> H2O[cr] + TRXox[cr] + dGDP[cr]	((AT2G21790)AND((AT3G23580)OR(AT3G27060)))	0	1000	0	nucleotide metabolism	Reference: http://onlinelibrary.wiley.com/doi/10.1046/j.1432-1327.1999.00814.x/full, http://link.springer.com/article/10.1007%2Fs007750050173 KEGG: R02019	1.17.4.1
UDPR_c_rt	Ribonucleoside-diphosphate reductase	UDP[cr] + TRXrd[cr] -> H2O[cr] + TRXox[cr] + dUDP[cr]	((AT2G21790)AND((AT3G23580)OR(AT3G27060)))	0	1000	0	nucleotide metabolism	Reference: http://onlinelibrary.wiley.com/doi/10.1046/j.1432-1327.1999.00814.x/full, http://link.springer.com/article/10.1007%2Fs007750050173 KEGG: R02018	1.17.4.1
dUTPP_c_rt	Deoxyuridine-triphosphatase	H2O[cr] + dUTP[cr] -> 2 H[cr] + PPi[cr] + dUMP[cr]	(AT3G46940)	0	1000	0	nucleotide metabolism	Reference: http://journals.iucr.org/f/issues/2007/05/00/pu5183/index.html KEGG: R02100	3.6.1.23
dTMPS_c_rt	Thymidylate synthase	M-THF[cr] + dUMP[cr] -> DHF[cr] + dTMP[cr]	((AT2G16370)OR(AT2G21550))	0	1000	0	nucleotide metabolism	Reference: KEGG: R02101	2.1.1.45
dTMPK_c_rt	Thymidine monophosphate kinase	ATP[cr] + H[cr] + dTMP[cr] -> ADP[cr] + dTDP[cr]	(AT5G59440)	0	1000	0	nucleotide metabolism	Reference: KEGG: R02094	2.7.4.9
GDPK_c_rt	Nucleoside-diphosphate kinase	ATP[cr] + GDP[cr] -> ADP[cr] + H[cr] + GTP[cr]	((AT4G09320)OR(AT5G63310))	0	1000	0	nucleotide metabolism	Reference: http://www.ncbi.nlm.nih.gov/pubmed/18823588 KEGG: R00330	2.7.4.6
GDPK_h_rt	Nucleoside-diphosphate kinase	ATP[hr] + GDP[hr] -> H[hr] + ADP[hr] + GTP[hr]	((AT4G09320)OR(AT5G63310))	0	1000	0	nucleotide metabolism	Reference: http://www.ncbi.nlm.nih.gov/pubmed/18823588 KEGG: R00330	2.7.4.6
UDPK_c_rt	Nucleoside-diphosphate kinase	ATP[cr] + UDP[cr] -> ADP[cr] + H[cr] + UTP[cr]	((AT4G09320)OR(AT5G63310))	0	1000	0	nucleotide metabolism	Reference: http://www.ncbi.nlm.nih.gov/pubmed/18823588 KEGG: R00156	2.7.4.6
dADPK_c_rt	Nucleoside-diphosphate kinase	ATP[cr] + dADP[cr] -> ADP[cr] + dATP[cr]	((AT4G09320)OR(AT5G63310))	0	1000	0	nucleotide metabolism	Reference: http://www.ncbi.nlm.nih.gov/pubmed/18823588 KEGG: R01137	2.7.4.6
dCDPK_c_rt	Nucleoside-diphosphate kinase	ATP[cr] + dCDP[cr] -> ADP[cr] + dCTP[cr]	((AT4G09320)OR(AT5G63310))	0	1000	0	nucleotide metabolism	Reference: http://www.ncbi.nlm.nih.gov/pubmed/18823588 KEGG: R02326	2.7.4.6
dGDPK_c_rt	Nucleoside-diphosphate kinase	ATP[cr] + dGDP[cr] -> ADP[cr] + dGTP[cr]	((AT4G09320)OR(AT5G63310))	0	1000	0	nucleotide metabolism	Reference: http://www.ncbi.nlm.nih.gov/pubmed/18823588 KEGG: R01857	2.7.4.6
dTDPK_c_rt	Nucleoside-diphosphate kinase	ATP[cr] + dTDP[cr] -> ADP[cr] + dTTP[cr]	((AT4G09320)OR(AT5G63310))	0	1000	0	nucleotide metabolism	Reference: http://www.ncbi.nlm.nih.gov/pubmed/18823588 KEGG: R02093	2.7.4.6
dUDPK_c_rt	Nucleoside-diphosphate kinase	ATP[cr] + dUDP[cr] -> ADP[cr] + dUTP[cr]	((AT4G09320)OR(AT5G63310))	0	1000	0	nucleotide metabolism	Reference: http://www.ncbi.nlm.nih.gov/pubmed/18823588 KEGG: R02331	2.7.4.6
Tr_SO4_rt	SO4 diffusion	SO4[cr] <=> SO4[hr]		-1000	1000	0	transport	Reference: KEGG: --	--
Tr_NO2_rt	NO2 transporter	NO2[cr] -> NO2[hr]		0	1000	0	transport	Reference: KEGG: --	--
Tr_NTT_rt	Nucleotide transporter	ADP[hr] + Pi[hr] + ATP[cr] -> ATP[hr] + ADP[cr] + Pi[cr]		0	1000	0	transport	Reference: Fischer, K (2011) Plant Physiol 155:1511--1519. KEGG: --	--
Tr_AAC_rt	ADP/ATP carrier	ADP[cr] + Pi[cr] + ATP[mr] -> ATP[cr] + ADP[mr] + Pi[mr]		0	1000	0	transport	Reference: Klepek, YS, et al. (2005) Plant Cell 17:204--218. KEGG: --	--
Tr_BT11_rt	Brittle1 protein transporter	AMP[hr] -> AMP[cr]		0	1000	0	transport	Reference: Palmieri, F, et al. (2011) Plant J 66:161--181. KEGG: --	--
Tr_BT12_rt	Brittle1 protein transporter	ADP[hr] -> ADP[cr]		0	1000	0	transport	Reference: Klepek, YS, et al. (2005) Plant Cell 17:204--218. KEGG: --	--
Tr_BT13_rt	Brittle1 protein transporter	ATP[hr] -> ATP[cr]		0	1000	0	transport	Reference: Klepek, YS, et al. (2005) Plant Cell 17:204--218. KEGG: --	--
Tr_NDT1_rt	NAD transporter	NAD[cr] + AMP[hr] <=> NAD[hr] + AMP[cr]		-1000	1000	0	transport	Reference: Klepek, YS, et al. (2005) Plant Cell 17:204--218. KEGG: --	--
Tr_NDT2_rt	NAD transporter	ADP[hr] + NAD[cr] <=> ADP[cr] + NAD[hr]		-1000	1000	0	transport	Reference: Klepek, YS, et al. (2005) Plant Cell 17:204--218. KEGG: --	--
Tr_TPT1_rt	TP/Pi translocator	PGA[hr] + Pi[cr] <=> Pi[hr] + PGA[cr]		-1000	1000	0	transport	Reference: Klepek, YS, et al. (2005) Plant Cell 17:204--218. KEGG: --	--
Tr_TPT2_rt	TP/Pi translocator	GAP[hr] + Pi[cr] <=> Pi[hr] + GAP[cr]		-1000	1000	0	transport	Reference: Klepek, YS, et al. (2005) Plant Cell 17:204--218. KEGG: --	--
Tr_TPT3_rt	TP/Pi translocator	DHAP[hr] + Pi[cr] <=> Pi[hr] + DHAP[cr]		-1000	1000	0	transport	Reference: Klepek, YS, et al. (2005) Plant Cell 17:204--218. KEGG: --	--
Tr_PPT_rt	PEP/Pi translocator	Pi[hr] + PEP[cr] -> Pi[cr] + PEP[hr]		0	1000	0	transport	Reference: Klepek, YS, et al. (2005) Plant Cell 17:204--218. KEGG: --	--
Tr_GCA1_rt	GCA/GCEA shuffle	GCA[hr] -> GCA[cr]		0	1000	0	transport	Reference: Klepek, YS, et al. (2005) Plant Cell 17:204--218. KEGG: --	--
Tr_GCEA1_rt	GCA/GCEA shuffle	GCEA[cr] -> GCEA[hr]		0	1000	0	transport	Reference: Atwell, BJ, et al. (1999) Plants in Action, part II, chap 2.1.8 KEGG: --	--
Tr_GPT1_rt	G6P exporter	Pi[hr] + G6P[cr] -> G6P[hr] + Pi[cr]		0	1000	0	transport	Reference: Atwell, BJ, et al. (1999) Plants in Action, part II, chap 2.1.8 KEGG: --	--
Tr_pGlc_rt	Glc transporter	Glc[hr] -> Glc[cr]		0	1000	0	transport	Reference: Fischer, K (2011) Plant Physiol 155:1511--1519. KEGG: --	--
Tr_Mex1_rt	Mas exporter	Mas[hr] -> Mas[cr]		0	1000	0	transport	Reference: Klepek, YS, et al. (2005) Plant Cell 17:204--218. KEGG: --	--
Tr_PLT5_rt	Polyol transporter 5	Rib[cr] -> Rib[hr]		0	1000	0	transport	Reference: Klepek, YS, et al. (2005) Plant Cell 17:204--218. KEGG: --	--
Tr_DIC1_rt	Dicarboxylate carrier	Mal[cr] + Pi[mr] <=> Pi[cr] + Mal[mr]		-1000	1000	0	transport	Reference: Klepek, YS, et al. (2005) Plant Cell 17:204--218. KEGG: --	--
Tr_DIC2_rt	Dicarboxylate carrier	Pi[mr] + SCA[cr] <=> Pi[cr] + SCA[mr]		-1000	1000	0	transport	Reference: Palmieri, F, et al. (2011) Plant J 66:161--181. KEGG: --	--
Tr_DIT1_rt	Dicarboxylate transporter	Mal[hr] + KG[cr] -> Mal[cr] + KG[hr]		0	1000	0	transport	Reference: Palmieri, F, et al. (2011) Plant J 66:161--181. KEGG: --	--
Tr_DIT2_rt	Dicarboxylate transporter	Mal[cr] + Glu[hr] -> Mal[hr] + Glu[cr]		0	1000	0	transport	Reference: Klepek, YS, et al. (2005) Plant Cell 17:204--218. KEGG: --	--
Tr_DTC1A_rt	Di-/ri-carboxylate carrier	Cit[mr] + KG[cr] <=> KG[mr] + Cit[cr]		-1000	1000	0	transport	Reference: Klepek, YS, et al. (2005) Plant Cell 17:204--218. KEGG: --	--
Tr_DTC1B_rt	Di-/ri-carboxylate carrier	iCit[mr] + KG[cr] <=> KG[mr] + iCit[cr]		-1000	1000	0	transport	Reference: Palmieri, F, et al. (2011) Plant J 66:161--181. KEGG: --	--
Tr_DTC1C_rt	Di-/ri-carboxylate carrier	cACN[mr] + KG[cr] <=> KG[mr] + cACN[cr]		-1000	1000	0	transport	Reference: Palmieri, F, et al. (2011) Plant J 66:161--181. KEGG: --	--
Tr_DTC2A_rt	Di-/ri-carboxylate carrier	Mal[cr] + Cit[mr] <=> Mal[mr] + Cit[cr]		-1000	1000	0	transport	Reference: Palmieri, F, et al. (2011) Plant J 66:161--181. KEGG: --	--
Tr_DTC2B_rt	Di-/ri-carboxylate carrier	Mal[cr] + iCit[mr] <=> Mal[mr] + iCit[cr]		-1000	1000	0	transport	Reference: Palmieri, F, et al. (2011) Plant J 66:161--181. KEGG: --	--
Tr_DTC2C_rt	Di-/ri-carboxylate carrier	Mal[cr] + cACN[mr] <=> Mal[mr] + cACN[cr]		-1000	1000	0	transport	Reference: Palmieri, F, et al. (2011) Plant J 66:161--181. KEGG: --	--
Tr_DTC3A_rt	Di-/ri-carboxylate carrier	OAA[cr] + Cit[mr] <=> OAA[mr] + Cit[cr]		-1000	1000	0	transport	Reference: Palmieri, F, et al. (2011) Plant J 66:161--181. KEGG: --	--
Tr_DTC3B_rt	Di-/ri-carboxylate carrier	OAA[cr] + iCit[mr] <=> OAA[mr] + iCit[cr]		-1000	1000	0	transport	Reference: Palmieri, F, et al. (2011) Plant J 66:161--181. KEGG: --	--
Tr_DTC3C_rt	Di-/ri-carboxylate carrier	OAA[cr] + cACN[mr] <=> OAA[mr] + cACN[cr]		-1000	1000	0	transport	Reference: Palmieri, F, et al. (2011) Plant J 66:161--181. KEGG: --	--
Tr_DTC4A_rt	Di-/ri-carboxylate carrier	Cit[mr] + SCA[cr] <=> SCA[mr] + Cit[cr]		-1000	1000	0	transport	Reference: Palmieri, F, et al. (2011) Plant J 66:161--181. KEGG: --	--
Tr_DTC4B_rt	Di-/ri-carboxylate carrier	iCit[mr] + SCA[cr] <=> SCA[mr] + iCit[cr]		-1000	1000	0	transport	Reference: Palmieri, F, et al. (2011) Plant J 66:161--181. KEGG: --	--
Tr_DTC4C_rt	Di-/ri-carboxylate carrier	cACN[mr] + SCA[cr] <=> SCA[mr] + cACN[cr]		-1000	1000	0	transport	Reference: Palmieri, F, et al. (2011) Plant J 66:161--181. KEGG: --	--
Tr_SFC_rt	SCA/Fum carrier	Fum[mr] + SCA[cr] -> SCA[mr] + Fum[cr]		0	1000	0	transport	Reference: Palmieri, F, et al. (2011) Plant J 66:161--181. KEGG: --	--
Tr_BAT11_rt	B0,+-type amino acid transporter 1	Ala[cr] <=> Ala[mr]		-1000	1000	0	transport	Reference: Palmieri, F, et al. (2011) Plant J 66:161--181. KEGG: --	--
Tr_BAT12_rt	B0,+-type amino acid transporter 1	Arg[cr] <=> Arg[mr]		-1000	1000	0	transport	Reference: Michaeli, S, et al. (2011) Plant J 67: 485--498. KEGG: --	--
Tr_BAT13_rt	B0,+-type amino acid transporter 1	Glu[cr] <=> Glu[mr]		-1000	1000	0	transport	Reference: Michaeli, S, et al. (2011) Plant J 67: 485--498. KEGG: --	--
Tr_BAT14_rt	B0,+-type amino acid transporter 1	Lys[cr] <=> Lys[mr]		-1000	1000	0	transport	Reference: Michaeli, S, et al. (2011) Plant J 67: 485--498. KEGG: --	--
Tr_BAT15_rt	B0,+-type amino acid transporter 1	GABA[cr] <=> GABA[mr]		-1000	1000	0	transport	Reference: Michaeli, S, et al. (2011) Plant J 67: 485--498. KEGG: --	--
Tr_BAC1_rt	Basic amino acid carriers	Arg[cr] + His[mr] -> Arg[mr] + His[cr]		0	1000	0	transport	Reference: Michaeli, S, et al. (2011) Plant J 67: 485--498. KEGG: --	--
Tr_BAC2_rt	Basic amino acid carriers	Arg[cr] + Lys[mr] -> Arg[mr] + Lys[cr]		0	1000	0	transport	Reference: Palmieri, F, et al. (2011) Plant J 66:161--181. KEGG: --	--
Tr_ProU_rt	Pro uniporter	Pro[cr] -> Pro[mr]		0	1000	0	transport	Reference: Palmieri, F, et al. (2011) Plant J 66:161--181. KEGG: --	--
Tr_ProA_rt	Pro/Glu antiporter	Glu[mr] + Pro[cr] -> Glu[cr] + Pro[mr]		0	1000	0	transport	Reference: Di Maritino, C, et al. (2006) Planta 223:1123--1133. KEGG: --	--
Tr_P5C1_rt	P5C exporter	P5C[hr] -> P5C[cr]		0	1000	0	transport	Reference: Di Maritino, C, et al. (2006) Planta 223:1123--1133. KEGG: --	--
Tr_P5C2_rt	P5C exporter	P5C[mr] -> P5C[cr]		0	1000	0	transport	Reference: Lehmann, S, et al. (2010) Amino Acids 39:949--962. KEGG: --	--
Tr_PRPP_rt	PRPP exporter	H[hr] + PRPP[hr] -> PRPP[cr]		0	1000	0	transport	Reference: Lehmann, S, et al. (2010) Amino Acids 39:949--962. KEGG: --	--
Tr_Fum_rt	Fum exporter	Fum[hr] -> Fum[cr]		0	1000	0	transport	Reference: KEGG: --	--
Tr_HCys_rt	H-Cys exporter	H-Cys[hr] -> H-Cys[cr]		0	1000	0	transport	Reference: KEGG: --	--
Tr_ORO_rt	ORO exporter	ORO[mr] -> ORO[cr]		0	1000	0	transport	Reference: Hanson, AD and Roje, S (2001) Annu Rev Plant Physiol Plant Mol Biol 52:119--137. KEGG: --	--
Tr_DHO1_rt	DHO shuffle	DHO[hr] -> DHO[cr]		0	1000	0	transport	Reference: Zrenner, R, et al. (2006) Annu Rev Plant Biol 57:805--836 KEGG: --	--
Tr_DHO2_rt	DHO shuffle	DHO[cr] -> DHO[mr]		0	1000	0	transport	Reference: Zrenner, R, et al. (2006) Annu Rev Plant Biol 57:805--836 KEGG: --	--
Tr_GlySer_rt	Gly/Ser shuffle	Ser[mr] + Gly[cr] -> Gly[mr] + Ser[cr]		0	1000	0	transport	Reference: Zrenner, R, et al. (2006) Annu Rev Plant Biol 57:805--836 KEGG: --	--
Tr_O2h_rt	O2 diffusion	O2[cr] <=> O2[hr]		-1000	1000	0	transport	Reference: Atwell, BJ, et al. (1999) Plants in Action, part II, chap 2.1.8 KEGG: --	--
Tr_O2m_rt	O2 diffusion	O2[cr] <=> O2[mr]		-1000	1000	0	transport	Reference: KEGG: --	--
Tr_O2p_rt	O2 diffusion	O2[cr] <=> O2[pr]		-1000	1000	0	transport	Reference: KEGG: --	--
Tr_CO2h_rt	CO2 diffusion	CO2[cr] <=> CO2[hr]		-1000	1000	0	transport	Reference: KEGG: --	--
Tr_CO2m_rt	CO2 diffusion	CO2[cr] <=> CO2[mr]		-1000	1000	0	transport	Reference: KEGG: --	--
Tr_H2Oh_rt	H2O diffusion	H2O[cr] <=> H2O[hr]		-1000	1000	0	transport	Reference: KEGG: --	--
Tr_H2Om_rt	H2O diffusion	H2O[cr] <=> H2O[mr]		-1000	1000	0	transport	Reference: KEGG: --	--
Tr_H2Op_rt	H2O diffusion	H2O[cr] <=> H2O[pr]		-1000	1000	0	transport	Reference: KEGG: --	--
Tr_Hp_rt	Proton diffusion	H[cr] <=> H[pr]		-1000	1000	0	transport	Reference: KEGG: --	--
Tr_NH41_rt	NH4 diffusion	NH4[cr] <=> NH4[hr]		-1000	1000	0	transport	Reference: KEGG: --	--
Tr_NH42_rt	NH4 diffusion	NH4[cr] <=> NH4[mr]		-1000	1000	0	transport	Reference: KEGG: --	--
Tr_H2S1_rt	H2S diffusion	H2S[cr] <=> H2S[hr]		-1000	1000	0	transport	Reference: KEGG: --	--
Tr_H2S2_rt	H2S diffusion	H2S[cr] <=> H2S[mr]		-1000	1000	0	transport	Reference: KEGG: --	--
Tr_AC1_rt	AC diffusion	AC[cr] <=> AC[hr]		-1000	1000	0	transport	Reference: KEGG: --	--
Tr_AC2_rt	AC diffusion	AC[cr] <=> AC[mr]		-1000	1000	0	transport	Reference: Hanson, AD and Roje, S (2001) Annu Rev Plant Physiol Plant Mol Biol 52:119--137. KEGG: --	--
Tr_Pyr1_rt	Pyr diffusion	Pyr[cr] <=> Pyr[hr]		-1000	1000	0	transport	Reference: Hanson, AD and Roje, S (2001) Annu Rev Plant Physiol Plant Mol Biol 52:119--137. KEGG: --	--
Tr_Pyr2_rt	Pyr diffusion	Pyr[cr] <=> Pyr[mr]		-1000	1000	0	transport	Reference: Hanson, AD and Roje, S (2001) Annu Rev Plant Physiol Plant Mol Biol 52:119--137. KEGG: --	--
Tr_Pyr3_rt	Pyr diffusion	Pyr[cr] <=> Pyr[pr]		-1000	1000	0	transport	Reference: Hanson, AD and Roje, S (2001) Annu Rev Plant Physiol Plant Mol Biol 52:119--137. KEGG: --	--
Tr_GCA2_rt	GCA diffusion	GCA[cr] <=> GCA[pr]		-1000	1000	0	transport	Reference: KEGG: --	--
Tr_GCEA2_rt	GCEA diffusion	GCEA[cr] <=> GCEA[pr]		-1000	1000	0	transport	Reference: KEGG: --	--
Tr_Mal_rt	Mal diffusion	Mal[cr] <=> Mal[pr]		-1000	1000	0	transport	Reference: KEGG: --	--
Tr_OAA_rt	OAA diffusion	OAA[cr] <=> OAA[pr]		-1000	1000	0	transport	Reference: KEGG: --	--
Tr_KG_rt	KG diffusion	KG[cr] <=> KG[pr]		-1000	1000	0	transport	Reference: KEGG: --	--
Tr_Ala1_rt	Ala diffusion	Ala[cr] <=> Ala[pr]		-1000	1000	0	transport	Reference: KEGG: --	--
Tr_Arg1_rt	Arg diffusion	Arg[cr] <=> Arg[pr]		-1000	1000	0	transport	Reference: KEGG: --	--
Tr_Asn1_rt	Asn diffusion	Asn[cr] <=> H[pr] + Asn[pr]		-1000	1000	0	transport	Reference: KEGG: --	--
Tr_Asp_rt	Asp diffusion	Asp[cr] <=> Asp[pr]		-1000	1000	0	transport	Reference: KEGG: --	--
Tr_Cys_rt	Cys diffusion	Cys[cr] <=> Cys[pr]		-1000	1000	0	transport	Reference: KEGG: --	--
Tr_Glu1_rt	Glu diffusion	Glu[cr] <=> Glu[pr]		-1000	1000	0	transport	Reference: KEGG: --	--
Tr_Gln_rt	Gln diffusion	Gln[cr] <=> H[pr] + Gln[pr]		-1000	1000	0	transport	Reference: KEGG: --	--
Tr_Gly_rt	Gly diffusion	Gly[cr] <=> Gly[pr]		-1000	1000	0	transport	Reference: KEGG: --	--
Tr_His1_rt	His diffusion	His[cr] <=> His[pr]		-1000	1000	0	transport	Reference: KEGG: --	--
Tr_Ile1_rt	Ile diffusion	Ile[cr] <=> Ile[pr]		-1000	1000	0	transport	Reference: KEGG: --	--
Tr_Leu1_rt	Leu diffusion	Leu[cr] <=> Leu[pr]		-1000	1000	0	transport	Reference: KEGG: --	--
Tr_Lys1_rt	Lys diffusion	Lys[cr] <=> Lys[pr]		-1000	1000	0	transport	Reference: KEGG: --	--
Tr_Met1_rt	Met diffusion	Met[cr] <=> Met[pr]		-1000	1000	0	transport	Reference: KEGG: --	--
Tr_Phe1_rt	Phe diffusion	Phe[cr] <=> Phe[pr]		-1000	1000	0	transport	Reference: KEGG: --	--
Tr_Pro1_rt	Pro diffusion	Pro[cr] <=> Pro[pr]		-1000	1000	0	transport	Reference: KEGG: --	--
Tr_Ser1_rt	Ser diffusion	Ser[cr] <=> Ser[pr]		-1000	1000	0	transport	Reference: KEGG: --	--
Tr_Thr1_rt	Thr diffusion	Thr[cr] <=> Thr[pr]		-1000	1000	0	transport	Reference: KEGG: --	--
Tr_Trp1_rt	Trp diffusion	Trp[cr] <=> Trp[pr]		-1000	1000	0	transport	Reference: KEGG: --	--
Tr_Tyr1_rt	Tyr diffusion	Tyr[cr] <=> Tyr[pr]		-1000	1000	0	transport	Reference: KEGG: --	--
Tr_Val1_rt	Val diffusion	Val[cr] <=> Val[pr]		-1000	1000	0	transport	Reference: KEGG: --	--
Tr_Ala2_rt	Ala exporter	Ala[hr] -> Ala[cr]		0	1000	0	transport	Reference: KEGG: --	--
Tr_Arg2_rt	Arg exporter	Arg[hr] -> Arg[cr]		0	1000	0	transport	Reference: KEGG: --	--
Tr_Asn2_rt	Asn importer	Asn[cr] -> H[hr] + Asn[hr]		0	1000	0	transport	Reference: KEGG: --	--
Tr_Asn3_rt	Asn importer	Asn[cr] -> Asn[mr]		0	1000	0	transport	Reference: KEGG: --	--
Tr_Glu2_rt	Glu importer	Glu[cr] -> Glu[hr]		0	1000	0	transport	Reference: KEGG: --	--
Tr_His2_rt	His exporter	His[hr] -> His[cr]		0	1000	0	transport	Reference: KEGG: --	--
Tr_His3_rt	His importer	His[cr] -> His[mr]		0	1000	0	transport	Reference: KEGG: --	--
Tr_Ile2_rt	Ile exporter	Ile[hr] -> Ile[cr]		0	1000	0	transport	Reference: KEGG: --	--
Tr_Ile3_rt	Ile importer	Ile[cr] -> Ile[mr]		0	1000	0	transport	Reference: KEGG: --	--
Tr_Leu2_rt	Leu exporter	Leu[hr] -> Leu[cr]		0	1000	0	transport	Reference: KEGG: --	--
Tr_Leu3_rt	Leu importer	Leu[cr] -> Leu[mr]		0	1000	0	transport	Reference: KEGG: --	--
Tr_Lys2_rt	Lys exporter	Lys[hr] -> Lys[cr]		0	1000	0	transport	Reference: KEGG: --	--
Tr_Met2_rt	Met importer	Met[cr] -> Met[hr]		0	1000	0	transport	Reference: KEGG: --	--
Tr_Met3_rt	Met importer	Met[cr] -> Met[mr]		0	1000	0	transport	Reference: KEGG: --	--
Tr_Phe2_rt	Phe exporter	Phe[hr] -> Phe[cr]		0	1000	0	transport	Reference: KEGG: --	--
Tr_Phe3_rt	Phe importer	Phe[cr] -> Phe[mr]		0	1000	0	transport	Reference: KEGG: --	--
Tr_Pro2_rt	Pro importer	Pro[cr] -> Pro[hr]		0	1000	0	transport	Reference: KEGG: --	--
Tr_Ser2_rt	Ser exporter	Ser[hr] -> Ser[cr]		0	1000	0	transport	Reference: KEGG: --	--
Tr_Ser3_rt	Ser importer	Ser[cr] -> Ser[mr]		0	1000	0	transport	Reference: KEGG: --	--
Tr_Thr2_rt	Thr exporter	Thr[hr] -> Thr[cr]		0	1000	0	transport	Reference: KEGG: --	--
Tr_Thr3_rt	Thr importer	Thr[cr] -> Thr[mr]		0	1000	0	transport	Reference: KEGG: --	--
Tr_Trp2_rt	Trp exporter	Trp[hr] -> Trp[cr]		0	1000	0	transport	Reference: KEGG: --	--
Tr_Trp3_rt	Trp importer	Trp[cr] -> Trp[mr]		0	1000	0	transport	Reference: KEGG: --	--
Tr_Tyr2_rt	Tyr exporter	Tyr[hr] -> Tyr[cr]		0	1000	0	transport	Reference: KEGG: --	--
Tr_Tyr3_rt	Tyr importer	Tyr[cr] -> Tyr[mr]		0	1000	0	transport	Reference: KEGG: --	--
Tr_Val2_rt	Val exporter	Val[hr] -> Val[cr]		0	1000	0	transport	Reference: KEGG: --	--
Tr_Val3_rt	Val importer	Val[cr] -> Val[mr]		0	1000	0	transport	Reference: KEGG: --	--
Si_H_rt	Proton sink/source for charge balancing of im-/export	H[cr] <=>		0	0	0	im-/export	Reference: KEGG: --	--
Im_CO2_rt	Import CO2	CO2[cr] <=>		-1000	1000	0	import	Reference: KEGG: --	--
Ex_O2_rt	Export O2	O2[cr] <=>		-1000	1000	0	export	Reference: KEGG: --	--
Im_H2O_rt	Import H2O	H2O[cr] <=>		-1000	1000	0	import	Reference: KEGG: --	--
Im_Pi_rt	Import Pi	3 ATP[cr] + 3 H2O[cr] <=> Pi[hr] + 3 ADP[cr] + 3 Pi[cr]		-1000	1000	0	import	Reference: KEGG: --	--
Im_NO3_rt	Import NO3	2 ATP[cr] + 2 H2O[cr] <=> 2 ADP[cr] + 2 Pi[cr] + NO3[cr]		-1000	1000	0	import	Reference: Raghothama (1999) Annu Rev Plant Physiol Plant Mol Biol 50:665--693. KEGG: --	--
Im_SO4_rt	Import SO4	3 ATP[cr] + 3 H2O[cr] <=> 3 ADP[cr] + 3 Pi[cr] + SO4[cr]		-1000	1000	0	import	Reference: Mayer, M and Ludewig, U (2006) Plant Biol 8(4):522--528. KEGG: --	--
Sit_H_lf_cpls	Proton sink/source for charge balancing of im-/export	H[cs] <=> H[cl]		-1000	1000	0	im-/export	Reference: KEGG: --	--
Imt_H2O_lf_cpls	Import H2O	H2O[cs] <=> H2O[cl]		-1000	1000	0	import	Reference: KEGG: --	--
Imt_Pi_lf_cpls	Import Pi	Pi[cs] <=> Pi[cl]		-1000	1000	0	import	Reference: KEGG: --	--
Imt_NO3_lf_cpls	Import NO3	NO3[cs] <=> NO3[cl]		-1000	1000	0	import	Reference: Raghothama (1999) Annu Rev Plant Physiol Plant Mol Biol 50:665--693. KEGG: --	--
Imt_NH4_lf_cpls	Import NH4	NH4[cs] <=> NH4[cl]		-1000	1000	0	import	Reference: Meharg, AA and Blatt, MR (1995) J Membr Biol 145(1):49--66. KEGG: --	--
Imt_SO4_lf_cpls	Import SO4	SO4[cs] <=> SO4[cl]		-1000	1000	0	import	Reference: Mayer, M and Ludewig, U (2006) Plant Biol 8(4):522--528. KEGG: --	--
Imt_H2S_lf_cpls	Import H2S	H2S[cs] <=> H2S[cl]		-1000	1000	0	import	Reference: Buchner, P, et al. (2004) J Exp Bot, 55 (404):1765--1773. KEGG: --	--
Ext_Ala_c_lf_cpls	Export Ala	Ala[cl] -> Ala[cs]		-1000	1000	0	export	Reference: KEGG: --	--
Ext_Arg_c_lf_cpls	Export Arg	Arg[cl] -> Arg[cs]		-1000	1000	0	export	Reference: KEGG: --	--
Ext_Asn_c_lf_cpls	Export Asn	Asn[cl] -> Asn[cs]		-1000	1000	0	export	Reference: KEGG: --	--
Ext_Asp_c_lf_cpls	Export Asp	Asp[cl] -> Asp[cs]		-1000	1000	0	export	Reference: KEGG: --	--
Ext_Cys_c_lf_cpls	Export Cys	Cys[cl] -> Cys[cs]		-1000	1000	0	export	Reference: KEGG: --	--
Ext_Gln_c_lf_cpls	Export Gln	Gln[cl] -> Gln[cs]		-1000	1000	0	export	Reference: KEGG: --	--
Ext_Glu_c_lf_cpls	Export Glu	Glu[cl] -> Glu[cs]		-1000	1000	0	export	Reference: KEGG: --	--
Ext_Gly_c_lf_cpls	Export Gly	Gly[cl] -> Gly[cs]		-1000	1000	0	export	Reference: KEGG: --	--
Ext_His_c_lf_cpls	Export His	His[cl] -> His[cs]		-1000	1000	0	export	Reference: KEGG: --	--
Ext_Ile_c_lf_cpls	Export Ile	Ile[cl] -> Ile[cs]		-1000	1000	0	export	Reference: KEGG: --	--
Ext_Leu_c_lf_cpls	Export Leu	Leu[cl] -> Leu[cs]		-1000	1000	0	export	Reference: KEGG: --	--
Ext_Lys_c_lf_cpls	Export lys	Lys[cl] -> Lys[cs]		-1000	1000	0	export	Reference: KEGG: --	--
Ext_Met_c_lf_cpls	Export Met	Met[cl] -> Met[cs]		-1000	1000	0	export	Reference: KEGG: --	--
Ext_Phe_c_lf_cpls	Export Phe	Phe[cl] -> Phe[cs]		-1000	1000	0	export	Reference: KEGG: --	--
Ext_Pro_c_lf_cpls	Export Pro	Pro[cl] -> Pro[cs]		-1000	1000	0	export	Reference: KEGG: --	--
Ext_Ser_c_lf_cpls	Export Ser	Ser[cl] -> Ser[cs]		-1000	1000	0	export	Reference: KEGG: --	--
Ext_Thr_c_lf_cpls	Export Thr	Thr[cl] -> Thr[cs]		-1000	1000	0	export	Reference: KEGG: --	--
Ext_Trp_c_lf_cpls	Export Trp	Trp[cl] -> Trp[cs]		-1000	1000	0	export	Reference: KEGG: --	--
Ext_Tyr_c_lf_cpls	Export Tyr	Tyr[cl] -> Tyr[cs]		-1000	1000	0	export	Reference: KEGG: --	--
Ext_Val_c_lf_cpls	Export Val	Val[cl] -> Val[cs]		-1000	1000	0	export	Reference: KEGG: --	--
Ext_Suc_lf_cpls	Export sucrose	Suc[cl] -> Suc[cs]		-1000	1000	0	export	Reference: KEGG: --	--
Sit_H_st_cpsr	Proton sink/source for charge balancing of im-/export	H[cr] <=> H[cs]		-1000	1000	0	im-/export	Reference: KEGG: --	--
Imt_H2O_st_cpsr	Import H2O	H2O[cr] <=> H2O[cs]		-1000	1000	0	import	Reference: KEGG: --	--
Imt_Pi_st_cpsr	Import Pi	Pi[cr] <=> Pi[cs]		-1000	1000	0	import	Reference: KEGG: --	--
Imt_NO3_st_cpsr	Import NO3	NO3[cr] <=> NO3[cs]		-1000	1000	0	import	Reference: Raghothama (1999) Annu Rev Plant Physiol Plant Mol Biol 50:665--693. KEGG: --	--
Imt_NH4_st_cpsr	Import NH4	NH4[cr] <=> NH4[cs]		-1000	1000	0	import	Reference: Meharg, AA and Blatt, MR (1995) J Membr Biol 145(1):49--66. KEGG: --	--
Imt_SO4_st_cpsr	Import SO4	SO4[cr] <=> SO4[cs]		-1000	1000	0	import	Reference: Mayer, M and Ludewig, U (2006) Plant Biol 8(4):522--528. KEGG: --	--
Imt_H2S_st_cpsr	Import H2S	H2S[cr] <=> H2S[cs]		-1000	1000	0	import	Reference: Buchner, P, et al. (2004) J Exp Bot, 55 (404):1765--1773. KEGG: --	--
Ext_Ala_c_st_cpsr	Export Ala	Ala[cs] -> Ala[cr]		-1000	1000	0	export	Reference: KEGG: --	--
Ext_Arg_c_st_cpsr	Export Arg	Arg[cs] -> Arg[cr]		-1000	1000	0	export	Reference: KEGG: --	--
Ext_Asn_c_st_cpsr	Export Asn	Asn[cs] -> Asn[cr]		-1000	1000	0	export	Reference: KEGG: --	--
Ext_Asp_c_st_cpsr	Export Asp	Asp[cs] -> Asp[cr]		-1000	1000	0	export	Reference: KEGG: --	--
Ext_Cys_c_st_cpsr	Export Cys	Cys[cs] -> Cys[cr]		-1000	1000	0	export	Reference: KEGG: --	--
Ext_Gln_c_st_cpsr	Export Gln	Gln[cs] -> Gln[cr]		-1000	1000	0	export	Reference: KEGG: --	--
Ext_Glu_c_st_cpsr	Export Glu	Glu[cs] -> Glu[cr]		-1000	1000	0	export	Reference: KEGG: --	--
Ext_Gly_c_st_cpsr	Export Gly	Gly[cs] -> Gly[cr]		-1000	1000	0	export	Reference: KEGG: --	--
Ext_His_c_st_cpsr	Export His	His[cs] -> His[cr]		-1000	1000	0	export	Reference: KEGG: --	--
Ext_Ile_c_st_cpsr	Export Ile	Ile[cs] -> Ile[cr]		-1000	1000	0	export	Reference: KEGG: --	--
Ext_Leu_c_st_cpsr	Export Leu	Leu[cs] -> Leu[cr]		-1000	1000	0	export	Reference: KEGG: --	--
Ext_Lys_c_st_cpsr	Export lys	Lys[cs] -> Lys[cr]		-1000	1000	0	export	Reference: KEGG: --	--
Ext_Met_c_st_cpsr	Export Met	Met[cs] -> Met[cr]		-1000	1000	0	export	Reference: KEGG: --	--
Ext_Phe_c_st_cpsr	Export Phe	Phe[cs] -> Phe[cr]		-1000	1000	0	export	Reference: KEGG: --	--
Ext_Pro_c_st_cpsr	Export Pro	Pro[cs] -> Pro[cr]		-1000	1000	0	export	Reference: KEGG: --	--
Ext_Ser_c_st_cpsr	Export Ser	Ser[cs] -> Ser[cr]		-1000	1000	0	export	Reference: KEGG: --	--
Ext_Thr_c_st_cpsr	Export Thr	Thr[cs] -> Thr[cr]		-1000	1000	0	export	Reference: KEGG: --	--
Ext_Trp_c_st_cpsr	Export Trp	Trp[cs] -> Trp[cr]		-1000	1000	0	export	Reference: KEGG: --	--
Ext_Tyr_c_st_cpsr	Export Tyr	Tyr[cs] -> Tyr[cr]		-1000	1000	0	export	Reference: KEGG: --	--
Ext_Val_c_st_cpsr	Export Val	Val[cs] -> Val[cr]		-1000	1000	0	export	Reference: KEGG: --	--
Ext_Suc_st_cpsr	Export sucrose	Suc[cs] -> Suc[cr]		-1000	1000	0	export	Reference: KEGG: --	--
Sit_H_lf_cpsr	Proton sink/source for charge balancing of im-/export	H[cr] <=> H[cl]		-1000	1000	0	im-/export	Reference: KEGG: --	--
Imt_H2O_lf_cpsr	Import H2O	H2O[cr] <=> H2O[cl]		-1000	1000	0	import	Reference: KEGG: --	--
Imt_Pi_lf_cpsr	Import Pi	Pi[cr] <=> Pi[cl]		-1000	1000	0	import	Reference: KEGG: --	--
Imt_NO3_lf_cpsr	Import NO3	NO3[cr] <=> NO3[cl]		-1000	1000	0	import	Reference: Raghothama (1999) Annu Rev Plant Physiol Plant Mol Biol 50:665--693. KEGG: --	--
Imt_NH4_lf_cpsr	Import NH4	NH4[cr] <=> NH4[cl]		-1000	1000	0	import	Reference: Meharg, AA and Blatt, MR (1995) J Membr Biol 145(1):49--66. KEGG: --	--
Imt_SO4_lf_cpsr	Import SO4	SO4[cr] <=> SO4[cl]		-1000	1000	0	import	Reference: Mayer, M and Ludewig, U (2006) Plant Biol 8(4):522--528. KEGG: --	--
Imt_H2S_lf_cpsr	Import H2S	H2S[cr] <=> H2S[cl]		-1000	1000	0	import	Reference: Buchner, P, et al. (2004) J Exp Bot, 55 (404):1765--1773. KEGG: --	--
Ext_Ala_c_lf_cpsr	Export Ala	Ala[cl] -> Ala[cr]		-1000	1000	0	export	Reference: KEGG: --	--
Ext_Arg_c_lf_cpsr	Export Arg	Arg[cl] -> Arg[cr]		-1000	1000	0	export	Reference: KEGG: --	--
Ext_Asn_c_lf_cpsr	Export Asn	Asn[cl] -> Asn[cr]		-1000	1000	0	export	Reference: KEGG: --	--
Ext_Asp_c_lf_cpsr	Export Asp	Asp[cl] -> Asp[cr]		-1000	1000	0	export	Reference: KEGG: --	--
Ext_Cys_c_lf_cpsr	Export Cys	Cys[cl] -> Cys[cr]		-1000	1000	0	export	Reference: KEGG: --	--
Ext_Gln_c_lf_cpsr	Export Gln	Gln[cl] -> Gln[cr]		-1000	1000	0	export	Reference: KEGG: --	--
Ext_Glu_c_lf_cpsr	Export Glu	Glu[cl] -> Glu[cr]		-1000	1000	0	export	Reference: KEGG: --	--
Ext_Gly_c_lf_cpsr	Export Gly	Gly[cl] -> Gly[cr]		-1000	1000	0	export	Reference: KEGG: --	--
Ext_His_c_lf_cpsr	Export His	His[cl] -> His[cr]		-1000	1000	0	export	Reference: KEGG: --	--
Ext_Ile_c_lf_cpsr	Export Ile	Ile[cl] -> Ile[cr]		-1000	1000	0	export	Reference: KEGG: --	--
Ext_Leu_c_lf_cpsr	Export Leu	Leu[cl] -> Leu[cr]		-1000	1000	0	export	Reference: KEGG: --	--
Ext_Lys_c_lf_cpsr	Export lys	Lys[cl] -> Lys[cr]		-1000	1000	0	export	Reference: KEGG: --	--
Ext_Met_c_lf_cpsr	Export Met	Met[cl] -> Met[cr]		-1000	1000	0	export	Reference: KEGG: --	--
Ext_Phe_c_lf_cpsr	Export Phe	Phe[cl] -> Phe[cr]		-1000	1000	0	export	Reference: KEGG: --	--
Ext_Pro_c_lf_cpsr	Export Pro	Pro[cl] -> Pro[cr]		-1000	1000	0	export	Reference: KEGG: --	--
Ext_Ser_c_lf_cpsr	Export Ser	Ser[cl] -> Ser[cr]		-1000	1000	0	export	Reference: KEGG: --	--
Ext_Thr_c_lf_cpsr	Export Thr	Thr[cl] -> Thr[cr]		-1000	1000	0	export	Reference: KEGG: --	--
Ext_Trp_c_lf_cpsr	Export Trp	Trp[cl] -> Trp[cr]		-1000	1000	0	export	Reference: KEGG: --	--
Ext_Tyr_c_lf_cpsr	Export Tyr	Tyr[cl] -> Tyr[cr]		-1000	1000	0	export	Reference: KEGG: --	--
Ext_Val_c_lf_cpsr	Export Val	Val[cl] -> Val[cr]		-1000	1000	0	export	Reference: KEGG: --	--
Ext_Suc_lf_cpsr	Export sucrose	Suc[cl] -> Suc[cr]		-1000	1000	0	export	Reference: KEGG: --	--
Tr_Asp_c_m_lf	leaf asp transporter	Asp[cl] -> Asp[ml]		-1000	1000	0	Transport
Tr_Asp_c_m_st	stem asp transporter	Asp[cs] -> Asp[ms]		-1000	1000	0	Transport
Tr_Asp_c_m_rt	root asp transporter	Asp[cr] -> Asp[mr]		-1000	1000	0	Transport
Xylose_lf	Xylose_lf	2 H2O[cl] + UDPG[cl] + 2 NAD[cl] -> H[cl] + CO2[cl] + UDP[cl] + 2 NADH[cl] + D-Xylose[cl]		0	1000	0
Lignin_1_lf	Lignin_1	Phe[cl] <=> NH4[cl] + trans-Cinnamate[cl]	((AT2G37040)OR(AT3G10340)OR(AT3G53260)OR(AT5G04230))	-1000	1000		NA
Lignin_2_lf	Lignin_2	Tyr[cl] -> Coumarate[cl] + NH4[cl]		-1000	1000		NA
Lignin_3_lf	Lignin_3	H[cl] + NADPH[cl] + O2[cl] + trans-Cinnamate[cl] -> Coumarate[cl] + H2O[cl] + NADP[cl]	(AT2G30490)	0	1000		NA
Lignin_4_lf	Lignin_4	ATP[cl] + CoA[cl] + trans-Cinnamate[cl] -> AMP[cl] + Cinnamoyl-CoA[cl] + Pi[cl]	((AT1G20480)OR(AT1G51680)OR(AT1G62940)OR(AT1G65060)OR(AT3G21230)OR(AT3G21240)OR(AT4G05160))	-1000	1000		NA
Lignin_5_lf	Lignin_5	Coumarate[cl] -> Hydroxystyrene[cl] + CO2[cl]	(AT4G09520)	-1000	1000		NA
Lignin_6_lf	Lignin_6	Coumarate[cl] + O2[cl] -> Dihydroxy-trans-cinnamate[cl] + H2O[cl]		0	1000		NA
Lignin_7_lf	Lignin_7	Coumarate[cl] -> Dihydroxy-trans-cinnamate[cl]	((AT1G74540)OR(AT1G74550)OR(AT2G40890))	0	1000		NA
Lignin_8_lf	Lignin_8	Coumarate[cl] + ATP[cl] + CoA[cl] -> AMP[cl] + PPi[cl] + Coumaroyl-CoA[cl]	((AT1G20480)OR(AT1G51680)OR(AT1G62940)OR(AT1G65060)OR(AT3G21230)OR(AT3G21240)OR(AT4G05160))	-1000	1000		NA
Lignin_9_lf	Lignin_9	3 M-CoA[cl] + Coumaroyl-CoA[cl] -> 3 CO2[cl] + 4 CoA[cl] + Isosalipurpol[cl]	((AT1G02050)OR(AT5G13930))	-1000	1000		NA
Lignin_10_lf	Lignin_10	NADPH[cl] + Coumaroyl-CoA[cl] -> Hydroxycinnamyl-aldehyde[cl] + CoA[cl] + NADP[cl]	((AT1G15950)OR(AT1G80820))	-1000	1000		NA
Lignin_11_lf	Lignin_11	Naringenin[cl] -> Isosalipurpol[cl]	((AT3G55120)OR(AT5G66220))	-1000	1000		NA
Lignin_12_lf	Lignin_12	Coumaryl-alcohol[cl] + NADP[cl] <=> Hydroxycinnamyl-aldehyde[cl] + NADPH[cl]	((AT3G19450)OR(AT4G34230))	-1000	1000		NA
Lignin_13_lf	Lignin_13	Coumaroyl-CoA[cl] -> Caffeoyl-CoA[cl]	((AT1G74540)OR(AT1G74550)OR(AT2G40890))	0	1000		NA
Lignin_14_lf	Lignin_14	Caffeoyl-CoA[cl] + 3 M-CoA[cl] -> 3 CO2[cl] + 4 CoA[cl] + Eriodictyol-chalcone[cl]	((AT1G02050)OR(AT5G13930))	-1000	1000		NA
Lignin_15_lf	Lignin_15	Caffeoyl-CoA[cl] + aMet[cl] -> Feruloyl-CoA[cl] + H-Cys[cl]	((AT1G24735)OR(AT4G34050))	-1000	1000		NA
Lignin_16_lf	Lignin_16	Dihydroxy-trans-cinnamate[cl] + ATP[cl] + CoA[cl] -> AMP[cl] + Caffeoyl-CoA[cl] + PPi[cl]	((AT1G20480)OR(AT1G51680)OR(AT1G62940)OR(AT1G65060)OR(AT3G21230)OR(AT3G21240)OR(AT4G05160))	-1000	1000		NA
Lignin_17_lf	Lignin_17	Caffeic-aldehyde[cl] + CoA[cl] + NADP[cl] <=> Caffeoyl-CoA[cl] + H[cl] + NADPH[cl]	(AT1G15950)	-1000	1000		NA
Lignin_18_lf	Lignin_18	ATP[cl] + CoA[cl] + Ferulate[cl] <=> AMP[cl] + Feruloyl-CoA[cl] + PPi[cl]	((AT1G20480)OR(AT1G51680)OR(AT1G62940)OR(AT1G65060)OR(AT3G21230)OR(AT3G21240)OR(AT4G05160))	-1000	1000		NA
Lignin_19_lf	Lignin_19	Feruloyl-CoA[cl] + H[cl] + NADPH[cl] <=> CoA[cl] + Coniferyl-aldehyde[cl] + NADP[cl]	((AT1G15950)OR(AT1G80820))	0	1000		NA
Lignin_20_lf	Lignin_20	Feruloyl-CoA[cl] + 3 M-CoA[cl] <=> 3 CO2[cl] + 4 CoA[cl] + Homoeriodictyol-chalcone[cl]	((AT1G02050)OR(AT5G13930))	-1000	1000		NA
Lignin_21_lf	Lignin_21	Dihydroxy-trans-cinnamate[cl] + aMet[cl] <=> Ferulate[cl] + H-Cys[cl]		-1000	1000		NA
Lignin_22_lf	Lignin_22	Ferulate[cl] + H[cl] + NADPH[cl] + O2[cl] <=> Hydroxyferulate[cl] + H2O[cl] + NADP[cl]	((AT1G74540)OR(AT1G74550)OR(AT2G40890)OR(AT3G24200)OR(AT3G50660)OR(AT4G25700)OR(AT4G36220)OR(AT5G04330)OR(AT5G52570))	-1000	1000		NA
Lignin_23_lf	Lignin_23	Coniferyl-alcohol[cl] + NADP[cl] <=> Coniferyl-aldehyde[cl] + H[cl] + NADPH[cl]		-1000	1000		NA
Lignin_24_lf	Lignin_24	Hydroxyferulate[cl] + aMet[cl] <=> H-Cys[cl] + Sinapate[cl]		-1000	1000		NA
Lignin_25_lf	Lignin_25	H2O[cl] + NAD[cl] + Sinapoyl-aldehyde[cl] <=> H[cl] + NADH[cl] + Sinapate[cl]	(AT3G24503)	0	1000		NA
Lignin_26_lf	Lignin_26	ATP[cl] + CoA[cl] + Sinapate[cl] <=> AMP[cl] + PPi[cl] + Sinapoyl-CoA[cl]	((AT1G20480)OR(AT1G51680)OR(AT1G62940)OR(AT1G65060)OR(AT3G21230)OR(AT3G21240)OR(AT4G05160))	0	1000		NA
Lignin_27_lf	Lignin_27	NADPH[cl] + Sinapoyl-aldehyde[cl] <=> NADP[cl] + Sinapyl_alcohol[cl]	((AT3G19450)OR(AT4G34230))	-1000	1000		NA
Lignin_28_lf	Lignin_28	H[cl] + NADPH[cl] + Sinapoyl-CoA[cl] <=> CoA[cl] + NADP[cl] + Sinapoyl-aldehyde[cl]	((AT1G15950)OR(AT1G80820))	0	1000		NA
Fatty_acid_lf	Fatty_acid_lf	7 M-ACP[hl] + A-CoA[hl] + 7 NADH[hl] + 7 NADPH[hl] -> 6 H2O[hl] + 7 NAD[hl] + 7 NADP[hl] + 7 ACP[hl] + Hexadecanoic_acid[hl] + CoA[hl]		0	1000	0
Xylose_st	Xylose_st	2 H2O[cs] + UDPG[cs] + 2 NAD[cs] -> H[cs] + CO2[cs] + UDP[cs] + 2 NADH[cs] + D-Xylose[cs]		0	1000	0
Lignin_1_st	Lignin_1	Phe[cs] <=> NH4[cs] + trans-Cinnamate[cs]	((AT2G37040)OR(AT3G10340)OR(AT3G53260)OR(AT5G04230))	-1000	1000	0
Lignin_2_st	Lignin_2	Tyr[cs] -> Coumarate[cs] + NH4[cs]		-1000	1000	0
Lignin_3_st	Lignin_3	H[cs] + NADPH[cs] + O2[cs] + trans-Cinnamate[cs] -> Coumarate[cs] + H2O[cs] + NADP[cs]	(AT2G30490)	0	1000	0
Lignin_4_st	Lignin_4	ATP[cs] + CoA[cs] + trans-Cinnamate[cs] -> AMP[cs] + Cinnamoyl-CoA[cs] + Pi[cs]	((AT1G20480)OR(AT1G51680)OR(AT1G62940)OR(AT1G65060)OR(AT3G21230)OR(AT3G21240)OR(AT4G05160))	-1000	1000	0
Lignin_5_st	Lignin_5	Coumarate[cs] -> Hydroxystyrene[cs] + CO2[cs]	(AT4G09520)	-1000	1000	0
Lignin_6_st	Lignin_6	Coumarate[cs] + O2[cs] -> Dihydroxy-trans-cinnamate[cs] + H2O[cs]		0	1000	0
Lignin_7_st	Lignin_7	Coumarate[cs] -> Dihydroxy-trans-cinnamate[cs]	((AT1G74540)OR(AT1G74550)OR(AT2G40890))	0	1000	0
Lignin_8_st	Lignin_8	Coumarate[cs] + ATP[cs] + CoA[cs] -> AMP[cs] + PPi[cs] + Coumaroyl-CoA[cs]	((AT1G20480)OR(AT1G51680)OR(AT1G62940)OR(AT1G65060)OR(AT3G21230)OR(AT3G21240)OR(AT4G05160))	-1000	1000	0
Lignin_9_st	Lignin_9	3 M-CoA[cs] + Coumaroyl-CoA[cs] -> 3 CO2[cs] + 4 CoA[cs] + Isosalipurpol[cs]	((AT1G02050)OR(AT5G13930))	-1000	1000	0
Lignin_10_st	Lignin_10	NADPH[cs] + Coumaroyl-CoA[cs] -> Hydroxycinnamyl-aldehyde[cs] + CoA[cs] + NADP[cs]	((AT1G15950)OR(AT1G80820))	-1000	1000	0
Lignin_11_st	Lignin_11	Naringenin[cs] -> Isosalipurpol[cs]	((AT3G55120)OR(AT5G66220))	-1000	1000	0
Lignin_12_st	Lignin_12	Coumaryl-alcohol[cs] + NADP[cs] <=> Hydroxycinnamyl-aldehyde[cs] + NADPH[cs]	((AT3G19450)OR(AT4G34230))	-1000	1000	0
Lignin_13_st	Lignin_13	Coumaroyl-CoA[cs] -> Caffeoyl-CoA[cs]	((AT1G74540)OR(AT1G74550)OR(AT2G40890))	0	1000	0
Lignin_14_st	Lignin_14	Caffeoyl-CoA[cs] + 3 M-CoA[cs] -> 3 CO2[cs] + 4 CoA[cs] + Eriodictyol-chalcone[cs]	((AT1G02050)OR(AT5G13930))	-1000	1000	0
Lignin_15_st	Lignin_15	Caffeoyl-CoA[cs] + aMet[cs] -> Feruloyl-CoA[cs] + H-Cys[cs]	((AT1G24735)OR(AT4G34050))	-1000	1000	0
Lignin_16_st	Lignin_16	Dihydroxy-trans-cinnamate[cs] + ATP[cs] + CoA[cs] -> AMP[cs] + Caffeoyl-CoA[cs] + PPi[cs]	((AT1G20480)OR(AT1G51680)OR(AT1G62940)OR(AT1G65060)OR(AT3G21230)OR(AT3G21240)OR(AT4G05160))	-1000	1000	0
Lignin_17_st	Lignin_17	Caffeic-aldehyde[cs] + CoA[cs] + NADP[cs] <=> Caffeoyl-CoA[cs] + H[cs] + NADPH[cs]	(AT1G15950)	-1000	1000	0
Lignin_18_st	Lignin_18	ATP[cs] + CoA[cs] + Ferulate[cs] <=> AMP[cs] + Feruloyl-CoA[cs] + PPi[cs]	((AT1G20480)OR(AT1G51680)OR(AT1G62940)OR(AT1G65060)OR(AT3G21230)OR(AT3G21240)OR(AT4G05160))	-1000	1000	0
Lignin_19_st	Lignin_19	Feruloyl-CoA[cs] + H[cs] + NADPH[cs] <=> CoA[cs] + Coniferyl-aldehyde[cs] + NADP[cs]	((AT1G15950)OR(AT1G80820))	0	1000	0
Lignin_20_st	Lignin_20	Feruloyl-CoA[cs] + 3 M-CoA[cs] <=> 3 CO2[cs] + 4 CoA[cs] + Homoeriodictyol-chalcone[cs]	((AT1G02050)OR(AT5G13930))	-1000	1000	0
Lignin_21_st	Lignin_21	Dihydroxy-trans-cinnamate[cs] + aMet[cs] <=> Ferulate[cs] + H-Cys[cs]		-1000	1000	0
Lignin_22_st	Lignin_22	Ferulate[cs] + H[cs] + NADPH[cs] + O2[cs] <=> Hydroxyferulate[cs] + H2O[cs] + NADP[cs]	((AT1G74540)OR(AT1G74550)OR(AT2G40890)OR(AT3G24200)OR(AT3G50660)OR(AT4G25700)OR(AT4G36220)OR(AT5G04330)OR(AT5G52570))	-1000	1000	0
Lignin_23_st	Lignin_23	Coniferyl-alcohol[cs] + NADP[cs] <=> Coniferyl-aldehyde[cs] + H[cs] + NADPH[cs]		-1000	1000	0
Lignin_24_st	Lignin_24	Hydroxyferulate[cs] + aMet[cs] <=> H-Cys[cs] + Sinapate[cs]		-1000	1000	0
Lignin_25_st	Lignin_25	H2O[cs] + NAD[cs] + Sinapoyl-aldehyde[cs] <=> H[cs] + NADH[cs] + Sinapate[cs]	(AT3G24503)	0	1000	0
Lignin_26_st	Lignin_26	ATP[cs] + CoA[cs] + Sinapate[cs] <=> AMP[cs] + PPi[cs] + Sinapoyl-CoA[cs]	((AT1G20480)OR(AT1G51680)OR(AT1G62940)OR(AT1G65060)OR(AT3G21230)OR(AT3G21240)OR(AT4G05160))	0	1000	0
Lignin_27_st	Lignin_27	NADPH[cs] + Sinapoyl-aldehyde[cs] <=> NADP[cs] + Sinapyl_alcohol[cs]	((AT3G19450)OR(AT4G34230))	-1000	1000	0
Lignin_28_st	Lignin_28	H[cs] + NADPH[cs] + Sinapoyl-CoA[cs] <=> CoA[cs] + NADP[cs] + Sinapoyl-aldehyde[cs]	((AT1G15950)OR(AT1G80820))	0	1000	0
Fatty_acid_st	Fatty_acid_st	7 M-ACP[hs] + A-CoA[hs] + 7 NADH[hs] + 7 NADPH[hs] -> 6 H2O[hs] + 7 NAD[hs] + 7 NADP[hs] + 7 ACP[hs] + Hexadecanoic_acid[hs] + CoA[hs]		0	1000	0
Xylose_rt	Xylose_rt	2 H2O[cr] + UDPG[cr] + 2 NAD[cr] -> H[cr] + CO2[cr] + UDP[cr] + 2 NADH[cr] + D-Xylose[cr]		0	1000	0
Lignin_1_rt	Lignin_1	Phe[cr] <=> NH4[cr] + trans-Cinnamate[cr]	((AT2G37040)OR(AT3G10340)OR(AT3G53260)OR(AT5G04230))	-1000	1000	0
Lignin_2_rt	Lignin_2	Tyr[cr] -> Coumarate[cr] + NH4[cr]		-1000	1000	0
Lignin_3_rt	Lignin_3	H[cr] + NADPH[cr] + O2[cr] + trans-Cinnamate[cr] -> Coumarate[cr] + H2O[cr] + NADP[cr]	(AT2G30490)	0	1000	0
Lignin_4_rt	Lignin_4	ATP[cr] + CoA[cr] + trans-Cinnamate[cr] -> AMP[cr] + Cinnamoyl-CoA[cr] + Pi[cr]	((AT1G20480)OR(AT1G51680)OR(AT1G62940)OR(AT1G65060)OR(AT3G21230)OR(AT3G21240)OR(AT4G05160))	-1000	1000	0
Lignin_5_rt	Lignin_5	Coumarate[cr] -> Hydroxystyrene[cr] + CO2[cr]	(AT4G09520)	-1000	1000	0
Lignin_6_rt	Lignin_6	Coumarate[cr] + O2[cr] -> Dihydroxy-trans-cinnamate[cr] + H2O[cr]		0	1000	0
Lignin_7_rt	Lignin_7	Coumarate[cr] -> Dihydroxy-trans-cinnamate[cr]	((AT1G74540)OR(AT1G74550)OR(AT2G40890))	0	1000	0
Lignin_8_rt	Lignin_8	Coumarate[cr] + ATP[cr] + CoA[cr] -> AMP[cr] + PPi[cr] + Coumaroyl-CoA[cr]	((AT1G20480)OR(AT1G51680)OR(AT1G62940)OR(AT1G65060)OR(AT3G21230)OR(AT3G21240)OR(AT4G05160))	-1000	1000	0
Lignin_9_rt	Lignin_9	3 M-CoA[cr] + Coumaroyl-CoA[cr] -> 3 CO2[cr] + 4 CoA[cr] + Isosalipurpol[cr]	((AT1G02050)OR(AT5G13930))	-1000	1000	0
Lignin_10_rt	Lignin_10	NADPH[cr] + Coumaroyl-CoA[cr] -> Hydroxycinnamyl-aldehyde[cr] + CoA[cr] + NADP[cr]	((AT1G15950)OR(AT1G80820))	-1000	1000	0
Lignin_11_rt	Lignin_11	Naringenin[cr] -> Isosalipurpol[cr]	((AT3G55120)OR(AT5G66220))	-1000	1000	0
Lignin_12_rt	Lignin_12	Coumaryl-alcohol[cr] + NADP[cr] <=> Hydroxycinnamyl-aldehyde[cr] + NADPH[cr]	((AT3G19450)OR(AT4G34230))	-1000	1000	0
Lignin_13_rt	Lignin_13	Coumaroyl-CoA[cr] -> Caffeoyl-CoA[cr]	((AT1G74540)OR(AT1G74550)OR(AT2G40890))	0	1000	0
Lignin_14_rt	Lignin_14	Caffeoyl-CoA[cr] + 3 M-CoA[cr] -> 3 CO2[cr] + 4 CoA[cr] + Eriodictyol-chalcone[cr]	((AT1G02050)OR(AT5G13930))	-1000	1000	0
Lignin_15_rt	Lignin_15	Caffeoyl-CoA[cr] + aMet[cr] -> Feruloyl-CoA[cr] + H-Cys[cr]	((AT1G24735)OR(AT4G34050))	-1000	1000	0
Lignin_16_rt	Lignin_16	Dihydroxy-trans-cinnamate[cr] + ATP[cr] + CoA[cr] -> AMP[cr] + Caffeoyl-CoA[cr] + PPi[cr]	((AT1G20480)OR(AT1G51680)OR(AT1G62940)OR(AT1G65060)OR(AT3G21230)OR(AT3G21240)OR(AT4G05160))	-1000	1000	0
Lignin_17_rt	Lignin_17	Caffeic-aldehyde[cr] + CoA[cr] + NADP[cr] <=> Caffeoyl-CoA[cr] + H[cr] + NADPH[cr]	(AT1G15950)	-1000	1000	0
Lignin_18_rt	Lignin_18	ATP[cr] + CoA[cr] + Ferulate[cr] <=> AMP[cr] + Feruloyl-CoA[cr] + PPi[cr]	((AT1G20480)OR(AT1G51680)OR(AT1G62940)OR(AT1G65060)OR(AT3G21230)OR(AT3G21240)OR(AT4G05160))	-1000	1000	0
Lignin_19_rt	Lignin_19	Feruloyl-CoA[cr] + H[cr] + NADPH[cr] <=> CoA[cr] + Coniferyl-aldehyde[cr] + NADP[cr]	((AT1G15950)OR(AT1G80820))	0	1000	0
Lignin_20_rt	Lignin_20	Feruloyl-CoA[cr] + 3 M-CoA[cr] <=> 3 CO2[cr] + 4 CoA[cr] + Homoeriodictyol-chalcone[cr]	((AT1G02050)OR(AT5G13930))	-1000	1000	0
Lignin_21_rt	Lignin_21	Dihydroxy-trans-cinnamate[cr] + aMet[cr] <=> Ferulate[cr] + H-Cys[cr]		-1000	1000	0
Lignin_22_rt	Lignin_22	Ferulate[cr] + H[cr] + NADPH[cr] + O2[cr] <=> Hydroxyferulate[cr] + H2O[cr] + NADP[cr]	((AT1G74540)OR(AT1G74550)OR(AT2G40890)OR(AT3G24200)OR(AT3G50660)OR(AT4G25700)OR(AT4G36220)OR(AT5G04330)OR(AT5G52570))	-1000	1000	0
Lignin_23_rt	Lignin_23	Coniferyl-alcohol[cr] + NADP[cr] <=> Coniferyl-aldehyde[cr] + H[cr] + NADPH[cr]		-1000	1000	0
Lignin_24_rt	Lignin_24	Hydroxyferulate[cr] + aMet[cr] <=> H-Cys[cr] + Sinapate[cr]		-1000	1000	0
Lignin_25_rt	Lignin_25	H2O[cr] + NAD[cr] + Sinapoyl-aldehyde[cr] <=> H[cr] + NADH[cr] + Sinapate[cr]	(AT3G24503)	0	1000	0
Lignin_26_rt	Lignin_26	ATP[cr] + CoA[cr] + Sinapate[cr] <=> AMP[cr] + PPi[cr] + Sinapoyl-CoA[cr]	((AT1G20480)OR(AT1G51680)OR(AT1G62940)OR(AT1G65060)OR(AT3G21230)OR(AT3G21240)OR(AT4G05160))	0	1000	0
Lignin_27_rt	Lignin_27	NADPH[cr] + Sinapoyl-aldehyde[cr] <=> NADP[cr] + Sinapyl_alcohol[cr]	((AT3G19450)OR(AT4G34230))	-1000	1000	0
Lignin_28_rt	Lignin_28	H[cr] + NADPH[cr] + Sinapoyl-CoA[cr] <=> CoA[cr] + NADP[cr] + Sinapoyl-aldehyde[cr]	((AT1G15950)OR(AT1G80820))	0	1000	0
Fatty_acid_rt	Fatty_acid_rt	7 M-ACP[hr] + A-CoA[hr] + 7 NADH[hr] + 7 NADPH[hr] -> 6 H2O[hr] + 7 NAD[hr] + 7 NADP[hr] + 7 ACP[hr] + Hexadecanoic_acid[hr] + CoA[hr]		0	1000	0
Biomass_lf	Leaf biomass	0.04 Coumaryl-alcohol[cl] + 2.436 ATP[cl] + 0.0068 CTP[cl] + 0.305 cellulose3[cl] + 0.048 Coniferyl-alcohol[cl] + 0.282 D-Xylose[cl] + 0.009 GTP[cl] + 0.053 Glc[cl] + 0.136 Gly[cl] + 0.23 Hexadecanoic_acid[hl] + 0.1074 Ala[cl] + 0.166 Arg[cl] + 0.388 Asn[cl] + 0.162 Asp[cl] + 0.024 Cys[cl] + 0.397 Glu[cl] + 0.346 Gln[cl] + 0.026 His[cl] + 0.06 Ile[cl] + 0.14 Leu[cl] + 0.07 Lys[cl] + 0.002 Met[cl]…		0.01	0.01	0
Biomass_st	Stem biomass	0.069 Coumaryl-alcohol[cs] + 2.1338 ATP[cs] + 0.0053 CTP[cs] + 0.389 cellulose3[cs] + 0.083 Coniferyl-alcohol[cs] + 0.36 D-Xylose[cs] + 0.0071 GTP[cs] + 0.088 Glc[cs] + 0.112 Gly[cs] + 0.09 Hexadecanoic_acid[hs] + 0.0886 Ala[cs] + 0.137 Arg[cs] + 0.32 Asn[cs] + 0.134 Asp[cs] + 0.0198 Cys[cs] + 0.328 Glu[cs] + 0.285 Gln[cs] + 0.0214 His[cs] + 0.049 Ile[cs] + 0.115 Leu[cs] + 0.057 Lys[cs] + 0.001 M…		0.01	0.01	0
Biomass_rt	Root biomass	0.062 Coumaryl-alcohol[cr] + 1.7804 ATP[cr] + 0.0533 CTP[cr] + 0.453 cellulose3[cr] + 0.074 Coniferyl-alcohol[cr] + 0.419 D-Xylose[cr] + 0.0599 GTP[cr] + 0.045 Glc[cr] + 0.083 Gly[cr] + 0.06 Hexadecanoic_acid[hr] + 0.0656 Ala[cr] + 0.101 Arg[cr] + 0.237 Asn[cr] + 0.099 Asp[cr] + 0.0147 Cys[cr] + 0.243 Glu[cr] + 0.211 Gln[cr] + 0.0159 His[cr] + 0.036 Ile[cr] + 0.085 Leu[cr] + 0.042 Lys[cr] + 0.001…		0.01	0.01	0
Cyto_Transaldolase_lf	Cyto_Transaldolase_lf	GAP[cl] + S7P[cl] <=> F6P[cl] + E4P[cl]	(AT5G13420)	-1000	1000	0
Cyto_Transketolase1_lf	Cyto_Transketolase1_lf	R5P[cl] + X5P[cl] <=> GAP[cl] + S7P[cl]	((AT3G60750)OR(AT2G45290))	-1000	1000	0
Cyto_Transketolase2_lf	Cyto_Transketolase2_lf	F6P[cl] + GAP[cl] <=> E4P[cl] + X5P[cl]	((AT3G60750)OR(AT2G45290))	-1000	1000	0
G6PDH_c_lf	G6P dehydrogenase	NADP[cl] + G6P[cl] -> H[cl] + NADPH[cl] + GLP[cl]	((AT3G27300)OR(AT5G40760))	-1000	1000	0
6PGL_c_lf	6-Phosphogluconolactonase	H2O[cl] + GLP[cl] -> H[cl] + 6PG[cl]	((AT1G13700)OR(AT3G49360)OR(AT5G24420)OR(AT5G24410))	-1000	1000	0
6PGDHNAD_c_lf	6PG dehydrogenase	NAD[cl] + 6PG[cl] <=> CO2[cl] + Ru5P[cl] + NADH[cl]	((AT3G02360)OR(AT1G64190)OR(AT5G41670))	0	1000	0
6PGDHNADP_c_lf	6PG dehydrogenase	NADP[cl] + 6PG[cl] <=> NADPH[cl] + CO2[cl] + Ru5P[cl]	((AT3G02360)OR(AT1G64190)OR(AT5G41670))	0	1000	0
Cyto_pentose_isomerase_lf	Cyto_pentose_isomerase	Ru5P[cl] <=> R5P[cl]	((AT3G04880)OR(AT5G44520)OR(AT1G71100)OR(AT2G01290))	-1000	1000	0
Cyto_pentose_epimerase_lf	Cyto_pentose_epimerase_lf	Ru5P[cl] <=> X5P[cl]	((AT1G63290)OR(AT3G01850)OR(AT5G61410))	-1000	1000	0
XPT_lf	Pentose-phosphate_transporter_lf	X5P[cl] + Pi[hl] <=> X5P[hl] + Pi[cl]	(AT5G17630)	-1000	1000	0
Cyto_Transaldolase_st	Cyto_Transaldolase_st	GAP[cs] + S7P[cs] <=> F6P[cs] + E4P[cs]	(AT5G13420)	-1000	1000	0
Cyto_Transketolase1_st	Cyto_Transketolase1_st	R5P[cs] + X5P[cs] <=> GAP[cs] + S7P[cs]	((AT3G60750)OR(AT2G45290))	0	1000	0
Cyto_Transketolase2_st	Cyto_Transketolase2_st	F6P[cs] + GAP[cs] <=> E4P[cs] + X5P[cs]	((AT3G60750)OR(AT2G45290))	-1000	1000	0
G6PDH_c_st	G6P dehydrogenase	NADP[cs] + G6P[cs] -> H[cs] + NADPH[cs] + GLP[cs]	((AT3G27300)OR(AT5G40760))	-1000	1000	0
6PGL_c_st	6-Phosphogluconolactonase	H2O[cs] + GLP[cs] -> H[cs] + 6PG[cs]	((AT1G13700)OR(AT3G49360)OR(AT5G24420)OR(AT5G24410))	-1000	1000	0
6PGDHNAD_c_st	6PG dehydrogenase	NAD[cs] + 6PG[cs] <=> CO2[cs] + Ru5P[cs] + NADH[cs]	((AT3G02360)OR(AT1G64190)OR(AT5G41670))	0	1000	0
6PGDHNADP_c_st	6PG dehydrogenase	NADP[cs] + 6PG[cs] <=> NADPH[cs] + CO2[cs] + Ru5P[cs]	((AT3G02360)OR(AT1G64190)OR(AT5G41670))	0	1000	0
Cyto_pentose_isomerase_st	Cyto_pentose_isomerase_st	Ru5P[cs] <=> R5P[cs]	((AT3G04880)OR(AT5G44520)OR(AT1G71100)OR(AT2G01290))	-1000	1000	0
Cyto_pentose_epimerase_st	Cyto_pentose_epimerase_st	Ru5P[cs] <=> X5P[cs]	((AT1G63290)OR(AT3G01850)OR(AT5G61410))	-1000	1000	0
XPT_st	Pentose-phosphate_transporter_st	X5P[cs] + Pi[hs] <=> X5P[hs] + Pi[cs]	(AT5G17630)	-1000	1000	0
Cyto_Transaldolase_rt	Cyto_Transaldolase_rt	GAP[cr] + S7P[cr] <=> F6P[cr] + E4P[cr]	(AT5G13420)	-1000	1000	0
Cyto_Transketolase1_rt	Cyto_Transketolase1_rt	R5P[cr] + X5P[cr] <=> GAP[cr] + S7P[cr]	((AT3G60750)OR(AT2G45290))	0	1000	0
Cyto_Transketolase2_rt	Cyto_Transketolase2_rt	F6P[cr] + GAP[cr] <=> E4P[cr] + X5P[cr]	((AT3G60750)OR(AT2G45290))	-1000	1000	0
G6PDH_c_rt	G6P dehydrogenase	NADP[cr] + G6P[cr] -> H[cr] + NADPH[cr] + GLP[cr]	((AT3G27300)OR(AT5G40760))	-1000	1000	0
6PGL_c_rt	6-Phosphogluconolactonase	H2O[cr] + GLP[cr] -> H[cr] + 6PG[cr]	((AT1G13700)OR(AT3G49360)OR(AT5G24420)OR(AT5G24410))	-1000	1000	0
6PGDHNAD_c_rt	6PG dehydrogenase	NAD[cr] + 6PG[cr] <=> CO2[cr] + Ru5P[cr] + NADH[cr]	((AT3G02360)OR(AT1G64190)OR(AT5G41670))	0	1000	0
6PGDHNADP_c_rt	6PG dehydrogenase	NADP[cr] + 6PG[cr] <=> NADPH[cr] + CO2[cr] + Ru5P[cr]	((AT3G02360)OR(AT1G64190)OR(AT5G41670))	0	1000	0
Cyto_pentose_isomerase_rt	Cyto_pentose_isomerase_rt	Ru5P[cr] <=> R5P[cr]	((AT3G04880)OR(AT5G44520)OR(AT1G71100)OR(AT2G01290))	-1000	1000	0
Cyto_pentose_epimerase_rt	Cyto_pentose_epimerase_rt	Ru5P[cr] <=> X5P[cr]	((AT1G63290)OR(AT3G01850)OR(AT5G61410))	-1000	1000	0
XPT_rt	Pentose-phosphate_transporter_rt	X5P[cr] + Pi[hr] <=> X5P[hr] + Pi[cr]	(AT5G17630)	-1000	1000	0
NT_RBC_h_lf	RuBisCO	H2O[nhl] + RuBP[nhl] + CO2[nhl] -> 2 H[nhl] + 2 PGA[nhl]		0	1000	0	Calvin-Benson cycle	Reference: http://www.annualreviews.org/doi/abs/10.1146/annurev.arplant.53.100301.135233 KEGG: R00024	4.1.1.39
NT_PGAK_h_lf	PGA kinase	ATP[nhl] + PGA[nhl] <=> ADP[nhl] + DPGA[nhl]		-1000	1000	0	Calvin-Benson cycle, glycolysis	Reference: KEGG: R01512	2.7.2.3
NT_GAPDH1_h_lf	GAP dehydrogenase	H[nhl] + NADPH[nhl] + DPGA[nhl] -> NADP[nhl] + Pi[nhl] + GAP[nhl]		0	1000	0	Calvin-Benson cycle	Reference: http://www.ncbi.nlm.nih.gov/pubmed/20516587, http://www.jbc.org/content/287/25/21372.long KEGG: R01063	1.2.1.13
NT_TPI_h_lf	TP isomerase	GAP[nhl] <=> DHAP[nhl]		-1000	1000	0	Calvin-Benson cycle, glycolysis	Reference: http://mplant.oxfordjournals.org/content/early/2013/11/04/mp.sst139.full (spinach) KEGG: R01015	5.3.1.1
NT_FBPA_h_lf	FBP aldolase	GAP[nhl] + DHAP[nhl] <=> FBP[nhl]		-1000	1000	0	Calvin-Benson cycle, glycolysis	Reference: http://www.mcponline.org/content/5/1/114.full KEGG: R01068	4.1.2.13
NT_FBPase_h_lf	FBPase	H2O[nhl] + FBP[nhl] -> Pi[nhl] + F6P[nhl]		0	1000	0	Calvin-Benson cycle, glycolysis	Reference: http://jxb.oxfordjournals.org/content/50/330/1 KEGG: R00762	3.1.3.11
NT_FTK_h_lf	F6P transketolase	GAP[nhl] + F6P[nhl] <=> E4P[nhl] + X5P[nhl]		-1000	1000	0	Calvin-Benson cycle, pentose phosphate pathway	Reference: http://www.mcponline.org/content/5/1/114.full KEGG: R01067	2.2.1.1
NT_SBPA_h_lf	SBP aldolase	DHAP[nhl] + E4P[nhl] -> SBP[nhl]		0	1000	0	Calvin-Benson cycle	Reference: http://www.mcponline.org/content/5/1/114.full KEGG: R01829	4.1.2.13
NT_SBPase_h_lf	SBPase	H2O[nhl] + SBP[nhl] -> Pi[nhl] + S7P[nhl]		0	1000	0	Calvin-Benson cycle	Reference: http://jxb.oxfordjournals.org/content/50/330/1 KEGG: R01845	3.1.3.37
NT_STK_h_lf	S7P transketolase	GAP[nhl] + S7P[nhl] <=> X5P[nhl] + R5P[nhl]		-1000	1000	0	Calvin-Benson cycle, pentose phosphate pathway	Reference: http://www.mcponline.org/content/5/1/114.full KEGG: R01641	2.2.1.1
NT_Ru5PE_h_lf	Ru5P epimerase	X5P[nhl] <=> Ru5P[nhl]		-1000	1000	0	Calvin-Benson cycle, pentose phosphate pathway	Reference: http://www.plantphysiol.org/content/118/1/199.long (spinach) KEGG: R01529	5.1.3.1
NT_R5PI_h_lf	R5P isomerase	R5P[nhl] <=> Ru5P[nhl]		-1000	1000	0	Calvin-Benson cycle, pentose phosphate pathway	Reference: Noltmann, EA; The Enzymes, 3rd Ed. (Boyer, PD, ed.) 6, 271-354 (1972), http://www.mcponline.org/content/5/1/114.full KEGG: R01056	5.3.1.6
NT_Ru5PK_h_lf	Ru5P kinase	ATP[nhl] + Ru5P[nhl] -> H[nhl] + ADP[nhl] + RuBP[nhl]		0	1000	0	Calvin-Benson cycle	Reference: http://www.plantphysiol.org/content/139/3/1433.long KEGG: R01523	2.7.1.19
NT_PGI_h_lf	G6P isomerase	F6P[nhl] <=> G6P[nhl]		-1000	1000	0	starch synthesis	Reference: http://www.plantphysiol.org/content/139/3/1433.long KEGG: R00771	5.3.1.9
NT_PGM_h_lf	Phosphoglucomutase	G6P[nhl] <=> G1P[nhl]		-1000	1000	0	starch synthesis	Reference: http://www.ncbi.nlm.nih.gov/pmc/articles/PMC59005/#B19 KEGG: R08639	5.4.2.2
NT_AGPase_h_lf	G1P adenylyltransferase	ATP[nhl] + G1P[nhl] -> ADPG[nhl] + PPi[nhl]		0	1000	0	starch synthesis	Reference: http://www.jbc.org/content/280/9/8143.long KEGG: R00948	2.7.7.27
NT_StS_h1_lf	starch synthase	H2O[nhl] + ADPG[nhl] -> H[nhl] + ADP[nhl] + starch1[nhl]		0	1000	0	starch synthesis	Reference: KEGG: R06049	2.4.1.21
NT_StS_h2_lf	starch synthase	ADPG[nhl] + starch1[nhl] -> H[nhl] + ADP[nhl] + starch2[nhl]		0	1000	0	starch synthesis	Reference: KEGG: R06049	2.4.1.21
NT_StS_h3_lf	starch synthase	ADPG[nhl] + starch2[nhl] -> H[nhl] + ADP[nhl] + starch3[nhl]		0	1000	0	starch synthesis	Reference: KEGG: R06049	2.4.1.21
NT_bAMY1_h_lf	amylase	H2O[nhl] + starch5[nhl] -> starch3[nhl] + Mas[nhl]		0	1000	0	starch degradation	Reference: KEGG: R06159	3.2.1.1 + 3.2.1.2
NT_bAMY2_h_lf	amylase	H2O[nhl] + starch3[nhl] -> starch1[nhl] + Mas[nhl]		0	1000	0	starch degradation	Reference: KEGG: R06159	3.2.1.1 + 3.2.1.2
NT_DPE11_h_lf	disproportionating enzyme	2 starch3[nhl] -> starch5[nhl] + Glc[nhl]		0	1000	0	starch degradation	Reference: KEGG: R06069	2.4.1.25
NT_DPE12_h_lf	disproportionating enzyme	starch1[nhl] + Mas[nhl] -> starch2[nhl] + Glc[nhl]		0	1000	0	starch degradation	Reference: KEGG: R06069	2.4.1.25
NT_DPE13_h_lf	disproportionating enzyme	starch2[nhl] + Mas[nhl] -> starch3[nhl] + Glc[nhl]		0	1000	0	starch degradation	Reference: KEGG: R06069	2.4.1.25
NT_DPE2_c_lf	disproportionating enzyme	starch1[ncl] + Mas[ncl] -> starch2[ncl] + Glc[ncl]		0	1000	0	starch degradation	Reference: KEGG: R06069	2.4.1.25
NT_HEXK_c_lf	Hexokinase	Glc[ncl] + ATP[ncl] -> G6P[ncl] + ADP[ncl] + H[ncl]		0	1000	0	starch degradation, sucrose degradation	Reference: KEGG: R00299	2.7.1.1
NT_StP1_h_lf	(starch) phosphorylase	Pi[nhl] + starch2[nhl] -> G1P[nhl] + starch1[nhl]		0	1000	0	starch degradation	Reference: KEGG: R06185	3.2.1.1 + 2.4.1.1
NT_StP21_c_lf	(starch) phosphorylase	starch2[ncl] + Pi[ncl] -> starch1[ncl] + G1P[ncl]		0	1000	0	starch degradation	Reference: KEGG: R06050	2.4.1.1
NT_TPI_c_lf	TP isomerase	GAP[ncl] <=> DHAP[ncl]		-1000	1000	0	sucrose synthesis, gluconeogenesis, glycolysis	Reference: http://mplant.oxfordjournals.org/content/early/2013/11/04/mp.sst139.full (spinach) KEGG: R01015	5.3.1.1
NT_FBPA_c_lf	FBP aldolase	GAP[ncl] + DHAP[ncl] <=> FBP[ncl]		-1000	1000	0	sucrose synthesis, gluconeogenesis, glycolysis	Reference: http://www.mcponline.org/content/5/1/114.full KEGG: R01068	4.1.2.13
NT_FBPase_c_lf	FBPase	FBP[ncl] + H2O[ncl] -> Pi[ncl] + F6P[ncl]		0	1000	0	sucrose synthesis, gluconeogenesis, glycolysis	Reference: http://jxb.oxfordjournals.org/content/50/330/1 KEGG: R00762	3.1.3.11
NT_F6PK2_c_lf	F6P kinase	ATP[ncl] + F6P[ncl] -> ADP[ncl] + H[ncl] + F26BP[ncl]		0	1000	0	sucrose synthesis	Reference: http://www.biochemj.org/bj/359/0591/bj3590591.htm KEGG: R02732	2.7.1.105
NT_F26BPPh_c_lf	F26BP phosphorylase	H2O[ncl] + F26BP[ncl] <=> Pi[ncl] + F6P[ncl]		-1000	1000	0	sucrose synthesis	Reference: http://www.biochemj.org/bj/359/0591/bj3590591.htm KEGG: R00763	3.1.3.46
NT_PGI_c_lf	G6P isomerase	F6P[ncl] <=> G6P[ncl]		-1000	1000	0	sucrose synthesis, sucrose degradation, gluconeogenesis	Reference: http://www.ncbi.nlm.nih.gov/pmc/articles/PMC59005/#B19 KEGG: R00771	5.3.1.9
NT_PGM_c_lf	Phosphoglucomutase	G6P[ncl] <=> G1P[ncl]		-1000	1000	0	sucrose synthesis, sucrose degradation	Reference: KEGG: R08639	5.4.2.2
NT_UGPase_c_lf	UDPG pyrophosphorylase	H[ncl] + G1P[ncl] + UTP[ncl] <=> UDPG[ncl] + PPi[ncl]		-1000	1000	0	sucrose synthesis, sucrose degradation, pyrophosphate recycling	Reference: KEGG: R00289	2.7.7.9
NT_S6PS_c_lf	S6P synthase	F6P[ncl] + UDPG[ncl] -> S6P[ncl] + UDP[ncl]		0	1000	0	sucrose synthesis	Reference: http://www.plantphysiology.org/content/135/3/1753.full KEGG: R00766	2.4.1.14
NT_S6PPh_c_lf	S6P phosphorylase	H2O[ncl] + S6P[ncl] -> Pi[ncl] + Suc[ncl]		0	1000	0	sucrose synthesis	Reference: http://www.jbc.org/content/286/41/36108.full KEGG: R00805	3.1.3.24
NT_SucS_c_lf	Suc synthase	UDP[ncl] + Suc[ncl] <=> UDPG[ncl] + Frc[ncl]		-1000	1000	0	sucrose degradation	Reference: http://www.sciencedirect.com/science/article/pii/S0378111909001334, http://www.ncbi.nlm.nih.gov/Structure/mmdb/mmdbsrv.cgi?uid=3S29 KEGG: R00806	2.4.1.13
NT_FrcFD_c_lf	Fructofuranosidase	H2O[ncl] + Suc[ncl] -> Glc[ncl] + Frc[ncl]		0	1000	0	sucrose degradation	Reference: KEGG: R00802	3.2.1.26
NT_FrcK_c_lf	Fructokinase	ATP[ncl] + Frc[ncl] -> ADP[ncl] + H[ncl] + F6P[ncl]		0	1000	0	sucrose degradation	Reference: KEGG: R00760	2.7.1.4
NT_TPS_c_lf	UDPG:G6P glucosyltransferase	G6P[ncl] + UDPG[ncl] -> UDP[ncl] + T6P[ncl]		0	1000	0	trehalose synthesis	Reference: KEGG: R00836	2.4.1.15
NT_TPP_c_lf	Tre phosphatase	H2O[ncl] + T6P[ncl] -> Pi[ncl] + Tre[ncl]		0	1000	0	trehalose synthesis	Reference: KEGG: R02778	3.1.3.12
NT_CeS_c1_lf	cellulose synthase	H2O[ncl] + UDPG[ncl] -> UDP[ncl] + cellulose1[ncl]		0	1000	0	cellulose synthesis	Reference: KEGG: R02889	2.4.1.12
NT_CeS_c2_lf	cellulose synthase	UDPG[ncl] + cellulose1[ncl] -> UDP[ncl] + cellulose2[ncl]		0	1000	0	cellulose synthesis	Reference: KEGG: R02889	2.4.1.12
NT_CeS_c3_lf	cellulose synthase	UDPG[ncl] + cellulose2[ncl] -> UDP[ncl] + cellulose3[ncl]		0	1000	0	cellulose synthesis	Reference: KEGG: R02889	2.4.1.12
NT_MalDH1_c_lf	Mal dehydrogenase	Mal[ncl] + NAD[ncl] <=> OAA[ncl] + NADH[ncl]		-1000	1000	0	gluconeogenesis	Reference: KEGG: R00342	1.1.1.37
NT_PEPC1_c_lf	PEP carboxylase	ATP[ncl] + OAA[ncl] -> ADP[ncl] + PEP[ncl] + CO2[ncl]		0	1000	0	gluconeogenesis	Reference: KEGG: R00341	4.1.1.49
NT_PEPC2_c_lf	PEP carboxylase	Pi[ncl] + OAA[ncl] <=> PEP[ncl] + HCO3[ncl]		-1000	1000	0	gluconeogenesis	Reference: KEGG: R00345	4.1.1.31
NT_Enol_c_lf	Enolase	H2O[ncl] + PEP[ncl] <=> 2PGA[ncl]		-1000	1000	0	gluconeogenesis, glycolysis	Reference: http://link.springer.com/article/10.1007%2FBF01577243 KEGG: R00658	4.2.1.11
NT_PGAM_c_lf	PGA mutase	2PGA[ncl] <=> PGA[ncl]		-1000	1000	0	gluconeogenesis, glycolysis	Reference: KEGG: R01518	5.4.2.1
NT_PGAK_c_lf	PGA kinase	ATP[ncl] + PGA[ncl] <=> ADP[ncl] + DPGA[ncl]		-1000	1000	0	gluconeogenesis, glycolysis	Reference: KEGG: R01512	2.7.2.3
NT_GAPDH2_c_lf	GAP dehydrogenase	Pi[ncl] + GAP[ncl] + NAD[ncl] <=> NADH[ncl] + DPGA[ncl]		-1000	1000	0	gluconeogenesis, glycolysis	Reference: http://link.springer.com/article/10.1007%2Fs00239-002-2441-y/fulltext.html KEGG: R01061	1.2.1.12
NT_GAPDH3_c_lf	GAP dehydrogenase	GAP[ncl] + H2O[ncl] + NADP[ncl] -> H[ncl] + PGA[ncl] + NADPH[ncl]		0	1000	0	glycolysis	Reference: KEGG: R01058	1.2.1.9
NT_F6PK1_c_lf	6-Phosphofructokinase	ATP[ncl] + F6P[ncl] -> ADP[ncl] + H[ncl] + FBP[ncl]		0	1000	0	glycolysis	Reference: KEGG: R00756	2.7.1.11
NT_F6PK1_h_lf	6-Phosphofructokinase	ATP[nhl] + F6P[nhl] -> H[nhl] + ADP[nhl] + FBP[nhl]		0	1000	0	glycolysis	Reference: KEGG: R00756	2.7.1.11
NT_GAPDH2_h_lf	GAP dehydrogenase	Pi[nhl] + GAP[nhl] + NAD[nhl] <=> H[nhl] + DPGA[nhl] + NADH[nhl]		-1000	1000	0	glycolysis	Reference: http://link.springer.com/article/10.1007%2Fs00239-002-2441-y/fulltext.html KEGG: R01061	1.2.1.12
NT_PGAM_h_lf	PGA mutase	PGA[nhl] <=> 2PGA[nhl]		-1000	1000	0	glycolysis	Reference: KEGG: R01518	5.4.2.1
NT_Enol_h_lf	Enolase	2PGA[nhl] <=> H2O[nhl] + PEP[nhl]		-1000	1000	0	glycolysis	Reference: http://link.springer.com/article/10.1007%2FBF01577243 KEGG: R00658	4.2.1.11
NT_PyrK_c_lf	Pyr kinase	ADP[ncl] + H[ncl] + PEP[ncl] -> ATP[ncl] + Pyr[ncl]		0	1000	0	glycolysis	Reference: http://www.plantcell.org/content/19/6/2006.long KEGG: R00200	2.7.1.40
NT_PyrK_h_lf	Pyr kinase	H[nhl] + ADP[nhl] + PEP[nhl] -> ATP[nhl] + Pyr[nhl]		0	1000	0	glycolysis	Reference: http://link.springer.com/article/10.1007%2Fs00425-005-0044-8/fulltext.html KEGG: R00200	2.7.1.40
NT_PyrDH1_m_lf	Pyr dehydrogenase	Pyr[nml] + ThPP[nml] + H[nml] -> H-Eth-ThPP[nml] + CO2[nml]		0	1000	0	pyruvate decarboxylation	Reference: http://www.sciencedirect.com/science/article/pii/S104659280200712X, http://www.annualreviews.org/doi/abs/10.1146/annurev.arplant.53.100301.135251 KEGG: R00014	2.2.1.6/1.2.4.1
NT_PyrDH2_m_lf	Pyr dehydrogenase	H-Eth-ThPP[nml] + LPA[nml] -> ThPP[nml] + A-DHL[nml]		0	1000	0	pyruvate decarboxylation	Reference: http://www.sciencedirect.com/science/article/pii/S104659280200712X, http://www.annualreviews.org/doi/abs/10.1146/annurev.arplant.53.100301.135251 KEGG: R03270	1.2.4.1
NT_DHLAcT_m_lf	DHL acetyltransferase	A-DHL[nml] + CoA[nml] -> A-CoA[nml] + DHL[nml]		0	1000	0	pyruvate decarboxylation	Reference: http://www.annualreviews.org/doi/full/10.1146/annurev.arplant.53.100301.135251 KEGG: R02569	2.3.1.12
NT_DHLDH2_m_lf	DHL dehydrogenase	DHL[nml] + NAD[nml] -> H[nml] + LPA[nml] + NADH[nml]		0	1000	0	pyruvate decarboxylation, tricarboxylic acid cycle	Reference: http://www.annualreviews.org/doi/full/10.1146/annurev.arplant.53.100301.135251 KEGG: R07618	1.8.1.4
NT_CitS_m_lf	Cit synthase	A-CoA[nml] + OAA[nml] + H2O[nml] -> H[nml] + CoA[nml] + Cit[nml]		0	1000	0	tricarboxylic acid cycle, glyoxylate cycle	Reference: KEGG: R00351	2.3.3.1
NT_cACNDHA_m_lf	Aconitase dehydration	Cit[nml] -> H2O[nml] + cACN[nml]		0	1000	0	tricarboxylic acid cycle, glyoxylate cycle	Reference: KEGG: R01325	4.2.1.3
NT_cACNHA_m_lf	Aconitase hydration	H2O[nml] + cACN[nml] -> iCit[nml]		0	1000	0	tricarboxylic acid cycle, glyoxylate cycle	Reference: KEGG: R01900	4.2.1.3
NT_iCitDHNAD_m_lf	iCit dehydrogenase	NAD[nml] + iCit[nml] -> CO2[nml] + NADH[nml] + KG[nml]		0	1000	0	tricarboxylic acid cycle	Reference: http://pcp.oxfordjournals.org/content/47/5/634.long KEGG: R00709	1.1.1.41
NT_KGDH_m_lf	KG dehydrogenase	H[nml] + LPA[nml] + KG[nml] -> CO2[nml] + S-DHL[nml]		0	1000	0	tricarboxylic acid cycle	Reference: http://www.annualreviews.org/doi/full/10.1146/annurev.arplant.53.100301.135251 KEGG: R01700	1.2.4.2
NT_DHLST_m_lf	DHL succinyltransferase	CoA[nml] + S-DHL[nml] -> DHL[nml] + S-CoA[nml]		0	1000	0	tricarboxylic acid cycle	Reference: http://www.annualreviews.org/doi/full/10.1146/annurev.arplant.53.100301.135251 KEGG: R02570	2.3.1.61
NT_SCACoAL_m_lf	SCA-CoA ligase	S-CoA[nml] + ADP[nml] + Pi[nml] -> CoA[nml] + SCA[nml] + ATP[nml]		0	1000	0	tricarboxylic acid cycle	Reference: http://link.springer.com/article/10.1007/s11103-005-1004-1 KEGG: R00405	6.2.1.5
NT_cplx2_m_lf	SCA dehydrogenase (Q)	SCA[nml] + Q[nml] -> Fum[nml] + QH2[nml]		0	1000	0	tricarboxylic acid cycle, oxidative phosphorylation	Reference: http://link.springer.com/article/10.1007%2Fs11103-004-2316-2 KEGG: R02164	1.3.5.1
NT_FumHA_m_lf	Fum hydratase	H2O[nml] + Fum[nml] -> Mal[nml]		0	1000	0	tricarboxylic acid cycle	Reference: KEGG: R01082	4.2.1.2
NT_MalDH1_m_lf	Mal dehydrogenase	NAD[nml] + Mal[nml] <=> H[nml] + NADH[nml] + OAA[nml]		-1000	1000	0	tricarboxylic acid cycle, glyoxylate cycle	Reference: KEGG: R00342	1.1.1.37
NT_cplx1_m_lf	NADH dehydrogenase (Q)	5 H[nml] + NADH[nml] + Q[nml] -> NAD[nml] + QH2[nml] + 4 H[nil]		0	1000	0	oxidative phosphorylation	Reference: http://www.plantcell.org/content/22/3/797.long KEGG: R02163	1.6.5.3
NT_cplx3_m_lf	Cytc reductase	2 H[nml] + QH2[nml] + 2 Cytcox[nml] -> Q[nml] + 4 H[nil] + 2 Cytcrd[nml]		0	1000	0	oxidative phosphorylation	Reference: http://www.annualreviews.org/doi/abs/10.1146/annurev.biochem.69.1.1005 KEGG: R02161	1.10.2.2
NT_cplx4_m_lf	Cytc oxidase	8 H[nml] + 4 Cytcrd[nml] + O2[nml] -> 2 H2O[nml] + 4 H[nil] + 4 Cytcox[nml]		0	1000	0	oxidative phosphorylation	Reference: http://link.springer.com/article/10.1007%2Fs11103-004-2316-2 KEGG: R00081	1.9.3.1
NT_cplx5_m_lf	ATP synthase	ADP[nml] + Pi[nml] + 4 H[nil] <=> 3 H[nml] + H2O[nml] + ATP[nml]		-1000	1000	0	oxidative phosphorylation	Reference: http://www.sciencedirect.com/science/article/pii/S0014579303002643 KEGG: R00086	3.6.3.14
NT_RBO_h_lf	RuBisCO	O2[nhl] + RuBP[nhl] -> 2 H[nhl] + PGA[nhl] + PGCA[nhl]		0	1000	0	photorespiration	Reference: KEGG: R03140	4.1.1.39
NT_PGP_h_lf	PGCA phosphorylase	H2O[nhl] + PGCA[nhl] -> Pi[nhl] + GCA[nhl]		0	1000	0	photorespiration	Reference: KEGG: R01334	3.1.3.18
NT_GCAO_p_lf	GCA oxidase	GCA[npl] + O2[npl] -> GLX[npl] + H2O2[npl]		0	1000	0	photorespiration	Reference: KEGG: R00475	1.1.3.15
NT_CAT_p_lf	Catalase	2 H2O2[npl] -> O2[npl] + 2 H2O[npl]		0	1000	0	photorespiration	Reference: http://www.sciencedirect.com/science/article/pii/S0891584997001093 KEGG: R00009	1.11.1.6
NT_GGAT_p_lf	Glu:GLX aminotransferase	GLX[npl] + Glu[npl] -> Gly[npl] + KG[npl]		0	1000	0	photorespiration, glycine synthesis	Reference: KEGG: R00372	2.6.1.4
NT_GlyDH_m_lf	Gly dehydrogenase	H[nml] + Gly[nml] + LPL[nml] -> CO2[nml] + amDHP[nml]		0	1000	0	photorespiration	Reference: http://www.sciencedirect.com/science/article/pii/S1360138501018921 KEGG: R03425	1.4.4.2
NT_AMT_m_lf	Aminomethyltransferase	amDHP[nml] + THF[nml] -> DHP[nml] + M-THF[nml] + NH4[nml]		0	1000	0	photorespiration	Reference: http://www.sciencedirect.com/science/article/pii/S1360138501018921 KEGG: R04125	2.1.2.10
NT_DHLDH1_m_lf	DHL dehydrogenase	NAD[nml] + DHP[nml] -> H[nml] + NADH[nml] + LPL[nml]		0	1000	0	photorespiration	Reference: http://www.sciencedirect.com/science/article/pii/S1360138501018921 KEGG: R03815	1.8.1.4
NT_GlyHMT_m_lf	Gly hydroxymethyltransferase	H2O[nml] + Gly[nml] + M-THF[nml] <=> THF[nml] + Ser[nml]		-1000	1000	0	photorespiration	Reference: http://www.ncbi.nlm.nih.gov/pmc/articles/PMC59012/ KEGG: R00945	2.1.2.1
NT_SGAT_p_lf	Ser:GLX aminotransferase	GLX[npl] + Ser[npl] -> Gly[npl] + HPR[npl]		0	1000	0	photorespiration, glycine synthesis	Reference: KEGG: R00588	2.6.1.45
NT_GCEADH_p_lf	GCEA dehydrogenase	HPR[npl] + NADH[npl] + H[npl] -> GCEA[npl] + NAD[npl]		0	1000	0	photorespiration	Reference: KEGG: R01388	1.1.1.29
NT_MalDH1_p_lf	Mal dehydrogenase	NAD[npl] + Mal[npl] <=> NADH[npl] + H[npl] + OAA[npl]		-1000	1000	0	photorespiration	Reference: KEGG: R00342	1.1.1.37
NT_GCEAK_h_lf	GCEA kinase	ATP[nhl] + GCEA[nhl] -> H[nhl] + ADP[nhl] + PGA[nhl]		0	1000	0	photorespiration	Reference: KEGG: R01514	2.7.1.31
NT_G6PDH_h_lf	G6P dehydrogenase	NADP[nhl] + G6P[nhl] -> H[nhl] + NADPH[nhl] + GLP[nhl]		0	1000	0	pentose phosphate pathway	Reference: KEGG: R00835	1.1.1.49
NT_6PGL_h_lf	6-Phosphogluconolactonase	H2O[nhl] + GLP[nhl] -> H[nhl] + 6PG[nhl]		0	1000	0	pentose phosphate pathway	Reference: KEGG: R02035	3.1.1.31
NT_6PGDHNAD_h_lf	6PG dehydrogenase	NAD[nhl] + 6PG[nhl] <=> CO2[nhl] + Ru5P[nhl] + NADH[nhl]		-1000	1000	0	pentose phosphate pathway	Reference: KEGG: R01528	1.1.1.44
NT_6PGDHNADP_h_lf	6PG dehydrogenase	NADP[nhl] + 6PG[nhl] <=> NADPH[nhl] + CO2[nhl] + Ru5P[nhl]		-1000	1000	0	pentose phosphate pathway	Reference: KEGG: R01528	1.1.1.44
NT_TA_h_lf	Transaldolase	GAP[nhl] + S7P[nhl] <=> F6P[nhl] + E4P[nhl]		-1000	1000	0	pentose phosphate pathway	Reference: KEGG: R08575	2.2.1.2
NT_DAHPS_h_lf	DAHP synthase	H2O[nhl] + E4P[nhl] + PEP[nhl] -> Pi[nhl] + DAHP[nhl]		0	1000	0	Shikimate pathway	Reference: KEGG: R01826	2.5.1.54
NT_DHQS_h_lf	DHQ synthase	DAHP[nhl] -> Pi[nhl] + DHQ[nhl]		0	1000	0	Shikimate pathway	Reference: KEGG: R03083	4.2.3.4
NT_DHQDH_h_lf	DHQ dehydratase	DHQ[nhl] -> H2O[nhl] + DHS[nhl]		0	1000	0	Shikimate pathway	Reference: KEGG: R03084	4.2.1.10
NT_SADH_h_lf	SA dehydrogenase	H[nhl] + NADPH[nhl] + DHS[nhl] -> NADP[nhl] + SA[nhl]		0	1000	0	Shikimate pathway	Reference: KEGG: R02413	1.1.1.25
NT_SAK_h_lf	SA kinase	ATP[nhl] + SA[nhl] -> H[nhl] + ADP[nhl] + S3P[nhl]		0	1000	0	Shikimate pathway	Reference: KEGG: R02412	2.7.1.71
NT_EPSPS_h_lf	EPSP synthase	PEP[nhl] + S3P[nhl] -> Pi[nhl] + EPSP[nhl]		0	1000	0	Shikimate pathway	Reference: KEGG: R03460	2.5.1.19
NT_CHRS_h_lf	CHR synthase	EPSP[nhl] -> Pi[nhl] + CHR[nhl]		0	1000	0	Shikimate pathway	Reference: KEGG: R01714	4.2.3.5
NT_R5PDPK_h_lf	R5P diphosphokinase	ATP[nhl] + R5P[nhl] -> H[nhl] + PRPP[nhl] + AMP[nhl]		0	1000	0	PRPP synthesis	Reference: KEGG: R01049	2.7.6.1
NT_PyrPiDK_h_lf	Pyr phosphate dikinase	Pi[nhl] + ATP[nhl] + Pyr[nhl] <=> 2 H[nhl] + PPi[nhl] + PEP[nhl] + AMP[nhl]		-1000	1000	0	pyruvate metabolism	Reference: KEGG: R00206	2.7.9.1
NT_MalDH2NADP_c_lf	Mal dehydrogenase	H[ncl] + Mal[ncl] + NADP[ncl] -> CO2[ncl] + NADPH[ncl] + Pyr[ncl]		0	1000	0	pyruvate metabolism	Reference: http://www.plantphysiol.org/content/146/4/1540.full, http://onlinelibrary.wiley.com/doi/10.1111/j.1742-4658.2009.07258.x/full KEGG: R00216	1.1.1.40
NT_MalDH2NADP_h_lf	Mal dehydrogenase	NADP[nhl] + Mal[nhl] -> NADPH[nhl] + CO2[nhl] + Pyr[nhl]		0	1000	0	pyruvate metabolism	Reference: http://www.plantphysiol.org/content/146/4/1540.full, http://onlinelibrary.wiley.com/doi/10.1111/j.1742-4658.2009.07258.x/full KEGG: R00216	1.1.1.40
NT_MalDH1_h_lf	Mal dehydrogenase	NAD[nhl] + Mal[nhl] <=> H[nhl] + NADH[nhl] + OAA[nhl]		-1000	1000	0	pyruvate metabolism	Reference: KEGG: R00342	1.1.1.37
NT_MalDH3_c_lf	Mal dehydrogenase	OAA[ncl] + NADPH[ncl] -> Mal[ncl] + NADP[ncl]		0	1000	0	pyruvate metabolism	Reference: KEGG: R00343	1.1.1.82
NT_MalDH3_h_lf	Mal dehydrogenase	H[nhl] + NADPH[nhl] + OAA[nhl] -> NADP[nhl] + Mal[nhl]		0	1000	0	pyruvate metabolism	Reference: KEGG: R00343	1.1.1.82
NT_MalDH3_m_lf	Mal dehydrogenase	H[nml] + OAA[nml] + NADPH[nml] -> Mal[nml] + NADP[nml]		0	1000	0	pyruvate metabolism	Reference: KEGG: R00343	1.1.1.82
NT_CitS_c_lf	Cit synthase	H2O[ncl] + OAA[ncl] + A-CoA[ncl] -> H[ncl] + Cit[ncl] + CoA[ncl]		0	1000	0	pyruvate metabolism	Reference: KEGG: R00351	2.3.3.1
NT_CitS_h_lf	Cit synthase	H2O[nhl] + OAA[nhl] + A-CoA[nhl] -> H[nhl] + Cit[nhl] + CoA[nhl]		0	1000	0	pyruvate metabolism	Reference: KEGG: R00351	2.3.3.1
NT_cACNDHA_c_lf	Aconitase dehydration	Cit[ncl] -> H2O[ncl] + cACN[ncl]		0	1000	0	pyruvate metabolism	Reference: KEGG: R01325	4.2.1.3
NT_cACNDHA_h_lf	Aconitase dehydration	Cit[nhl] -> H2O[nhl] + cACN[nhl]		0	1000	0	pyruvate metabolism	Reference: KEGG: R01325	4.2.1.3
NT_cACNHA_c_lf	Aconitase hydration	H2O[ncl] + cACN[ncl] -> iCit[ncl]		0	1000	0	pyruvate metabolism	Reference: KEGG: R01900	4.2.1.3
NT_cACNHA_h_lf	Aconitase hydration	H2O[nhl] + cACN[nhl] -> iCit[nhl]		0	1000	0	pyruvate metabolism	Reference: KEGG: R01900	4.2.1.3
NT_iCitDHNAD_c_lf	iCit dehydrogenase	H[ncl] + NAD[ncl] + iCit[ncl] -> NADH[ncl] + CO2[ncl] + KG[ncl]		0	1000	0	pyruvate metabolism	Reference: KEGG: R00709	1.1.1.41
NT_iCitDHNADP_c_lf	iCit dehydrogenase	H[ncl] + NADP[ncl] + iCit[ncl] -> CO2[ncl] + NADPH[ncl] + KG[ncl]		0	1000	0	pyruvate metabolism	Reference: KEGG: R00267	1.1.1.42
NT_iCitDHNADP_h_lf	iCit dehydrogenase	NADP[nhl] + iCit[nhl] -> NADPH[nhl] + CO2[nhl] + KG[nhl]		0	1000	0	pyruvate metabolism	Reference: KEGG: R00267	1.1.1.42
NT_iCitDHNADP_m_lf	iCit dehydrogenase	iCit[nml] + NADP[nml] -> CO2[nml] + KG[nml] + NADPH[nml]		0	1000	0	pyruvate metabolism	Reference: KEGG: R00267	1.1.1.42
NT_iCitL_c_lf	iCit lyase	iCit[ncl] -> GLX[ncl] + SCA[ncl]		0	1000	0	pyruvate metabolism	Reference: KEGG: R00479	4.1.3.1
NT_MalS_c_lf	Mal synthase	H2O[ncl] + A-CoA[ncl] + GLX[ncl] -> H[ncl] + Mal[ncl] + CoA[ncl]		0	1000	0	pyruvate metabolism	Reference: KEGG: R00472	2.3.3.9
NT_ATPCitL_c_lf	ATP-Cit lyase	ATP[ncl] + Cit[ncl] + CoA[ncl] -> ADP[ncl] + Pi[ncl] + OAA[ncl] + A-CoA[ncl]		0	1000	0	actyl-coenzyme A synthesis	Reference: http://www.ncbi.nlm.nih.gov/pmc/articles/PMC166603/ KEGG: R00352	2.3.3.8
NT_ACoAS_h_lf	A-CoA synthetase	ATP[nhl] + CoA[nhl] + AC[nhl] -> H[nhl] + PPi[nhl] + AMP[nhl] + A-CoA[nhl]		0	1000	0	actyl-coenzyme A synthesis	Reference: KEGG: R00235	6.2.1.1
NT_ACoAC_h_lf	A-CoA carboxylase	ATP[nhl] + A-CoA[nhl] + HCO3[nhl] -> H[nhl] + ADP[nhl] + Pi[nhl] + M-CoA[nhl]		0	1000	0	fatty acid synthesis	Reference: http://www.plantphysiol.org/content/122/4/1057.long, http://www.sciencedirect.com/science/article/pii/S0163782702000073 KEGG: R00742	6.4.1.2
NT_ACPM_h_lf	M-CoA:ACP malonyltransferase	M-CoA[nhl] + ACP[nhl] -> CoA[nhl] + M-ACP[nhl]		0	1000	0	fatty acid synthesis	Reference: KEGG: R01626	2.3.1.39
NT_PPiase_h_lf	inorganic PPiase	H2O[nhl] + PPi[nhl] -> 2 Pi[nhl]		0	1000	0	pyrophosphate recycling	Reference: KEGG: R00004	3.6.1.1
NT_PPIase_c_lf	inorganic PPiase	H2O[ncl] + PPi[ncl] -> H[ncl] + 2 Pi[ncl]		0	1000	0	pyrophosphate recycling	Reference: KEGG: R00004	3.6.1.1
NT_PPIF6PK_c_lf	PPi-dep. Phosphofructokinase	F6P[ncl] + PPi[ncl] <=> H[ncl] + Pi[ncl] + FBP[ncl]		-1000	1000	0	pyrophosphate recycling	Reference: KEGG: R00764	2.7.1.90
NT_ForDH_h_lf	For dehydrogenase	CO2[nhl] + NADH[nhl] <=> NAD[nhl] + For[nhl]		-1000	1000	0	THF recycling	Reference: KEGG: R00519	1.2.1.2
NT_ForTHFL_h_lf	For-THF ligase	H[nhl] + ATP[nhl] + For[nhl] + THF[nhl] -> ADP[nhl] + Pi[nhl] + F-THF[nhl]		0	1000	0	THF recycling	Reference: KEGG: R00943	6.3.4.3
NT_DHFR_c_lf	Dihydrofolate reductase	NADPH[ncl] + DHF[ncl] -> NADP[ncl] + THF[ncl]		0	1000	0	THF recycling	Reference: KEGG: R00939	1.5.1.3
NT_TRXR_c_lf	Thioredoxin reductase	NADPH[ncl] + TRXox[ncl] -> NADP[ncl] + TRXrd[ncl]		0	1000	0	TRX recycling	Reference: KEGG: R02016	1.8.1.9
NT_ADNK_c_lf	ADN kinase	ATP[ncl] + ADN[ncl] -> ADP[ncl] + H[ncl] + AMP[ncl]		0	1000	0	ADN salvage	Reference: KEGG: R00185	2.7.1.20
NT_ADNN_c_lf	ADN nucleosidase	H2O[ncl] + ADN[ncl] -> H[ncl] + Rib[ncl] + AD[ncl]		0	1000	0	ADN salvage	Reference: KEGG: R01245	3.2.2.7
NT_ADPRPPT_c_lf	AD PRPP-transferase	AD[ncl] + PRPP[ncl] -> PPi[ncl] + AMP[ncl]		0	1000	0	ADN salvage	Reference: http://onlinelibrary.wiley.com/doi/10.1111/j.1399-3054.1993.tb02497.x/full KEGG: R00190	2.4.2.7
NT_RibK_h_lf	Ribokinase	ATP[nhl] + Rib[nhl] -> H[nhl] + ADP[nhl] + R5P[nhl]		0	1000	0	ADN salvage	Reference: KEGG: R01051	2.7.1.15
NT_NO3R1_c_lf	NO3 reductase	NADH[ncl] + NO3[ncl] -> H2O[ncl] + NAD[ncl] + NO2[ncl]		0	1000	0	nitrate assimilation	Reference: http://www.pnas.org/content/85/14/5006.abstract KEGG: R00794	1.7.1.1
NT_NO3R2_c_lf	NO3 reductase	NADPH[ncl] + NO3[ncl] <=> H2O[ncl] + NADP[ncl] + NO2[ncl]		-1000	1000	0	nitrate assimilation	Reference: http://www.pnas.org/content/85/14/5006.abstract KEGG: R00796	1.7.1.3
NT_NO2R_h_lf	Fd-NO2 reductase	8 H[nhl] + 6 Fdrd[nhl] + NO2[nhl] -> 2 H2O[nhl] + 6 Fdox[nhl] + NH4[nhl]		0	1000	0	nitrate assimilation	Reference: KEGG: R00790	1.7.7.1
NT_ATPSL_h_lf	ATP sulfurylase	ATP[nhl] + SO4[nhl] -> PPi[nhl] + APS[nhl]		0	1000	0	sulfur assimilation	Reference: http://www.sciencedirect.com/science/article/pii/S0003986185700264 KEGG: R00529	2.7.7.4
NT_APSR_h_lf	APS reductase	APS[nhl] + 2 GSH[nhl] -> H[nhl] + AMP[nhl] + SO3[nhl] + GSSG[nhl]		0	1000	0	sulfur assimilation	Reference: KEGG: R05717	1.8.4.9
NT_GSSGR_h_lf	GSSG reductase	H[nhl] + NADPH[nhl] + GSSG[nhl] -> NADP[nhl] + 2 GSH[nhl]		0	1000	0	sulfur assimilation	Reference: http://www.pnas.org/content/106/22/9109.long KEGG: R00115	1.8.1.7
NT_SO3R_h_lf	SO3 reductase	7 H[nhl] + 3 Fdrd[nhl] + SO3[nhl] -> 3 H2O[nhl] + 3 Fdox[nhl] + H2S[nhl]		0	1000	0	sulfur assimilation	Reference: KEGG: R00859	1.8.7.1
NT_HCO3DHA_c_lf	HCO3 dehydratase	H2O[ncl] + CO2[ncl] -> H[ncl] + HCO3[ncl]		0	1000	0	carbon fixation	Reference: http://onlinelibrary.wiley.com/doi/10.1111/j.1365-3040.2001.00669.x/full KEGG: R00132	4.2.1.1
NT_HCO3DHA_h_lf	HCO3 dehydratase	H2O[nhl] + CO2[nhl] -> H[nhl] + HCO3[nhl]		0	1000	0	carbon fixation	Reference: http://onlinelibrary.wiley.com/doi/10.1111/j.1365-3040.2001.00669.x/full KEGG: R00132	4.2.1.1
NT_AlaTA_h_lf	Ala transaminase	Pyr[nhl] + Glu[nhl] <=> KG[nhl] + Ala[nhl]		-1000	1000	0	alanine synthesis	Reference: KEGG: R00258	2.6.1.2
NT_AlaTA_m_lf	Ala transaminase	Pyr[nml] + Glu[nml] <=> KG[nml] + Ala[nml]		-1000	1000	0	alanine synthesis	Reference: KEGG: R00258	2.6.1.2
NT_AlaTA_p_lf	Ala transaminase	Glu[npl] + Pyr[npl] <=> KG[npl] + Ala[npl]		-1000	1000	0	alanine synthesis	Reference: KEGG: R00258	2.6.1.2
NT_AGluK_lf	A-Glu kinase	ATP[nhl] + A-Glu[nhl] -> ADP[nhl] + A-GluP[nhl]		0	1000	0	arginine synthesis	Reference: http://www.sciencedirect.com/science/article/pii/S0022283609005099 KEGG: R02649	2.7.2.8
NT_AGluPR_h_lf	A-GluP reductase	H[nhl] + NADPH[nhl] + A-GluP[nhl] -> NADP[nhl] + Pi[nhl] + A-Glu-SeA[nhl]		0	1000	0	arginine synthesis	Reference: KEGG: R03443	1.2.1.38
NT_AOrnTA_h_lf	A-Orn transaminase	Glu[nhl] + A-Glu-SeA[nhl] -> KG[nhl] + A-Orn[nhl]		0	1000	0	arginine synthesis	Reference: KEGG: R02283	2.6.1.11
NT_AOrnAGluAcT_h_lf	A-Orn:A-Glu acetyltransferase	Glu[nhl] + A-Orn[nhl] -> A-Glu[nhl] + Orn[nhl]		0	1000	0	arginine synthesis	Reference: KEGG: R02282	2.3.1.35
NT_CBPS_h_lf	CBP synthase	H2O[nhl] + 2 ATP[nhl] + HCO3[nhl] + Gln[nhl] -> 3 H[nhl] + 2 ADP[nhl] + Pi[nhl] + Glu[nhl] + CBP[nhl]		0	1000	0	arginine synthesis, UMP synthesis	Reference: http://www.sciencedirect.com/science/article/pii/S0981942805001671 KEGG: R00575	6.3.5.5
NT_OrnCMT_h_lf	Orn carbamoyltransferase	H[nhl] + Orn[nhl] + CBP[nhl] <=> Pi[nhl] + CTL[nhl]		-1000	1000	0	arginine synthesis	Reference: KEGG: R01398	2.1.3.3
NT_ArgSCAS_h_lf	Arg-SCA synthase	ATP[nhl] + CTL[nhl] + Asp[nhl] -> 3 H[nhl] + PPi[nhl] + AMP[nhl] + Arg-SCA[nhl]		0	1000	0	arginine synthesis	Reference: KEGG: R01954	6.3.4.5
NT_ArgSCAL_h_lf	Arg-SCA lyase	Arg-SCA[nhl] -> Arg[nhl] + Fum[nhl]		0	1000	0	arginine synthesis	Reference: KEGG: R01086	4.3.2.1
NT_FumHA_c_lf	Fum hydratase	H2O[ncl] + Fum[ncl] -> Mal[ncl]		0	1000	0	arginine synthesis, IMP synthesis, AMP synthesis	Reference: KEGG: R01082	4.2.1.2
NT_AsnS_c_lf	Asn synthase	ATP[ncl] + H2O[ncl] + Gln[ncl] + Asp[ncl] -> H[ncl] + PPi[ncl] + AMP[ncl] + Glu[ncl] + Asn[ncl]		0	1000	0	asparagine synthesis, lysine synthesis, methionine synthesis	Reference: KEGG: R00578	6.3.5.4
NT_AspAT_c_lf	Asp aminotransferase	OAA[ncl] + Glu[ncl] <=> KG[ncl] + Asp[ncl]		-1000	1000	0	aspartate synthesis	Reference: KEGG: R00355	2.6.1.1
NT_AspAT_h_lf	Asp aminotransferase	OAA[nhl] + Glu[nhl] <=> KG[nhl] + Asp[nhl]		-1000	1000	0	aspartate synthesis	Reference: KEGG: R00355	2.6.1.1
NT_AspAT_m_lf	Asp aminotransferase	OAA[nml] + Glu[nml] <=> KG[nml] + Asp[nml]		-1000	1000	0	aspartate synthesis	Reference: KEGG: R00355	2.6.1.1
NT_AspAT_p_lf	Asp aminotransferase	Glu[npl] + OAA[npl] <=> KG[npl] + Asp[npl]		-1000	1000	0	aspartate synthesis	Reference: KEGG: R00355	2.6.1.1
NT_Asnase_c_lf	Asnase	H2O[ncl] + Asn[ncl] -> Asp[ncl] + NH4[ncl]		0	1000	0	aspartate synthesis	Reference: http://www.springerlink.com/content/x6306qx602w28u01/ KEGG: R00485	3.5.1.1
NT_SerAcT_c_lf	Ser O-acetyltransferase	A-CoA[ncl] + Ser[ncl] -> CoA[ncl] + A-Ser[ncl]		0	1000	0	cysteine synthesis	Reference: http://www.plantcell.org/content/18/12/3647.full, http://www.sciencedirect.com/science/article/pii/S0022283608010838 KEGG: R00586	2.3.1.30
NT_SerAcT_h_lf	Ser O-acetyltransferase	A-CoA[nhl] + Ser[nhl] -> CoA[nhl] + A-Ser[nhl]		0	1000	0	cysteine synthesis	Reference: http://www.plantcell.org/content/18/12/3647.full, http://www.sciencedirect.com/science/article/pii/S0022283608010838 KEGG: R00586	2.3.1.30
NT_SerAcT_m_lf	Ser O-acetyltransferase	A-CoA[nml] + Ser[nml] -> CoA[nml] + A-Ser[nml]		0	1000	0	cysteine synthesis	Reference: http://www.plantcell.org/content/18/12/3647.full, http://www.sciencedirect.com/science/article/pii/S0022283608010838 KEGG: R00586	2.3.1.30
NT_CysS_c_lf	Cys synthase	A-Ser[ncl] + H2S[ncl] -> H[ncl] + Cys[ncl] + AC[ncl]		0	1000	0	cysteine synthesis	Reference: http://www.plantcell.org/content/18/12/3647.full, http://www.sciencedirect.com/science/article/pii/S0022283608010838 KEGG: R00897	2.5.1.47
NT_CysS_h_lf	Cys synthase	H2S[nhl] + A-Ser[nhl] -> H[nhl] + AC[nhl] + Cys[nhl]		0	1000	0	cysteine synthesis	Reference: http://www.plantcell.org/content/18/12/3647.full, http://www.sciencedirect.com/science/article/pii/S0022283608010838 KEGG: R00897	2.5.1.47
NT_CysS_m_lf	Cys synthase	A-Ser[nml] + H2S[nml] -> H[nml] + Cys[nml] + AC[nml]		0	1000	0	cysteine synthesis	Reference: http://www.plantcell.org/content/18/12/3647.full, http://www.sciencedirect.com/science/article/pii/S0022283608010838 KEGG: R00897	2.5.1.47
NT_GluSNADP_h_lf	Glu synthase	H[nhl] + NADPH[nhl] + KG[nhl] + Gln[nhl] <=> NADP[nhl] + 2 Glu[nhl]		-1000	1000	0	glutamate synthesis	Reference: KEGG: R00114	1.4.1.13
NT_GluDH3NADP_c_lf	Glu dehydrogenase	H2O[ncl] + NADP[ncl] + Glu[ncl] <=> NADPH[ncl] + KG[ncl] + NH4[ncl]		-1000	1000	0	glutamate synthesis	Reference: KEGG: R00248	1.4.1.4
NT_Glnase_c_lf	Glnase	H2O[ncl] + Gln[ncl] -> Glu[ncl] + NH4[ncl]		0	1000	0	glutamate synthesis	Reference: KEGG: R00256	3.5.1.2
NT_GluSNAD_h_lf	Glu synthase	H[nhl] + NADH[nhl] + KG[nhl] + Gln[nhl] -> NAD[nhl] + 2 Glu[nhl]		0	1000	0	glutamate synthesis	Reference: KEGG: R00093	1.4.1.14
NT_GluSFd_h_lf	Glu synthase (FeS-Fd)	2 H[nhl] + 2 Fdrd[nhl] + KG[nhl] + Gln[nhl] -> 2 Fdox[nhl] + 2 Glu[nhl]		0	1000	0	glutamate synthesis	Reference: KEGG: R00021	1.4.7.1
NT_GluDH1NAD_m_lf	Glu dehydrogenase	H[nml] + NADH[nml] + KG[nml] + NH4[nml] -> NAD[nml] + H2O[nml] + Glu[nml]		0	1000	0	glutamate synthesis	Reference: http://www.springerlink.com/content/x3560q481637375q/?MUD=MP KEGG: R00243	1.4.1.3
NT_GluDH1NADP_m_lf	Glu dehydrogenase	H[nml] + KG[nml] + NH4[nml] + NADPH[nml] <=> H2O[nml] + NADP[nml] + Glu[nml]		-1000	1000	0	glutamate synthesis	Reference: http://www.springerlink.com/content/x3560q481637375q/?MUD=MP KEGG: R00248	1.4.1.3
NT_GluDH2NAD_m_lf	Glu dehydrogenase	NAD[nml] + H2O[nml] + Glu[nml] -> H[nml] + NADH[nml] + KG[nml] + NH4[nml]		0	1000	0	glutamate degradation	Reference: http://www.springerlink.com/content/x3560q481637375q/?MUD=MP KEGG: R00242	1.4.1.2
NT_GluDC_c_lf	Glu decarboxylase	H[ncl] + Glu[ncl] -> CO2[ncl] + GABA[ncl]		0	1000	0	glutamate degradation	Reference: http://www.sciencedirect.com/science/article/pii/S0022283609008250 KEGG: R00261	4.1.1.15
NT_GABATA1_m_lf	GABA transaminase	Pyr[nml] + GABA[nml] <=> Ala[nml] + SCA-SeA[nml]		-1000	1000	0	glutamate degradation	Reference: http://www.jbc.org/content/279/1/363.long KEGG: --	2.6.1.19
NT_GABATA2_m_lf	GABA transaminase	KG[nml] + GABA[nml] -> Glu[nml] + SCA-SeA[nml]		0	1000	0	glutamate degradation	Reference: http://www.jbc.org/content/279/1/363.long KEGG: R01648	2.6.1.19
NT_SCASeADH_m_lf	SCA-SeA dehydrogenase	NAD[nml] + H2O[nml] + SCA-SeA[nml] -> 2 H[nml] + NADH[nml] + SCA[nml]		0	1000	0	glutamate degradation	Reference: http://www.plantphysiol.org/content/121/2/589.long KEGG: R00713	1.2.1.24
NT_GlnS_c_lf	Gln synthetase	ATP[ncl] + Glu[ncl] + NH4[ncl] -> ADP[ncl] + H[ncl] + Pi[ncl] + Gln[ncl]		0	1000	0	glutamine synthesis	Reference: http://www.plantphysiol.org/content/126/1/109.full KEGG: R00253	6.3.1.2
NT_GlnS_h_lf	Gln synthetase	ATP[nhl] + NH4[nhl] + Glu[nhl] -> H[nhl] + ADP[nhl] + Pi[nhl] + Gln[nhl]		0	1000	0	glutamine synthesis	Reference: http://www.plantphysiol.org/content/126/1/109.full KEGG: R00253	6.3.1.2
NT_GlnS_m_lf	Gln synthetase	ATP[nml] + NH4[nml] + Glu[nml] -> H[nml] + ADP[nml] + Pi[nml] + Gln[nml]		0	1000	0	glutamine synthesis	Reference: http://www.plantphysiol.org/content/126/1/109.full KEGG: R00253	6.3.1.2
NT_ThrA_c_lf	Thr aldolase	Thr[ncl] -> ACD[ncl] + Gly[ncl]		0	1000	0	glycine synthesis	Reference: KEGG: R00751	4.1.2.5
NT_ACDOxRed_c_lf	ACD oxidoreductase	H2O[ncl] + NAD[ncl] + ACD[ncl] -> H[ncl] + NADH[ncl] + AC[ncl]		0	1000	0	glycine synthesis	Reference: KEGG: R00710	1.2.1.3
NT_GCAO_h_lf	GCA oxidase	O2[nhl] + GCA[nhl] -> GLX[nhl] + H2O2[nhl]		0	1000	0	glycine synthesis	Reference: KEGG: R00475	1.1.3.15
NT_CAT_h_lf	Catalase	2 H2O2[nhl] -> 2 H2O[nhl] + O2[nhl]		0	1000	0	glycine synthesis	Reference: http://www.sciencedirect.com/science/article/pii/S0891584997001093 KEGG: R00009	1.11.1.6
NT_SGAT_h_lf	Ser:GLX aminotransferase	Ser[nhl] + GLX[nhl] -> Gly[nhl] + HPR[nhl]		0	1000	0	glycine synthesis	Reference: http.//abbs.oxfordjournals.org/content/40/2/102.long KEGG: R00588	2.6.1.45
NT_GCEADH_h_lf	GCEA dehydrogenase	H[nhl] + NADH[nhl] + HPR[nhl] -> NAD[nhl] + GCEA[nhl]		0	1000	0	glycine synthesis	Reference: KEGG: R01388	1.1.1.29
NT_GGAT_h_lf	Glu:GLX aminotransferase	Glu[nhl] + GLX[nhl] -> KG[nhl] + Gly[nhl]		0	1000	0	glycine synthesis	Reference: KEGG: R00372	2.6.1.4
NT_ATPPRT_h_lf	ATP PR-transferase	ATP[nhl] + PRPP[nhl] -> H[nhl] + PPi[nhl] + PR-ATP[nhl]		0	1000	0	histidine synthesis	Reference: KEGG: R01071	2.4.2.17
NT_PrATPDP_h_lf	Pr-ATP diphosphatase	H2O[nhl] + PR-ATP[nhl] -> 2 H[nhl] + PPi[nhl] + PR-AMP[nhl]		0	1000	0	histidine synthesis	Reference: KEGG: R04035	3.6.1.31
NT_PrAMPCy_h_lf	Pr-AMP cyclohydrolase	H2O[nhl] + PR-AMP[nhl] -> P-AICAR-P[nhl]		0	1000	0	histidine synthesis	Reference: KEGG: R04037	3.5.4.19
NT_PAICARPI_h_lf	P-AICAR-P isomerase	P-AICAR-P[nhl] -> Pu-AICAR-P[nhl]		0	1000	0	histidine synthesis	Reference: KEGG: R04640	5.3.1.16
NT_IGPS_h_lf	ImGP synthase	Gln[nhl] + Pu-AICAR-P[nhl] -> Glu[nhl] + EIGP[nhl] + AICAR[nhl]		0	1000	0	histidine synthesis	Reference: KEGG: R04558	2.4.2.-/4.1.3.-
NT_IGPDA_h_lf	ImGP dehydratase	EIGP[nhl] -> H2O[nhl] + IA-P[nhl]		0	1000	0	histidine synthesis	Reference: KEGG: R03457	4.2.1.19
NT_HisolPTA_h_lf	Hisol-P transaminase	Glu[nhl] + IA-P[nhl] -> KG[nhl] + Hisol-P[nhl]		0	1000	0	histidine synthesis	Reference: KEGG: R00694	2.6.1.9
NT_HisolPP_h_lf	Hisol-P phosphatase	H2O[nhl] + Hisol-P[nhl] -> Pi[nhl] + Hisol[nhl]		0	1000	0	histidine synthesis	Reference: KEGG: R03013	3.1.3.15
NT_HisolPDH_h_lf	Hisol-P dehydrogenase	NAD[nhl] + Hisol[nhl] -> 2 H[nhl] + NADH[nhl] + Hisal[nhl]		0	1000	0	histidine synthesis	Reference: KEGG: R03012	1.1.1.23
NT_HisalPDH_h_lf	Hisal-P dehydrogenase	H2O[nhl] + NAD[nhl] + Hisal[nhl] -> H[nhl] + NADH[nhl] + His[nhl]		0	1000	0	histidine synthesis	Reference: KEGG: R01163	1.1.1.23
NT_ThrDA_h_lf	Thr dehydratase	Thr[nhl] -> NH4[nhl] + OB[nhl]		0	1000	0	isoleucine synthesis	Reference: http://pubs.acs.org/doi/full/10.1021/bi0262348 KEGG: R00996	4.3.1.19
NT_ALS1_h_lf	AL synthase	H[nhl] + Pyr[nhl] + ThPP[nhl] -> CO2[nhl] + H-Eth-ThPP[nhl]		0	1000	0	isoleucine synthesis, leucine synthesis, valine synthesis	Reference: http://www.ncbi.nlm.nih.gov/pmc/articles/PMC1218776/ KEGG: R00014	2.2.1.6/1.2.4.1
NT_ALS2_h_lf	AL synthase	OB[nhl] + H-Eth-ThPP[nhl] -> ThPP[nhl] + AHB[nhl]		0	1000	0	isoleucine synthesis	Reference: http://www.ncbi.nlm.nih.gov/pmc/articles/PMC1218776/ KEGG: R04673	2.2.1.6
NT_KARI1_h_lf	Ketol-acid reductoisomerase	AHB[nhl] <=> HMOP[nhl]		-1000	1000	0	isoleucine synthesis	Reference: KEGG: R05069	1.1.1.86
NT_KARI2_h_lf	Ketol-acid reductoisomerase	H[nhl] + NADPH[nhl] + HMOP[nhl] -> NADP[nhl] + DHMP[nhl]		0	1000	0	isoleucine synthesis	Reference: KEGG: R05068	1.1.1.86
NT_DHADA1_h_lf	DH-acid dehydratase	DHMP[nhl] -> H2O[nhl] + MOP[nhl]		0	1000	0	isoleucine synthesis	Reference: KEGG: R05070	4.2.1.9
NT_BAATA1_h_lf	B.-chain-aa transaminase	Glu[nhl] + MOP[nhl] <=> KG[nhl] + Ile[nhl]		-1000	1000	0	isoleucine synthesis	Reference: KEGG: R02199	2.6.1.42
NT_ALS3_h_lf	AL synthase	Pyr[nhl] + H-Eth-ThPP[nhl] -> ThPP[nhl] + AL[nhl]		0	1000	0	leucine synthesis, valine synthesis	Reference: http://www.ncbi.nlm.nih.gov/pmc/articles/PMC1218776/ KEGG: R04672	2.2.1.6
NT_KARI3_h_lf	Ketol-acid reductoisomerase	AL[nhl] <=> HMOB[nhl]		-1000	1000	0	leucine synthesis, valine synthesis	Reference: KEGG: R05071	1.1.1.86
NT_KARI4_h_lf	Ketol-acid reductoisomerase	H[nhl] + NADPH[nhl] + HMOB[nhl] -> NADP[nhl] + DHMB[nhl]		0	1000	0	leucine synthesis, valine synthesis	Reference: KEGG: R04440	1.1.1.86
NT_DHADA2_h_lf	DH-acid dehydratase	DHMB[nhl] -> H2O[nhl] + MOB[nhl]		0	1000	0	leucine synthesis, valine synthesis	Reference: KEGG: R04441	4.2.1.9
NT_2IPMS_h_lf	2-IPM synthase	H2O[nhl] + A-CoA[nhl] + MOB[nhl] -> H[nhl] + CoA[nhl] + 2IPM[nhl]		0	1000	0	leucine synthesis	Reference: http://www.plantphysiol.org/content/143/2/970.long KEGG: R01213	2.3.3.13
NT_3IPMDA1_h_lf	3-IPM dehydratase	2IPM[nhl] -> H2O[nhl] + IPM[nhl]		0	1000	0	leucine synthesis	Reference: http://link.springer.com/article/10.1007%2Fs11103-009-9519-5 KEGG: R03968	4.2.1.33
NT_3IPMDA2_h_lf	3-IPM dehydratase	H2O[nhl] + IPM[nhl] -> 3IPM[nhl]		0	1000	0	leucine synthesis	Reference: http://link.springer.com/article/10.1007%2Fs11103-009-9519-5 KEGG: R04001	4.2.1.33
NT_3IPMDH_h_lf	3-IPM dehydrogenase	NAD[nhl] + 3IPM[nhl] -> H[nhl] + NADH[nhl] + IPO[nhl]		0	1000	0	leucine synthesis	Reference: KEGG: R04426	1.1.1.85
NT_IPODC_h_lf	spontaneous	H[nhl] + IPO[nhl] -> CO2[nhl] + 4MOP[nhl]		0	1000	0	leucine synthesis	Reference: KEGG: R01652	--
NT_BAATA2_h_lf	B.-chain-aa transaminase	Glu[nhl] + 4MOP[nhl] <=> KG[nhl] + Leu[nhl]		-1000	1000	0	leucine synthesis	Reference: KEGG: R01090	2.6.1.42
NT_AspK_h_lf	Asp kinase	ATP[nhl] + Asp[nhl] -> ADP[nhl] + AspP[nhl]		0	1000	0	lysine synthesis, methionine synthesis, threonine synthesis	Reference: http://www.sciencedirect.com/science/article/pii/S1046592801915396 KEGG: R00480	2.7.2.4
NT_Asp-SeADH_h_lf	Asp-SeA dehydrogenase	H[nhl] + NADPH[nhl] + AspP[nhl] -> NADP[nhl] + Pi[nhl] + Asp-SeA[nhl]		0	1000	0	lysine synthesis	Reference: http://www.sciencedirect.com/science/article/pii/S1046592801915384 KEGG: R02291	1.2.1.11
NT_DHDS_h_lf	DHD synthase	Pyr[nhl] + Asp-SeA[nhl] -> 2 H2O[nhl] + H[nhl] + DHD[nhl]		0	1000	0	lysine synthesis	Reference: KEGG: R02292	4.2.1.52
NT_DHDRNAD_h_lf	DHD reductase	H[nhl] + NADH[nhl] + DHD[nhl] -> NAD[nhl] + THD[nhl]		0	1000	0	lysine synthesis	Reference: KEGG: R04198	1.3.1.26/1.17.1.8
NT_DHDRNADP_h_lf	DHD reductase	H[nhl] + NADPH[nhl] + DHD[nhl] -> NADP[nhl] + THD[nhl]		0	1000	0	lysine synthesis	Reference: KEGG: R04199	1.3.1.26/1.17.1.8
NT_DAPAT_h_lf	DAP aminotransferase	H2O[nhl] + H[nhl] + Glu[nhl] + THD[nhl] -> KG[nhl] + DAP[nhl]		0	1000	0	lysine synthesis	Reference: http://www.sciencedirect.com/science/article/pii/S0022283607007164 KEGG: R07613	2.6.1.83
NT_DAPE_h_lf	DAP epimerase	DAP[nhl] -> mDAP[nhl]		0	1000	0	lysine synthesis	Reference: KEGG: R02735	5.1.1.7
NT_DAPDC_h_lf	DAP decarboxylase	H[nhl] + mDAP[nhl] -> CO2[nhl] + Lys[nhl]		0	1000	0	lysine synthesis	Reference: KEGG: R00451	4.1.1.20
NT_HSerDHNADP_h_lf	H-Ser dehydrogenase	H[nhl] + NADPH[nhl] + Asp-SeA[nhl] -> NADP[nhl] + H-Ser[nhl]		0	1000	0	methionine synthesis, threonine synthesis	Reference: http://www.sciencedirect.com/science/article/pii/S1046592801915396 KEGG: R01775	1.1.1.3
NT_HSerDHNAD_h_lf	H-Ser dehydrogenase	H[nhl] + NADH[nhl] + Asp-SeA[nhl] -> NAD[nhl] + H-Ser[nhl]		0	1000	0	methionine synthesis, threonine synthesis	Reference: http://www.sciencedirect.com/science/article/pii/S1046592801915396 KEGG: R01773	1.1.1.3
NT_HSerK_h_lf	H-Ser kinase	ATP[nhl] + H-Ser[nhl] -> H[nhl] + ADP[nhl] + PH-Ser[nhl]		0	1000	0	methionine synthesis, threonine synthesis	Reference: KEGG: R01771	2.7.1.39
NT_CTHS_h_lf	CTH synthase	Cys[nhl] + PH-Ser[nhl] -> Pi[nhl] + CTH[nhl]		0	1000	0	methionine synthesis	Reference: KEGG: --	2.5.1.48
NT_CTHL_h_lf	CTH beta-lyase	H2O[nhl] + CTH[nhl] -> Pyr[nhl] + NH4[nhl] + H-Cys[nhl]		0	1000	0	methionine synthesis	Reference: http://www.biochemj.org/bj/320/0383/bj3a200383.htm KEGG: R01286	4.4.1.8
NT_5M-THFOR_c_lf	5M-THF oxidoreductase	NADH[ncl] + M-THF[ncl] -> NAD[ncl] + 5M-THF[ncl]		0	1000	0	methionine synthesis, THF recycling	Reference: http://www.jbc.org/content/274/51/36089.long KEGG: R07168	1.5.1.20
NT_MetS_c_lf	Met synthase	5M-THF[ncl] + H-Cys[ncl] -> THF[ncl] + Met[ncl]		0	1000	0	methionine synthesis	Reference: KEGG: R04405	2.1.1.14
NT_GlyHMT_c_lf	Gly hydroxymethyltransferase	H2O[ncl] + Gly[ncl] + M-THF[ncl] <=> THF[ncl] + Ser[ncl]		-1000	1000	0	methionine synthesis, THF recycling	Reference: http://www.ncbi.nlm.nih.gov/pmc/articles/PMC59012/ KEGG: R00945	2.1.2.1
NT_MetAdT_h_lf	Met adenosyltransferase	ATP[ncl] + H2O[ncl] + Met[ncl] -> H[ncl] + Pi[ncl] + PPi[ncl] + aMet[ncl]		0	1000	0	methionine synthesis	Reference: KEGG: R00177	2.5.1.6
NT_HCysMT_c_lf	H-Cys S-Met-transf.	H-Cys[ncl] + aMet[ncl] -> Met[ncl] + aH-Cys[ncl]		0	1000	0	methionine synthesis	Reference: KEGG: R00650	2.1.1.10
NT_Cysase_c_lf	aH-Cysase	H2O[ncl] + aH-Cys[ncl] <=> ADN[ncl] + H-Cys[ncl]		-1000	1000	0	methionine synthesis	Reference: KEGG: R00192	3.3.1.1
NT_CHRM_c_lf	CHR mutase	CHR[nhl] -> PRE[nhl]		0	1000	0	phenylalanine synthesis, tyrosine synthesis	Reference: KEGG: R01715	5.4.99.5
NT_GPAT_h_lf	Glu:PRE aminotransferase	Glu[nhl] + PRE[nhl] <=> KG[nhl] + AGN[nhl]		-1000	1000	0	phenylalanine synthesis, tyrosine synthesis	Reference: KEGG: R07276	2.6.1.79
NT_AGNDA_h_lf	AGN dehydratase	H[nhl] + AGN[nhl] -> H2O[nhl] + CO2[nhl] + Phe[nhl]		0	1000	0	phenylalanine synthesis	Reference: KEGG: R00691	4.2.1.91
NT_Arginase_m_lf	Arginase	H[nml] + H2O[nml] + Arg[nml] -> Orn[nml] + urea[nml]		0	1000	0	proline synthesis	Reference: KEGG: R00551	3.5.3.1
NT_Urease_m_lf	Urease	H[nml] + H2O[nml] + urea[nml] -> CO2[nml] + 2 NH4[nml]		0	1000	0	proline synthesis	Reference: KEGG: R00131	3.5.1.5
NT_OrnAT_m_lf	Orn aminotransferase	KG[nml] + Orn[nml] <=> Glu[nml] + Glu-SeA[nml]		-1000	1000	0	proline synthesis	Reference: KEGG: R00667	2.6.1.13
NT_GluK_c_lf	Glu kinase	ATP[ncl] + Glu[ncl] -> ADP[ncl] + GluP[ncl]		0	1000	0	proline synthesis	Reference: KEGG: R00239	2.7.2.11
NT_GluK_h_lf	Glu kinase	ATP[nhl] + Glu[nhl] -> ADP[nhl] + GluP[nhl]		0	1000	0	proline synthesis	Reference: KEGG: R00239	2.7.2.11
NT_GluK_m_lf	Glu kinase	ATP[nml] + Glu[nml] -> ADP[nml] + GluP[nml]		0	1000	0	proline synthesis	Reference: KEGG: R00239	2.7.2.11
NT_GluSeADH_c_lf	GluSeA dehydrogenase	NADPH[ncl] + GluP[ncl] -> Pi[ncl] + NADP[ncl] + Glu-SeA[ncl]		0	1000	0	proline synthesis	Reference: KEGG: R03313	1.2.1.41
NT_GluSeADH_h_lf	GluSeA dehydrogenase	H[nhl] + NADPH[nhl] + GluP[nhl] -> NADP[nhl] + Pi[nhl] + Glu-SeA[nhl]		0	1000	0	proline synthesis	Reference: KEGG: R03313	1.2.1.41
NT_GluSeADH_m_lf	GluSeA dehydrogenase	H[nml] + NADPH[nml] + GluP[nml] -> Pi[nml] + NADP[nml] + Glu-SeA[nml]		0	1000	0	proline synthesis	Reference: KEGG: R03313	1.2.1.41
NT_GluSeADA_c_lf	spontaneous	Glu-SeA[ncl] -> H[ncl] + H2O[ncl] + P5C[ncl]		0	1000	0	proline synthesis	Reference: KEGG: R03314	--
NT_GluSeADA_h_lf	spontaneous	Glu-SeA[nhl] -> H2O[nhl] + H[nhl] + P5C[nhl]		0	1000	0	proline synthesis	Reference: KEGG: R03314	--
NT_GluSeADA_m_lf	spontaneous	Glu-SeA[nml] -> H[nml] + H2O[nml] + P5C[nml]		0	1000	0	proline synthesis	Reference: KEGG: R03314	--
NT_P5CRNAD_c_lf	P5C reductase	H[ncl] + NADH[ncl] + P5C[ncl] -> NAD[ncl] + Pro[ncl]		0	1000	0	proline synthesis	Reference: KEGG: R01248	1.5.1.2
NT_ProDHNAD_m_lf	Pro dehydrogenase	NAD[nml] + Pro[nml] -> 2 H[nml] + NADH[nml] + P5C[nml]		-1000	0	0	proline degradation	Reference: KEGG: R01253	1.5.99.8
NT_ProDHNADP_m_lf	Pro dehydrogenase	NADP[nml] + Pro[nml] -> 2 H[nml] + NADPH[nml] + P5C[nml]		-1000	0	0	proline degradation	Reference: KEGG: R01253	1.5.99.8
NT_P5CDHNAD_h_lf	P5C dehydrogenase	2 H2O[nhl] + NAD[nhl] + P5C[nhl] -> H[nhl] + NADH[nhl] + Glu[nhl]		0	1000	0	proline degradation	Reference: KEGG: R00707	1.5.1.12
NT_P5CDHNAD_m_lf	P5C dehydrogenase	NAD[nml] + 2 H2O[nml] + P5C[nml] -> H[nml] + NADH[nml] + Glu[nml]		0	1000	0	proline degradation	Reference: KEGG: R00707	1.5.1.12
NT_P5CDHNADP_m_lf	P5C dehydrogenase	2 H2O[nml] + NADP[nml] + P5C[nml] -> H[nml] + NADPH[nml] + Glu[nml]		0	1000	0	proline degradation	Reference: KEGG: R00708	1.5.1.12
NT_PGADH_h_lf	PGA dehydrogenase	PGA[nhl] + NAD[nhl] <=> H[nhl] + NADH[nhl] + P-HPR[nhl]		-1000	1000	0	serine synthesis	Reference: KEGG: R01513	1.1.1.95
NT_PSerAT_h_lf	PSer aminotransferase	Glu[nhl] + P-HPR[nhl] -> KG[nhl] + PSer[nhl]		0	1000	0	serine synthesis	Reference: KEGG: R04173	2.6.1.52
NT_PSerP_h_lf	PSer phosphatase	H2O[nhl] + PSer[nhl] -> Pi[nhl] + Ser[nhl]		0	1000	0	serine synthesis	Reference: KEGG: R00582	3.1.3.3
NT_SerRM_c_lf	Ser racemase	Ser[ncl] -> Pyr[ncl] + NH4[ncl]		0	1000	0	serine racemization	Reference: KEGG: R00221	4.3.1.18
NT_ThrS_h_lf	Threonine synthase	H2O[nhl] + PH-Ser[nhl] -> Pi[nhl] + Thr[nhl]		0	1000	0	threonine synthesis	Reference: http://onlinelibrary.wiley.com/doi/10.1110/ps.44301/full KEGG: R01466	4.2.3.1
NT_ANTS_h_lf	ANT synthase	CHR[nhl] + Gln[nhl] -> H[nhl] + Pyr[nhl] + Glu[nhl] + ANT[nhl]		0	1000	0	tryptophan synthesis	Reference: http://www.plantcell.org/content/4/6/721.abstract, uniprot KEGG: R00986	4.1.3.27
NT_ANTPRT_h_lf	ANT PR-transferase	PRPP[nhl] + ANT[nhl] -> H[nhl] + PPi[nhl] + PR-ANT[nhl]		0	1000	0	tryptophan synthesis	Reference: KEGG: R01073	2.4.2.18
NT_PRANTI_h_lf	PR-ANT isomerase	PR-ANT[nhl] -> CPD-Ru5P[nhl]		0	1000	0	tryptophan synthesis	Reference: KEGG: R03509	5.3.1.24
NT_IndGPS_h_lf	Ind-GP synthase	H[nhl] + CPD-Ru5P[nhl] -> H2O[nhl] + CO2[nhl] + Ind-GP[nhl]		0	1000	0	tryptophan synthesis	Reference: KEGG: R03508	4.1.1.48
NT_IndGPL_h_lf	Ind-GP lyase	Ind-GP[nhl] -> GAP[nhl] + Ind[nhl]		0	1000	0	tryptophan synthesis	Reference: KEGG: R02340	4.1.2.8
NT_TrpS_h_lf	Trp synthase	Ser[nhl] + Ind[nhl] -> H2O[nhl] + Trp[nhl]		0	1000	0	tryptophan synthesis	Reference: http://www.pnas.org/content/86/12/4604.full.pdf KEGG: R00674	4.2.1.20/4.2.1.222
NT_AGNDH_h_lf	AGN dehydrogenase	NADP[nhl] + AGN[nhl] -> NADPH[nhl] + CO2[nhl] + Tyr[nhl]		0	1000	0	tyrosine synthesis	Reference: KEGG: R00733	1.3.1.78
NT_BAATA3_h_lf	B.-chain-aa transaminase	Glu[nhl] + MOB[nhl] <=> KG[nhl] + Val[nhl]		-1000	1000	0	valine synthesis	Reference: KEGG: R01214	2.6.1.42
NT_ATase_h_lf	ATase	H2O[nhl] + PRPP[nhl] + Gln[nhl] -> H[nhl] + PPi[nhl] + Glu[nhl] + PRA[nhl]		0	1000	0	IMP synthesis	Reference: KEGG: R01072	2.4.2.14
NT_PRAGlyL_h_lf	PRA-Gly ligase	ATP[nhl] + Gly[nhl] + PRA[nhl] -> H[nhl] + ADP[nhl] + Pi[nhl] + GAR[nhl]		0	1000	0	IMP synthesis	Reference: KEGG: R04144	6.3.4.13
NT_GARFT_h_lf	GAR formyltransferase	F-THF[nhl] + GAR[nhl] -> 2 H[nhl] + THF[nhl] + FGAR[nhl]		0	1000	0	IMP synthesis	Reference: KEGG: R04325	2.1.2.2
NT_FGAMS_h_lf	FGAM synthase	H2O[nhl] + ATP[nhl] + Gln[nhl] + FGAR[nhl] -> 2 H[nhl] + ADP[nhl] + Pi[nhl] + Glu[nhl] + FGAM[nhl]		0	1000	0	IMP synthesis	Reference: KEGG: R04463	6.3.5.3
NT_FGAMCL_h_lf	FGAM cyclo-ligase	ATP[nhl] + FGAM[nhl] -> H[nhl] + ADP[nhl] + Pi[nhl] + AIR[nhl]		0	1000	0	IMP synthesis	Reference: KEGG: R04208	6.3.3.1
NT_AIRC_h_lf	AIR carboxylase	CO2[nhl] + AIR[nhl] -> H[nhl] + CAIR[nhl]		0	1000	0	IMP synthesis	Reference: KEGG: R04209	4.1.1.21
NT_SAICARS_h_lf	SAICAR synthase	ATP[nhl] + Asp[nhl] + CAIR[nhl] -> H[nhl] + ADP[nhl] + Pi[nhl] + SAICAR[nhl]		0	1000	0	IMP synthesis	Reference: KEGG: R04591	6.3.2.6
NT_DCAMPL1_h_lf	Adenylo-SCA lyase	H[nhl] + SAICAR[nhl] -> Fum[nhl] + AICAR[nhl]		0	1000	0	IMP synthesis	Reference: KEGG: R04559	4.3.2.2
NT_AICARFT_h_lf	AICAR formyltransferase	F-THF[nhl] + AICAR[nhl] -> 2 H[nhl] + THF[nhl] + FAICAR[nhl]		0	1000	0	IMP synthesis	Reference: KEGG: R04560	2.1.2.3
NT_IMPCH_h_lf	IMP cyclohydrolase	FAICAR[nhl] -> H2O[nhl] + IMP[nhl]		0	1000	0	IMP synthesis	Reference: KEGG: R01127	3.5.4.10
NT_AMPDA_c_lf	AMP deaminase	H[ncl] + H2O[ncl] + AMP[ncl] -> NH4[ncl] + IMP[ncl]		0	1000	0	GMP synthesis	Reference: http://www.jbc.org/content/281/21/14939.long KEGG: R00181	3.5.4.6
NT_IMPDH_c_lf	IMP dehydrogenase	H2O[ncl] + NAD[ncl] + IMP[ncl] -> NADH[ncl] + XMP[ncl]		0	1000	0	GMP synthesis	Reference: KEGG: R01130	1.1.1.205
NT_GMPS_c_lf	GMP synthase	ATP[ncl] + H2O[ncl] + Gln[ncl] + XMP[ncl] -> H[ncl] + PPi[ncl] + AMP[ncl] + Glu[ncl] + GMP[ncl]		0	1000	0	GMP synthesis	Reference: KEGG: R01231	6.3.5.2
NT_DCAMPS_h_lf	Adenylo-SCA synthase	Asp[nhl] + IMP[nhl] + GTP[nhl] -> H[nhl] + Pi[nhl] + DC-AMP[nhl] + GDP[nhl]		0	1000	0	AMP synthesis	Reference: http://www.sciencedirect.com/science/article/pii/S0022283699934733 KEGG: R01135	6.3.4.4
NT_DCAMPL2_h_lf	Adenylo-SCA lyase	DC-AMP[nhl] -> AMP[nhl] + Fum[nhl]		0	1000	0	AMP synthesis	Reference: KEGG: R01083	4.3.2.2
NT_AspCT_h_lf	Asp carbamoyltransferase	CBP[nhl] + Asp[nhl] -> Pi[nhl] + CB-Asp[nhl]		0	1000	0	UMP synthesis	Reference: KEGG: R01397	2.1.3.2
NT_DHOase_h_lf	DHOase	CB-Asp[nhl] -> H2O[nhl] + DHO[nhl]		0	1000	0	UMP synthesis	Reference: KEGG: R01993	3.5.2.3
NT_DHODH_m_lf	DHO dehydrogenase	H[nml] + Q[nml] + DHO[nml] -> QH2[nml] + ORO[nml]		0	1000	0	UMP synthesis	Reference: KEGG: R01868	1.3.5.2
NT_OROPRT_c_lf	ORO PR-transferase	PRPP[ncl] + ORO[ncl] -> H[ncl] + PPi[ncl] + OMP[ncl]		0	1000	0	UMP synthesis	Reference: KEGG: R01870	2.4.2.10
NT_OMPDC_c_lf	OMP decarboxylase	H[ncl] + OMP[ncl] -> CO2[ncl] + UMP[ncl]		0	1000	0	UMP synthesis	Reference: KEGG: R00965	4.1.1.23
NT_CTPS_c_lf	CTP synthase	ATP[ncl] + H2O[ncl] + UTP[ncl] + Gln[ncl] -> ADP[ncl] + 2 H[ncl] + Pi[ncl] + Glu[ncl] + CTP[ncl]		0	1000	0	CTP synthesis	Reference: KEGG: R00573	6.3.4.2
NT_AMPK_c_lf	adenylate kinase	ATP[ncl] + AMP[ncl] -> 2 ADP[ncl]		0	1000	0	nucleotide metabolism	Reference: KEGG: R00127	2.7.4.3
NT_AMPK_h_lf	adenylate kinase	ATP[nhl] + AMP[nhl] -> 2 ADP[nhl]		0	1000	0	nucleotide metabolism	Reference: KEGG: R00127	2.7.4.3
NT_GMPK_c_lf	guanylate kinase	ATP[ncl] + H[ncl] + GMP[ncl] -> ADP[ncl] + GDP[ncl]		0	1000	0	nucleotide metabolism	Reference: KEGG: R00332	2.7.4.8
NT_NMPK_c_lf	UMP/CMP kinase	ATP[ncl] + H[ncl] + UMP[ncl] -> ADP[ncl] + UDP[ncl]		0	1000	0	nucleotide metabolism	Reference: KEGG: R00158	2.7.4.14
NT_CTPP_c_lf	Nucleoside-triphosphatase	H2O[ncl] + CTP[ncl] -> Pi[ncl] + CDP[ncl]		0	1000	0	nucleotide metabolism	Reference: KEGG: R00569	3.6.1.15
NT_ADPR_c_lf	Ribonucleoside-diphosphate reductase	ADP[ncl] + H[ncl] + TRXrd[ncl] -> H2O[ncl] + TRXox[ncl] + dADP[ncl]		0	1000	0	nucleotide metabolism	Reference: http://onlinelibrary.wiley.com/doi/10.1046/j.1432-1327.1999.00814.x/full, http://link.springer.com/article/10.1007%2Fs007750050173 KEGG: R02017	1.17.4.1
NT_CDPR_c_lf	Ribonucleoside-diphosphate reductase	TRXrd[ncl] + CDP[ncl] -> H2O[ncl] + TRXox[ncl] + dCDP[ncl]		0	1000	0	nucleotide metabolism	Reference: http://onlinelibrary.wiley.com/doi/10.1046/j.1432-1327.1999.00814.x/full, http://link.springer.com/article/10.1007%2Fs007750050173 KEGG: R02024	1.17.4.1
NT_GDPR_c_lf	Ribonucleoside-diphosphate reductase	TRXrd[ncl] + GDP[ncl] -> H2O[ncl] + TRXox[ncl] + dGDP[ncl]		0	1000	0	nucleotide metabolism	Reference: http://onlinelibrary.wiley.com/doi/10.1046/j.1432-1327.1999.00814.x/full, http://link.springer.com/article/10.1007%2Fs007750050173 KEGG: R02019	1.17.4.1
NT_UDPR_c_lf	Ribonucleoside-diphosphate reductase	UDP[ncl] + TRXrd[ncl] -> H2O[ncl] + TRXox[ncl] + dUDP[ncl]		0	1000	0	nucleotide metabolism	Reference: http://onlinelibrary.wiley.com/doi/10.1046/j.1432-1327.1999.00814.x/full, http://link.springer.com/article/10.1007%2Fs007750050173 KEGG: R02018	1.17.4.1
NT_dUTPP_c_lf	Deoxyuridine-triphosphatase	H2O[ncl] + dUTP[ncl] -> 2 H[ncl] + PPi[ncl] + dUMP[ncl]		0	1000	0	nucleotide metabolism	Reference: http://journals.iucr.org/f/issues/2007/05/00/pu5183/index.html KEGG: R02100	3.6.1.23
NT_dTMPS_c_lf	Thymidylate synthase	M-THF[ncl] + dUMP[ncl] -> DHF[ncl] + dTMP[ncl]		0	1000	0	nucleotide metabolism	Reference: KEGG: R02101	2.1.1.45
NT_dTMPK_c_lf	Thymidine monophosphate kinase	ATP[ncl] + H[ncl] + dTMP[ncl] -> ADP[ncl] + dTDP[ncl]		0	1000	0	nucleotide metabolism	Reference: KEGG: R02094	2.7.4.9
NT_GDPK_c_lf	Nucleoside-diphosphate kinase	ATP[ncl] + GDP[ncl] -> ADP[ncl] + H[ncl] + GTP[ncl]		0	1000	0	nucleotide metabolism	Reference: http://www.ncbi.nlm.nih.gov/pubmed/18823588 KEGG: R00330	2.7.4.6
NT_GDPK_h_lf	Nucleoside-diphosphate kinase	ATP[nhl] + GDP[nhl] -> H[nhl] + ADP[nhl] + GTP[nhl]		0	1000	0	nucleotide metabolism	Reference: http://www.ncbi.nlm.nih.gov/pubmed/18823588 KEGG: R00330	2.7.4.6
NT_UDPK_c_lf	Nucleoside-diphosphate kinase	ATP[ncl] + UDP[ncl] -> ADP[ncl] + H[ncl] + UTP[ncl]		0	1000	0	nucleotide metabolism	Reference: http://www.ncbi.nlm.nih.gov/pubmed/18823588 KEGG: R00156	2.7.4.6
NT_dADPK_c_lf	Nucleoside-diphosphate kinase	ATP[ncl] + dADP[ncl] -> ADP[ncl] + dATP[ncl]		0	1000	0	nucleotide metabolism	Reference: http://www.ncbi.nlm.nih.gov/pubmed/18823588 KEGG: R01137	2.7.4.6
NT_dCDPK_c_lf	Nucleoside-diphosphate kinase	ATP[ncl] + dCDP[ncl] -> ADP[ncl] + dCTP[ncl]		0	1000	0	nucleotide metabolism	Reference: http://www.ncbi.nlm.nih.gov/pubmed/18823588 KEGG: R02326	2.7.4.6
NT_dGDPK_c_lf	Nucleoside-diphosphate kinase	ATP[ncl] + dGDP[ncl] -> ADP[ncl] + dGTP[ncl]		0	1000	0	nucleotide metabolism	Reference: http://www.ncbi.nlm.nih.gov/pubmed/18823588 KEGG: R01857	2.7.4.6
NT_dTDPK_c_lf	Nucleoside-diphosphate kinase	ATP[ncl] + dTDP[ncl] -> ADP[ncl] + dTTP[ncl]		0	1000	0	nucleotide metabolism	Reference: http://www.ncbi.nlm.nih.gov/pubmed/18823588 KEGG: R02093	2.7.4.6
NT_dUDPK_c_lf	Nucleoside-diphosphate kinase	ATP[ncl] + dUDP[ncl] -> ADP[ncl] + dUTP[ncl]		0	1000	0	nucleotide metabolism	Reference: http://www.ncbi.nlm.nih.gov/pubmed/18823588 KEGG: R02331	2.7.4.6
NT_Tr_SO4_lf	SO4 diffusion	SO4[ncl] <=> SO4[nhl]		-1000	1000	0	transport	Reference: KEGG: --	--
NT_Tr_NO2_lf	NO2 transporter	NO2[ncl] -> NO2[nhl]		0	1000	0	transport	Reference: KEGG: --	--
NT_Tr_NTT_lf	Nucleotide transporter	ADP[nhl] + Pi[nhl] + ATP[ncl] -> ATP[nhl] + ADP[ncl] + Pi[ncl]		0	1000	0	transport	Reference: Fischer, K (2011) Plant Physiol 155:1511--1519. KEGG: --	--
NT_Tr_AAC_lf	ADP/ATP carrier	ADP[ncl] + Pi[ncl] + ATP[nml] -> ATP[ncl] + ADP[nml] + Pi[nml]		0	1000	0	transport	Reference: Klepek, YS, et al. (2005) Plant Cell 17:204--218. KEGG: --	--
NT_Tr_BT11_lf	Brittle1 protein transporter	AMP[nhl] -> AMP[ncl]		0	1000	0	transport	Reference: Palmieri, F, et al. (2011) Plant J 66:161--181. KEGG: --	--
NT_Tr_BT12_lf	Brittle1 protein transporter	ADP[nhl] -> ADP[ncl]		0	1000	0	transport	Reference: Klepek, YS, et al. (2005) Plant Cell 17:204--218. KEGG: --	--
NT_Tr_BT13_lf	Brittle1 protein transporter	ATP[nhl] -> ATP[ncl]		0	1000	0	transport	Reference: Klepek, YS, et al. (2005) Plant Cell 17:204--218. KEGG: --	--
NT_Tr_NDT1_lf	NAD transporter	NAD[ncl] + AMP[nhl] <=> NAD[nhl] + AMP[ncl]		-1000	1000	0	transport	Reference: Klepek, YS, et al. (2005) Plant Cell 17:204--218. KEGG: --	--
NT_Tr_NDT2_lf	NAD transporter	ADP[nhl] + NAD[ncl] <=> ADP[ncl] + NAD[nhl]		-1000	1000	0	transport	Reference: Klepek, YS, et al. (2005) Plant Cell 17:204--218. KEGG: --	--
NT_Tr_TPT1_lf	TP/Pi translocator	PGA[nhl] + Pi[ncl] <=> Pi[nhl] + PGA[ncl]		-1000	1000	0	transport	Reference: Klepek, YS, et al. (2005) Plant Cell 17:204--218. KEGG: --	--
NT_Tr_TPT2_lf	TP/Pi translocator	GAP[nhl] + Pi[ncl] <=> Pi[nhl] + GAP[ncl]		-1000	1000	0	transport	Reference: Klepek, YS, et al. (2005) Plant Cell 17:204--218. KEGG: --	--
NT_Tr_TPT3_lf	TP/Pi translocator	DHAP[nhl] + Pi[ncl] <=> Pi[nhl] + DHAP[ncl]		-1000	1000	0	transport	Reference: Klepek, YS, et al. (2005) Plant Cell 17:204--218. KEGG: --	--
NT_Tr_PPT_lf	PEP/Pi translocator	Pi[nhl] + PEP[ncl] -> Pi[ncl] + PEP[nhl]		0	1000	0	transport	Reference: Klepek, YS, et al. (2005) Plant Cell 17:204--218. KEGG: --	--
NT_Tr_GCA1_lf	GCA/GCEA shuffle	GCA[nhl] -> GCA[ncl]		0	1000	0	transport	Reference: Klepek, YS, et al. (2005) Plant Cell 17:204--218. KEGG: --	--
NT_Tr_GCEA1_lf	GCA/GCEA shuffle	GCEA[ncl] -> GCEA[nhl]		0	1000	0	transport	Reference: Atwell, BJ, et al. (1999) Plants in Action, part II, chap 2.1.8 KEGG: --	--
NT_Tr_GPT1_lf	G6P exporter	Pi[nhl] + G6P[ncl] -> G6P[nhl] + Pi[ncl]		0	1000	0	transport	Reference: Atwell, BJ, et al. (1999) Plants in Action, part II, chap 2.1.8 KEGG: --	--
NT_Tr_pGlc_lf	Glc transporter	Glc[nhl] -> Glc[ncl]		0	1000	0	transport	Reference: Fischer, K (2011) Plant Physiol 155:1511--1519. KEGG: --	--
NT_Tr_Mex1_lf	Mas exporter	Mas[nhl] -> Mas[ncl]		0	1000	0	transport	Reference: Klepek, YS, et al. (2005) Plant Cell 17:204--218. KEGG: --	--
NT_Tr_PLT5_lf	Polyol transporter 5	Rib[ncl] -> Rib[nhl]		0	1000	0	transport	Reference: Klepek, YS, et al. (2005) Plant Cell 17:204--218. KEGG: --	--
NT_Tr_DIC1_lf	Dicarboxylate carrier	Mal[ncl] + Pi[nml] <=> Pi[ncl] + Mal[nml]		-1000	1000	0	transport	Reference: Klepek, YS, et al. (2005) Plant Cell 17:204--218. KEGG: --	--
NT_Tr_DIC2_lf	Dicarboxylate carrier	Pi[nml] + SCA[ncl] <=> Pi[ncl] + SCA[nml]		-1000	1000	0	transport	Reference: Palmieri, F, et al. (2011) Plant J 66:161--181. KEGG: --	--
NT_Tr_DIT1_lf	Dicarboxylate transporter	Mal[nhl] + KG[ncl] -> Mal[ncl] + KG[nhl]		0	1000	0	transport	Reference: Palmieri, F, et al. (2011) Plant J 66:161--181. KEGG: --	--
NT_Tr_DIT2_lf	Dicarboxylate transporter	Mal[ncl] + Glu[nhl] -> Mal[nhl] + Glu[ncl]		0	1000	0	transport	Reference: Klepek, YS, et al. (2005) Plant Cell 17:204--218. KEGG: --	--
NT_Tr_DTC1A_lf	Di-/ri-carboxylate carrier	Cit[nml] + KG[ncl] <=> KG[nml] + Cit[ncl]		-1000	1000	0	transport	Reference: Klepek, YS, et al. (2005) Plant Cell 17:204--218. KEGG: --	--
NT_Tr_DTC1B_lf	Di-/ri-carboxylate carrier	iCit[nml] + KG[ncl] <=> KG[nml] + iCit[ncl]		-1000	1000	0	transport	Reference: Palmieri, F, et al. (2011) Plant J 66:161--181. KEGG: --	--
NT_Tr_DTC1C_lf	Di-/ri-carboxylate carrier	cACN[nml] + KG[ncl] <=> KG[nml] + cACN[ncl]		-1000	1000	0	transport	Reference: Palmieri, F, et al. (2011) Plant J 66:161--181. KEGG: --	--
NT_Tr_DTC2A_lf	Di-/ri-carboxylate carrier	Mal[ncl] + Cit[nml] <=> Mal[nml] + Cit[ncl]		-1000	1000	0	transport	Reference: Palmieri, F, et al. (2011) Plant J 66:161--181. KEGG: --	--
NT_Tr_DTC2B_lf	Di-/ri-carboxylate carrier	Mal[ncl] + iCit[nml] <=> Mal[nml] + iCit[ncl]		-1000	1000	0	transport	Reference: Palmieri, F, et al. (2011) Plant J 66:161--181. KEGG: --	--
NT_Tr_DTC2C_lf	Di-/ri-carboxylate carrier	Mal[ncl] + cACN[nml] <=> Mal[nml] + cACN[ncl]		-1000	1000	0	transport	Reference: Palmieri, F, et al. (2011) Plant J 66:161--181. KEGG: --	--
NT_Tr_DTC3A_lf	Di-/ri-carboxylate carrier	OAA[ncl] + Cit[nml] <=> OAA[nml] + Cit[ncl]		-1000	1000	0	transport	Reference: Palmieri, F, et al. (2011) Plant J 66:161--181. KEGG: --	--
NT_Tr_DTC3B_lf	Di-/ri-carboxylate carrier	OAA[ncl] + iCit[nml] <=> OAA[nml] + iCit[ncl]		-1000	1000	0	transport	Reference: Palmieri, F, et al. (2011) Plant J 66:161--181. KEGG: --	--
NT_Tr_DTC3C_lf	Di-/ri-carboxylate carrier	OAA[ncl] + cACN[nml] <=> OAA[nml] + cACN[ncl]		-1000	1000	0	transport	Reference: Palmieri, F, et al. (2011) Plant J 66:161--181. KEGG: --	--
NT_Tr_DTC4A_lf	Di-/ri-carboxylate carrier	Cit[nml] + SCA[ncl] <=> SCA[nml] + Cit[ncl]		-1000	1000	0	transport	Reference: Palmieri, F, et al. (2011) Plant J 66:161--181. KEGG: --	--
NT_Tr_DTC4B_lf	Di-/ri-carboxylate carrier	iCit[nml] + SCA[ncl] <=> SCA[nml] + iCit[ncl]		-1000	1000	0	transport	Reference: Palmieri, F, et al. (2011) Plant J 66:161--181. KEGG: --	--
NT_Tr_DTC4C_lf	Di-/ri-carboxylate carrier	cACN[nml] + SCA[ncl] <=> SCA[nml] + cACN[ncl]		-1000	1000	0	transport	Reference: Palmieri, F, et al. (2011) Plant J 66:161--181. KEGG: --	--
NT_Tr_SFC_lf	SCA/Fum carrier	Fum[nml] + SCA[ncl] -> SCA[nml] + Fum[ncl]		0	1000	0	transport	Reference: Palmieri, F, et al. (2011) Plant J 66:161--181. KEGG: --	--
NT_Tr_BAT11_lf	B0,+-type amino acid transporter 1	Ala[ncl] <=> Ala[nml]		-1000	1000	0	transport	Reference: Palmieri, F, et al. (2011) Plant J 66:161--181. KEGG: --	--
NT_Tr_BAT12_lf	B0,+-type amino acid transporter 1	Arg[ncl] <=> Arg[nml]		-1000	1000	0	transport	Reference: Michaeli, S, et al. (2011) Plant J 67: 485--498. KEGG: --	--
NT_Tr_BAT13_lf	B0,+-type amino acid transporter 1	Glu[ncl] <=> Glu[nml]		-1000	1000	0	transport	Reference: Michaeli, S, et al. (2011) Plant J 67: 485--498. KEGG: --	--
NT_Tr_BAT14_lf	B0,+-type amino acid transporter 1	Lys[ncl] <=> Lys[nml]		-1000	1000	0	transport	Reference: Michaeli, S, et al. (2011) Plant J 67: 485--498. KEGG: --	--
NT_Tr_BAT15_lf	B0,+-type amino acid transporter 1	GABA[ncl] <=> GABA[nml]		-1000	1000	0	transport	Reference: Michaeli, S, et al. (2011) Plant J 67: 485--498. KEGG: --	--
NT_Tr_BAC1_lf	Basic amino acid carriers	Arg[ncl] + His[nml] -> Arg[nml] + His[ncl]		0	1000	0	transport	Reference: Michaeli, S, et al. (2011) Plant J 67: 485--498. KEGG: --	--
NT_Tr_BAC2_lf	Basic amino acid carriers	Arg[ncl] + Lys[nml] -> Arg[nml] + Lys[ncl]		0	1000	0	transport	Reference: Palmieri, F, et al. (2011) Plant J 66:161--181. KEGG: --	--
NT_Tr_ProU_lf	Pro uniporter	Pro[ncl] -> Pro[nml]		0	1000	0	transport	Reference: Palmieri, F, et al. (2011) Plant J 66:161--181. KEGG: --	--
NT_Tr_ProA_lf	Pro/Glu antiporter	Glu[nml] + Pro[ncl] -> Glu[ncl] + Pro[nml]		0	1000	0	transport	Reference: Di Maritino, C, et al. (2006) Planta 223:1123--1133. KEGG: --	--
NT_Tr_P5C1_lf	P5C exporter	P5C[nhl] -> P5C[ncl]		0	1000	0	transport	Reference: Di Maritino, C, et al. (2006) Planta 223:1123--1133. KEGG: --	--
NT_Tr_P5C2_lf	P5C exporter	P5C[nml] -> P5C[ncl]		0	1000	0	transport	Reference: Lehmann, S, et al. (2010) Amino Acids 39:949--962. KEGG: --	--
NT_Tr_PRPP_lf	PRPP exporter	H[nhl] + PRPP[nhl] -> PRPP[ncl]		0	1000	0	transport	Reference: Lehmann, S, et al. (2010) Amino Acids 39:949--962. KEGG: --	--
NT_Tr_Fum_lf	Fum exporter	Fum[nhl] -> Fum[ncl]		0	1000	0	transport	Reference: KEGG: --	--
NT_Tr_HCys_lf	H-Cys exporter	H-Cys[nhl] -> H-Cys[ncl]		0	1000	0	transport	Reference: KEGG: --	--
NT_Tr_ORO_lf	ORO exporter	ORO[nml] -> ORO[ncl]		0	1000	0	transport	Reference: Hanson, AD and Roje, S (2001) Annu Rev Plant Physiol Plant Mol Biol 52:119--137. KEGG: --	--
NT_Tr_DHO1_lf	DHO shuffle	DHO[nhl] -> DHO[ncl]		0	1000	0	transport	Reference: Zrenner, R, et al. (2006) Annu Rev Plant Biol 57:805--836 KEGG: --	--
NT_Tr_DHO2_lf	DHO shuffle	DHO[ncl] -> DHO[nml]		0	1000	0	transport	Reference: Zrenner, R, et al. (2006) Annu Rev Plant Biol 57:805--836 KEGG: --	--
NT_Tr_GlySer_lf	Gly/Ser shuffle	Ser[nml] + Gly[ncl] -> Gly[nml] + Ser[ncl]		0	1000	0	transport	Reference: Zrenner, R, et al. (2006) Annu Rev Plant Biol 57:805--836 KEGG: --	--
NT_Tr_O2h_lf	O2 diffusion	O2[ncl] <=> O2[nhl]		-1000	1000	0	transport	Reference: Atwell, BJ, et al. (1999) Plants in Action, part II, chap 2.1.8 KEGG: --	--
NT_Tr_O2m_lf	O2 diffusion	O2[ncl] <=> O2[nml]		-1000	1000	0	transport	Reference: KEGG: --	--
NT_Tr_O2p_lf	O2 diffusion	O2[ncl] <=> O2[npl]		-1000	1000	0	transport	Reference: KEGG: --	--
NT_Tr_CO2h_lf	CO2 diffusion	CO2[ncl] <=> CO2[nhl]		-1000	1000	0	transport	Reference: KEGG: --	--
NT_Tr_CO2m_lf	CO2 diffusion	CO2[ncl] <=> CO2[nml]		-1000	1000	0	transport	Reference: KEGG: --	--
NT_Tr_H2Oh_lf	H2O diffusion	H2O[ncl] <=> H2O[nhl]		-1000	1000	0	transport	Reference: KEGG: --	--
NT_Tr_H2Om_lf	H2O diffusion	H2O[ncl] <=> H2O[nml]		-1000	1000	0	transport	Reference: KEGG: --	--
NT_Tr_H2Op_lf	H2O diffusion	H2O[ncl] <=> H2O[npl]		-1000	1000	0	transport	Reference: KEGG: --	--
NT_Tr_Hp_lf	Proton diffusion	H[ncl] <=> H[npl]		-1000	1000	0	transport	Reference: KEGG: --	--
NT_Tr_NH41_lf	NH4 diffusion	NH4[ncl] <=> NH4[nhl]		-1000	1000	0	transport	Reference: KEGG: --	--
NT_Tr_NH42_lf	NH4 diffusion	NH4[ncl] <=> NH4[nml]		-1000	1000	0	transport	Reference: KEGG: --	--
NT_Tr_H2S1_lf	H2S diffusion	H2S[ncl] <=> H2S[nhl]		-1000	1000	0	transport	Reference: KEGG: --	--
NT_Tr_H2S2_lf	H2S diffusion	H2S[ncl] <=> H2S[nml]		-1000	1000	0	transport	Reference: KEGG: --	--
NT_Tr_AC1_lf	AC diffusion	AC[ncl] <=> AC[nhl]		-1000	1000	0	transport	Reference: KEGG: --	--
NT_Tr_AC2_lf	AC diffusion	AC[ncl] <=> AC[nml]		-1000	1000	0	transport	Reference: Hanson, AD and Roje, S (2001) Annu Rev Plant Physiol Plant Mol Biol 52:119--137. KEGG: --	--
NT_Tr_Pyr1_lf	Pyr diffusion	Pyr[ncl] <=> Pyr[nhl]		-1000	1000	0	transport	Reference: Hanson, AD and Roje, S (2001) Annu Rev Plant Physiol Plant Mol Biol 52:119--137. KEGG: --	--
NT_Tr_Pyr2_lf	Pyr diffusion	Pyr[ncl] <=> Pyr[nml]		-1000	1000	0	transport	Reference: Hanson, AD and Roje, S (2001) Annu Rev Plant Physiol Plant Mol Biol 52:119--137. KEGG: --	--
NT_Tr_Pyr3_lf	Pyr diffusion	Pyr[ncl] <=> Pyr[npl]		-1000	1000	0	transport	Reference: Hanson, AD and Roje, S (2001) Annu Rev Plant Physiol Plant Mol Biol 52:119--137. KEGG: --	--
NT_Tr_GCA2_lf	GCA diffusion	GCA[ncl] <=> GCA[npl]		-1000	1000	0	transport	Reference: KEGG: --	--
NT_Tr_GCEA2_lf	GCEA diffusion	GCEA[ncl] <=> GCEA[npl]		-1000	1000	0	transport	Reference: KEGG: --	--
NT_Tr_Mal_lf	Mal diffusion	Mal[ncl] <=> Mal[npl]		-1000	1000	0	transport	Reference: KEGG: --	--
NT_Tr_OAA_lf	OAA diffusion	OAA[ncl] <=> OAA[npl]		-1000	1000	0	transport	Reference: KEGG: --	--
NT_Tr_KG_lf	KG diffusion	KG[ncl] <=> KG[npl]		-1000	1000	0	transport	Reference: KEGG: --	--
NT_Tr_Ala1_lf	Ala diffusion	Ala[ncl] <=> Ala[npl]		-1000	1000	0	transport	Reference: KEGG: --	--
NT_Tr_Arg1_lf	Arg diffusion	Arg[ncl] <=> Arg[npl]		-1000	1000	0	transport	Reference: KEGG: --	--
NT_Tr_Asn1_lf	Asn diffusion	Asn[ncl] <=> H[npl] + Asn[npl]		-1000	1000	0	transport	Reference: KEGG: --	--
NT_Tr_Asp_lf	Asp diffusion	Asp[ncl] <=> Asp[npl]		-1000	1000	0	transport	Reference: KEGG: --	--
NT_Tr_Cys_lf	Cys diffusion	Cys[ncl] <=> Cys[npl]		-1000	1000	0	transport	Reference: KEGG: --	--
NT_Tr_Glu1_lf	Glu diffusion	Glu[ncl] <=> Glu[npl]		-1000	1000	0	transport	Reference: KEGG: --	--
NT_Tr_Gln_lf	Gln diffusion	Gln[ncl] <=> H[npl] + Gln[npl]		-1000	1000	0	transport	Reference: KEGG: --	--
NT_Tr_Gly_lf	Gly diffusion	Gly[ncl] <=> Gly[npl]		-1000	1000	0	transport	Reference: KEGG: --	--
NT_Tr_His1_lf	His diffusion	His[ncl] <=> His[npl]		-1000	1000	0	transport	Reference: KEGG: --	--
NT_Tr_Ile1_lf	Ile diffusion	Ile[ncl] <=> Ile[npl]		-1000	1000	0	transport	Reference: KEGG: --	--
NT_Tr_Leu1_lf	Leu diffusion	Leu[ncl] <=> Leu[npl]		-1000	1000	0	transport	Reference: KEGG: --	--
NT_Tr_Lys1_lf	Lys diffusion	Lys[ncl] <=> Lys[npl]		-1000	1000	0	transport	Reference: KEGG: --	--
NT_Tr_Met1_lf	Met diffusion	Met[ncl] <=> Met[npl]		-1000	1000	0	transport	Reference: KEGG: --	--
NT_Tr_Phe1_lf	Phe diffusion	Phe[ncl] <=> Phe[npl]		-1000	1000	0	transport	Reference: KEGG: --	--
NT_Tr_Pro1_lf	Pro diffusion	Pro[ncl] <=> Pro[npl]		-1000	1000	0	transport	Reference: KEGG: --	--
NT_Tr_Ser1_lf	Ser diffusion	Ser[ncl] <=> Ser[npl]		-1000	1000	0	transport	Reference: KEGG: --	--
NT_Tr_Thr1_lf	Thr diffusion	Thr[ncl] <=> Thr[npl]		-1000	1000	0	transport	Reference: KEGG: --	--
NT_Tr_Trp1_lf	Trp diffusion	Trp[ncl] <=> Trp[npl]		-1000	1000	0	transport	Reference: KEGG: --	--
NT_Tr_Tyr1_lf	Tyr diffusion	Tyr[ncl] <=> Tyr[npl]		-1000	1000	0	transport	Reference: KEGG: --	--
NT_Tr_Val1_lf	Val diffusion	Val[ncl] <=> Val[npl]		-1000	1000	0	transport	Reference: KEGG: --	--
NT_Tr_Ala2_lf	Ala exporter	Ala[nhl] -> Ala[ncl]		0	1000	0	transport	Reference: KEGG: --	--
NT_Tr_Arg2_lf	Arg exporter	Arg[nhl] -> Arg[ncl]		0	1000	0	transport	Reference: KEGG: --	--
NT_Tr_Asn2_lf	Asn importer	Asn[ncl] -> H[nhl] + Asn[nhl]		0	1000	0	transport	Reference: KEGG: --	--
NT_Tr_Asn3_lf	Asn importer	Asn[ncl] -> Asn[nml]		0	1000	0	transport	Reference: KEGG: --	--
NT_Tr_Glu2_lf	Glu importer	Glu[ncl] -> Glu[nhl]		0	1000	0	transport	Reference: KEGG: --	--
NT_Tr_His2_lf	His exporter	His[nhl] -> His[ncl]		0	1000	0	transport	Reference: KEGG: --	--
NT_Tr_His3_lf	His importer	His[ncl] -> His[nml]		0	1000	0	transport	Reference: KEGG: --	--
NT_Tr_Ile2_lf	Ile exporter	Ile[nhl] -> Ile[ncl]		0	1000	0	transport	Reference: KEGG: --	--
NT_Tr_Ile3_lf	Ile importer	Ile[ncl] -> Ile[nml]		0	1000	0	transport	Reference: KEGG: --	--
NT_Tr_Leu2_lf	Leu exporter	Leu[nhl] -> Leu[ncl]		0	1000	0	transport	Reference: KEGG: --	--
NT_Tr_Leu3_lf	Leu importer	Leu[ncl] -> Leu[nml]		0	1000	0	transport	Reference: KEGG: --	--
NT_Tr_Lys2_lf	Lys exporter	Lys[nhl] -> Lys[ncl]		0	1000	0	transport	Reference: KEGG: --	--
NT_Tr_Met2_lf	Met importer	Met[ncl] -> Met[nhl]		0	1000	0	transport	Reference: KEGG: --	--
NT_Tr_Met3_lf	Met importer	Met[ncl] -> Met[nml]		0	1000	0	transport	Reference: KEGG: --	--
NT_Tr_Phe2_lf	Phe exporter	Phe[nhl] -> Phe[ncl]		0	1000	0	transport	Reference: KEGG: --	--
NT_Tr_Phe3_lf	Phe importer	Phe[ncl] -> Phe[nml]		0	1000	0	transport	Reference: KEGG: --	--
NT_Tr_Pro2_lf	Pro importer	Pro[ncl] -> Pro[nhl]		0	1000	0	transport	Reference: KEGG: --	--
NT_Tr_Ser2_lf	Ser exporter	Ser[nhl] -> Ser[ncl]		0	1000	0	transport	Reference: KEGG: --	--
NT_Tr_Ser3_lf	Ser importer	Ser[ncl] -> Ser[nml]		0	1000	0	transport	Reference: KEGG: --	--
NT_Tr_Thr2_lf	Thr exporter	Thr[nhl] -> Thr[ncl]		0	1000	0	transport	Reference: KEGG: --	--
NT_Tr_Thr3_lf	Thr importer	Thr[ncl] -> Thr[nml]		0	1000	0	transport	Reference: KEGG: --	--
NT_Tr_Trp2_lf	Trp exporter	Trp[nhl] -> Trp[ncl]		0	1000	0	transport	Reference: KEGG: --	--
NT_Tr_Trp3_lf	Trp importer	Trp[ncl] -> Trp[nml]		0	1000	0	transport	Reference: KEGG: --	--
NT_Tr_Tyr2_lf	Tyr exporter	Tyr[nhl] -> Tyr[ncl]		0	1000	0	transport	Reference: KEGG: --	--
NT_Tr_Tyr3_lf	Tyr importer	Tyr[ncl] -> Tyr[nml]		0	1000	0	transport	Reference: KEGG: --	--
NT_Tr_Val2_lf	Val exporter	Val[nhl] -> Val[ncl]		0	1000	0	transport	Reference: KEGG: --	--
NT_Tr_Val3_lf	Val importer	Val[ncl] -> Val[nml]		0	1000	0	transport	Reference: KEGG: --	--
[truncated: 1,217 more rows]

## Sheet: Metabolite List
Abbreviation	Description	Charged formula	Charge	Compartment
eq[hl]	electron	X	0	LeafChloroplast
hnu[hl]	Photon	X	0	LeafChloroplast
PQ[hl]	Oxidized plastoquinone	C13H16O2	0	LeafChloroplast
H2O[hl]	H2O, water	H2O	0	LeafChloroplast
H[hl]	H+, proton	H	0	LeafChloroplast
PQH2[hl]	Reduced plastoquinone	C13H18O2	0	LeafChloroplast
O2[hl]	O2, oxygen	O2	0	LeafChloroplast
H[ll]	H+, proton	H	0	LeafLumen
PCox[hl]	Oxidized plastocyanin	X	0	LeafChloroplast
PCrd[hl]	Reduced plastocyanin	X	0	LeafChloroplast
Fdox[hl]	Oxidized ferredoxin	S8FeX	0	LeafChloroplast
Fdrd[hl]	Reduced ferredoxin	S8FeX	0	LeafChloroplast
NADP[hl]	Nicotinamide adenine dinucleotide phosphate	C21H25N7O17P3	-4	LeafChloroplast
NADPH[hl]	Nicotinamide adenine dinucleotide phosphate - reduced	C21H26N7O17P3	-4	LeafChloroplast
ADP[hl]	Adenosine diphosphate	C10H12N5O10P2	-3	LeafChloroplast
Pi[hl]	Orthophosphate	HO4P	-2	LeafChloroplast
ATP[hl]	Adenosine triphosphate	C10H12N5O13P3	-4	LeafChloroplast
RuBP[hl]	Ribulose 1,5-bisphosphate	C5H8O11P2	-4	LeafChloroplast
CO2[hl]	CO2, carbon dioxide	CO2	0	LeafChloroplast
PGA[hl]	3-Phosphoglycerate	C3H4O7P	-3	LeafChloroplast
DPGA[hl]	3-Phospho-D-glyceroyl phosphate	C3H4O10P2	-4	LeafChloroplast
GAP[hl]	Glyceraldehyde 3-phosphate	C3H5O6P	-2	LeafChloroplast
DHAP[hl]	Dihydroxyacetone phosphate	C3H5O6P	-2	LeafChloroplast
FBP[hl]	Fructose 1,6-bisphosphate	C6H10O12P2	-4	LeafChloroplast
F6P[hl]	Fructose 6-phosphate	C6H11O9P	-2	LeafChloroplast
E4P[hl]	Erythrose 4-phosphate	C4H7O7P	-2	LeafChloroplast
X5P[hl]	Xylulose 5-phosphate	C5H9O8P	-2	LeafChloroplast
SBP[hl]	Sedoheptulose 1,7-bisphosphate	C7H12O13P2	-4	LeafChloroplast
S7P[hl]	Sedoheptulose 7-phosphate	C7H13O10P	-2	LeafChloroplast
R5P[hl]	Ribose 5-phosphate	C5H9O8P	-2	LeafChloroplast
Ru5P[hl]	Ribulose 5-phosphate	C5H9O8P	-2	LeafChloroplast
G6P[hl]	Glucose 6-phosphate	C6H11O9P	-2	LeafChloroplast
G1P[hl]	Glucose 1-phosphate	C6H11O9P	-2	LeafChloroplast
ADPG[hl]	ADP-Glucose	C16H23N5O15P2	-2	LeafChloroplast
PPi[hl]	Diphosphate, Pyrophosphate	O7P2	-4	LeafChloroplast
starch1[hl]	Starch, X+1 glucose units	C6H12O6	0	LeafChloroplast
starch2[hl]	Starch, X+2 glucose units	C12H22O11	0	LeafChloroplast
starch3[hl]	Starch, X+3 glucose units	C18H32O16	0	LeafChloroplast
starch5[hl]	Starch, X+5 glucose units	C30H52O26	0	LeafChloroplast
Mas[hl]	Maltose	C12H22O11	0	LeafChloroplast
Glc[hl]	Glucose	C6H12O6	0	LeafChloroplast
starch1[cl]	Starch, X+1 glucose units	C6H12O6	0	LeafCytoplasm
Mas[cl]	Maltose	C12H22O11	0	LeafCytoplasm
starch2[cl]	Starch, X+2 glucose units	C12H22O11	0	LeafCytoplasm
Glc[cl]	Glucose	C6H12O6	0	LeafCytoplasm
ATP[cl]	Adenosine triphosphate	C10H12N5O13P3	-4	LeafCytoplasm
G6P[cl]	Glucose 6-phosphate	C6H11O9P	-2	LeafCytoplasm
ADP[cl]	Adenosine diphosphate	C10H12N5O10P2	-3	LeafCytoplasm
H[cl]	H+, proton	H	0	LeafCytoplasm
Pi[cl]	Orthophosphate	HO4P	-2	LeafCytoplasm
G1P[cl]	Glucose 1-phosphate	C6H11O9P	-2	LeafCytoplasm
GAP[cl]	Glyceraldehyde 3-phosphate	C3H5O6P	-2	LeafCytoplasm
DHAP[cl]	Dihydroxyacetone phosphate	C3H5O6P	-2	LeafCytoplasm
FBP[cl]	Fructose 1,6-bisphosphate	C6H10O12P2	-4	LeafCytoplasm
H2O[cl]	H2O, water	H2O	0	LeafCytoplasm
F6P[cl]	Fructose 6-phosphate	C6H11O9P	-2	LeafCytoplasm
F26BP[cl]	Fructose 2,6-bisphosphate	C6H10O12P2	-4	LeafCytoplasm
UTP[cl]	Uridine triphosphate	C9H11N2O15P3	-4	LeafCytoplasm
UDPG[cl]	UDP-Glucose	C15H22N2O17P2	-2	LeafCytoplasm
PPi[cl]	Diphosphate, Pyrophosphate	HO7P2	-3	LeafCytoplasm
S6P[cl]	Sucrose-6-phosphate	C12H21O14P	-2	LeafCytoplasm
UDP[cl]	Uridine diphosphate	C9H12N2O12P2	-2	LeafCytoplasm
Suc[cl]	Sucrose	C12H22O11	0	LeafCytoplasm
Frc[cl]	Fructose	C6H12O6	0	LeafCytoplasm
T6P[cl]	Trehalose 6-phosphate	C12H21O14P	-2	LeafCytoplasm
Tre[cl]	Trehalose	C12H22O11	0	LeafCytoplasm
cellulose1[cl]	Cellulose, 1 repeat units	C6H12O6	0	LeafCytoplasm
cellulose2[cl]	Cellulose, 2 repeat units	C12H22O11	0	LeafCytoplasm
cellulose3[cl]	Cellulose, 3 repeat units	C18H32O16	0	LeafCytoplasm
Mal[cl]	Malate	C4H4O5	-2	LeafCytoplasm
NAD[cl]	Nicotinamide adenine dinucleotide	C21H26N7O14P2	-2	LeafCytoplasm
OAA[cl]	Oxaloacetate	C4H2O5	-2	LeafCytoplasm
NADH[cl]	Nicotinamide adenine dinucleotide - reduced	C21H28N7O14P2	-1	LeafCytoplasm
PEP[cl]	Phosphoenolpyruvate	C3H2O6P	-3	LeafCytoplasm
CO2[cl]	CO2, carbon dioxide	CO2	0	LeafCytoplasm
HCO3[cl]	Bicarbonate	CHO3	-1	LeafCytoplasm
2PGA[cl]	2-Phosphoglycerate	C3H4O7P	-3	LeafCytoplasm
PGA[cl]	3-Phosphoglycerate	C3H4O7P	-3	LeafCytoplasm
DPGA[cl]	3-Phospho-D-glyceroyl phosphate	C3H4O10P2	-4	LeafCytoplasm
NADP[cl]	Nicotinamide adenine dinucleotide phosphate	C21H25N7O17P3	-4	LeafCytoplasm
NADPH[cl]	Nicotinamide adenine dinucleotide phosphate - reduced	C21H27N7O17P3	-3	LeafCytoplasm
NAD[hl]	Nicotinamide adenine dinucleotide	C21H26N7O14P2	-2	LeafChloroplast
NADH[hl]	Nicotinamide adenine dinucleotide - reduced	C21H27N7O14P2	-2	LeafChloroplast
2PGA[hl]	2-Phosphoglycerate	C3H4O7P	-3	LeafChloroplast
PEP[hl]	Phosphoenolpyruvate	C3H2O6P	-3	LeafChloroplast
Pyr[cl]	Pyruvate	C3H3O3	-1	LeafCytoplasm
Pyr[hl]	Pyruvate	C3H3O3	-1	LeafChloroplast
Pyr[ml]	Pyruvate	C3H3O3	-1	LeafMitochondria
ThPP[ml]	ThPP, Thiamine pyrophosphate	C12H16N4O7P2S	-3	LeafMitochondria
H[ml]	H+, proton	H	0	LeafMitochondria
H-Eth-ThPP[ml]	2-(alpha-Hydroxyethyl)thiamine diphosphate	C14H20N4O8P2S	-3	LeafMitochondria
CO2[ml]	CO2, carbon dioxide	CO2	0	LeafMitochondria
LPA[ml]	Lipoamide	C8H15NOS2	0	LeafMitochondria
A-DHL[ml]	Acetyldihydrolipoamide	C10H19NO2S2	0	LeafMitochondria
CoA[ml]	Coenzyme A	C21H32N7O16P3S	-4	LeafMitochondria
A-CoA[ml]	Acetyl-Coenzyme A	C23H34N7O17P3S	-4	LeafMitochondria
DHL[ml]	Dihydrolipoamide	C8H17NOS2	0	LeafMitochondria
NAD[ml]	Nicotinamide adenine dinucleotide	C21H26N7O14P2	-2	LeafMitochondria
NADH[ml]	Nicotinamide adenine dinucleotide - reduced	C21H27N7O14P2	-2	LeafMitochondria
OAA[ml]	Oxaloacetate	C4H2O5	-2	LeafMitochondria
H2O[ml]	H2O, water	H2O	0	LeafMitochondria
Cit[ml]	Citrate	C6H5O7	-3	LeafMitochondria
cACN[ml]	cis-Aconitate	C6H3O6	-3	LeafMitochondria
iCit[ml]	Isocitrate	C6H5O7	-3	LeafMitochondria
KG[ml]	alpha-Ketoglutarate, 2-Oxoglutarate	C5H4O5	-2	LeafMitochondria
S-DHL[ml]	Succinyldihydrolipoamide	C12H20NO4S2	-1	LeafMitochondria
S-CoA[ml]	Succinyl-CoA	C25H35N7O19P3S	-5	LeafMitochondria
ADP[ml]	Adenosine diphosphate	C10H12N5O10P2	-3	LeafMitochondria
Pi[ml]	Orthophosphate	HO4P	-2	LeafMitochondria
SCA[ml]	Succinate	C4H4O4	-2	LeafMitochondria
ATP[ml]	Adenosine triphosphate	C10H12N5O13P3	-4	LeafMitochondria
Q[ml]	Ubiquinone	C49H74O4	0	LeafMitochondria
Fum[ml]	Fumarate	C4H2O4	-2	LeafMitochondria
QH2[ml]	Ubiquinol	C49H76O4	0	LeafMitochondria
Mal[ml]	Malate	C4H4O5	-2	LeafMitochondria
H[nil]	H+, proton	H	0	LeafIntermembrane
H[il]	H+, proton	H	0	LeafIntermembrane
Cytcox[ml]	Oxidized cytochrome c	C42H42N8O8S2FeR4	-2	LeafMitochondria
Cytcrd[ml]	Reduced cytochrome c	C42H42N8O8S2FeR4	-2	LeafMitochondria
O2[ml]	O2, oxygen	O2	0	LeafMitochondria
PGCA[hl]	2-Phosphoglycolate	C2H2O6P	-3	LeafChloroplast
GCA[hl]	Glycolate	C2H3O3	-1	LeafChloroplast
GCA[pl]	Glycolate	C2H3O3	-1	LeafPeroxisome
O2[pl]	O2, oxygen	O2	0	LeafPeroxisome
GLX[pl]	Glyoxylate	C2HO3	-1	LeafPeroxisome
H2O2[pl]	Hydrogen peroxide	H2O2	0	LeafPeroxisome
H2O[pl]	H2O, water	H2O	0	LeafPeroxisome
Glu[pl]	Glutamate	C5H8NO4	-1	LeafPeroxisome
Gly[pl]	Glycine	C2H5NO2	0	LeafPeroxisome
KG[pl]	alpha-Ketoglutarate, 2-Oxoglutarate	C5H4O5	-2	LeafPeroxisome
Gly[ml]	Glycine	C2H5NO2	0	LeafMitochondria
LPL[ml]	Lipoylprotein	C8H14NOS2R	0	LeafMitochondria
amDHP[ml]	Aminomethyldihydrolipoylprotein	C9H20N2OS2R	1	LeafMitochondria
THF[ml]	5,6,7,8-Tetrahydrofolate	C19H21N7O6	-2	LeafMitochondria
DHP[ml]	Dihydrolipolprotein	C8H16NOS2R	0	LeafMitochondria
M-THF[ml]	5,10-Methylenetetrahydrofolate	C20H21N7O6	-2	LeafMitochondria
NH4[ml]	Ammonia	H4N	1	LeafMitochondria
Ser[ml]	Serine	C3H7NO3	0	LeafMitochondria
Ser[pl]	Serine	C3H7NO3	0	LeafPeroxisome
HPR[pl]	Hydroxypyruvate	C3H3O4	-1	LeafPeroxisome
NADH[pl]	Nicotinamide adenine dinucleotide - reduced	C21H27N7O14P2	-2	LeafPeroxisome
H[pl]	H+, proton	H	0	LeafPeroxisome
GCEA[pl]	Glycerate	C3H5O4	-1	LeafPeroxisome
NAD[pl]	Nicotinamide adenine dinucleotide	C21H26N7O14P2	-2	LeafPeroxisome
Mal[pl]	Malate	C4H4O5	-2	LeafPeroxisome
OAA[pl]	Oxaloacetate	C4H2O5	-2	LeafPeroxisome
GCEA[hl]	Glycerate	C3H5O4	-1	LeafChloroplast
GLP[hl]	Glucono-delta-lactone-6-phosphate	C6H9O9P	-2	LeafChloroplast
6PG[hl]	6-Phospho-D-gluconate	C6H10O10P	-3	LeafChloroplast
DAHP[hl]	3-Deoxy-D-arabino-heptulosonate-7-phosphate	C7H10O10P	-3	LeafChloroplast
DHQ[hl]	3-Dehydroquinate	C7H9O6	-1	LeafChloroplast
DHS[hl]	3-Dehydroshikimate	C7H7O5	-1	LeafChloroplast
SA[hl]	Shikimate	C7H9O5	-1	LeafChloroplast
S3P[hl]	Shikimate 3-phosphate	C7H8O8P	-3	LeafChloroplast
EPSP[hl]	5-Enolpyruvyl-shikimate-3-phosphate	C10H9O10P	-4	LeafChloroplast
CHR[hl]	Chorismate	C10H8O6	-2	LeafChloroplast
PRPP[hl]	5-Phosphoribosyl 1-pyrophosphate	C5H8O14P3	-5	LeafChloroplast
AMP[hl]	Adenosine 5-phosphate	C10H12N5O7P	-2	LeafChloroplast
Mal[hl]	Malate	C4H4O5	-2	LeafChloroplast
OAA[hl]	Oxaloacetate	C4H2O5	-2	LeafChloroplast
NADPH[ml]	Nicotinamide adenine dinucleotide phosphate - reduced	C21H26N7O17P3	-4	LeafMitochondria
NADP[ml]	Nicotinamide adenine dinucleotide phosphate	C21H25N7O17P3	-4	LeafMitochondria
A-CoA[cl]	Acetyl-Coenzyme A	C23H35N7O17P3S	-3	LeafCytoplasm
Cit[cl]	Citrate	C6H5O7	-3	LeafCytoplasm
CoA[cl]	Coenzyme A	C21H33N7O16P3S	-3	LeafCytoplasm
A-CoA[hl]	Acetyl-Coenzyme A	C23H34N7O17P3S	-4	LeafChloroplast
Cit[hl]	Citrate	C6H5O7	-3	LeafChloroplast
CoA[hl]	Coenzyme A	C21H32N7O16P3S	-4	LeafChloroplast
cACN[cl]	cis-Aconitate	C6H3O6	-3	LeafCytoplasm
cACN[hl]	cis-Aconitate	C6H3O6	-3	LeafChloroplast
iCit[cl]	Isocitrate	C6H5O7	-3	LeafCytoplasm
iCit[hl]	Isocitrate	C6H5O7	-3	LeafChloroplast
KG[cl]	alpha-Ketoglutarate, 2-Oxoglutarate	C5H4O5	-2	LeafCytoplasm
KG[hl]	alpha-Ketoglutarate, 2-Oxoglutarate	C5H4O5	-2	LeafChloroplast
GLX[cl]	Glyoxylate	C2HO3	-1	LeafCytoplasm
SCA[cl]	Succinate	C4H4O4	-2	LeafCytoplasm
AC[hl]	Acetate	C2H3O2	-1	LeafChloroplast
HCO3[hl]	Bicarbonate	CHO3	-1	LeafChloroplast
M-CoA[hl]	Malonyl-Coenzyme A	C24H33N7O19P3S	-5	LeafChloroplast
ACP[hl]	Acyl-carrier protein	HSR	0	LeafChloroplast
M-ACP[hl]	Malonyl-acyl-carrier-protein	C3H2O3SR	-1	LeafChloroplast
For[hl]	Formate	CHO2	-1	LeafChloroplast
THF[hl]	5,6,7,8-Tetrahydrofolate	C19H21N7O6	-2	LeafChloroplast
F-THF[hl]	10-Formyltetrahydrofolate	C20H22N7O7	-1	LeafChloroplast
DHF[cl]	Dihydrofolate	C19H20N7O6	-1	LeafCytoplasm
THF[cl]	5,6,7,8-Tetrahydrofolate	C19H22N7O6	-1	LeafCytoplasm
TRXox[cl]	Oxidized thioredoxin	C10H12N4O4S2R4	0	LeafCytoplasm
TRXrd[cl]	Reduced thioredoxin	C10H14N4O4S2R4	0	LeafCytoplasm
ADN[cl]	Adenosine	C10H13N5O4	0	LeafCytoplasm
AMP[cl]	Adenosine 5-phosphate	C10H12N5O7P	-2	LeafCytoplasm
Rib[cl]	Ribose	C5H10O5	0	LeafCytoplasm
AD[cl]	Adenine	C5H4N5	-1	LeafCytoplasm
PRPP[cl]	5-Phosphoribosyl 1-pyrophosphate	C5H9O14P3	-4	LeafCytoplasm
Rib[hl]	Ribose	C5H10O5	0	LeafChloroplast
NO3[cl]	Nitrate	NO3	-1	LeafCytoplasm
NO2[cl]	Nitrite	NO2	-1	LeafCytoplasm
NO2[hl]	Nitrite	NO2	-1	LeafChloroplast
NH4[hl]	Ammonia	H4N	1	LeafChloroplast
SO4[hl]	Sulfate	O4S	-2	LeafChloroplast
APS[hl]	Adenosine 5-phosphosulfate	C10H12N5O10PS	-2	LeafChloroplast
GSH[hl]	Glutathione	C10H16N3O6S	-1	LeafChloroplast
SO3[hl]	Sulfite	HO3S	-1	LeafChloroplast
GSSG[hl]	Glutathione disulfide	C20H30N6O12S2	-2	LeafChloroplast
H2S[hl]	Hydrogen sulfide	H2S	0	LeafChloroplast
Glu[hl]	Glutamate	C5H8NO4	-1	LeafChloroplast
Ala[hl]	Alanine	C3H7NO2	0	LeafChloroplast
Glu[ml]	Glutamate	C5H8NO4	-1	LeafMitochondria
Ala[ml]	Alanine	C3H7NO2	0	LeafMitochondria
Pyr[pl]	Pyruvate	C3H3O3	-1	LeafPeroxisome
Ala[pl]	Alanine	C3H7NO2	0	LeafPeroxisome
A-Glu[hl]	Acetylglutamate	C7H8NO5	-3	LeafChloroplast
A-GluP[hl]	Acetylglutamate 5-phosphate	C7H8NO8P	-4	LeafChloroplast
A-Glu-SeA[hl]	Acetylglutamate 5-semialdehyde	C7H9NO4	-2	LeafChloroplast
A-Orn[hl]	Acetylornithine	C7H13N2O3	-1	LeafChloroplast
Orn[hl]	Ornithine	C5H13N2O2	1	LeafChloroplast
Gln[hl]	Glutamine	C5H10N2O3	0	LeafChloroplast
CBP[hl]	Carbamoyl phosphate	CHNO5P	-3	LeafChloroplast
CTL[hl]	Citrulline	C6H14N3O3	1	LeafChloroplast
Asp[hl]	Aspartate	C4H6NO4	-1	LeafChloroplast
Arg-SCA[hl]	Argininosuccinate	C10H17N4O6	-1	LeafChloroplast
Arg[hl]	Arginine	C6H15N4O2	1	LeafChloroplast
Fum[hl]	Fumarate	C4H2O4	-2	LeafChloroplast
Fum[cl]	Fumarate	C4H2O4	-2	LeafCytoplasm
Gln[cl]	Glutamine	C5H10N2O3	0	LeafCytoplasm
Asp[cl]	Aspartate	C4H6NO4	-1	LeafCytoplasm
Glu[cl]	Glutamate	C5H8NO4	-1	LeafCytoplasm
Asn[cl]	Asparagine	C4H8N2O3	0	LeafCytoplasm
Asp[ml]	Aspartate	C4H6NO4	-1	LeafMitochondria
Asp[pl]	Aspartate	C4H6NO4	-1	LeafPeroxisome
NH4[cl]	Ammonia	H4N	1	LeafCytoplasm
Ser[cl]	Serine	C3H7NO3	0	LeafCytoplasm
A-Ser[cl]	O-Acetyl-L-serine	C5H9NO4	0	LeafCytoplasm
Ser[hl]	Serine	C3H7NO3	0	LeafChloroplast
A-Ser[hl]	O-Acetyl-L-serine	C5H9NO4	0	LeafChloroplast
A-Ser[ml]	O-Acetyl-L-serine	C5H9NO4	0	LeafMitochondria
H2S[cl]	Hydrogen sulfide	H2S	0	LeafCytoplasm
Cys[cl]	Cysteine	C3H7NO2S	0	LeafCytoplasm
AC[cl]	Acetate	C2H3O2	-1	LeafCytoplasm
Cys[hl]	Cysteine	C3H7NO2S	0	LeafChloroplast
H2S[ml]	Hydrogen sulfide	H2S	0	LeafMitochondria
Cys[ml]	Cysteine	C3H7NO2S	0	LeafMitochondria
AC[ml]	Acetate	C2H3O2	-1	LeafMitochondria
GABA[cl]	GABA, 4-Aminobutyrate	C4H9NO2	0	LeafCytoplasm
GABA[ml]	GABA, 4-Aminobutyrate	C4H9NO2	0	LeafMitochondria
SCA-SeA[ml]	Succinate semialdehyde	C4H5O3	-1	LeafMitochondria
Gln[ml]	Glutamine	C5H10N2O3	0	LeafMitochondria
Thr[cl]	Threonine	C4H9NO3	0	LeafCytoplasm
ACD[cl]	Acetaldehyde	C2H4O	0	LeafCytoplasm
Gly[cl]	Glycine	C2H5NO2	0	LeafCytoplasm
GLX[hl]	Glyoxylate	C2HO3	-1	LeafChloroplast
H2O2[hl]	Hydrogen peroxide	H2O2	0	LeafChloroplast
Gly[hl]	Glycine	C2H5NO2	0	LeafChloroplast
HPR[hl]	Hydroxypyruvate	C3H3O4	-1	LeafChloroplast
PR-ATP[hl]	5-Phosphoribosyl-ATP	C15H19N5O20P4	-6	LeafChloroplast
PR-AMP[hl]	5-Phosphoribosyl-AMP	C15H19N5O14P2	-4	LeafChloroplast
P-AICAR-P[hl]	1-(5-Phosphoribosyl)-5-[(5-phosphoribosylamino)methylideneamino]imidazole-4-carboxamide	C15H21N5O15P2	-4	LeafChloroplast
Pu-AICAR-P[hl]	5-[(5-phospho-1-deoxyribulos-1-ylamino)methylideneamino]-1-(5-phosphoribosyl)imidazole-4-carboxamide	C15H21N5O15P2	-4	LeafChloroplast
EIGP[hl]	Erythro-1-imidazol-4-glycerol 3-phosphate	C6H9N2O6P	-2	LeafChloroplast
AICAR[hl]	5-Amino-1-(5-Phospho-D-ribosyl)imidazole-4-carboxamide	C9H14N4O8P	-1	LeafChloroplast
IA-P[hl]	Imidazole acetol-phosphate	C6H7N2O5P	-2	LeafChloroplast
Hisol-P[hl]	Histidinol phosphate	C6H11N3O4P	-1	LeafChloroplast
Hisol[hl]	Histidinol	C6H12N3O	1	LeafChloroplast
Hisal[hl]	Histidinal	C6H9N3O	0	LeafChloroplast
His[hl]	Histidine	C6H9N3O2	0	LeafChloroplast
Thr[hl]	Threonine	C4H9NO3	0	LeafChloroplast
OB[hl]	2-Oxobutanoate	C4H5O3	-1	LeafChloroplast
ThPP[hl]	ThPP, Thiamine pyrophosphate	C12H16N4O7P2S	-3	LeafChloroplast
H-Eth-ThPP[hl]	2-(alpha-Hydroxyethyl)thiamine diphosphate	C14H20N4O8P2S	-3	LeafChloroplast
AHB[hl]	2-Aceto-2-hydroxybutanoate	C6H9O4	-1	LeafChloroplast
HMOP[hl]	(R)-3-Hydroxy-3-methyl-2-oxopentanoate	C6H9O4	-1	LeafChloroplast
DHMP[hl]	2,3-Dihydroxy-3-methylpentanoate	C6H11O4	-1	LeafChloroplast
MOP[hl]	3-Methyl-2-oxopentanoate	C6H9O3	-1	LeafChloroplast
Ile[hl]	Isoleucine	C6H13NO2	0	LeafChloroplast
AL[hl]	2-Acetolactate	C5H7O4	-1	LeafChloroplast
HMOB[hl]	3-Hydroxy-3-methyl-2-oxobutanoic acid	C5H7O4	-1	LeafChloroplast
DHMB[hl]	2,3-Dihydroxy-3-methylbutanoate	C5H9O4	-1	LeafChloroplast
MOB[hl]	3-Methyl-2-oxobutanoate	C5H7O3	-1	LeafChloroplast
2IPM[hl]	2-Isopropylmalate	C7H10O5	-2	LeafChloroplast
IPM[hl]	2-Isopropylmaleate	C7H8O4	-2	LeafChloroplast
3IPM[hl]	3-Isopropylmalate	C7H10O5	-2	LeafChloroplast
IPO[hl]	2-Isopropyl-3-oxosuccinate	C7H8O5	-2	LeafChloroplast
4MOP[hl]	4-Methyl-2-oxopentanoate	C6H9O3	-1	LeafChloroplast
Leu[hl]	Leucine	C6H13NO2	0	LeafChloroplast
AspP[hl]	Aspartyl-4-phosphate	C4H6NO7P	-2	LeafChloroplast
Asp-SeA[hl]	Aspartate 4-semialdehyde	C4H7NO3	0	LeafChloroplast
DHD[hl]	2,3-Dihydrodipicolinate	C7H5NO4	-2	LeafChloroplast
THD[hl]	2,3,4,5-Tetrahydrodipicolinate	C7H7NO4	-2	LeafChloroplast
DAP[hl]	Diaminopimelate	C7H14N2O4	0	LeafChloroplast
mDAP[hl]	meso-Diaminopimelate	C7H14N2O4	0	LeafChloroplast
Lys[hl]	Lysine	C6H15N2O2	1	LeafChloroplast
H-Ser[hl]	Homoserine	C4H9NO3	0	LeafChloroplast
PH-Ser[hl]	O-Phosphohomoserine	C4H8NO6P	-2	LeafChloroplast
CTH[hl]	Cystathionine	C7H14N2O4S	0	LeafChloroplast
H-Cys[hl]	Homocysteine	C4H9NO2S	0	LeafChloroplast
M-THF[cl]	5,10-Methylenetetrahydrofolate	C20H22N7O6	-1	LeafCytoplasm
5M-THF[cl]	5-Methyltetrahydrofolate	C20H24N7O6	-1	LeafCytoplasm
H-Cys[cl]	Homocysteine	C4H9NO2S	0	LeafCytoplasm
Met[cl]	Methionine	C5H11NO2S	0	LeafCytoplasm
aMet[cl]	Adenosylmethionine	C15H22N6O5S	0	LeafCytoplasm
aH-Cys[cl]	Adenosylhomocysteine	C14H20N6O5S	0	LeafCytoplasm
PRE[hl]	Prephenate	C10H8O6	-2	LeafChloroplast
AGN[hl]	Arogenate	C10H12NO5	-1	LeafChloroplast
Phe[hl]	Phenylalanine	C9H11NO2	0	LeafChloroplast
Arg[ml]	Arginine	C6H15N4O2	1	LeafMitochondria
Orn[ml]	Ornithine	C5H13N2O2	1	LeafMitochondria
urea[ml]	Urea	CH5N2O	1	LeafMitochondria
Glu-SeA[ml]	Glutamate 5-semialdehyde	C5H9NO3	0	LeafMitochondria
GluP[cl]	Glutamate 5-phosphate	C5H8NO7P	-2	LeafCytoplasm
GluP[hl]	Glutamate 5-phosphate	C5H8NO7P	-2	LeafChloroplast
GluP[ml]	Glutamate 5-phosphate	C5H8NO7P	-2	LeafMitochondria
Glu-SeA[cl]	Glutamate 5-semialdehyde	C5H9NO3	0	LeafCytoplasm
Glu-SeA[hl]	Glutamate 5-semialdehyde	C5H9NO3	0	LeafChloroplast
P5C[cl]	1-Pyrroline-5-carboxylate	C5H6NO2	-1	LeafCytoplasm
P5C[hl]	1-Pyrroline-5-carboxylate	C5H6NO2	-1	LeafChloroplast
P5C[ml]	1-Pyrroline-5-carboxylate	C5H6NO2	-1	LeafMitochondria
Pro[cl]	Proline	C5H9NO2	0	LeafCytoplasm
Pro[ml]	Proline	C5H9NO2	0	LeafMitochondria
P-HPR[hl]	3-Phosphohydroxypyruvate	C3H2O7P	-3	LeafChloroplast
PSer[hl]	O-Phosphoserine	C3H6NO6P	-2	LeafChloroplast
ANT[hl]	Anthranilate	C7H6NO2	-1	LeafChloroplast
PR-ANT[hl]	5-Phosphoribosyl-anthranilate	C12H13NO9P	-3	LeafChloroplast
CPD-Ru5P[hl]	1-(2-Carboxyphenylamino)-1-deoxy-D-ribulose 5-phosphate	C12H13NO9P	-3	LeafChloroplast
Ind-GP[hl]	Indole-glycerol 3-phosphate	C11H12NO6P	-2	LeafChloroplast
Ind[hl]	Indole	C8H7N	0	LeafChloroplast
Trp[hl]	Tryptophan	C11H12N2O2	0	LeafChloroplast
Tyr[hl]	Tyrosine	C9H11NO3	0	LeafChloroplast
Val[hl]	Valine	C5H11NO2	0	LeafChloroplast
PRA[hl]	5-Phospho-beta-D-ribosylamine	C5H11NO7P	-1	LeafChloroplast
GAR[hl]	5-Phospho-D-ribosylglycineamide	C7H14N2O8P	-1	LeafChloroplast
FGAR[hl]	5-Phospho-D-ribosyl-N-formylglycineamide	C8H13N2O9P	-2	LeafChloroplast
FGAM[hl]	5-Phospho-D-ribosyl-N-formylglycineamidine	C8H14N3O8P	-2	LeafChloroplast
AIR[hl]	5-Aminoimidazole ribonucleotide	C8H12N3O7P	-2	LeafChloroplast
CAIR[hl]	4-Carboxyaminoimidazole ribonucleotide	C9H11N3O9P	-3	LeafChloroplast
SAICAR[hl]	1-(5-Phosphoribosyl)-4-(N-succino-carboxamide)-5-aminoimidazole	C13H15N4O12P	-4	LeafChloroplast
FAICAR[hl]	5-phosphoribosyl-5-formamido-4-imidazole carboxamide	C10H13N4O9P	-2	LeafChloroplast
IMP[hl]	Inosine 5-phosphate	C10H11N4O8P	-2	LeafChloroplast
IMP[cl]	Inosine 5-phosphate	C10H11N4O8P	-2	LeafCytoplasm
XMP[cl]	Xanthosine 5-phosphate	C10H11N4O9P	-2	LeafCytoplasm
GMP[cl]	Guanosine 5-phosphate	C10H13N5O8P	-1	LeafCytoplasm
GTP[hl]	Guanosine triphosphate	C10H13N5O14P3	-3	LeafChloroplast
DC-AMP[hl]	N6-(1,2-Dicarboxyethyl)-AMP	C14H14N5O11P	-4	LeafChloroplast
GDP[hl]	Guanosine diphosphate	C10H14N5O11P2	-2	LeafChloroplast
CB-Asp[hl]	N-Carbamoyl-L-aspartate	C5H6N2O5	-2	LeafChloroplast
DHO[hl]	Dihydroorotate	C5H4N2O4	-2	LeafChloroplast
DHO[ml]	Dihydroorotate	C5H4N2O4	-2	LeafMitochondria
ORO[ml]	Orotate	C5H3N2O4	-1	LeafMitochondria
ORO[cl]	Orotate	C5H3N2O4	-1	LeafCytoplasm
OMP[cl]	Orotidine 5-phosphate	C10H10N2O11P	-3	LeafCytoplasm
UMP[cl]	Uridine 5-phosphate	C9H11N2O9P	-2	LeafCytoplasm
CTP[cl]	Cytidine triphosphate	C9H12N3O14P3	-4	LeafCytoplasm
GDP[cl]	Guanosine diphosphate	C10H14N5O11P2	-2	LeafCytoplasm
CDP[cl]	Cytidine diphosphate	C9H13N3O11P2	-2	LeafCytoplasm
dADP[cl]	2-Deoxyadenosine 5-diphosphate	C10H13N5O9P2	-2	LeafCytoplasm
dCDP[cl]	2-Deoxycytidine 5-diphosphate	C9H13N3O10P2	-2	LeafCytoplasm
dGDP[cl]	2-Deoxyguanosine 5-diphosphate	C10H14N5O10P2	-1	LeafCytoplasm
dUDP[cl]	2-Deoxyuridine 5-diphosphate	C9H12N2O11P2	-2	LeafCytoplasm
dUTP[cl]	2-Deoxyuridine 5-triphosphate	C9H12N2O14P3	-3	LeafCytoplasm
dUMP[cl]	2-Deoxyuridine 5-monophosphate	C9H11N2O8P	-2	LeafCytoplasm
dTMP[cl]	2-Deoxythymidine 5-monophosphate	C10H13N2O8P	-2	LeafCytoplasm
dTDP[cl]	2-Deoxythymidine 5-diphosphate	C10H14N2O11P2	-2	LeafCytoplasm
GTP[cl]	Guanosine triphosphate	C10H13N5O14P3	-3	LeafCytoplasm
dATP[cl]	2-Deoxyadenosine 5-triphosphate	C10H13N5O12P3	-3	LeafCytoplasm
dCTP[cl]	2-Deoxycytidine 5-triphosphate	C9H13N3O13P3	-3	LeafCytoplasm
dGTP[cl]	2-Deoxyguanosine 5-triphosphate	C10H14N5O13P3	-2	LeafCytoplasm
dTTP[cl]	2-Deoxythymidine 5-triphosphate	C10H14N2O14P3	-3	LeafCytoplasm
SO4[cl]	Sulfate	O4S	-2	LeafCytoplasm
GCA[cl]	Glycolate	C2H3O3	-1	LeafCytoplasm
GCEA[cl]	Glycerate	C3H5O4	-1	LeafCytoplasm
Ala[cl]	Alanine	C3H7NO2	0	LeafCytoplasm
Arg[cl]	Arginine	C6H15N4O2	1	LeafCytoplasm
Lys[cl]	Lysine	C6H15N2O2	1	LeafCytoplasm
Lys[ml]	Lysine	C6H15N2O2	1	LeafMitochondria
His[ml]	Histidine	C6H9N3O2	0	LeafMitochondria
His[cl]	Histidine	C6H9N3O2	0	LeafCytoplasm
DHO[cl]	Dihydroorotate	C5H4N2O4	-2	LeafCytoplasm
O2[cl]	O2, oxygen	O2	0	LeafCytoplasm
Arg[pl]	Arginine	C6H15N4O2	1	LeafPeroxisome
Asn[pl]	Asparagine	C4H7N2O3	-1	LeafPeroxisome
Cys[pl]	Cysteine	C3H7NO2S	0	LeafPeroxisome
Gln[pl]	Glutamine	C5H9N2O3	-1	LeafPeroxisome
His[pl]	Histidine	C6H9N3O2	0	LeafPeroxisome
Ile[cl]	Isoleucine	C6H13NO2	0	LeafCytoplasm
Ile[pl]	Isoleucine	C6H13NO2	0	LeafPeroxisome
Leu[cl]	Leucine	C6H13NO2	0	LeafCytoplasm
Leu[pl]	Leucine	C6H13NO2	0	LeafPeroxisome
Lys[pl]	Lysine	C6H15N2O2	1	LeafPeroxisome
Met[pl]	Methionine	C5H11NO2S	0	LeafPeroxisome
Phe[cl]	Phenylalanine	C9H11NO2	0	LeafCytoplasm
Phe[pl]	Phenylalanine	C9H11NO2	0	LeafPeroxisome
Pro[pl]	Proline	C5H9NO2	0	LeafPeroxisome
Thr[pl]	Threonine	C4H9NO3	0	LeafPeroxisome
Trp[cl]	Tryptophan	C11H12N2O2	0	LeafCytoplasm
Trp[pl]	Tryptophan	C11H12N2O2	0	LeafPeroxisome
Tyr[cl]	Tyrosine	C9H11NO3	0	LeafCytoplasm
Tyr[pl]	Tyrosine	C9H11NO3	0	LeafPeroxisome
Val[cl]	Valine	C5H11NO2	0	LeafCytoplasm
Val[pl]	Valine	C5H11NO2	0	LeafPeroxisome
Asn[hl]	Asparagine	C4H7N2O3	-1	LeafChloroplast
Asn[ml]	Asparagine	C4H8N2O3	0	LeafMitochondria
Ile[ml]	Isoleucine	C6H13NO2	0	LeafMitochondria
Leu[ml]	Leucine	C6H13NO2	0	LeafMitochondria
Met[hl]	Methionine	C5H11NO2S	0	LeafChloroplast
Met[ml]	Methionine	C5H11NO2S	0	LeafMitochondria
Phe[ml]	Phenylalanine	C9H11NO2	0	LeafMitochondria
Pro[hl]	Proline	C5H9NO2	0	LeafChloroplast
Thr[ml]	Threonine	C4H9NO3	0	LeafMitochondria
Trp[ml]	Tryptophan	C11H12N2O2	0	LeafMitochondria
Tyr[ml]	Tyrosine	C9H11NO3	0	LeafMitochondria
Val[ml]	Valine	C5H11NO2	0	LeafMitochondria
hnu[hs]	Photon	X	0	StemChloroplast
PQ[hs]	Oxidized plastoquinone	C13H16O2	0	StemChloroplast
H2O[hs]	H2O, water	H2O	0	StemChloroplast
H[hs]	H+, proton	H	0	StemChloroplast
PQH2[hs]	Reduced plastoquinone	C13H18O2	0	StemChloroplast
O2[hs]	O2, oxygen	O2	0	StemChloroplast
H[ls]	H+, proton	H	0	StemLumen
PCox[hs]	Oxidized plastocyanin	X	0	StemChloroplast
PCrd[hs]	Reduced plastocyanin	X	0	StemChloroplast
Fdox[hs]	Oxidized ferredoxin	S8FeX	0	StemChloroplast
Fdrd[hs]	Reduced ferredoxin	S8FeX	0	StemChloroplast
NADP[hs]	Nicotinamide adenine dinucleotide phosphate	C21H25N7O17P3	-4	StemChloroplast
NADPH[hs]	Nicotinamide adenine dinucleotide phosphate - reduced	C21H26N7O17P3	-4	StemChloroplast
ADP[hs]	Adenosine diphosphate	C10H12N5O10P2	-3	StemChloroplast
Pi[hs]	Orthophosphate	HO4P	-2	StemChloroplast
ATP[hs]	Adenosine triphosphate	C10H12N5O13P3	-4	StemChloroplast
RuBP[hs]	Ribulose 1,5-bisphosphate	C5H8O11P2	-4	StemChloroplast
CO2[hs]	CO2, carbon dioxide	CO2	0	StemChloroplast
PGA[hs]	3-Phosphoglycerate	C3H4O7P	-3	StemChloroplast
DPGA[hs]	3-Phospho-D-glyceroyl phosphate	C3H4O10P2	-4	StemChloroplast
GAP[hs]	Glyceraldehyde 3-phosphate	C3H5O6P	-2	StemChloroplast
DHAP[hs]	Dihydroxyacetone phosphate	C3H5O6P	-2	StemChloroplast
FBP[hs]	Fructose 1,6-bisphosphate	C6H10O12P2	-4	StemChloroplast
F6P[hs]	Fructose 6-phosphate	C6H11O9P	-2	StemChloroplast
E4P[hs]	Erythrose 4-phosphate	C4H7O7P	-2	StemChloroplast
X5P[hs]	Xylulose 5-phosphate	C5H9O8P	-2	StemChloroplast
SBP[hs]	Sedoheptulose 1,7-bisphosphate	C7H12O13P2	-4	StemChloroplast
S7P[hs]	Sedoheptulose 7-phosphate	C7H13O10P	-2	StemChloroplast
R5P[hs]	Ribose 5-phosphate	C5H9O8P	-2	StemChloroplast
Ru5P[hs]	Ribulose 5-phosphate	C5H9O8P	-2	StemChloroplast
G6P[hs]	Glucose 6-phosphate	C6H11O9P	-2	StemChloroplast
G1P[hs]	Glucose 1-phosphate	C6H11O9P	-2	StemChloroplast
ADPG[hs]	ADP-Glucose	C16H23N5O15P2	-2	StemChloroplast
PPi[hs]	Diphosphate, Pyrophosphate	O7P2	-4	StemChloroplast
starch1[hs]	Starch, X+1 glucose units	C6H12O6	0	StemChloroplast
starch2[hs]	Starch, X+2 glucose units	C12H22O11	0	StemChloroplast
starch3[hs]	Starch, X+3 glucose units	C18H32O16	0	StemChloroplast
starch5[hs]	Starch, X+5 glucose units	C30H52O26	0	StemChloroplast
Mas[hs]	Maltose	C12H22O11	0	StemChloroplast
Glc[hs]	Glucose	C6H12O6	0	StemChloroplast
starch1[cs]	Starch, X+1 glucose units	C6H12O6	0	StemCytoplasm
Mas[cs]	Maltose	C12H22O11	0	StemCytoplasm
starch2[cs]	Starch, X+2 glucose units	C12H22O11	0	StemCytoplasm
Glc[cs]	Glucose	C6H12O6	0	StemCytoplasm
ATP[cs]	Adenosine triphosphate	C10H12N5O13P3	-4	StemCytoplasm
G6P[cs]	Glucose 6-phosphate	C6H11O9P	-2	StemCytoplasm
ADP[cs]	Adenosine diphosphate	C10H12N5O10P2	-3	StemCytoplasm
H[cs]	H+, proton	H	0	StemCytoplasm
Pi[cs]	Orthophosphate	HO4P	-2	StemCytoplasm
G1P[cs]	Glucose 1-phosphate	C6H11O9P	-2	StemCytoplasm
GAP[cs]	Glyceraldehyde 3-phosphate	C3H5O6P	-2	StemCytoplasm
DHAP[cs]	Dihydroxyacetone phosphate	C3H5O6P	-2	StemCytoplasm
FBP[cs]	Fructose 1,6-bisphosphate	C6H10O12P2	-4	StemCytoplasm
H2O[cs]	H2O, water	H2O	0	StemCytoplasm
F6P[cs]	Fructose 6-phosphate	C6H11O9P	-2	StemCytoplasm
F26BP[cs]	Fructose 2,6-bisphosphate	C6H10O12P2	-4	StemCytoplasm
UTP[cs]	Uridine triphosphate	C9H11N2O15P3	-4	StemCytoplasm
UDPG[cs]	UDP-Glucose	C15H22N2O17P2	-2	StemCytoplasm
PPi[cs]	Diphosphate, Pyrophosphate	HO7P2	-3	StemCytoplasm
S6P[cs]	Sucrose-6-phosphate	C12H21O14P	-2	StemCytoplasm
UDP[cs]	Uridine diphosphate	C9H12N2O12P2	-2	StemCytoplasm
Suc[cs]	Sucrose	C12H22O11	0	StemCytoplasm
Frc[cs]	Fructose	C6H12O6	0	StemCytoplasm
T6P[cs]	Trehalose 6-phosphate	C12H21O14P	-2	StemCytoplasm
Tre[cs]	Trehalose	C12H22O11	0	StemCytoplasm
cellulose1[cs]	Cellulose, 1 repeat units	C6H12O6	0	StemCytoplasm
cellulose2[cs]	Cellulose, 2 repeat units	C12H22O11	0	StemCytoplasm
cellulose3[cs]	Cellulose, 3 repeat units	C18H32O16	0	StemCytoplasm
Mal[cs]	Malate	C4H4O5	-2	StemCytoplasm
NAD[cs]	Nicotinamide adenine dinucleotide	C21H26N7O14P2	-2	StemCytoplasm
OAA[cs]	Oxaloacetate	C4H2O5	-2	StemCytoplasm
NADH[cs]	Nicotinamide adenine dinucleotide - reduced	C21H28N7O14P2	-1	StemCytoplasm
PEP[cs]	Phosphoenolpyruvate	C3H2O6P	-3	StemCytoplasm
CO2[cs]	CO2, carbon dioxide	CO2	0	StemCytoplasm
HCO3[cs]	Bicarbonate	CHO3	-1	StemCytoplasm
2PGA[cs]	2-Phosphoglycerate	C3H4O7P	-3	StemCytoplasm
PGA[cs]	3-Phosphoglycerate	C3H4O7P	-3	StemCytoplasm
DPGA[cs]	3-Phospho-D-glyceroyl phosphate	C3H4O10P2	-4	StemCytoplasm
NADP[cs]	Nicotinamide adenine dinucleotide phosphate	C21H25N7O17P3	-4	StemCytoplasm
NADPH[cs]	Nicotinamide adenine dinucleotide phosphate - reduced	C21H27N7O17P3	-3	StemCytoplasm
NAD[hs]	Nicotinamide adenine dinucleotide	C21H26N7O14P2	-2	StemChloroplast
NADH[hs]	Nicotinamide adenine dinucleotide - reduced	C21H27N7O14P2	-2	StemChloroplast
2PGA[hs]	2-Phosphoglycerate	C3H4O7P	-3	StemChloroplast
PEP[hs]	Phosphoenolpyruvate	C3H2O6P	-3	StemChloroplast
Pyr[cs]	Pyruvate	C3H3O3	-1	StemCytoplasm
Pyr[hs]	Pyruvate	C3H3O3	-1	StemChloroplast
Pyr[ms]	Pyruvate	C3H3O3	-1	StemMitochondria
ThPP[ms]	ThPP, Thiamine pyrophosphate	C12H16N4O7P2S	-3	StemMitochondria
H[ms]	H+, proton	H	0	StemMitochondria
H-Eth-ThPP[ms]	2-(alpha-Hydroxyethyl)thiamine diphosphate	C14H20N4O8P2S	-3	StemMitochondria
CO2[ms]	CO2, carbon dioxide	CO2	0	StemMitochondria
LPA[ms]	Lipoamide	C8H15NOS2	0	StemMitochondria
A-DHL[ms]	Acetyldihydrolipoamide	C10H19NO2S2	0	StemMitochondria
CoA[ms]	Coenzyme A	C21H32N7O16P3S	-4	StemMitochondria
A-CoA[ms]	Acetyl-Coenzyme A	C23H34N7O17P3S	-4	StemMitochondria
DHL[ms]	Dihydrolipoamide	C8H17NOS2	0	StemMitochondria
NAD[ms]	Nicotinamide adenine dinucleotide	C21H26N7O14P2	-2	StemMitochondria
NADH[ms]	Nicotinamide adenine dinucleotide - reduced	C21H27N7O14P2	-2	StemMitochondria
OAA[ms]	Oxaloacetate	C4H2O5	-2	StemMitochondria
H2O[ms]	H2O, water	H2O	0	StemMitochondria
Cit[ms]	Citrate	C6H5O7	-3	StemMitochondria
cACN[ms]	cis-Aconitate	C6H3O6	-3	StemMitochondria
iCit[ms]	Isocitrate	C6H5O7	-3	StemMitochondria
KG[ms]	alpha-Ketoglutarate, 2-Oxoglutarate	C5H4O5	-2	StemMitochondria
S-DHL[ms]	Succinyldihydrolipoamide	C12H20NO4S2	-1	StemMitochondria
S-CoA[ms]	Succinyl-CoA	C25H35N7O19P3S	-5	StemMitochondria
ADP[ms]	Adenosine diphosphate	C10H12N5O10P2	-3	StemMitochondria
Pi[ms]	Orthophosphate	HO4P	-2	StemMitochondria
SCA[ms]	Succinate	C4H4O4	-2	StemMitochondria
ATP[ms]	Adenosine triphosphate	C10H12N5O13P3	-4	StemMitochondria
Q[ms]	Ubiquinone	C49H74O4	0	StemMitochondria
Fum[ms]	Fumarate	C4H2O4	-2	StemMitochondria
QH2[ms]	Ubiquinol	C49H76O4	0	StemMitochondria
Mal[ms]	Malate	C4H4O5	-2	StemMitochondria
H[is]	H+, proton	H	0	StemIntermembrane
Cytcox[ms]	Oxidized cytochrome c	C42H42N8O8S2FeR4	-2	StemMitochondria
Cytcrd[ms]	Reduced cytochrome c	C42H42N8O8S2FeR4	-2	StemMitochondria
O2[ms]	O2, oxygen	O2	0	StemMitochondria
PGCA[hs]	2-Phosphoglycolate	C2H2O6P	-3	StemChloroplast
GCA[hs]	Glycolate	C2H3O3	-1	StemChloroplast
GCA[ps]	Glycolate	C2H3O3	-1	StemPeroxisome
O2[ps]	O2, oxygen	O2	0	StemPeroxisome
GLX[ps]	Glyoxylate	C2HO3	-1	StemPeroxisome
H2O2[ps]	Hydrogen peroxide	H2O2	0	StemPeroxisome
H2O[ps]	H2O, water	H2O	0	StemPeroxisome
Glu[ps]	Glutamate	C5H8NO4	-1	StemPeroxisome
Gly[ps]	Glycine	C2H5NO2	0	StemPeroxisome
KG[ps]	alpha-Ketoglutarate, 2-Oxoglutarate	C5H4O5	-2	StemPeroxisome
Gly[ms]	Glycine	C2H5NO2	0	StemMitochondria
LPL[ms]	Lipoylprotein	C8H14NOS2R	0	StemMitochondria
amDHP[ms]	Aminomethyldihydrolipoylprotein	C9H20N2OS2R	1	StemMitochondria
THF[ms]	5,6,7,8-Tetrahydrofolate	C19H21N7O6	-2	StemMitochondria
DHP[ms]	Dihydrolipolprotein	C8H16NOS2R	0	StemMitochondria
M-THF[ms]	5,10-Methylenetetrahydrofolate	C20H21N7O6	-2	StemMitochondria
NH4[ms]	Ammonia	H4N	1	StemMitochondria
Ser[ms]	Serine	C3H7NO3	0	StemMitochondria
Ser[ps]	Serine	C3H7NO3	0	StemPeroxisome
HPR[ps]	Hydroxypyruvate	C3H3O4	-1	StemPeroxisome
NADH[ps]	Nicotinamide adenine dinucleotide - reduced	C21H27N7O14P2	-2	StemPeroxisome
H[ps]	H+, proton	H	0	StemPeroxisome
GCEA[ps]	Glycerate	C3H5O4	-1	StemPeroxisome
NAD[ps]	Nicotinamide adenine dinucleotide	C21H26N7O14P2	-2	StemPeroxisome
Mal[ps]	Malate	C4H4O5	-2	StemPeroxisome
OAA[ps]	Oxaloacetate	C4H2O5	-2	StemPeroxisome
GCEA[hs]	Glycerate	C3H5O4	-1	StemChloroplast
GLP[hs]	Glucono-delta-lactone-6-phosphate	C6H9O9P	-2	StemChloroplast
6PG[hs]	6-Phospho-D-gluconate	C6H10O10P	-3	StemChloroplast
DAHP[hs]	3-Deoxy-D-arabino-heptulosonate-7-phosphate	C7H10O10P	-3	StemChloroplast
DHQ[hs]	3-Dehydroquinate	C7H9O6	-1	StemChloroplast
DHS[hs]	3-Dehydroshikimate	C7H7O5	-1	StemChloroplast
SA[hs]	Shikimate	C7H9O5	-1	StemChloroplast
S3P[hs]	Shikimate 3-phosphate	C7H8O8P	-3	StemChloroplast
EPSP[hs]	5-Enolpyruvyl-shikimate-3-phosphate	C10H9O10P	-4	StemChloroplast
CHR[hs]	Chorismate	C10H8O6	-2	StemChloroplast
PRPP[hs]	5-Phosphoribosyl 1-pyrophosphate	C5H8O14P3	-5	StemChloroplast
AMP[hs]	Adenosine 5-phosphate	C10H12N5O7P	-2	StemChloroplast
Mal[hs]	Malate	C4H4O5	-2	StemChloroplast
OAA[hs]	Oxaloacetate	C4H2O5	-2	StemChloroplast
NADPH[ms]	Nicotinamide adenine dinucleotide phosphate - reduced	C21H26N7O17P3	-4	StemMitochondria
NADP[ms]	Nicotinamide adenine dinucleotide phosphate	C21H25N7O17P3	-4	StemMitochondria
A-CoA[cs]	Acetyl-Coenzyme A	C23H35N7O17P3S	-3	StemCytoplasm
Cit[cs]	Citrate	C6H5O7	-3	StemCytoplasm
CoA[cs]	Coenzyme A	C21H33N7O16P3S	-3	StemCytoplasm
A-CoA[hs]	Acetyl-Coenzyme A	C23H34N7O17P3S	-4	StemChloroplast
Cit[hs]	Citrate	C6H5O7	-3	StemChloroplast
CoA[hs]	Coenzyme A	C21H32N7O16P3S	-4	StemChloroplast
cACN[cs]	cis-Aconitate	C6H3O6	-3	StemCytoplasm
cACN[hs]	cis-Aconitate	C6H3O6	-3	StemChloroplast
iCit[cs]	Isocitrate	C6H5O7	-3	StemCytoplasm
iCit[hs]	Isocitrate	C6H5O7	-3	StemChloroplast
KG[cs]	alpha-Ketoglutarate, 2-Oxoglutarate	C5H4O5	-2	StemCytoplasm
KG[hs]	alpha-Ketoglutarate, 2-Oxoglutarate	C5H4O5	-2	StemChloroplast
GLX[cs]	Glyoxylate	C2HO3	-1	StemCytoplasm
SCA[cs]	Succinate	C4H4O4	-2	StemCytoplasm
AC[hs]	Acetate	C2H3O2	-1	StemChloroplast
HCO3[hs]	Bicarbonate	CHO3	-1	StemChloroplast
M-CoA[hs]	Malonyl-Coenzyme A	C24H33N7O19P3S	-5	StemChloroplast
ACP[hs]	Acyl-carrier protein	HSR	0	StemChloroplast
M-ACP[hs]	Malonyl-acyl-carrier-protein	C3H2O3SR	-1	StemChloroplast
For[hs]	Formate	CHO2	-1	StemChloroplast
THF[hs]	5,6,7,8-Tetrahydrofolate	C19H21N7O6	-2	StemChloroplast
F-THF[hs]	10-Formyltetrahydrofolate	C20H22N7O7	-1	StemChloroplast
DHF[cs]	Dihydrofolate	C19H20N7O6	-1	StemCytoplasm
THF[cs]	5,6,7,8-Tetrahydrofolate	C19H22N7O6	-1	StemCytoplasm
TRXox[cs]	Oxidized thioredoxin	C10H12N4O4S2R4	0	StemCytoplasm
TRXrd[cs]	Reduced thioredoxin	C10H14N4O4S2R4	0	StemCytoplasm
ADN[cs]	Adenosine	C10H13N5O4	0	StemCytoplasm
AMP[cs]	Adenosine 5-phosphate	C10H12N5O7P	-2	StemCytoplasm
Rib[cs]	Ribose	C5H10O5	0	StemCytoplasm
AD[cs]	Adenine	C5H4N5	-1	StemCytoplasm
PRPP[cs]	5-Phosphoribosyl 1-pyrophosphate	C5H9O14P3	-4	StemCytoplasm
Rib[hs]	Ribose	C5H10O5	0	StemChloroplast
NO3[cs]	Nitrate	NO3	-1	StemCytoplasm
NO2[cs]	Nitrite	NO2	-1	StemCytoplasm
NO2[hs]	Nitrite	NO2	-1	StemChloroplast
NH4[hs]	Ammonia	H4N	1	StemChloroplast
SO4[hs]	Sulfate	O4S	-2	StemChloroplast
APS[hs]	Adenosine 5-phosphosulfate	C10H12N5O10PS	-2	StemChloroplast
GSH[hs]	Glutathione	C10H16N3O6S	-1	StemChloroplast
SO3[hs]	Sulfite	HO3S	-1	StemChloroplast
GSSG[hs]	Glutathione disulfide	C20H30N6O12S2	-2	StemChloroplast
H2S[hs]	Hydrogen sulfide	H2S	0	StemChloroplast
Glu[hs]	Glutamate	C5H8NO4	-1	StemChloroplast
Ala[hs]	Alanine	C3H7NO2	0	StemChloroplast
Glu[ms]	Glutamate	C5H8NO4	-1	StemMitochondria
Ala[ms]	Alanine	C3H7NO2	0	StemMitochondria
Pyr[ps]	Pyruvate	C3H3O3	-1	StemPeroxisome
Ala[ps]	Alanine	C3H7NO2	0	StemPeroxisome
A-Glu[hs]	Acetylglutamate	C7H8NO5	-3	StemChloroplast
A-GluP[hs]	Acetylglutamate 5-phosphate	C7H8NO8P	-4	StemChloroplast
A-Glu-SeA[hs]	Acetylglutamate 5-semialdehyde	C7H9NO4	-2	StemChloroplast
A-Orn[hs]	Acetylornithine	C7H13N2O3	-1	StemChloroplast
Orn[hs]	Ornithine	C5H13N2O2	1	StemChloroplast
Gln[hs]	Glutamine	C5H10N2O3	0	StemChloroplast
CBP[hs]	Carbamoyl phosphate	CHNO5P	-3	StemChloroplast
CTL[hs]	Citrulline	C6H14N3O3	1	StemChloroplast
Asp[hs]	Aspartate	C4H6NO4	-1	StemChloroplast
Arg-SCA[hs]	Argininosuccinate	C10H17N4O6	-1	StemChloroplast
Arg[hs]	Arginine	C6H15N4O2	1	StemChloroplast
Fum[hs]	Fumarate	C4H2O4	-2	StemChloroplast
Fum[cs]	Fumarate	C4H2O4	-2	StemCytoplasm
Gln[cs]	Glutamine	C5H10N2O3	0	StemCytoplasm
Asp[cs]	Aspartate	C4H6NO4	-1	StemCytoplasm
Glu[cs]	Glutamate	C5H8NO4	-1	StemCytoplasm
Asn[cs]	Asparagine	C4H8N2O3	0	StemCytoplasm
Asp[ms]	Aspartate	C4H6NO4	-1	StemMitochondria
Asp[ps]	Aspartate	C4H6NO4	-1	StemPeroxisome
NH4[cs]	Ammonia	H4N	1	StemCytoplasm
Ser[cs]	Serine	C3H7NO3	0	StemCytoplasm
A-Ser[cs]	O-Acetyl-L-serine	C5H9NO4	0	StemCytoplasm
Ser[hs]	Serine	C3H7NO3	0	StemChloroplast
A-Ser[hs]	O-Acetyl-L-serine	C5H9NO4	0	StemChloroplast
A-Ser[ms]	O-Acetyl-L-serine	C5H9NO4	0	StemMitochondria
H2S[cs]	Hydrogen sulfide	H2S	0	StemCytoplasm
Cys[cs]	Cysteine	C3H7NO2S	0	StemCytoplasm
AC[cs]	Acetate	C2H3O2	-1	StemCytoplasm
Cys[hs]	Cysteine	C3H7NO2S	0	StemChloroplast
H2S[ms]	Hydrogen sulfide	H2S	0	StemMitochondria
Cys[ms]	Cysteine	C3H7NO2S	0	StemMitochondria
AC[ms]	Acetate	C2H3O2	-1	StemMitochondria
GABA[cs]	GABA, 4-Aminobutyrate	C4H9NO2	0	StemCytoplasm
GABA[ms]	GABA, 4-Aminobutyrate	C4H9NO2	0	StemMitochondria
SCA-SeA[ms]	Succinate semialdehyde	C4H5O3	-1	StemMitochondria
Gln[ms]	Glutamine	C5H10N2O3	0	StemMitochondria
Thr[cs]	Threonine	C4H9NO3	0	StemCytoplasm
ACD[cs]	Acetaldehyde	C2H4O	0	StemCytoplasm
Gly[cs]	Glycine	C2H5NO2	0	StemCytoplasm
GLX[hs]	Glyoxylate	C2HO3	-1	StemChloroplast
H2O2[hs]	Hydrogen peroxide	H2O2	0	StemChloroplast
Gly[hs]	Glycine	C2H5NO2	0	StemChloroplast
HPR[hs]	Hydroxypyruvate	C3H3O4	-1	StemChloroplast
PR-ATP[hs]	5-Phosphoribosyl-ATP	C15H19N5O20P4	-6	StemChloroplast
PR-AMP[hs]	5-Phosphoribosyl-AMP	C15H19N5O14P2	-4	StemChloroplast
P-AICAR-P[hs]	1-(5-Phosphoribosyl)-5-[(5-phosphoribosylamino)methylideneamino]imidazole-4-carboxamide	C15H21N5O15P2	-4	StemChloroplast
Pu-AICAR-P[hs]	5-[(5-phospho-1-deoxyribulos-1-ylamino)methylideneamino]-1-(5-phosphoribosyl)imidazole-4-carboxamide	C15H21N5O15P2	-4	StemChloroplast
EIGP[hs]	Erythro-1-imidazol-4-glycerol 3-phosphate	C6H9N2O6P	-2	StemChloroplast
AICAR[hs]	5-Amino-1-(5-Phospho-D-ribosyl)imidazole-4-carboxamide	C9H14N4O8P	-1	StemChloroplast
IA-P[hs]	Imidazole acetol-phosphate	C6H7N2O5P	-2	StemChloroplast
Hisol-P[hs]	Histidinol phosphate	C6H11N3O4P	-1	StemChloroplast
Hisol[hs]	Histidinol	C6H12N3O	1	StemChloroplast
Hisal[hs]	Histidinal	C6H9N3O	0	StemChloroplast
His[hs]	Histidine	C6H9N3O2	0	StemChloroplast
Thr[hs]	Threonine	C4H9NO3	0	StemChloroplast
OB[hs]	2-Oxobutanoate	C4H5O3	-1	StemChloroplast
ThPP[hs]	ThPP, Thiamine pyrophosphate	C12H16N4O7P2S	-3	StemChloroplast
H-Eth-ThPP[hs]	2-(alpha-Hydroxyethyl)thiamine diphosphate	C14H20N4O8P2S	-3	StemChloroplast
AHB[hs]	2-Aceto-2-hydroxybutanoate	C6H9O4	-1	StemChloroplast
HMOP[hs]	(R)-3-Hydroxy-3-methyl-2-oxopentanoate	C6H9O4	-1	StemChloroplast
DHMP[hs]	2,3-Dihydroxy-3-methylpentanoate	C6H11O4	-1	StemChloroplast
MOP[hs]	3-Methyl-2-oxopentanoate	C6H9O3	-1	StemChloroplast
Ile[hs]	Isoleucine	C6H13NO2	0	StemChloroplast
AL[hs]	2-Acetolactate	C5H7O4	-1	StemChloroplast
HMOB[hs]	3-Hydroxy-3-methyl-2-oxobutanoic acid	C5H7O4	-1	StemChloroplast
DHMB[hs]	2,3-Dihydroxy-3-methylbutanoate	C5H9O4	-1	StemChloroplast
MOB[hs]	3-Methyl-2-oxobutanoate	C5H7O3	-1	StemChloroplast
2IPM[hs]	2-Isopropylmalate	C7H10O5	-2	StemChloroplast
IPM[hs]	2-Isopropylmaleate	C7H8O4	-2	StemChloroplast
3IPM[hs]	3-Isopropylmalate	C7H10O5	-2	StemChloroplast
IPO[hs]	2-Isopropyl-3-oxosuccinate	C7H8O5	-2	StemChloroplast
4MOP[hs]	4-Methyl-2-oxopentanoate	C6H9O3	-1	StemChloroplast
Leu[hs]	Leucine	C6H13NO2	0	StemChloroplast
AspP[hs]	Aspartyl-4-phosphate	C4H6NO7P	-2	StemChloroplast
Asp-SeA[hs]	Aspartate 4-semialdehyde	C4H7NO3	0	StemChloroplast
DHD[hs]	2,3-Dihydrodipicolinate	C7H5NO4	-2	StemChloroplast
THD[hs]	2,3,4,5-Tetrahydrodipicolinate	C7H7NO4	-2	StemChloroplast
DAP[hs]	Diaminopimelate	C7H14N2O4	0	StemChloroplast
mDAP[hs]	meso-Diaminopimelate	C7H14N2O4	0	StemChloroplast
Lys[hs]	Lysine	C6H15N2O2	1	StemChloroplast
H-Ser[hs]	Homoserine	C4H9NO3	0	StemChloroplast
PH-Ser[hs]	O-Phosphohomoserine	C4H8NO6P	-2	StemChloroplast
CTH[hs]	Cystathionine	C7H14N2O4S	0	StemChloroplast
H-Cys[hs]	Homocysteine	C4H9NO2S	0	StemChloroplast
M-THF[cs]	5,10-Methylenetetrahydrofolate	C20H22N7O6	-1	StemCytoplasm
5M-THF[cs]	5-Methyltetrahydrofolate	C20H24N7O6	-1	StemCytoplasm
H-Cys[cs]	Homocysteine	C4H9NO2S	0	StemCytoplasm
Met[cs]	Methionine	C5H11NO2S	0	StemCytoplasm
aMet[cs]	Adenosylmethionine	C15H22N6O5S	0	StemCytoplasm
aH-Cys[cs]	Adenosylhomocysteine	C14H20N6O5S	0	StemCytoplasm
PRE[hs]	Prephenate	C10H8O6	-2	StemChloroplast
AGN[hs]	Arogenate	C10H12NO5	-1	StemChloroplast
Phe[hs]	Phenylalanine	C9H11NO2	0	StemChloroplast
Arg[ms]	Arginine	C6H15N4O2	1	StemMitochondria
Orn[ms]	Ornithine	C5H13N2O2	1	StemMitochondria
urea[ms]	Urea	CH5N2O	1	StemMitochondria
Glu-SeA[ms]	Glutamate 5-semialdehyde	C5H9NO3	0	StemMitochondria
GluP[cs]	Glutamate 5-phosphate	C5H8NO7P	-2	StemCytoplasm
GluP[hs]	Glutamate 5-phosphate	C5H8NO7P	-2	StemChloroplast
GluP[ms]	Glutamate 5-phosphate	C5H8NO7P	-2	StemMitochondria
Glu-SeA[cs]	Glutamate 5-semialdehyde	C5H9NO3	0	StemCytoplasm
Glu-SeA[hs]	Glutamate 5-semialdehyde	C5H9NO3	0	StemChloroplast
P5C[cs]	1-Pyrroline-5-carboxylate	C5H6NO2	-1	StemCytoplasm
P5C[hs]	1-Pyrroline-5-carboxylate	C5H6NO2	-1	StemChloroplast
P5C[ms]	1-Pyrroline-5-carboxylate	C5H6NO2	-1	StemMitochondria
Pro[cs]	Proline	C5H9NO2	0	StemCytoplasm
Pro[ms]	Proline	C5H9NO2	0	StemMitochondria
P-HPR[hs]	3-Phosphohydroxypyruvate	C3H2O7P	-3	StemChloroplast
PSer[hs]	O-Phosphoserine	C3H6NO6P	-2	StemChloroplast
ANT[hs]	Anthranilate	C7H6NO2	-1	StemChloroplast
PR-ANT[hs]	5-Phosphoribosyl-anthranilate	C12H13NO9P	-3	StemChloroplast
CPD-Ru5P[hs]	1-(2-Carboxyphenylamino)-1-deoxy-D-ribulose 5-phosphate	C12H13NO9P	-3	StemChloroplast
Ind-GP[hs]	Indole-glycerol 3-phosphate	C11H12NO6P	-2	StemChloroplast
Ind[hs]	Indole	C8H7N	0	StemChloroplast
Trp[hs]	Tryptophan	C11H12N2O2	0	StemChloroplast
Tyr[hs]	Tyrosine	C9H11NO3	0	StemChloroplast
Val[hs]	Valine	C5H11NO2	0	StemChloroplast
PRA[hs]	5-Phospho-beta-D-ribosylamine	C5H11NO7P	-1	StemChloroplast
GAR[hs]	5-Phospho-D-ribosylglycineamide	C7H14N2O8P	-1	StemChloroplast
FGAR[hs]	5-Phospho-D-ribosyl-N-formylglycineamide	C8H13N2O9P	-2	StemChloroplast
FGAM[hs]	5-Phospho-D-ribosyl-N-formylglycineamidine	C8H14N3O8P	-2	StemChloroplast
AIR[hs]	5-Aminoimidazole ribonucleotide	C8H12N3O7P	-2	StemChloroplast
CAIR[hs]	4-Carboxyaminoimidazole ribonucleotide	C9H11N3O9P	-3	StemChloroplast
SAICAR[hs]	1-(5-Phosphoribosyl)-4-(N-succino-carboxamide)-5-aminoimidazole	C13H15N4O12P	-4	StemChloroplast
FAICAR[hs]	5-phosphoribosyl-5-formamido-4-imidazole carboxamide	C10H13N4O9P	-2	StemChloroplast
IMP[hs]	Inosine 5-phosphate	C10H11N4O8P	-2	StemChloroplast
IMP[cs]	Inosine 5-phosphate	C10H11N4O8P	-2	StemCytoplasm
XMP[cs]	Xanthosine 5-phosphate	C10H11N4O9P	-2	StemCytoplasm
GMP[cs]	Guanosine 5-phosphate	C10H13N5O8P	-1	StemCytoplasm
GTP[hs]	Guanosine triphosphate	C10H13N5O14P3	-3	StemChloroplast
DC-AMP[hs]	N6-(1,2-Dicarboxyethyl)-AMP	C14H14N5O11P	-4	StemChloroplast
GDP[hs]	Guanosine diphosphate	C10H14N5O11P2	-2	StemChloroplast
CB-Asp[hs]	N-Carbamoyl-L-aspartate	C5H6N2O5	-2	StemChloroplast
DHO[hs]	Dihydroorotate	C5H4N2O4	-2	StemChloroplast
DHO[ms]	Dihydroorotate	C5H4N2O4	-2	StemMitochondria
ORO[ms]	Orotate	C5H3N2O4	-1	StemMitochondria
ORO[cs]	Orotate	C5H3N2O4	-1	StemCytoplasm
OMP[cs]	Orotidine 5-phosphate	C10H10N2O11P	-3	StemCytoplasm
UMP[cs]	Uridine 5-phosphate	C9H11N2O9P	-2	StemCytoplasm
CTP[cs]	Cytidine triphosphate	C9H12N3O14P3	-4	StemCytoplasm
GDP[cs]	Guanosine diphosphate	C10H14N5O11P2	-2	StemCytoplasm
CDP[cs]	Cytidine diphosphate	C9H13N3O11P2	-2	StemCytoplasm
dADP[cs]	2-Deoxyadenosine 5-diphosphate	C10H13N5O9P2	-2	StemCytoplasm
dCDP[cs]	2-Deoxycytidine 5-diphosphate	C9H13N3O10P2	-2	StemCytoplasm
dGDP[cs]	2-Deoxyguanosine 5-diphosphate	C10H14N5O10P2	-1	StemCytoplasm
dUDP[cs]	2-Deoxyuridine 5-diphosphate	C9H12N2O11P2	-2	StemCytoplasm
dUTP[cs]	2-Deoxyuridine 5-triphosphate	C9H12N2O14P3	-3	StemCytoplasm
dUMP[cs]	2-Deoxyuridine 5-monophosphate	C9H11N2O8P	-2	StemCytoplasm
dTMP[cs]	2-Deoxythymidine 5-monophosphate	C10H13N2O8P	-2	StemCytoplasm
dTDP[cs]	2-Deoxythymidine 5-diphosphate	C10H14N2O11P2	-2	StemCytoplasm
GTP[cs]	Guanosine triphosphate	C10H13N5O14P3	-3	StemCytoplasm
dATP[cs]	2-Deoxyadenosine 5-triphosphate	C10H13N5O12P3	-3	StemCytoplasm
dCTP[cs]	2-Deoxycytidine 5-triphosphate	C9H13N3O13P3	-3	StemCytoplasm
dGTP[cs]	2-Deoxyguanosine 5-triphosphate	C10H14N5O13P3	-2	StemCytoplasm
dTTP[cs]	2-Deoxythymidine 5-triphosphate	C10H14N2O14P3	-3	StemCytoplasm
SO4[cs]	Sulfate	O4S	-2	StemCytoplasm
GCA[cs]	Glycolate	C2H3O3	-1	StemCytoplasm
GCEA[cs]	Glycerate	C3H5O4	-1	StemCytoplasm
Ala[cs]	Alanine	C3H7NO2	0	StemCytoplasm
Arg[cs]	Arginine	C6H15N4O2	1	StemCytoplasm
Lys[cs]	Lysine	C6H15N2O2	1	StemCytoplasm
Lys[ms]	Lysine	C6H15N2O2	1	StemMitochondria
His[ms]	Histidine	C6H9N3O2	0	StemMitochondria
His[cs]	Histidine	C6H9N3O2	0	StemCytoplasm
DHO[cs]	Dihydroorotate	C5H4N2O4	-2	StemCytoplasm
O2[cs]	O2, oxygen	O2	0	StemCytoplasm
Arg[ps]	Arginine	C6H15N4O2	1	StemPeroxisome
Asn[ps]	Asparagine	C4H7N2O3	-1	StemPeroxisome
Cys[ps]	Cysteine	C3H7NO2S	0	StemPeroxisome
Gln[ps]	Glutamine	C5H9N2O3	-1	StemPeroxisome
His[ps]	Histidine	C6H9N3O2	0	StemPeroxisome
Ile[cs]	Isoleucine	C6H13NO2	0	StemCytoplasm
Ile[ps]	Isoleucine	C6H13NO2	0	StemPeroxisome
Leu[cs]	Leucine	C6H13NO2	0	StemCytoplasm
Leu[ps]	Leucine	C6H13NO2	0	StemPeroxisome
Lys[ps]	Lysine	C6H15N2O2	1	StemPeroxisome
Met[ps]	Methionine	C5H11NO2S	0	StemPeroxisome
Phe[cs]	Phenylalanine	C9H11NO2	0	StemCytoplasm
Phe[ps]	Phenylalanine	C9H11NO2	0	StemPeroxisome
Pro[ps]	Proline	C5H9NO2	0	StemPeroxisome
Thr[ps]	Threonine	C4H9NO3	0	StemPeroxisome
Trp[cs]	Tryptophan	C11H12N2O2	0	StemCytoplasm
Trp[ps]	Tryptophan	C11H12N2O2	0	StemPeroxisome
Tyr[cs]	Tyrosine	C9H11NO3	0	StemCytoplasm
Tyr[ps]	Tyrosine	C9H11NO3	0	StemPeroxisome
Val[cs]	Valine	C5H11NO2	0	StemCytoplasm
Val[ps]	Valine	C5H11NO2	0	StemPeroxisome
Asn[hs]	Asparagine	C4H7N2O3	-1	StemChloroplast
Asn[ms]	Asparagine	C4H8N2O3	0	StemMitochondria
Ile[ms]	Isoleucine	C6H13NO2	0	StemMitochondria
Leu[ms]	Leucine	C6H13NO2	0	StemMitochondria
Met[hs]	Methionine	C5H11NO2S	0	StemChloroplast
Met[ms]	Methionine	C5H11NO2S	0	StemMitochondria
Phe[ms]	Phenylalanine	C9H11NO2	0	StemMitochondria
Pro[hs]	Proline	C5H9NO2	0	StemChloroplast
Thr[ms]	Threonine	C4H9NO3	0	StemMitochondria
Trp[ms]	Tryptophan	C11H12N2O2	0	StemMitochondria
Tyr[ms]	Tyrosine	C9H11NO3	0	StemMitochondria
Val[ms]	Valine	C5H11NO2	0	StemMitochondria
hnu[hr]	Photon	X	0	RootChloroplast
PQ[hr]	Oxidized plastoquinone	C13H16O2	0	RootChloroplast
H2O[hr]	H2O, water	H2O	0	RootChloroplast
H[hr]	H+, proton	H	0	RootChloroplast
PQH2[hr]	Reduced plastoquinone	C13H18O2	0	RootChloroplast
O2[hr]	O2, oxygen	O2	0	RootChloroplast
H[lr]	H+, proton	H	0	RootLumen
PCox[hr]	Oxidized plastocyanin	X	0	RootChloroplast
PCrd[hr]	Reduced plastocyanin	X	0	RootChloroplast
Fdox[hr]	Oxidized ferredoxin	S8FeX	0	RootChloroplast
Fdrd[hr]	Reduced ferredoxin	S8FeX	0	RootChloroplast
NADP[hr]	Nicotinamide adenine dinucleotide phosphate	C21H25N7O17P3	-4	RootChloroplast
NADPH[hr]	Nicotinamide adenine dinucleotide phosphate - reduced	C21H26N7O17P3	-4	RootChloroplast
ADP[hr]	Adenosine diphosphate	C10H12N5O10P2	-3	RootChloroplast
Pi[hr]	Orthophosphate	HO4P	-2	RootChloroplast
ATP[hr]	Adenosine triphosphate	C10H12N5O13P3	-4	RootChloroplast
RuBP[hr]	Ribulose 1,5-bisphosphate	C5H8O11P2	-4	RootChloroplast
CO2[hr]	CO2, carbon dioxide	CO2	0	RootChloroplast
PGA[hr]	3-Phosphoglycerate	C3H4O7P	-3	RootChloroplast
DPGA[hr]	3-Phospho-D-glyceroyl phosphate	C3H4O10P2	-4	RootChloroplast
GAP[hr]	Glyceraldehyde 3-phosphate	C3H5O6P	-2	RootChloroplast
DHAP[hr]	Dihydroxyacetone phosphate	C3H5O6P	-2	RootChloroplast
FBP[hr]	Fructose 1,6-bisphosphate	C6H10O12P2	-4	RootChloroplast
F6P[hr]	Fructose 6-phosphate	C6H11O9P	-2	RootChloroplast
E4P[hr]	Erythrose 4-phosphate	C4H7O7P	-2	RootChloroplast
X5P[hr]	Xylulose 5-phosphate	C5H9O8P	-2	RootChloroplast
SBP[hr]	Sedoheptulose 1,7-bisphosphate	C7H12O13P2	-4	RootChloroplast
S7P[hr]	Sedoheptulose 7-phosphate	C7H13O10P	-2	RootChloroplast
R5P[hr]	Ribose 5-phosphate	C5H9O8P	-2	RootChloroplast
Ru5P[hr]	Ribulose 5-phosphate	C5H9O8P	-2	RootChloroplast
G6P[hr]	Glucose 6-phosphate	C6H11O9P	-2	RootChloroplast
G1P[hr]	Glucose 1-phosphate	C6H11O9P	-2	RootChloroplast
ADPG[hr]	ADP-Glucose	C16H23N5O15P2	-2	RootChloroplast
PPi[hr]	Diphosphate, Pyrophosphate	O7P2	-4	RootChloroplast
starch1[hr]	Starch, X+1 glucose units	C6H12O6	0	RootChloroplast
starch2[hr]	Starch, X+2 glucose units	C12H22O11	0	RootChloroplast
starch3[hr]	Starch, X+3 glucose units	C18H32O16	0	RootChloroplast
starch5[hr]	Starch, X+5 glucose units	C30H52O26	0	RootChloroplast
Mas[hr]	Maltose	C12H22O11	0	RootChloroplast
Glc[hr]	Glucose	C6H12O6	0	RootChloroplast
starch1[cr]	Starch, X+1 glucose units	C6H12O6	0	RootCytoplasm
Mas[cr]	Maltose	C12H22O11	0	RootCytoplasm
starch2[cr]	Starch, X+2 glucose units	C12H22O11	0	RootCytoplasm
Glc[cr]	Glucose	C6H12O6	0	RootCytoplasm
ATP[cr]	Adenosine triphosphate	C10H12N5O13P3	-4	RootCytoplasm
G6P[cr]	Glucose 6-phosphate	C6H11O9P	-2	RootCytoplasm
ADP[cr]	Adenosine diphosphate	C10H12N5O10P2	-3	RootCytoplasm
H[cr]	H+, proton	H	0	RootCytoplasm
Pi[cr]	Orthophosphate	HO4P	-2	RootCytoplasm
G1P[cr]	Glucose 1-phosphate	C6H11O9P	-2	RootCytoplasm
GAP[cr]	Glyceraldehyde 3-phosphate	C3H5O6P	-2	RootCytoplasm
DHAP[cr]	Dihydroxyacetone phosphate	C3H5O6P	-2	RootCytoplasm
FBP[cr]	Fructose 1,6-bisphosphate	C6H10O12P2	-4	RootCytoplasm
H2O[cr]	H2O, water	H2O	0	RootCytoplasm
F6P[cr]	Fructose 6-phosphate	C6H11O9P	-2	RootCytoplasm
F26BP[cr]	Fructose 2,6-bisphosphate	C6H10O12P2	-4	RootCytoplasm
UTP[cr]	Uridine triphosphate	C9H11N2O15P3	-4	RootCytoplasm
UDPG[cr]	UDP-Glucose	C15H22N2O17P2	-2	RootCytoplasm
PPi[cr]	Diphosphate, Pyrophosphate	HO7P2	-3	RootCytoplasm
S6P[cr]	Sucrose-6-phosphate	C12H21O14P	-2	RootCytoplasm
UDP[cr]	Uridine diphosphate	C9H12N2O12P2	-2	RootCytoplasm
Suc[cr]	Sucrose	C12H22O11	0	RootCytoplasm
Frc[cr]	Fructose	C6H12O6	0	RootCytoplasm
T6P[cr]	Trehalose 6-phosphate	C12H21O14P	-2	RootCytoplasm
Tre[cr]	Trehalose	C12H22O11	0	RootCytoplasm
cellulose1[cr]	Cellulose, 1 repeat units	C6H12O6	0	RootCytoplasm
cellulose2[cr]	Cellulose, 2 repeat units	C12H22O11	0	RootCytoplasm
cellulose3[cr]	Cellulose, 3 repeat units	C18H32O16	0	RootCytoplasm
Mal[cr]	Malate	C4H4O5	-2	RootCytoplasm
NAD[cr]	Nicotinamide adenine dinucleotide	C21H26N7O14P2	-2	RootCytoplasm
OAA[cr]	Oxaloacetate	C4H2O5	-2	RootCytoplasm
NADH[cr]	Nicotinamide adenine dinucleotide - reduced	C21H28N7O14P2	-1	RootCytoplasm
PEP[cr]	Phosphoenolpyruvate	C3H2O6P	-3	RootCytoplasm
CO2[cr]	CO2, carbon dioxide	CO2	0	RootCytoplasm
HCO3[cr]	Bicarbonate	CHO3	-1	RootCytoplasm
2PGA[cr]	2-Phosphoglycerate	C3H4O7P	-3	RootCytoplasm
PGA[cr]	3-Phosphoglycerate	C3H4O7P	-3	RootCytoplasm
DPGA[cr]	3-Phospho-D-glyceroyl phosphate	C3H4O10P2	-4	RootCytoplasm
NADP[cr]	Nicotinamide adenine dinucleotide phosphate	C21H25N7O17P3	-4	RootCytoplasm
NADPH[cr]	Nicotinamide adenine dinucleotide phosphate - reduced	C21H27N7O17P3	-3	RootCytoplasm
NAD[hr]	Nicotinamide adenine dinucleotide	C21H26N7O14P2	-2	RootChloroplast
NADH[hr]	Nicotinamide adenine dinucleotide - reduced	C21H27N7O14P2	-2	RootChloroplast
2PGA[hr]	2-Phosphoglycerate	C3H4O7P	-3	RootChloroplast
PEP[hr]	Phosphoenolpyruvate	C3H2O6P	-3	RootChloroplast
Pyr[cr]	Pyruvate	C3H3O3	-1	RootCytoplasm
Pyr[hr]	Pyruvate	C3H3O3	-1	RootChloroplast
Pyr[mr]	Pyruvate	C3H3O3	-1	RootMitochondria
ThPP[mr]	ThPP, Thiamine pyrophosphate	C12H16N4O7P2S	-3	RootMitochondria
H[mr]	H+, proton	H	0	RootMitochondria
H-Eth-ThPP[mr]	2-(alpha-Hydroxyethyl)thiamine diphosphate	C14H20N4O8P2S	-3	RootMitochondria
CO2[mr]	CO2, carbon dioxide	CO2	0	RootMitochondria
LPA[mr]	Lipoamide	C8H15NOS2	0	RootMitochondria
A-DHL[mr]	Acetyldihydrolipoamide	C10H19NO2S2	0	RootMitochondria
CoA[mr]	Coenzyme A	C21H32N7O16P3S	-4	RootMitochondria
A-CoA[mr]	Acetyl-Coenzyme A	C23H34N7O17P3S	-4	RootMitochondria
DHL[mr]	Dihydrolipoamide	C8H17NOS2	0	RootMitochondria
NAD[mr]	Nicotinamide adenine dinucleotide	C21H26N7O14P2	-2	RootMitochondria
NADH[mr]	Nicotinamide adenine dinucleotide - reduced	C21H27N7O14P2	-2	RootMitochondria
OAA[mr]	Oxaloacetate	C4H2O5	-2	RootMitochondria
H2O[mr]	H2O, water	H2O	0	RootMitochondria
Cit[mr]	Citrate	C6H5O7	-3	RootMitochondria
cACN[mr]	cis-Aconitate	C6H3O6	-3	RootMitochondria
iCit[mr]	Isocitrate	C6H5O7	-3	RootMitochondria
KG[mr]	alpha-Ketoglutarate, 2-Oxoglutarate	C5H4O5	-2	RootMitochondria
S-DHL[mr]	Succinyldihydrolipoamide	C12H20NO4S2	-1	RootMitochondria
S-CoA[mr]	Succinyl-CoA	C25H35N7O19P3S	-5	RootMitochondria
ADP[mr]	Adenosine diphosphate	C10H12N5O10P2	-3	RootMitochondria
Pi[mr]	Orthophosphate	HO4P	-2	RootMitochondria
SCA[mr]	Succinate	C4H4O4	-2	RootMitochondria
ATP[mr]	Adenosine triphosphate	C10H12N5O13P3	-4	RootMitochondria
Q[mr]	Ubiquinone	C49H74O4	0	RootMitochondria
Fum[mr]	Fumarate	C4H2O4	-2	RootMitochondria
QH2[mr]	Ubiquinol	C49H76O4	0	RootMitochondria
Mal[mr]	Malate	C4H4O5	-2	RootMitochondria
H[ir]	H+, proton	H	0	IR
H[nir]	H+, proton	H	0	IR
Cytcox[mr]	Oxidized cytochrome c	C42H42N8O8S2FeR4	-2	RootMitochondria
Cytcrd[mr]	Reduced cytochrome c	C42H42N8O8S2FeR4	-2	RootMitochondria
O2[mr]	O2, oxygen	O2	0	RootMitochondria
PGCA[hr]	2-Phosphoglycolate	C2H2O6P	-3	RootChloroplast
GCA[hr]	Glycolate	C2H3O3	-1	RootChloroplast
GCA[pr]	Glycolate	C2H3O3	-1	RootPeroxisome
O2[pr]	O2, oxygen	O2	0	RootPeroxisome
GLX[pr]	Glyoxylate	C2HO3	-1	RootPeroxisome
H2O2[pr]	Hydrogen peroxide	H2O2	0	RootPeroxisome
H2O[pr]	H2O, water	H2O	0	RootPeroxisome
Glu[pr]	Glutamate	C5H8NO4	-1	RootPeroxisome
Gly[pr]	Glycine	C2H5NO2	0	RootPeroxisome
KG[pr]	alpha-Ketoglutarate, 2-Oxoglutarate	C5H4O5	-2	RootPeroxisome
Gly[mr]	Glycine	C2H5NO2	0	RootMitochondria
LPL[mr]	Lipoylprotein	C8H14NOS2R	0	RootMitochondria
amDHP[mr]	Aminomethyldihydrolipoylprotein	C9H20N2OS2R	1	RootMitochondria
THF[mr]	5,6,7,8-Tetrahydrofolate	C19H21N7O6	-2	RootMitochondria
DHP[mr]	Dihydrolipolprotein	C8H16NOS2R	0	RootMitochondria
M-THF[mr]	5,10-Methylenetetrahydrofolate	C20H21N7O6	-2	RootMitochondria
NH4[mr]	Ammonia	H4N	1	RootMitochondria
Ser[mr]	Serine	C3H7NO3	0	RootMitochondria
Ser[pr]	Serine	C3H7NO3	0	RootPeroxisome
HPR[pr]	Hydroxypyruvate	C3H3O4	-1	RootPeroxisome
NADH[pr]	Nicotinamide adenine dinucleotide - reduced	C21H27N7O14P2	-2	RootPeroxisome
H[pr]	H+, proton	H	0	RootPeroxisome
GCEA[pr]	Glycerate	C3H5O4	-1	RootPeroxisome
NAD[pr]	Nicotinamide adenine dinucleotide	C21H26N7O14P2	-2	RootPeroxisome
Mal[pr]	Malate	C4H4O5	-2	RootPeroxisome
OAA[pr]	Oxaloacetate	C4H2O5	-2	RootPeroxisome
GCEA[hr]	Glycerate	C3H5O4	-1	RootChloroplast
GLP[hr]	Glucono-delta-lactone-6-phosphate	C6H9O9P	-2	RootChloroplast
6PG[hr]	6-Phospho-D-gluconate	C6H10O10P	-3	RootChloroplast
DAHP[hr]	3-Deoxy-D-arabino-heptulosonate-7-phosphate	C7H10O10P	-3	RootChloroplast
DHQ[hr]	3-Dehydroquinate	C7H9O6	-1	RootChloroplast
DHS[hr]	3-Dehydroshikimate	C7H7O5	-1	RootChloroplast
SA[hr]	Shikimate	C7H9O5	-1	RootChloroplast
S3P[hr]	Shikimate 3-phosphate	C7H8O8P	-3	RootChloroplast
EPSP[hr]	5-Enolpyruvyl-shikimate-3-phosphate	C10H9O10P	-4	RootChloroplast
CHR[hr]	Chorismate	C10H8O6	-2	RootChloroplast
PRPP[hr]	5-Phosphoribosyl 1-pyrophosphate	C5H8O14P3	-5	RootChloroplast
AMP[hr]	Adenosine 5-phosphate	C10H12N5O7P	-2	RootChloroplast
Mal[hr]	Malate	C4H4O5	-2	RootChloroplast
OAA[hr]	Oxaloacetate	C4H2O5	-2	RootChloroplast
NADPH[mr]	Nicotinamide adenine dinucleotide phosphate - reduced	C21H26N7O17P3	-4	RootMitochondria
NADP[mr]	Nicotinamide adenine dinucleotide phosphate	C21H25N7O17P3	-4	RootMitochondria
A-CoA[cr]	Acetyl-Coenzyme A	C23H35N7O17P3S	-3	RootCytoplasm
Cit[cr]	Citrate	C6H5O7	-3	RootCytoplasm
CoA[cr]	Coenzyme A	C21H33N7O16P3S	-3	RootCytoplasm
A-CoA[hr]	Acetyl-Coenzyme A	C23H34N7O17P3S	-4	RootChloroplast
Cit[hr]	Citrate	C6H5O7	-3	RootChloroplast
CoA[hr]	Coenzyme A	C21H32N7O16P3S	-4	RootChloroplast
cACN[cr]	cis-Aconitate	C6H3O6	-3	RootCytoplasm
cACN[hr]	cis-Aconitate	C6H3O6	-3	RootChloroplast
iCit[cr]	Isocitrate	C6H5O7	-3	RootCytoplasm
iCit[hr]	Isocitrate	C6H5O7	-3	RootChloroplast
KG[cr]	alpha-Ketoglutarate, 2-Oxoglutarate	C5H4O5	-2	RootCytoplasm
KG[hr]	alpha-Ketoglutarate, 2-Oxoglutarate	C5H4O5	-2	RootChloroplast
GLX[cr]	Glyoxylate	C2HO3	-1	RootCytoplasm
SCA[cr]	Succinate	C4H4O4	-2	RootCytoplasm
AC[hr]	Acetate	C2H3O2	-1	RootChloroplast
HCO3[hr]	Bicarbonate	CHO3	-1	RootChloroplast
M-CoA[hr]	Malonyl-Coenzyme A	C24H33N7O19P3S	-5	RootChloroplast
ACP[hr]	Acyl-carrier protein	HSR	0	RootChloroplast
M-ACP[hr]	Malonyl-acyl-carrier-protein	C3H2O3SR	-1	RootChloroplast
For[hr]	Formate	CHO2	-1	RootChloroplast
THF[hr]	5,6,7,8-Tetrahydrofolate	C19H21N7O6	-2	RootChloroplast
F-THF[hr]	10-Formyltetrahydrofolate	C20H22N7O7	-1	RootChloroplast
DHF[cr]	Dihydrofolate	C19H20N7O6	-1	RootCytoplasm
THF[cr]	5,6,7,8-Tetrahydrofolate	C19H22N7O6	-1	RootCytoplasm
TRXox[cr]	Oxidized thioredoxin	C10H12N4O4S2R4	0	RootCytoplasm
TRXrd[cr]	Reduced thioredoxin	C10H14N4O4S2R4	0	RootCytoplasm
ADN[cr]	Adenosine	C10H13N5O4	0	RootCytoplasm
AMP[cr]	Adenosine 5-phosphate	C10H12N5O7P	-2	RootCytoplasm
Rib[cr]	Ribose	C5H10O5	0	RootCytoplasm
AD[cr]	Adenine	C5H4N5	-1	RootCytoplasm
PRPP[cr]	5-Phosphoribosyl 1-pyrophosphate	C5H9O14P3	-4	RootCytoplasm
Rib[hr]	Ribose	C5H10O5	0	RootChloroplast
NO3[cr]	Nitrate	NO3	-1	RootCytoplasm
NO2[cr]	Nitrite	NO2	-1	RootCytoplasm
NO2[hr]	Nitrite	NO2	-1	RootChloroplast
NH4[hr]	Ammonia	H4N	1	RootChloroplast
SO4[hr]	Sulfate	O4S	-2	RootChloroplast
APS[hr]	Adenosine 5-phosphosulfate	C10H12N5O10PS	-2	RootChloroplast
GSH[hr]	Glutathione	C10H16N3O6S	-1	RootChloroplast
SO3[hr]	Sulfite	HO3S	-1	RootChloroplast
GSSG[hr]	Glutathione disulfide	C20H30N6O12S2	-2	RootChloroplast
H2S[hr]	Hydrogen sulfide	H2S	0	RootChloroplast
Glu[hr]	Glutamate	C5H8NO4	-1	RootChloroplast
Ala[hr]	Alanine	C3H7NO2	0	RootChloroplast
Glu[mr]	Glutamate	C5H8NO4	-1	RootMitochondria
Ala[mr]	Alanine	C3H7NO2	0	RootMitochondria
Pyr[pr]	Pyruvate	C3H3O3	-1	RootPeroxisome
Ala[pr]	Alanine	C3H7NO2	0	RootPeroxisome
A-Glu[hr]	Acetylglutamate	C7H8NO5	-3	RootChloroplast
A-GluP[hr]	Acetylglutamate 5-phosphate	C7H8NO8P	-4	RootChloroplast
A-Glu-SeA[hr]	Acetylglutamate 5-semialdehyde	C7H9NO4	-2	RootChloroplast
A-Orn[hr]	Acetylornithine	C7H13N2O3	-1	RootChloroplast
Orn[hr]	Ornithine	C5H13N2O2	1	RootChloroplast
Gln[hr]	Glutamine	C5H10N2O3	0	RootChloroplast
CBP[hr]	Carbamoyl phosphate	CHNO5P	-3	RootChloroplast
CTL[hr]	Citrulline	C6H14N3O3	1	RootChloroplast
Asp[hr]	Aspartate	C4H6NO4	-1	RootChloroplast
Arg-SCA[hr]	Argininosuccinate	C10H17N4O6	-1	RootChloroplast
Arg[hr]	Arginine	C6H15N4O2	1	RootChloroplast
Fum[hr]	Fumarate	C4H2O4	-2	RootChloroplast
Fum[cr]	Fumarate	C4H2O4	-2	RootCytoplasm
Gln[cr]	Glutamine	C5H10N2O3	0	RootCytoplasm
Asp[cr]	Aspartate	C4H6NO4	-1	RootCytoplasm
Glu[cr]	Glutamate	C5H8NO4	-1	RootCytoplasm
Asn[cr]	Asparagine	C4H8N2O3	0	RootCytoplasm
Asp[mr]	Aspartate	C4H6NO4	-1	RootMitochondria
Asp[pr]	Aspartate	C4H6NO4	-1	RootPeroxisome
NH4[cr]	Ammonia	H4N	1	RootCytoplasm
Ser[cr]	Serine	C3H7NO3	0	RootCytoplasm
A-Ser[cr]	O-Acetyl-L-serine	C5H9NO4	0	RootCytoplasm
Ser[hr]	Serine	C3H7NO3	0	RootChloroplast
A-Ser[hr]	O-Acetyl-L-serine	C5H9NO4	0	RootChloroplast
A-Ser[mr]	O-Acetyl-L-serine	C5H9NO4	0	RootMitochondria
H2S[cr]	Hydrogen sulfide	H2S	0	RootCytoplasm
Cys[cr]	Cysteine	C3H7NO2S	0	RootCytoplasm
AC[cr]	Acetate	C2H3O2	-1	RootCytoplasm
Cys[hr]	Cysteine	C3H7NO2S	0	RootChloroplast
H2S[mr]	Hydrogen sulfide	H2S	0	RootMitochondria
Cys[mr]	Cysteine	C3H7NO2S	0	RootMitochondria
AC[mr]	Acetate	C2H3O2	-1	RootMitochondria
GABA[cr]	GABA, 4-Aminobutyrate	C4H9NO2	0	RootCytoplasm
GABA[mr]	GABA, 4-Aminobutyrate	C4H9NO2	0	RootMitochondria
SCA-SeA[mr]	Succinate semialdehyde	C4H5O3	-1	RootMitochondria
Gln[mr]	Glutamine	C5H10N2O3	0	RootMitochondria
Thr[cr]	Threonine	C4H9NO3	0	RootCytoplasm
ACD[cr]	Acetaldehyde	C2H4O	0	RootCytoplasm
Gly[cr]	Glycine	C2H5NO2	0	RootCytoplasm
GLX[hr]	Glyoxylate	C2HO3	-1	RootChloroplast
H2O2[hr]	Hydrogen peroxide	H2O2	0	RootChloroplast
Gly[hr]	Glycine	C2H5NO2	0	RootChloroplast
HPR[hr]	Hydroxypyruvate	C3H3O4	-1	RootChloroplast
PR-ATP[hr]	5-Phosphoribosyl-ATP	C15H19N5O20P4	-6	RootChloroplast
PR-AMP[hr]	5-Phosphoribosyl-AMP	C15H19N5O14P2	-4	RootChloroplast
P-AICAR-P[hr]	1-(5-Phosphoribosyl)-5-[(5-phosphoribosylamino)methylideneamino]imidazole-4-carboxamide	C15H21N5O15P2	-4	RootChloroplast
[truncated: 2,742 more rows]
