# Supplementary material for: Accurate flux predictions using tissue-specific gene expression in plant metabolic modeling
Source: Bioinformatics. 2023 Apr 11;39(5):btad186. doi: 10.1093/bioinformatics/btad186 (PMC10159652; doi:10.1093/bioinformatics/btad186)
Supplement: btad186_Supplementary_Data [file btad186_supplementary_data.zip › Supplemental_Dataset_3.xlsx]

## Sheet: Key
Description
Flux Variability Analysis results done for this study. Each column in each sheet, ecept the first column containing reaction names, corresponds to the maximum or minimum value for the reaction in the first column in the flux map generated using the scaling factor indicated at the top of the column.
Sheet descriptions
Name	Description
M_Transcripts_LowLight	FVA results for optimization done using omic weights from Mergner et al. 2020 RNA-seq dataset and optimization done using low light constraints.
M_Transcripts_HighLight	FVA results for optimization done using omic weights from Mergner et al. 2020 RNA-seq dataset and optimization done using high light constraints.
M_Proteins_LowLight	FVA results for optimization done using omic weights from Mergner et al. 2020 proteomic dataset and optimization done using low light constraints.
M_Proteins_HighLight	FVA results for optimization done using omic weights from Mergner et al. 2020 proteomic dataset and optimization done using high light constraints.
K_Transcripts_LowLight	FVA results for optimization done using omic weights from Klepikova et al. 2016 RNA-seq dataset and optimization done using low light constraints.
K_Transcripts_HighLight	FVA results for optimization done using omic weights from Klepikova et al. 2016 RNA-seq dataset and optimization done using high light constraints.
M_Transcripts_LowLight_NoCorrection	FVA results for optimization done using omic weights from Mergner et al. 2020 RNA-seq dataset and optimization done using low light constraints and no median tissue-specific weight correction.
M_Transcripts_HighLight_NoCorrection	FVA results for optimization done using omic weights from Mergner et al. 2020 RNA-seq dataset and optimization done using high light constraints and no median tissue-specific weight correction.
M_Proteins_LowLight_NoCorrection	FVA results for optimization done using omic weights from Mergner et al. 2020 proteomic dataset and optimization done using low light constraints and no median tissue-specific weight correction.
M_Proteins_HighLight_NoCorrection	FVA results for optimization done using omic weights from Mergner et al. 2020 proteomic dataset and optimization done using high light constraints and no median tissue-specific weight correction.
K_Transcripts_LowLight_NoCorrection	FVA results for optimization done using omic weights from Klepikova et al. 2016 RNA-seq dataset and optimization done using low light constraints and no median tissue-specific weight correction.
K_Transcripts_HighLight_NoCorrection	FVA results for optimization done using omic weights from Klepikova et al. 2016 RNA-seq dataset and optimization done using high light constraints and no median tissue-specific weight correction.
M_Transcripts_LowLight_FreeProt	FVA results for optimization done using omic weights from Mergner et al. 2020 RNA-seq dataset and optimization done using low light constraints and unconstrained inter-tissue and inter-compartment proton transfer along with unlimited proton uptake from root extracellular environment.
M_Transcripts_HighLight_FreeProt	FVA results for optimization done using omic weights from Mergner et al. 2020 RNA-seq dataset and optimization done using high light constraints and unconstrained inter-tissue and inter-compartment proton transfer along with unlimited proton uptake from root extracellular environment.
M_Proteins_LowLight_FreeProt	FVA results for optimization done using omic weights from Mergner et al. 2020 proteomic dataset and optimization done using low light constraints and unconstrained inter-tissue and inter-compartment proton transfer along with unlimited proton uptake from root extracellular environment.
M_Proteins_HighLight_FreeProt	FVA results for optimization done using omic weights from Mergner et al. 2020 proteomic dataset and optimization done using high light constraints and unconstrained inter-tissue and inter-compartment proton transfer along with unlimited proton uptake from root extracellular environment.
K_Transcripts_LowLight_FreeProt	FVA results for optimization done using omic weights from Klepikova et al. 2016 RNA-seq dataset and optimization done using low light constraints and unconstrained inter-tissue and inter-compartment proton transfer along with unlimited proton uptake from root extracellular environment.
K_Transcripts_HighLight_FreeProt	FVA results for optimization done using omic weights from Klepikova et al. 2016 RNA-seq dataset and optimization done using high light constraints and unconstrained inter-tissue and inter-compartment proton transfer along with unlimited proton uptake from root extracellular environment.
M_Transcripts_LowLight_LRFlip	FVA results for optimization done using omic weights from Mergner et al. 2020 RNA-seq dataset and optimization done using low light constraints and the omic weights for leaf and root reactions flipped.
M_Transcripts_HighLight_LRFlip	FVA results for optimization done using omic weights from Mergner et al. 2020 RNA-seq dataset and optimization done using high light constraints and the omic weights for leaf and root reactions flipped.
M_Proteins_LowLight_LRFlip	FVA results for optimization done using omic weights from Mergner et al. 2020 proteomic dataset and optimization done using low light constraints and the omic weights for leaf and root reactions flipped.
M_Proteins_HighLight_LRFlip	FVA results for optimization done using omic weights from Mergner et al. 2020 proteomic dataset and optimization done using high light constraints and the omic weights for leaf and root reactions flipped.
K_Transcripts_LowLight_LRFlip	FVA results for optimization done using omic weights from Klepikova et al. 2016 RNA-seq dataset and optimization done using low light constraints and the omic weights for leaf and root reactions flipped.
K_Transcripts_HighLight_LRFlip	FVA results for optimization done using omic weights from Klepikova et al. 2016 RNA-seq dataset and optimization done using high light constraints and the omic weights for leaf and root reactions flipped.
M_Transcripts_Szecowka	FVA results for optimization done using omic weights from Mergner et al. 2020 RNA-seq dataset and optimization done using constraints from Szecowka et al. 2013
M_Proteins_Szecowka	FVA results for optimization done using omic weights from Mergner et al. 2020 proteomic dataset and optimization done using constraints from Szecowka et al. 2013
K_Transcripts_Szecowka	FVA results for optimization done using omic weights from Klepikova et al. 2016 RNA-seq dataset and optimization done using constraints from Szecowka et al. 2013

## Sheet: M_Transcripts_LowLight
	Min	Max	Min	Max	Min	Max	Min	Max	Min	Max	Min	Max	Min	Max	Min	Max	Min	Max	Min	Max	Min	Max	Min	Max	Min	Max	Min	Max
Reactions / Scale	0	0	0.0001	0.0001	0.0005	0.0005	0.001	0.001	0.005	0.005	0.01	0.01	0.05	0.05	0.1	0.1	0.5	0.5	1	1	2	2	10	10	100	100	1000	1000
RBC_h_lf	7.28454	7.28454	7.28454	7.28454	7.28454	7.28454	7.28454	7.28454	7.28454	7.28454	7.28454	7.28454	7.33049	7.33049	7.34612	7.34612	7.39289	7.39289	7.4941	7.4941	7.49463	7.49463	7.49463	7.49463	7.49463	7.49463	7.49463	7.49463
SBPA_h_lf	3.11712	3.11712	3.11712	3.11712	3.11712	3.11712	3.11712	3.11712	3.11712	3.11712	3.11712	3.11712	2.88439	2.88439	2.89559	2.89559	3.0759	3.0759	3.11105	3.11105	3.11247	3.11247	3.11247	3.11247	3.11247	3.11247	3.11247	3.11247
SBPase_h_lf	3.11712	3.11712	3.11712	3.11712	3.11712	3.11712	3.11712	3.11712	3.11712	3.11712	3.11712	3.11712	2.88439	2.88439	2.89559	2.89559	3.0759	3.0759	3.11105	3.11105	3.11247	3.11247	3.11247	3.11247	3.11247	3.11247	3.11247	3.11247
STK_h_lf_f	3.11712	3.11712	3.11712	3.11712	3.11712	3.11712	3.11712	3.11712	3.11712	3.11712	3.11712	3.11712	2.88439	2.88439	2.89559	2.89559	3.0759	3.0759	3.11105	3.11105	3.11247	3.11247	3.11247	3.11247	3.11247	3.11247	3.11247	3.11247
STK_h_lf_b	0	-1.46416e-12	0	6.45262e-13	0	-4.84945e-13	0	8.14016e-13	0	1.59472e-12	0	-3.77121e-12	0	-5.80336e-12	0	1.41442e-12	0	0	0	7.86038e-13	0	6.94556e-13	0	0	0	-4.91474e-12	0	2.75246e-12
FTK_h_lf_f	3.13662	3.13662	3.13662	3.13662	3.13662	3.13662	3.13662	3.13662	3.13662	3.13662	3.13662	3.13662	2.90389	2.90389	2.91509	2.91509	3.0954	3.0954	3.13055	3.13055	3.13197	3.13197	3.13197	3.13197	3.13197	3.13197	3.13197	3.13197
FTK_h_lf_b	0	-1.29485e-12	0	0	0	-2.65032e-12	0	0	0	-4.53976e-12	0	1.6692e-11	0	-8.08575e-12	0	6.47767e-12	0	0	0	0	0	0	0	-2.71851e-13	0	-3.74086e-12	0	8.01466e-13
GAPDH1_h_lf	18.0933	18.1703	18.1703	18.1703	18.1703	18.1703	18.1703	18.1703	18.1703	18.1703	18.1751	18.1751	18.4748	18.4748	18.5779	18.5779	18.7233	18.7233	19.0453	19.0453	19.0517	19.0517	19.0517	19.0517	19.0517	19.0517	19.0517	19.0517
STK_h_lf_f	3.11712	3.11712	3.11712	3.11712	3.11712	3.11712	3.11712	3.11712	3.11712	3.11712	3.11712	3.11712	2.88439	2.88439	2.89559	2.89559	3.0759	3.0759	3.11105	3.11105	3.11247	3.11247	3.11247	3.11247	3.11247	3.11247	3.11247	3.11247
STK_h_lf_b	0	-1.46416e-12	0	6.45262e-13	0	-4.84945e-13	0	8.14016e-13	0	1.59472e-12	0	-3.77121e-12	0	-5.80336e-12	0	1.41442e-12	0	0	0	7.86038e-13	0	6.94556e-13	0	0	0	-4.91474e-12	0	2.75246e-12
FTK_h_lf_f	3.13662	3.13662	3.13662	3.13662	3.13662	3.13662	3.13662	3.13662	3.13662	3.13662	3.13662	3.13662	2.90389	2.90389	2.91509	2.91509	3.0954	3.0954	3.13055	3.13055	3.13197	3.13197	3.13197	3.13197	3.13197	3.13197	3.13197	3.13197
FTK_h_lf_b	0	-1.29485e-12	0	0	0	-2.65032e-12	0	0	0	-4.53976e-12	0	1.6692e-11	0	-8.08575e-12	0	6.47767e-12	0	0	0	0	0	0	0	-2.71851e-13	0	-3.74086e-12	0	8.01466e-13
Ru5PE_h_lf_f	6.25374	6.25374	6.25374	6.25374	6.25374	6.25374	6.25374	6.25374	6.25374	6.25374	6.25374	6.25374	6.54554	6.54554	6.55444	6.55444	6.43427	6.43427	6.5288	6.5288	6.52849	6.52849	6.52849	6.52849	6.52849	6.52849	6.52849	6.52849
Ru5PE_h_lf_b	0	0	0	-4.29878e-12	0	-3.14149e-12	0	-1.23279e-12	0	1.51612e-12	0	3.40616e-12	0	-1.14058e-11	0	2.77192e-11	0	2.94698e-12	0	7.91367e-13	0	-6.34159e-13	0	-5.95701e-12	0	-3.39586e-11	0	-1.34861e-11
R5PI_h_lf_f	3.1121	3.1121	3.1121	3.1121	3.1121	3.1121	3.1121	3.1121	3.1121	3.1121	3.1121	3.1121	2.87938	2.87938	2.89057	2.89057	3.07088	3.07088	3.10648	3.10648	3.10745	3.10745	3.10745	3.10745	3.10745	3.10745	3.10745	3.10745
R5PI_h_lf_b	0	0	0	0	0	-1.73772e-12	0	-9.04166e-13	0	1.45262e-12	0	0	0	-1.19731e-11	0	9.71179e-12	0	1.56213e-11	0	3.03002e-12	0	2.28151e-11	0	-4.55396e-11	0	-5.65674e-09	0	3.54773e-08
Ru5PK_h_lf	9.36584	9.36584	9.36584	9.36584	9.36584	9.36584	9.36584	9.36584	9.36584	9.36584	9.36584	9.36584	9.42491	9.42491	9.44502	9.44502	9.50515	9.50515	9.63528	9.63528	9.63595	9.63595	9.63595	9.63595	9.63595	9.63595	9.63595	9.63595
RBO_h_lf	2.0813	2.0813	2.0813	2.0813	2.0813	2.0813	2.0813	2.0813	2.0813	2.0813	2.0813	2.0813	2.09443	2.09443	2.09889	2.09889	2.11226	2.11226	2.14117	2.14117	2.14132	2.14132	2.14132	2.14132	2.14132	2.14132	2.14132	2.14132
PGP_h_lf	2.0813	2.0813	2.0813	2.0813	2.0813	2.0813	2.0813	2.0813	2.0813	2.0813	2.0813	2.0813	2.09443	2.09443	2.09889	2.09889	2.11226	2.11226	2.14117	2.14117	2.14132	2.14132	2.14132	2.14132	2.14132	2.14132	2.14132	2.14132
GlyDH_m_lf	1.02395	1.02395	1.02395	1.02395	1.02395	1.02395	1.02395	1.02395	1.02395	1.02395	1.01915	1.01915	0.946217	0.946217	0.935911	0.935911	0.919207	0.919207	0.904451	0.904451	0.904674	0.904674	0.904674	0.904674	0.904674	0.904674	0.904674	0.904674
SGAT_p_lf	1.04591	1.04591	1.04591	1.04591	1.04591	1.04591	1.04591	1.04591	1.04591	1.04591	1.04471	1.04471	1.03058	1.03058	1.02967	1.02967	1.03154	1.03154	1.0387	1.0387	1.03771	1.03771	1.03771	1.03771	1.03771	1.03771	1.03771	1.03771
GCEAK_h_lf	1.04591	1.04591	1.04591	1.04591	1.04591	1.04591	1.04591	1.04591	1.04591	1.04591	1.04471	1.04471	1.03058	1.03058	1.02967	1.02967	1.03154	1.03154	1.0387	1.0387	1.03771	1.03771	1.03771	1.03771	1.03771	1.03771	1.03771	1.03771
FBPA_h_lf_f	3.40638	3.40638	3.40638	3.40638	3.40638	3.40638	3.40638	3.40638	3.40623	3.40623	3.40615	3.40615	3.17242	3.17242	3.18383	3.18383	3.38457	3.38457	3.41676	3.41676	3.41831	3.41831	3.41831	3.41831	3.41831	3.41831	3.41831	3.41831
FBPase_h_lf	3.40638	3.40638	3.40638	3.40638	3.40638	3.40638	3.40638	3.40638	3.40623	3.40623	3.40615	3.40615	3.17242	3.17242	3.18383	3.18383	3.38457	3.38457	3.41676	3.41676	3.41831	3.41831	3.41831	3.41831	3.41831	3.41831	3.41831	3.41831
PGI_h_lf_f	0.269761	0.269761	0.269761	0.269761	0.269761	0.269761	0.269761	0.269761	0.269609	0.269609	0.26953	0.26953	0.26853	0.26853	0.268742	0.268742	0.289175	0.289175	0.28621	0.28621	0.286338	0.286338	0.286338	0.286338	0.286338	0.286338	0.286338	0.286338
PGI_h_lf_b	0	0	0	3.56432e-12	0	-2.13407e-12	0	0	0	5.5711e-13	0	2.71289e-12	0	-1.36147e-11	0	1.07344e-11	0	2.03715e-12	0	0	0	-7.07712e-13	0	-4.04732e-13	0	-1.4447e-11	0	3.43253e-12
PGM_h_lf_f	0.269761	0.269761	0.269761	0.269761	0.269761	0.269761	0.269761	0.269761	0.269609	0.269609	0.26953	0.26953	0.26853	0.26853	0.268742	0.268742	0.289175	0.289175	0.28621	0.28621	0.286338	0.286338	0.286338	0.286338	0.286338	0.286338	0.286338	0.286338
PGM_h_lf_b	0	0	0	1.85529e-12	0	-2.43777e-12	0	-1.18422e-12	0	1.06057e-11	0	8.62421e-13	0	-8.20838e-12	0	1.01429e-11	0	2.78227e-12	0	-2.9704e-12	0	-4.96697e-12	0	-1.02571e-11	0	-8.46571e-11	0	7.56722e-12
AGPase_h_lf	0.269761	0.269761	0.269761	0.269761	0.269761	0.269761	0.269761	0.269761	0.269609	0.26961	0.26953	0.26953	0.26853	0.26853	0.268742	0.268742	0.289175	0.289175	0.28621	0.28621	0.286338	0.286338	0.286338	0.286338	0.286338	0.286338	0.286338	0.286338
FBPA_c_lf_f	1.25607	1.25607	1.25607	1.25607	1.25607	1.25607	1.25607	1.25607	1.2568	1.2568	1.26156	1.26156	1.76468	1.76468	1.75417	1.75417	1.33778	1.33778	1.37263	1.37263	1.37305	1.37305	1.37305	1.37305	1.37305	1.37305	1.37305	1.37305
FBPA_c_lf_b	0	-1.36979e-12	0	6.83072e-13	0	2.27309e-12	0	0	0	0	0	7.57616e-13	0	-1.65731e-11	0	-2.08735e-11	0	3.27992e-12	0	2.35456e-12	0	2.44956e-12	0	2.92961e-12	0	-2.44176e-11	0	2.11439e-12
FBPase_c_lf	1.25607	1.25607	1.25607	1.25607	1.25607	1.25607	1.25607	1.25607	1.2568	1.2568	1.26156	1.26156	1.76468	1.76468	1.75417	1.75417	1.33778	1.33778	1.37263	1.37263	1.37305	1.37305	1.37305	1.37305	1.37305	1.37305	1.37305	1.37305
PGI_c_lf_f	1.24349	1.24349	1.24349	1.24349	1.24349	1.24349	1.24349	1.24349	1.24681	1.24681	1.26325	1.26325	1.26553	1.26553	1.25461	1.25461	0.799404	0.799404	0.839881	0.839881	0.840064	0.840064	0.840064	0.840064	0.840064	0.840064	0.840064	0.840064
PGI_c_lf_b	0	0	0	-1.22835e-12	0	-8.45208e-13	0	0	0	0	0	0	0	-9.55502e-12	0	-2.06355e-11	0	0	0	0	0	1.24178e-12	0	-4.34752e-12	0	-1.97272e-11	0	3.10851e-12
PGM_c_lf_f	0.524516	0.524516	0.524516	0.524516	0.524516	0.524516	0.524516	0.524516	0.524228	0.524228	0.524078	0.524078	0.522176	0.522176	0.52258	0.52258	0.561402	0.561402	0.555768	0.555768	0.556012	0.556012	0.556012	0.556012	0.556012	0.556012	0.556012	0.556012
PGM_c_lf_b	0	0	0	1.32527e-12	0	-5.45664e-12	0	2.86116e-12	0	0	0	0	0	-5.99829e-11	0	-1.73956e-11	0	4.79095e-12	0	-1.07484e-11	0	1.08252e-11	0	-1.57637e-11	0	-7.28553e-11	0	7.75147e-12
UGPase_c_lf_f	0.524516	0.524516	0.524516	0.524516	0.524516	0.524516	0.524516	0.524516	0.524228	0.524228	0.524078	0.524078	0.522176	0.522176	0.52258	0.52258	0.561402	0.561402	0.555768	0.555768	0.556012	0.556012	0.556012	0.556012	0.556012	0.556012	0.556012	0.556012
UGPase_c_lf_b	0	0	0	0	0	-1.89981e-12	0	7.61169e-13	0	1.10711e-12	0	3.34766e-12	0	-1.33965e-11	0	3.22586e-12	0	-3.03216e-11	0	2.43416e-12	0	1.83731e-12	0	2.17908e-11	0	-2.26479e-11	0	6.47871e-12
S6PS_c_lf	0.501495	0.501495	0.501495	0.501495	0.501495	0.501495	0.501495	0.501495	0.501207	0.501207	0.501057	0.501057	0.499155	0.499155	0.499559	0.499559	0.538381	0.538381	0.532747	0.532747	0.532991	0.532991	0.532991	0.532991	0.532991	0.532991	0.532991	0.532991
Enol_c_lf_b	2.15228	2.15228	2.15228	2.15228	2.15228	2.15228	2.15228	2.15228	2.15184	2.15184	2.15	2.15	1.86111	1.86111	1.77957	1.77957	1.77873	1.77873	1.64688	1.64688	1.63905	1.63905	1.63905	1.63905	1.63905	1.63905	1.63905	1.63905
Enol_c_lf_f	0	0	0	4.13745e-13	0	0	0	9.17097e-12	0	1.06715e-12	0	0	0	-9.53992e-12	0	1.4404e-11	0	-6.94333e-13	0	-2.06302e-12	0	-3.26983e-12	0	-1.50857e-12	0	-1.78448e-11	0	3.77165e-12
PyrK_c_lf	1.94705	1.94705	1.94705	1.94705	1.94705	1.94705	1.94705	1.94705	1.94661	1.94661	1.94476	1.94476	1.65588	1.65588	1.57434	1.57434	1.57323	1.57323	1.44138	1.44138	1.44044	1.44045	1.44045	1.44045	1.44045	1.44045	1.44045	1.44045
PyrDH1_m_lf	0	0	0	0	0	0	0	0	0	0	0	0	0	0	0	0	0	0	0	0	0	0	0	-2.07279e-13	0	1.21192e-12	0	-5.3707e-13
CitS_m_lf	0	0	0	0	0	0	0	0	0	0	0	0	0	0	0	0	0	0	0	0	0	0	0	-2.07279e-13	0	1.21192e-12	0	-5.3707e-13
cACNDHA_m_lf	0	0	0	0	0	-1.97985e-12	0	0	0	-5.17975e-13	0	5.72969e-12	0	1.55234e-12	0	0	0	0	0	7.33039e-13	0	0	0	0	0	0	0	-1.81744e-13
iCitDHNAD_m_lf	0	0	0	0	0	0	0	0	0	0	0	0	0	0	0	0	0	0	0	0	0	0	0	0	0	-1.42664e-13	0	0
iCitDHNAD_c_lf	0	0.819236	0.819236	0.819236	0.819236	0.819236	0.819236	0.819236	0.819236	0.819236	0.673024	0.673024	0	-8.72413e-13	0	0	0	0	0	0	0	0	0	0	0	0	0	-1.45245e-13
iCitDHNADP_c_lf	0	0.819236	0	-3.31849e-08	0	0	0	-1.08038e-08	0	0	0	1.1248e-09	0	-9.2848e-13	0	1.56486e-12	0	0	0	6.86867e-13	0	0	0	0	0	0	0	-2.5846e-13
iCitDHNADP_h_lf	0	0	0	-3.87309e-08	0	0	0	0	0	0	0	0	0	4.48905e-13	0	0	0	0	0	0	0	0	0	0	0	0	0	0
iCitDHNADP_m_lf	0	0	0	-3.09729e-08	0	0	0	0	0	0	0	0	0	0	0	4.37886e-13	0	0	0	0	0	0	0	0	0	-1.1377e-13	0	0
MalDH1_m_lf_f	0.248902	0.610748	0.610548	0.610548	0.610548	0.610548	0.610548	0.610548	0.617466	0.617466	0.498639	0.498639	0	1.36989e-10	0	2.88919e-11	0	0	0	-1.27842e-11	0	0	0	-2.75527e-12	0	-1.37386e-11	0	2.35643e-12
MalDH1_m_lf_b	0	-2.96996e-12	0	5.71432e-13	0	-1.938e-12	0	0	0	0	0	0	0.0231015	0.0231015	0	1.8667e-11	0.962807	0.962807	0.904451	0.904451	0.904674	0.904674	0.904674	0.904674	0.904674	0.904674	0.904674	0.904674
PEPC2_c_lf_b	0.205236	0.205236	0.205236	0.205236	0.205236	0.205236	0.205236	0.205236	0.205236	0.205236	0.205236	0.205236	0.205236	0.205236	0.205236	0.205236	0.205503	0.205503	0.205503	0.205503	0.198603	0.198603	0.198603	0.198603	0.198603	0.198603	0.198603	0.198603
PEPC2_c_lf_f	0	-8.34888e-13	0	1.5272e-12	0	0	0	4.53479e-12	0	-6.94587e-12	0	-6.10503e-12	0	5.22052e-12	0	1.31632e-11	0	0	0	0	0	0	0	0	0	-1.59578e-12	0	0
AlaTA_m_lf_f	0	-1.29069e-12	0	0	0	0	0	0	0	0	0	3.66263e-12	0	-1.1487e-11	0	9.67804e-12	0	4.09631e-11	0	0	0	0	0	-3.97051e-11	0	-4.628e-09	0	-3.61251e-09
AlaTA_m_lf_b	0	0.361846	9.99994e-05	0.000100001	0.0001	9.99998e-05	0.0001	0.0001	9.99998e-05	0.0001	0.0001	0.0001	0	-2.64251e-11	0	0	0	0	0	-1.45444e-11	0	0	0	-3.16049e-11	0	-5.68939e-09	0	0
AspAT_c_lf_f	0	-1.62714e-12	0	3.16824e-12	0	0	0	0	0	9.41963e-12	0	5.26543e-12	0.0933805	0.0933805	0.0914405	0.0914405	0.0887905	0.0887905	0.0887905	0.0887905	0.0887905	0.0887905	0.0887905	0.0887905	0.0887905	0.0887905	0.0887905	0.0887905
AspAT_c_lf_b	0	0.361846	0	4.89794e-09	0	-8.56519e-10	0	0	0	1.39235e-10	0	6.36025e-11	0	-2.53145e-11	0	1.14619e-11	0	0	0	-2.72748e-12	0	0	0	-3.00435e-12	0	-1.31657e-11	0	0
AspAT_m_lf_f	0.248902	0.610748	0.248902	0.248902	0.248902	0.248902	0.248902	0.248902	0.248902	0.248902	0.245302	0.245302	0.0821788	0.0821788	0.0695849	0.0695849	0.0435993	0.0435993	0	0	0	1.22065e-11	0	-1.94493e-12	0	-2.30867e-11	0	1.68806e-11
AspAT_m_lf_b	0	-1.03029e-12	0	2.13425e-12	0	1.54602e-12	0	4.15527e-12	0	0	0	0	0	-1.1208e-11	0	1.03835e-11	0	5.23827e-12	0	0	0	1.11654e-11	0	-2.02318e-11	0	-1.94341e-11	0	5.04572e-11
AspAT_h_lf_f	0.090085	0.090085	0.090085	0.090085	0.090085	0.090085	0.090085	0.090085	0.090085	0.090085	0.090085	0.090085	0.090085	0.090085	0.08889	0.08889	0.08604	0.08604	0.0723255	0.0723255	0.0715069	0.0715069	0.0715069	0.0715069	0.0715069	0.0715069	0.0715069	0.0715069
AspAT_h_lf_b	0	0	0	4.57995e-13	0	-5.08089e-12	0	0	0	4.62866e-13	0	2.36564e-12	0	4.68399e-11	0	6.35332e-12	0	1.36262e-11	0	-8.11967e-12	0	-1.86987e-12	0	-3.80003e-12	0	-1.63063e-11	0	-4.19907e-12
AspAT_p_lf_f	0	0	0	6.84301e-13	0	2.40741e-12	0	0	0	3.39098e-12	0	6.42248e-12	0	-1.19549e-11	0	5.98487e-12	0	4.65149e-12	0	3.30476e-12	0	0	0	-4.25886e-12	0	-2.77551e-11	0	1.73752e-12
AspAT_p_lf_b	0	0.186258	0	3.99537e-09	0	0	0	0	0	0	0	2.94305e-10	0	-1.54156e-11	0	3.35763e-11	0	4.50144e-12	0	0	0	2.96154e-11	0	-1.79118e-12	0	-2.10404e-11	0	-1.69636e-12
GluSNADP_h_lf_f	0	-1.38347e-11	0	0	0	0	0	0	0	0	0	0	0	5.77026e-11	0	2.00048e-11	0	0	0	9.68846e-12	0	-1.6038e-12	0	-7.03725e-12	0	2.07487e-11	0	7.12273e-11
GluSNADP_h_lf_b	0	1.71199e-12	0	5.08421e-12	0	-8.41716e-13	0	-6.09818e-13	0	5.69045e-13	0	3.66737e-12	0	-1.53398e-11	0	1.28259e-11	0	0	0	5.80087e-12	0	5.73028e-13	0	9.77426e-13	0	-5.68255e-12	0	1.62663e-12
GluDH3NADP_c_lf_b	0.123924	0.48577	0.123924	0.124024	0.124024	0.124024	0.124024	0.124024	0.124024	0.124024	0.125224	0.125224	0.131412	0.131412	0.135487	0.135487	0.143998	0.143998	0.16576	0.16576	0.165797	0.165797	0.165797	0.165797	0.165797	0.165797	0.165797	0.165797
GluDH3NADP_c_lf_f	0	0	0	5.435e-13	0	0	0	3.04279e-12	0	-1.84765e-11	0	3.45254e-12	0	-1.07389e-11	0	2.28548e-11	0	9.3249e-12	0	-4.68373e-12	0	1.73395e-12	0	-1.72928e-11	0	-8.42408e-11	0	1.14088e-11
GluSNAD_h_lf	0	2.20873e-12	0	1.84253e-12	0	0	0	0	0	0	0	0	0.000953	0.000953	0.000953	0.000953	0	0	0	5.08468e-13	0	3.91394e-12	0	-1.2621e-11	0	-7.06245e-11	0	2.80993e-12
GluSFd_h_lf	0.13668	0.13668	0.13668	0.13668	0.13668	0.13668	0.13668	0.13668	0.13668	0.13668	0.13428	0.13428	0.133327	0.133327	0.130937	0.130937	0.12579	0.12579	0.110604	0.110604	0.110232	0.110232	0.110232	0.110232	0.110232	0.110232	0.110232	0.110232
GluDH1NAD_m_lf	0	0	0	1.69731e-12	0	-1.24123e-12	0	1.31251e-12	0	5.63952e-13	0	3.00748e-12	0	-4.448e-11	0	1.05898e-11	0	1.87778e-11	0	0	0	0	0	-1.66844e-12	0	-8.14963e-12	0	3.48891e-12
GluDH1NADP_m_lf_f	0	8.23897e-13	0	0	0	-4.2912e-12	0	0	0	4.22262e-12	0	3.37933e-12	0	-3.93745e-12	0	2.35556e-12	0	0	0	0	0	0	0	3.20394e-13	0	-1.9559e-12	0	2.85107e-12
GluDH1NADP_m_lf_b	0	0.361846	9.99996e-05	0.0001	4.68298e-07	9.99999e-05	0.0001	0.0001	0.0001	0.0001	0.0001	0.0001	0	-7.03067e-12	0	7.17089e-12	0	2.54398e-11	0	7.65583e-13	0	0	0	0	0	-2.76601e-12	0	0
GluSeADH_c_lf	0	0	0	0	0	0	0	0	0	0	0	0	0	-5.6072e-13	0	9.45047e-13	0	-8.98134e-13	0	0	0	0	0	0	0	-1.00754e-12	0	0
GluSeADH_h_lf	0	0	0	0	0	0	0	0	0	1.98765e-12	0	0	0	-3.42765e-12	0	0	0	0	0	0	0	0	0	0	0	-3.90088e-12	0	0
GluSeADH_m_lf	7.90602	7.90652	7.90602	7.90602	7.90602	7.90602	7.90602	7.90602	7.92329	7.92332	7.015	7.015	2.63675	2.63675	2.61836	2.61836	0.0656405	0.0656405	0.0002415	0.0002415	0.0002415	0.0002415	0.0002415	0.0002415	0.0002415	0.0002415	0.0002415	0.0002415
GlnS_c_lf	1.03681	1.03681	1.03681	1.03681	1.03681	1.03681	1.03681	1.03681	1.03681	1.03681	1.03321	1.03321	0.953989	0.953989	0.941998	0.941998	0.925733	0.925733	0.903822	0.903822	0.903934	0.903934	0.903934	0.903934	0.903934	0.903934	0.903934	0.903934
GlnS_h_lf	0.151565	0.151565	0.151565	0.151565	0.151565	0.151565	0.151565	0.151565	0.151565	0.151565	0.149165	0.149165	0.149165	0.149165	0.146775	0.146775	0.137825	0.137825	0.122192	0.122192	0.122267	0.122267	0.122267	0.122267	0.122267	0.122267	0.122267	0.122267
GlnS_m_lf	0	0	0	0	0	0	0	0	0	0	0	0	0	0	0	0	0	0	0	0	0	0	0	0	0	0	0	0
ThrS_h_lf	0.07354	0.07354	0.0735401	0.07354	0.07354	0.07354	0.07354	0.07354	0.07354	0.07354	0.07354	0.07354	0.07354	0.07354	0.07354	0.07354	0.07354	0.07354	0.060272	0.060272	0.0590069	0.0590069	0.0590069	0.0590069	0.0590069	0.0590069	0.0590069	0.0590069
AsnS_c_lf	0	0	0	9.83897e-13	0	1.58153e-12	0	0	0	0	0	0	0	0	0	0	0	0	0	0	0	0	0	0	0	0	0	4.71208e-12
Tr_TPT1_lf_f	2.42811	2.42811	2.42811	2.42811	2.42811	2.42811	2.42811	2.42811	2.42767	2.42767	2.42703	2.42703	1.93142	1.93142	1.7821	1.7821	1.74553	1.74553	1.53126	1.53126	1.52522	1.52522	1.52522	1.52522	1.52522	1.52522	1.52522	1.52522
Tr_TPT1_lf_b	0	5.45297e-12	0	4.30477e-12	0	0	0	0	0	0	0	3.24124e-12	0	-1.0898e-11	0	5.37903e-12	0	0	0	0	0	-4.76003e-12	0	-2.22748e-12	0	-2.09654e-11	0	3.33551e-12
Tr_TPT2_lf_f	0.735788	1.99186	0.735788	1.99186	0.735788	1.99186	0.735788	1.99186	0.735364	1.99217	0.73316	1.99472	1.69437	3.45906	1.75164	3.50582	1.37098	2.70877	1.48825	2.86088	1.48688	2.85994	1.48688	2.85994	1.48688	2.85994	1.48688	2.85994
Tr_TPT2_lf_b	0	0	0	0	0	-5.59552e-13	0	0	0	0	0	0	0	-1.05249e-11	0	1.06704e-11	0	-2.43356e-11	0	1.64784e-11	0	0	0	1.71716e-12	0	-1.36406e-11	0	1.12177e-11
Tr_TPT3_lf_f	0	1.25607	0	1.25607	0	1.25607	0	1.25607	0	1.2568	0	1.26156	0	1.76468	0	1.75417	0	1.33778	0	1.37263	0	1.37305	0	1.37305	0	1.37305	0	1.37305
Tr_TPT3_lf_b	0	0	0	0	0	0	0	4.98268e-13	0	1.9329e-12	0	1.28408e-12	0	-1.02682e-11	0	8.39906e-12	0	6.24779e-12	0	7.12114e-12	0	2.49875e-11	0	5.97211e-12	0	-1.0583e-11	0	2.03345e-11
Im_CO2_lf_b	3.94415	3.94415	3.94415	3.94415	3.94415	3.94415	3.94415	3.94415	3.94069	3.9407	4.22903	4.22903	5.74069	5.74069	5.79391	5.79391	6.36198	6.36198	6.4979	6.4979	6.49489	6.49489	6.49489	6.49489	6.49489	6.49489	6.49489	6.49489
Im_CO2_lf_f	0	-1.27542e-12	0	0	0	5.13545e-12	0	-4.54126e-12	0	1.64935e-12	0	3.50919e-12	0	-1.29079e-11	0	5.83054e-12	0	3.52873e-12	0	-4.1597e-12	0	-6.48135e-12	0	-2.35012e-12	0	1.82365e-11	0	1.04312e-11

## Sheet: M_Transcripts_HighLight
	Min	Max	Min	Max	Min	Max	Min	Max	Min	Max	Min	Max	Min	Max	Min	Max	Min	Max	Min	Max	Min	Max	Min	Max	Min	Max	Min	Max
Reactions / Scale	0	0	0.0001	0.0001	0.0005	0.0005	0.001	0.001	0.005	0.005	0.01	0.01	0.05	0.05	0.1	0.1	0.5	0.5	1	1	2	2	10	10	100	100	1000	1000
RBC_h_lf	14.1734	14.1734	14.1744	14.1744	14.2459	14.2459	14.2459	14.2459	14.2641	14.2641	14.2953	14.2953	14.0043	14.0043	14.0053	14.0053	14.0257	14.0257	13.8269	13.8269	13.8269	13.8269	13.5456	13.5456	13.5873	13.5873	13.5873	13.5873
SBPA_h_lf	6.77375	6.77375	6.77424	6.77424	6.80841	6.80841	6.80841	6.80841	6.81714	6.81714	6.83206	6.83206	6.53312	6.53312	6.54659	6.54659	6.70311	6.70311	6.60806	6.60806	6.60806	6.60806	6.47351	6.47351	6.49346	6.49346	6.49346	6.49346
SBPase_h_lf	6.77375	6.77375	6.77424	6.77424	6.80841	6.80841	6.80841	6.80841	6.81714	6.81714	6.83206	6.83206	6.53312	6.53312	6.54659	6.54659	6.70311	6.70311	6.60806	6.60806	6.60806	6.60806	6.47351	6.47351	6.49346	6.49346	6.49346	6.49346
STK_h_lf_f	6.77375	6.77375	6.77424	6.77424	6.80841	6.80841	6.80841	6.80841	6.81714	6.81714	6.83206	6.83206	6.53312	6.53312	6.54659	6.54659	6.70311	6.70311	6.60806	6.60806	6.60806	6.60806	6.47351	6.47351	6.49346	6.49346	6.49346	6.49346
STK_h_lf_b	0	-8.3169e-12	0	1.52935e-11	0	3.29337e-12	0	6.83897e-13	0	2.26157e-11	0	-5.58842e-12	0	-1.61648e-12	0	2.40226e-11	0	6.67022e-13	0	1.72706e-11	0	0	0	1.33582e-12	0	0	0	7.39142e-12
FTK_h_lf_f	6.79325	6.79325	6.79374	6.79374	6.82791	6.82791	6.82791	6.82791	6.83664	6.83664	6.85156	6.85156	6.55262	6.55262	6.56609	6.56609	6.72261	6.72261	6.62756	6.62756	6.62756	6.62756	6.49301	6.49301	6.51296	6.51296	6.51296	6.51296
FTK_h_lf_b	0	-1.16075e-11	0	1.97224e-11	0	1.0101e-11	0	-3.54139e-12	0	1.92321e-11	0	-7.28966e-12	0	-4.77013e-12	0	3.05116e-11	0	0	0	1.31303e-11	0	0	0	3.41961e-12	0	-6.67589e-12	0	4.99083e-12
GAPDH1_h_lf	40.9211	40.9981	40.9988	40.9988	41.0588	41.0588	41.0588	41.0588	41.0818	41.0818	41.1754	41.1754	40.9786	40.9786	40.9825	40.9825	41.0469	41.0469	40.9218	40.9218	40.9218	40.9218	39.6913	39.6913	40.2458	40.2458	40.2458	40.2458
STK_h_lf_f	6.77375	6.77375	6.77424	6.77424	6.80841	6.80841	6.80841	6.80841	6.81714	6.81714	6.83206	6.83206	6.53312	6.53312	6.54659	6.54659	6.70311	6.70311	6.60806	6.60806	6.60806	6.60806	6.47351	6.47351	6.49346	6.49346	6.49346	6.49346
STK_h_lf_b	0	-8.3169e-12	0	1.52935e-11	0	3.29337e-12	0	6.83897e-13	0	2.26157e-11	0	-5.58842e-12	0	-1.61648e-12	0	2.40226e-11	0	6.67022e-13	0	1.72706e-11	0	0	0	1.33582e-12	0	0	0	7.39142e-12
FTK_h_lf_f	6.79325	6.79325	6.79374	6.79374	6.82791	6.82791	6.82791	6.82791	6.83664	6.83664	6.85156	6.85156	6.55262	6.55262	6.56609	6.56609	6.72261	6.72261	6.62756	6.62756	6.62756	6.62756	6.49301	6.49301	6.51296	6.51296	6.51296	6.51296
FTK_h_lf_b	0	-1.16075e-11	0	1.97224e-11	0	1.0101e-11	0	-3.54139e-12	0	1.92321e-11	0	-7.28966e-12	0	-4.77013e-12	0	3.05116e-11	0	0	0	1.31303e-11	0	0	0	3.41961e-12	0	-6.67589e-12	0	4.99083e-12
Ru5PE_h_lf_f	13.567	13.567	13.568	13.568	13.6363	13.6363	13.6363	13.6363	13.6538	13.6538	13.6836	13.6836	13.565	13.565	13.5529	13.5529	13.4257	13.4257	13.2356	13.2356	13.2356	13.2356	12.9665	12.9665	13.0064	13.0064	13.0064	13.0064
Ru5PE_h_lf_b	0	-1.30349e-11	0	2.09202e-11	0	3.98792e-12	0	-2.04103e-12	0	2.14992e-11	0	-5.53868e-12	0	-3.0802e-12	0	4.17266e-11	0	8.05223e-12	0	4.12648e-11	0	8.78408e-12	0	1.8094e-11	0	1.4472e-11	0	3.4472e-11
R5PI_h_lf_f	6.76874	6.76874	6.76923	6.76923	6.80339	6.80339	6.80339	6.80339	6.81213	6.81213	6.82705	6.82705	6.5281	6.5281	6.54158	6.54158	6.69809	6.69809	6.60304	6.60304	6.60304	6.60304	6.46849	6.46849	6.48844	6.48844	6.48844	6.48844
R5PI_h_lf_b	0	-7.10543e-12	0	2.15632e-11	0	3.33245e-12	0	2.57039e-12	0	2.15383e-11	0	-6.43396e-12	0	-4.12559e-12	0	4.48415e-11	0	-3.24896e-12	0	8.98845e-11	0	8.18101e-12	0	3.28702e-10	0	-4.43009e-10	0	7.79973e-08
Ru5PK_h_lf	20.3357	20.3357	20.3372	20.3372	20.4397	20.4397	20.4397	20.4397	20.4659	20.4659	20.5107	20.5107	20.0931	20.0931	20.0945	20.0945	20.1238	20.1238	19.8387	19.8387	19.8387	19.8387	19.435	19.435	19.4949	19.4949	19.4949	19.4949
RBO_h_lf	6.16235	6.16235	6.16279	6.16279	6.19385	6.19385	6.19385	6.19385	6.20179	6.20179	6.21535	6.21535	6.08881	6.08881	6.08924	6.08924	6.09812	6.09812	6.01171	6.01171	6.01171	6.01171	5.8894	5.8894	5.90753	5.90753	5.90753	5.90753
PGP_h_lf	6.16235	6.16235	6.16279	6.16279	6.19385	6.19385	6.19385	6.19385	6.20179	6.20179	6.21535	6.21535	6.08881	6.08881	6.08924	6.08924	6.09812	6.09812	6.01171	6.01171	6.01171	6.01171	5.8894	5.8894	5.90753	5.90753	5.90753	5.90753
GlyDH_m_lf	3.06447	3.06447	3.0647	3.0647	3.08023	3.08023	3.08023	3.08023	3.0842	3.0842	3.09098	3.09098	2.94341	2.94341	2.94363	2.94363	2.93516	2.93516	2.89174	2.89174	2.89174	2.89174	2.83058	2.83058	2.81685	2.81685	2.81685	2.81685
SGAT_p_lf	3.08644	3.08644	3.08666	3.08666	3.10219	3.10219	3.10219	3.10219	3.10616	3.10616	3.11294	3.11294	3.02777	3.02777	3.02799	3.02799	3.03021	3.03021	2.98689	2.98689	2.98689	2.98689	2.92574	2.92574	2.9291	2.9291	2.9291	2.9291
GCEAK_h_lf	3.08644	3.08644	3.08666	3.08666	3.10219	3.10219	3.10219	3.10219	3.10616	3.10616	3.11294	3.11294	3.02777	3.02777	3.02799	3.02799	3.03021	3.03021	2.98689	2.98689	2.98689	2.98689	2.92574	2.92574	2.9291	2.9291	2.9291	2.9291
FBPA_h_lf_f	6.99599	6.99599	6.99636	6.99636	7.02626	7.02626	7.02626	7.02626	7.03504	7.03504	7.05573	7.05573	6.78888	6.78888	6.80332	6.80332	6.97117	6.97117	6.89321	6.89321	6.89321	6.89321	6.78278	6.78278	6.80273	6.80273	6.80273	6.80273
FBPase_h_lf	6.99599	6.99599	6.99636	6.99636	7.02626	7.02626	7.02626	7.02626	7.03504	7.03504	7.05573	7.05573	6.78888	6.78888	6.80332	6.80332	6.97117	6.97117	6.89321	6.89321	6.89321	6.89321	6.78278	6.78278	6.80273	6.80273	6.80273	6.80273
PGI_h_lf_f	0.202741	0.202741	0.202618	0.202618	0.198347	0.198347	0.198347	0.198347	0.198394	0.198394	0.20417	0.20417	0.236263	0.236263	0.237225	0.237225	0.248561	0.248561	0.265657	0.265657	0.265657	0.265657	0.289769	0.289769	0.289769	0.289769	0.289769	0.289769
PGI_h_lf_b	0	-5.09356e-12	0	1.49737e-11	0	2.4428e-12	0	1.36574e-12	0	2.67493e-11	0	-9.17472e-12	0	1.28891e-12	0	4.03022e-11	0	-3.09908e-12	0	2.84348e-11	0	-1.5845e-11	0	1.45489e-12	0	3.65757e-12	0	1.16252e-11
PGM_h_lf_f	0.202741	0.202741	0.202618	0.202618	0.198347	0.198347	0.198347	0.198347	0.198394	0.198394	0.20417	0.20417	0.236263	0.236263	0.237225	0.237225	0.248561	0.248561	0.265657	0.265657	0.265657	0.265657	0.289769	0.289769	0.289769	0.289769	0.289769	0.289769
PGM_h_lf_b	0	3.99047e-12	0	1.89584e-11	0	0	0	0	0	2.1915e-11	0	-8.42232e-12	0	1.07059e-11	0	5.051e-11	0	4.93211e-12	0	5.69368e-11	0	3.52016e-11	0	2.35757e-11	0	-2.39256e-11	0	8.47626e-11
AGPase_h_lf	0.202741	0.202741	0.202618	0.202618	0.198347	0.198347	0.198347	0.198347	0.198394	0.198394	0.20417	0.20417	0.236263	0.236263	0.237225	0.237225	0.248561	0.248561	0.265657	0.265657	0.265657	0.265657	0.289769	0.289769	0.289769	0.289769	0.289769	0.289769
FBPA_c_lf_f	2.31288	2.31288	2.31317	2.31317	2.30313	2.30313	2.30313	2.30313	2.29963	2.29963	2.28068	2.28068	2.64252	2.64252	2.60881	2.60881	2.22989	2.22989	2.26637	2.26637	2.26637	2.26637	2.31769	2.31769	2.32028	2.32028	2.32028	2.32028
FBPA_c_lf_b	0	-3.86091e-12	0	2.01152e-11	0	1.86478e-12	0	-1.84844e-12	0	2.57092e-11	0	1.60139e-12	0	-4.996e-13	0	4.12802e-11	0	7.64633e-12	0	4.29603e-11	0	-8.30505e-12	0	1.02308e-11	0	-2.39153e-12	0	3.07611e-11
FBPase_c_lf	2.31288	2.31288	2.31317	2.31317	2.30313	2.30313	2.30313	2.30313	2.29963	2.29963	2.28068	2.28068	2.64252	2.64252	2.60881	2.60881	2.22989	2.22989	2.26637	2.26637	2.26637	2.26637	2.31769	2.31769	2.32028	2.32028	2.32028	2.32028
PGI_c_lf_f	1.21971	1.21971	1.22191	1.22191	1.2309	1.2309	1.23089	1.23089	1.23489	1.23489	1.21667	1.21667	1.22361	1.22361	1.18761	1.18761	0.78251	0.78251	0.835506	0.835506	0.835506	0.835506	0.910255	0.910255	0.910255	0.910255	0.910255	0.910255
PGI_c_lf_b	0	-1.14686e-12	0	2.61291e-11	0	1.77502e-12	0	3.20832e-12	0	2.23703e-11	0	0	0	8.75011e-12	0	4.48102e-11	0	2.54674e-12	0	2.86366e-11	0	-3.60523e-12	0	6.74105e-12	0	-1.61661e-11	0	2.67045e-11
PGM_c_lf_f	0.640466	0.640466	0.640087	0.640087	0.626845	0.626845	0.626846	0.626846	0.626992	0.626992	0.644896	0.644896	0.744385	0.744385	0.747368	0.747368	0.78251	0.78251	0.835506	0.835506	0.835506	0.835506	0.910255	0.910255	0.910255	0.910255	0.910255	0.910255
PGM_c_lf_b	0	2.16904e-12	0	3.66821e-11	0	0	0	0	0	2.43811e-11	0	-7.25442e-12	0	3.77209e-12	0	4.50544e-11	0	2.59481e-12	0	8.2395e-11	0	-1.0164e-11	0	3.27113e-11	0	-4.5475e-11	0	8.11217e-11
UGPase_c_lf_f	0.640466	0.640466	0.640087	0.640087	0.626845	0.626845	0.626846	0.626846	0.626992	0.626992	0.644896	0.644896	0.744385	0.744385	0.747368	0.747368	0.78251	0.78251	0.835506	0.835506	0.835506	0.835506	0.910255	0.910255	0.910255	0.910255	0.910255	0.910255
UGPase_c_lf_b	0	-9.40803e-13	0	2.75446e-11	0	-1.2348e-11	0	-7.22666e-12	0	2.86898e-11	0	-1.17968e-11	0	-1.25433e-12	0	4.46803e-11	0	1.15108e-12	0	4.80376e-11	0	1.21347e-11	0	1.17653e-11	0	-4.51772e-12	0	3.28154e-11
S6PS_c_lf	1.47933	1.47933	1.47914	1.47914	1.47494	1.47494	1.47494	1.47494	1.47	1.47	1.4452	1.4452	1.41891	1.41891	1.42119	1.42119	1.44738	1.44738	1.43086	1.43086	1.43086	1.43086	1.40743	1.40743	1.41002	1.41002	1.41002	1.41002
Enol_c_lf_b	1.27903	1.27903	1.28143	1.28143	1.43507	1.43507	1.43506	1.43506	1.45864	1.45864	1.41088	1.41088	0.642117	0.642117	0.641479	0.641479	0.637718	0.637718	0.764648	0.764648	0.764648	0.764648	1.99658	1.99658	1.52984	1.52984	1.52984	1.52984
Enol_c_lf_f	0	-7.74447e-12	0	2.30397e-11	0	1.08293e-11	0	-1.02205e-11	0	2.20584e-11	0	-6.88183e-12	0	4.57412e-13	0	4.14585e-11	0	0	0	3.09279e-11	0	-3.31213e-12	0	3.02314e-12	0	-1.45541e-11	0	1.99569e-11
PyrK_c_lf	0	-4.77574e-12	0	1.12017e-11	0	4.42677e-11	0	-1.32579e-12	0	7.83285e-12	0	0	0	0	0	1.22742e-11	0	9.27347e-12	0	0	0	1.99403e-09	1.05254	1.05254	0.585795	0.585795	0.585795	0.585795
PyrDH1_m_lf	0	0	0	0	0	0	0	0	0	0	0	0	0	0	0	2.49623e-12	0	0	0	0	0	0	0	4.86611e-13	0	0	0	1.43885e-13
CitS_m_lf	0	0	0	0	0	0	0	0	0	0	0	0	0	0	0	2.49623e-12	0	0	0	0	0	0	0	4.86611e-13	0	0	0	1.43885e-13
cACNDHA_m_lf	0	-1.64873e-11	0	3.88202e-11	0	1.3888e-11	0	1.39898e-11	0	5.57243e-11	0	-2.63273e-11	0	0	0	-1.24778e-12	0	0	0	0	0	0	0	0	0	0	0	2.09749e-13
iCitDHNAD_m_lf	0	0	0	-8.75153e-09	0	0	0	0	0	0	0	0	0	0	0	0	0	0	0	0	0	0	0	0	0	0	0	0
iCitDHNAD_c_lf	0	2.38454	2.38842	2.38842	2.34406	2.34406	2.34404	2.34404	2.31993	2.31993	2.1457	2.1457	0	0	0	1.38853e-12	0	0	0	0	0	0	0	0	0	0	0	3.59062e-11
iCitDHNADP_c_lf	0.556937	2.94148	0.552887	0.552888	0.585448	0.585448	0.585464	0.585464	0.594397	0.594397	0.686576	0.686576	0	-2.40004e-12	0	1.89989e-12	0	0	0	0	0	0	0	0	0	0	-2.77892e-11	0
iCitDHNADP_h_lf	0	0	0	8.62043e-13	0	0	0	0	0	4.95815e-13	0	0	0	0	0	0	0	0	0	0	0	0	0	0	0	0	0	1.11897e-12
iCitDHNADP_m_lf	0	0	0	-1.56538e-07	0	0	0	0	0	0	0	0	0	0	0	0	0	0	0	0	0	0	0	0	0	0	0	0
MalDH1_m_lf_f	0.337378	0.337378	0.337378	0.337378	0.0490996	0.0490996	0.0490982	0.0490982	0	8.00666e-11	0	-1.65468e-11	0	0	0	3.89734e-11	0	3.10063e-12	0	2.35798e-11	0	0	0	5.73385e-12	0	-3.91465e-13	0	1.91935e-11
MalDH1_m_lf_b	0	-1.77199e-12	0	1.42775e-11	0	3.05624e-12	0	1.78502e-12	0	4.49486e-11	0	-1.21876e-11	0.875015	0.875015	0.872766	0.872766	2.32045	2.32045	1.83144	1.83144	1.83144	1.83144	2.19357	2.19357	1.77632	1.77632	1.77632	1.77632
PEPC2_c_lf_b	1.27903	1.27903	1.28143	1.28143	1.43507	1.43507	1.43506	1.43506	1.45864	1.45864	1.41088	1.41088	0.642117	0.642117	0.641479	0.641479	0.637718	0.637718	0.764648	0.764648	0.764648	0.764648	0.944046	0.944046	0.944045	0.944046	0.944045	0.944046
PEPC2_c_lf_f	0	-1.83453e-12	0	3.39164e-11	0	-1.1553e-12	0	3.1207e-12	0	1.82412e-11	0	-7.90501e-12	0	0	0	1.23882e-11	0	0	0	4.71556e-12	0	0	0	7.21481e-13	0	8.43962e-13	0	2.83373e-12
AlaTA_m_lf_f	0	-2.32925e-12	0	4.90719e-12	0	3.04112e-12	0	1.71947e-11	0	1.59326e-11	0	-9.48996e-12	0.346933	0.346933	0.426072	0.426072	0	1.81264e-11	0	1.60434e-10	0	2.22613e-11	0	1.28987e-10	0	6.38202e-09	0	6.31303e-08
AlaTA_m_lf_b	0	-1.14637e-11	0	3.91305e-11	0	4.51239e-12	0	1.50804e-11	0	4.13998e-11	0	-1.46057e-11	0	0	0	5.25482e-11	0	1.59122e-10	0	0	0	4.54474e-11	0	3.43634e-10	0	-1.64607e-09	0	1.27962e-07
AspAT_c_lf_f	0	7.1488e-11	0	9.867e-10	0	3.55729e-09	0	0	0	3.80607e-09	0	-1.27235e-09	0.421321	0.421321	0.420563	0.420563	0.416112	0.416112	0.511309	0.511309	0.511309	0.511309	0.645858	0.645858	0.643008	0.643008	0.643008	0.643008
AspAT_c_lf_b	0	-1.69003e-11	0	1.84659e-11	0	-2.93415e-12	0	0	0	2.07136e-11	0	-1.10729e-11	0	0	0	3.83545e-11	0	9.48348e-12	0	2.86073e-11	0	2.35467e-12	0	6.81482e-12	0	0	0	-9.51284e-12
AspAT_m_lf_f	0.337378	0.337378	0.337378	0.337378	0.337378	0.337378	0.337378	0.337378	0.352578	0.352578	0.452442	0.452442	0.134383	0.134383	0.134663	0.134663	0.124375	0.124375	0.12394	0.12394	0.12394	0.12394	0.12394	0.12394	0.10969	0.10969	0.10969	0.10969
AspAT_m_lf_b	0	8.15237e-13	0	2.03291e-11	0	4.8973e-12	0	-1.43631e-11	0	2.02665e-11	0	-6.76298e-12	0	0	0	4.37393e-11	0	-2.38581e-11	0	4.38174e-11	0	5.7622e-12	0	8.76737e-12	0	6.51423e-13	0	3.03114e-11
AspAT_h_lf_f	0.090085	0.090085	0.090085	0.090085	0.090085	0.090085	0.090085	0.090085	0.090085	0.090085	0.090085	0.090085	0.090085	0.090085	0.090085	0.090085	0.08889	0.08889	0.08889	0.08889	0.08889	0.08889	0.08889	0.08889	0.08604	0.08604	0.08604	0.08604
AspAT_h_lf_b	0	-5.94901e-12	0	2.07441e-11	0	2.26959e-12	0	3.95882e-12	0	2.20697e-11	0	-4.62683e-12	0	-4.05757e-12	0	3.92153e-11	0	6.14865e-12	0	4.18751e-11	0	9.64674e-12	0	8.34663e-12	0	-3.17586e-12	0	2.24955e-11
AspAT_p_lf_f	0	0	0	2.26626e-11	0	6.18155e-12	0	3.9162e-12	0	1.86825e-11	0	-8.31529e-12	0	-8.27511e-12	0	4.24324e-11	0	3.95657e-11	0	5.15342e-11	0	-1.04367e-11	0	0	0	5.29431e-12	0	5.22705e-11
AspAT_p_lf_b	0	-8.7752e-13	0	2.02185e-11	0	1.10256e-12	0	-1.46235e-11	0	1.96906e-11	0	-8.46519e-12	0	0	0	4.40348e-11	0	4.79088e-12	0	3.88553e-11	0	9.2066e-12	0	1.72341e-11	0	-1.64385e-11	0	2.93596e-11
GluSNADP_h_lf_f	0	2.58993e-11	0	5.61541e-11	0	1.75566e-11	0	1.10334e-11	0	4.268e-11	0	-2.01865e-11	0	0	0	7.17766e-11	0	5.74354e-12	0	6.64442e-11	0	8.69609e-12	0	1.50554e-11	0	-1.34982e-11	0	5.22826e-11
GluSNADP_h_lf_b	0	-1.32067e-11	0	4.46855e-11	0	-7.62362e-13	0	7.15489e-12	0	3.44526e-11	0	-2.10406e-11	0	-1.97248e-12	0	5.29275e-11	0	1.44035e-12	0	1.06334e-11	0	2.9424e-12	0	3.90926e-12	0	-7.3366e-12	0	5.68723e-12
GluDH3NADP_c_lf_b	1.69909	1.69909	1.7002	1.7002	1.77723	1.77723	1.77723	1.77723	1.79388	1.79388	1.8138	1.8138	0.942133	0.942133	0.864167	0.864167	1.43628	1.43628	1.20235	1.20235	1.20235	1.20235	0.872094	0.872094	0.884012	0.884012	0.884012	0.884012
GluDH3NADP_c_lf_f	0	4.20641e-12	0	0	0	8.06514e-12	0	1.27556e-11	0	2.15251e-11	0	-9.32378e-12	0	0	0	4.27987e-11	0	1.35294e-11	0	5.32183e-11	0	1.7727e-11	0	1.31327e-11	0	-9.70146e-11	0	6.95656e-11
GluSNAD_h_lf	0	4.45269e-12	0	1.9074e-10	0	0	0	-1.21866e-11	0	6.861e-11	0	-2.38693e-10	0.000953	0.000953	0.000953	0.000953	0.000953	0.000953	0.000953	0.000953	0.000953	0.000953	0.000953	0.000953	0	9.51742e-13	0	5.08765e-11
GluSFd_h_lf	0.13698	0.13698	0.13698	0.13698	0.13698	0.13698	0.13698	0.13698	0.13698	0.13698	0.13668	0.13668	0.133327	0.133327	0.133327	0.133327	0.130937	0.130937	0.130937	0.130937	0.130937	0.130937	0.130937	0.130937	0.12619	0.12619	0.12619	0.12619
GluDH1NAD_m_lf	0	-9.42911e-12	0	2.38154e-11	0	-3.15279e-11	0	-7.99386e-12	0.0001	0.0001	0.0001	9.99999e-05	0.481877	0.481877	0.560735	0.560735	0.00031	0.00031	0.00031	0.00031	0.00031	0.00031	0.00031	0.00031	0.00031	0.00031	0.00031	0.00031
GluDH1NADP_m_lf_f	0	2.43716e-12	0	1.05737e-11	0	0	0	-1.7642e-12	0	2.11017e-11	0	-6.71845e-12	0	0	0	1.61415e-11	0	0	0	7.50074e-12	0	-9.38272e-13	0	3.05651e-12	0	1.44404e-13	0	3.28512e-12
GluDH1NADP_m_lf_b	0	5.97234e-12	0	2.99985e-11	0	-2.18045e-11	0	3.40379e-12	9.99999e-05	0.0001	0.0001	0.0001	0.00028	0.00028	0	5.79962e-11	0.00031	0.00031	0.00031	0.00031	0.00031	0.00031	0.00031	0.00031	0.00031	0.00031	0.00031	0.00031
GluSeADH_c_lf	0	0	0	2.289e-12	0	0	0	0	0	0	0	-1.15607e-12	0	0	0	2.99135e-12	0	0	0	2.96296e-12	0	0	0	0	0	1.16612e-13	0	2.52209e-12
GluSeADH_h_lf	0	-1.36424e-12	0	1.67402e-12	0	1.42993e-12	0	0	0	3.22446e-12	0	-2.07154e-12	0	0	0	6.3686e-12	0	3.67021e-12	0	4.07405e-12	0	-3.27107e-11	0	1.55873e-12	0	-1.23492e-11	0	1.97531e-12
GluSeADH_m_lf	20.5682	20.5682	20.5693	20.5693	19.9222	19.9222	19.9222	19.9222	19.8058	19.8058	19.7753	19.7753	4.50519	4.50519	4.31421	4.31421	2.03498	2.03498	3.1472	3.1472	3.1472	3.1472	2.08898	2.08898	3.04079	3.04079	3.04079	3.04079
GlnS_c_lf	1.50187	1.50187	1.50098	1.50098	1.43948	1.43948	1.43948	1.43948	1.4268	1.4268	1.41396	1.41396	1.65886	1.65886	1.65791	1.65791	1.64046	1.64046	1.83096	1.83096	1.83096	1.83096	2.10006	2.10006	2.08296	2.08296	2.08296	2.08296
GlnS_h_lf	0.151865	0.151865	0.151865	0.151865	0.151865	0.151865	0.151865	0.151865	0.151865	0.151865	0.151565	0.151565	0.149165	0.149165	0.149165	0.149165	0.146775	0.146775	0.146775	0.146775	0.146775	0.146775	0.146775	0.146775	0.138225	0.138225	0.138225	0.138225
GlnS_m_lf	0	0	0	0	0	0	0	0	0	0	0	0	0	0	0	0	0	0	0	0	0	0	0	0	0	0	0	0
ThrS_h_lf	0.07354	0.07354	0.07354	0.07354	0.07354	0.07354	0.07354	0.07354	0.07354	0.07354	0.07354	0.07354	0.07354	0.07354	0.07354	0.07354	0.07354	0.07354	0.07354	0.07354	0.07354	0.07354	0.07354	0.07354	0.07354	0.07354	0.07354	0.07354
AsnS_c_lf	0	1.32702e-12	0	5.91578e-12	0	0	0	3.43236e-12	0	1.91371e-11	0.01416	0.01416	0	-1.83126e-12	0	3.49016e-12	0	0	0	0	0	5.8687e-12	0	2.83308e-12	0	0	0	-3.2174e-12
Tr_TPT1_lf_f	0	-7.02916e-12	0	3.98551e-11	0	4.75049e-10	0	0	0	1.72218e-11	0	-8.67937e-12	0	-1.7466e-12	0	3.99506e-11	0	0	0	4.38126e-11	0	7.31515e-12	0	1.85478e-12	0	-2.00118e-12	0	3.98442e-11
Tr_TPT1_lf_b	0.9588	0.9588	0.955143	0.955143	0.72676	0.72676	0.726773	0.726773	0.690655	0.690655	0.771803	0.771803	1.85663	1.85663	1.8593	1.8593	1.88001	1.88001	1.99615	1.99615	1.99615	1.99615	0.0555231	0.0555231	0.971906	0.971906	0.971906	0.971906
Tr_TPT2_lf_f	4.35763	6.67051	4.3558	6.66897	4.26361	6.56674	4.26361	6.56675	4.24629	6.54592	4.27277	6.55345	5.14127	7.7838	5.10958	7.71839	4.74763	6.97752	5.02717	7.29354	5.02717	7.29354	4.36979	6.68748	4.82202	7.1423	4.82202	7.1423
Tr_TPT2_lf_b	0	1.03819e-11	0	3.06483e-11	0	-3.65123e-12	0	0	0	9.41686e-12	0	-7.85073e-12	0	0	0	2.04041e-11	0	9.97089e-12	0	3.77248e-11	0	-8.07463e-12	0	7.40681e-12	0	0	0	3.06631e-11
Tr_TPT3_lf_f	0	2.31288	0	2.31317	0	2.30313	0	2.30313	0	2.29963	0	2.28068	0	2.64252	0	2.60881	0	2.22989	0	2.26637	0	2.26637	0	2.31769	0	2.32028	0	2.32028
Tr_TPT3_lf_b	0	-4.28013e-12	0	2.56741e-11	0	-2.16258e-11	0	0	0	2.00858e-11	0	3.37206e-11	0	-6.52882e-12	0	4.74033e-11	0	3.05578e-12	0	3.93859e-11	0	1.05831e-11	0	3.91665e-11	0	-6.33116e-12	0	2.53415e-11
Im_CO2_lf_b	4.9628	4.9628	4.96068	4.96068	4.97013	4.97013	4.97013	4.97013	4.99768	4.99768	5.19206	5.19206	11.0797	11.0797	11.1188	11.1188	11.5954	11.5954	11.5674	11.5674	11.5674	11.5674	11.5266	11.5266	11.5935	11.5935	11.5935	11.5935
Im_CO2_lf_f	0	-7.73248e-12	0	4.95834e-11	0	-1.91066e-12	0	1.12772e-11	0	6.03428e-12	0	-8.88743e-12	0	0	0	4.71818e-11	0	4.08384e-12	0	3.51452e-11	0	-1.03366e-11	0	3.06066e-12	0	-6.27961e-12	0	4.95477e-11

## Sheet: M_Proteins_LowLight
	Min	Max	Min	Max	Min	Max	Min	Max	Min	Max	Min	Max	Min	Max	Min	Max	Min	Max	Min	Max	Min	Max	Min	Max	Min	Max	Min	Max
Reactions / Scale	0	0	0.0001	0.0001	0.0005	0.0005	0.001	0.001	0.005	0.005	0.01	0.01	0.05	0.05	0.1	0.1	0.5	0.5	1	1	2	2	10	10	100	100	1000	1000
RBC_h_lf	7.28454	7.28454	7.28454	7.28454	7.28454	7.28454	7.28454	7.28454	7.33092	7.33092	7.33092	7.33092	7.49798	7.49798	7.74381	7.74381	9.28725	9.28725	9.83573	9.83573	9.92354	9.92354	10.0816	10.0816	10.0861	10.0861	10.0861	10.0861
SBPA_h_lf	3.11712	3.11712	3.11712	3.11712	3.11712	3.11712	3.11712	3.11712	2.88458	2.88458	2.91718	2.91718	3.11183	3.11183	3.22279	3.22279	3.97717	3.97717	4.21079	4.21079	4.24797	4.24797	4.3157	4.3157	4.31765	4.31765	4.31765	4.31765
SBPase_h_lf	3.11712	3.11712	3.11712	3.11712	3.11712	3.11712	3.11712	3.11712	2.88458	2.88458	2.91718	2.91718	3.11183	3.11183	3.22279	3.22279	3.97717	3.97717	4.21079	4.21079	4.24797	4.24797	4.3157	4.3157	4.31765	4.31765	4.31765	4.31765
STK_h_lf_f	3.11712	3.11712	3.11712	3.11712	3.11712	3.11712	3.11712	3.11712	2.88458	2.88458	2.91718	2.91718	3.11183	3.11183	3.22279	3.22279	3.97717	3.97717	4.21079	4.21079	4.24797	4.24797	4.3157	4.3157	4.31765	4.31765	4.31765	4.31765
STK_h_lf_b	0	-1.46416e-12	0	-1.13021e-12	0	1.66089e-12	0	-3.33511e-12	0	1.84919e-12	0	0	0	1.09601e-12	0	-1.66533e-12	0	0	0	1.15463e-12	0	0	0	0	0	0	0	0
FTK_h_lf_f	3.13662	3.13662	3.13662	3.13662	3.13662	3.13662	3.13662	3.13662	2.90408	2.90408	2.93668	2.93668	3.13133	3.13133	3.24229	3.24229	3.99033	3.99033	4.22827	4.22827	4.26682	4.26682	4.33455	4.33455	4.3365	4.3365	4.3365	4.3365
FTK_h_lf_b	0	-1.29485e-12	0	0	0	0	0	0	0	0	0	0	0	0	0	-2.09924e-12	0	0	0	6.71927e-13	0	0	0	0	0	0	0	2.06057e-13
GAPDH1_h_lf	18.0933	18.1703	18.1703	18.1703	18.1703	18.1703	18.1751	18.1751	18.3206	18.3206	18.2955	18.2955	19.0519	19.0519	19.7539	19.7539	23.6489	23.6489	24.7816	24.7816	25.0004	25.0004	25.3888	25.3888	25.4123	25.4123	25.4123	25.4123
STK_h_lf_f	3.11712	3.11712	3.11712	3.11712	3.11712	3.11712	3.11712	3.11712	2.88458	2.88458	2.91718	2.91718	3.11183	3.11183	3.22279	3.22279	3.97717	3.97717	4.21079	4.21079	4.24797	4.24797	4.3157	4.3157	4.31765	4.31765	4.31765	4.31765
STK_h_lf_b	0	-1.46416e-12	0	-1.13021e-12	0	1.66089e-12	0	-3.33511e-12	0	1.84919e-12	0	0	0	1.09601e-12	0	-1.66533e-12	0	0	0	1.15463e-12	0	0	0	0	0	0	0	0
FTK_h_lf_f	3.13662	3.13662	3.13662	3.13662	3.13662	3.13662	3.13662	3.13662	2.90408	2.90408	2.93668	2.93668	3.13133	3.13133	3.24229	3.24229	3.99033	3.99033	4.22827	4.22827	4.26682	4.26682	4.33455	4.33455	4.3365	4.3365	4.3365	4.3365
FTK_h_lf_b	0	-1.29485e-12	0	0	0	0	0	0	0	0	0	0	0	0	0	-2.09924e-12	0	0	0	6.71927e-13	0	0	0	0	0	0	0	2.06057e-13
Ru5PE_h_lf_f	6.25374	6.25374	6.25374	6.25374	6.25374	6.25374	6.25374	6.25374	6.5459	6.5459	6.5133	6.5133	6.53344	6.53344	6.73811	6.73811	7.9675	7.9675	8.43906	8.43906	8.51478	8.51478	8.65025	8.65025	8.65415	8.65415	8.65415	8.65415
Ru5PE_h_lf_b	0	0	0	1.83142e-12	0	5.45697e-12	0	-4.15845e-12	0	-4.17977e-12	0	0	0	1.41931e-12	0	9.72999e-12	0	3.4257e-12	0	6.89049e-12	0	0	0	9.89431e-13	0	1.16174e-12	0	1.63602e-12
R5PI_h_lf_f	3.1121	3.1121	3.1121	3.1121	3.1121	3.1121	3.1121	3.1121	2.87956	2.87956	2.91216	2.91216	3.10681	3.10681	3.21823	3.21823	3.97325	3.97325	4.20687	4.20687	4.24405	4.24405	4.31178	4.31178	4.31373	4.31373	4.31373	4.31373
R5PI_h_lf_b	0	0	0	-5.87819e-12	0	4.90754e-12	0	-5.96145e-12	0	0	0	-1.64357e-12	0	1.46416e-12	0	-6.56897e-12	0	3.46301e-12	0	1.25837e-11	0	5.54579e-12	0	1.78986e-11	0	3.05468e-10	0	7.09968e-09
Ru5PK_h_lf	9.36584	9.36584	9.36584	9.36584	9.36584	9.36584	9.36584	9.36584	9.42546	9.42546	9.42546	9.42546	9.64025	9.64025	9.95633	9.95633	11.9408	11.9408	12.6459	12.6459	12.7588	12.7588	12.962	12.962	12.9679	12.9679	12.9679	12.9679
RBO_h_lf	2.0813	2.0813	2.0813	2.0813	2.0813	2.0813	2.0813	2.0813	2.09455	2.09455	2.09455	2.09455	2.14228	2.14228	2.21252	2.21252	2.6535	2.6535	2.81021	2.81021	2.8353	2.8353	2.88045	2.88045	2.88175	2.88175	2.88175	2.88175
PGP_h_lf	2.0813	2.0813	2.0813	2.0813	2.0813	2.0813	2.0813	2.0813	2.09455	2.09455	2.09455	2.09455	2.14228	2.14228	2.21252	2.21252	2.6535	2.6535	2.81021	2.81021	2.8353	2.8353	2.88045	2.88045	2.88175	2.88175	2.88175	2.88175
GlyDH_m_lf	1.02395	1.02395	1.02395	1.02395	1.02395	1.02395	1.01915	1.01915	0.946278	0.946278	0.946278	0.946278	0.904702	0.904702	0.908629	0.908629	1.11513	1.11513	1.14196	1.14196	1.15086	1.15086	1.1665	1.1665	1.16484	1.16484	1.16484	1.16484
SGAT_p_lf	1.04591	1.04591	1.04591	1.04591	1.04591	1.04591	1.04471	1.04471	1.03146	1.03146	1.03146	1.03146	1.03897	1.03897	1.06629	1.06629	1.28328	1.28328	1.3638	1.3638	1.37703	1.37703	1.39961	1.39961	1.40026	1.40026	1.40026	1.40026
GCEAK_h_lf	1.04591	1.04591	1.04591	1.04591	1.04591	1.04591	1.04471	1.04471	1.03146	1.03146	1.03146	1.03146	1.03897	1.03897	1.06629	1.06629	1.28328	1.28328	1.3638	1.3638	1.37703	1.37703	1.39961	1.39961	1.40026	1.40026	1.40026	1.40026
FBPA_h_lf_f	3.40638	3.40638	3.40638	3.40638	3.40638	3.40638	3.40672	3.40672	3.1726	3.1726	3.20569	3.20569	3.41533	3.41533	3.52778	3.52778	4.25367	4.25367	4.48641	4.48641	4.55711	4.55711	4.62456	4.62456	4.62665	4.62665	4.62665	4.62665
FBPase_h_lf	3.40638	3.40638	3.40638	3.40638	3.40638	3.40638	3.40672	3.40672	3.1726	3.1726	3.20569	3.20569	3.41533	3.41533	3.52778	3.52778	4.25367	4.25367	4.48641	4.48641	4.55711	4.55711	4.62456	4.62456	4.62665	4.62665	4.62665	4.62665
PGI_h_lf_f	0.269761	0.269761	0.269761	0.269761	0.269761	0.269761	0.270102	0.270102	0.268521	0.268521	0.269014	0.269014	0.284	0.284	0.285481	0.285481	0.263337	0.263337	0.258141	0.258141	0.290296	0.290296	0.290015	0.290015	0.290151	0.290151	0.290151	0.290151
PGI_h_lf_b	0	0	0	-1.26105e-12	0	1.46327e-12	0	-5.67157e-13	0	1.33399e-12	0	0	0	1.72345e-12	0	0	0	4.52688e-12	0	2.76379e-12	0	9.13269e-13	0	-6.01807e-12	0	1.74083e-13	0	2.27973e-12
PGM_h_lf_f	0.269761	0.269761	0.269761	0.269761	0.269761	0.269761	0.270102	0.270102	0.268521	0.268521	0.269014	0.269014	0.284	0.284	0.285481	0.285481	0.263337	0.263337	0.258141	0.258141	0.290296	0.290296	0.290015	0.290015	0.290151	0.290151	0.290151	0.290151
PGM_h_lf_b	0	0	0	0	0	2.02716e-12	0	-1.66933e-12	0	-5.0171e-13	0	2.04126e-12	0	6.04389e-12	0	-1.73933e-12	0	1.05819e-11	0	-2.27918e-12	0	1.30597e-11	0	-3.13399e-12	0	2.68646e-12	0	1.21798e-11
AGPase_h_lf	0.269761	0.269761	0.269761	0.269761	0.269761	0.269761	0.270102	0.270102	0.268521	0.268521	0.269014	0.269014	0.284	0.284	0.285481	0.285481	0.263337	0.263337	0.258141	0.258141	0.290296	0.290296	0.290015	0.290015	0.290151	0.290151	0.290151	0.290151
FBPA_c_lf_f	1.25607	1.25607	1.25607	1.25607	1.25607	1.25607	1.25747	1.25747	1.76462	1.76462	1.68262	1.68262	1.37693	1.37693	1.36494	1.36494	1.08092	1.08092	1.15019	1.15019	1.11563	1.11563	1.11403	1.11403	1.11454	1.11454	1.11454	1.11454
FBPA_c_lf_b	0	-1.36979e-12	0	5.95302e-13	0	0	0	-3.07236e-12	0	0	0	0	0	1.17841e-11	0	-8.79297e-13	0	4.66576e-12	0	0	0	0	0	0	0	0	0	2.29869e-12
FBPase_c_lf	1.25607	1.25607	1.25607	1.25607	1.25607	1.25607	1.25747	1.25747	1.76462	1.76462	1.68262	1.68262	1.37693	1.37693	1.92264	1.92264	1.60761	1.60761	1.667	1.667	1.69353	1.69353	1.6914	1.6914	1.69217	1.69217	1.69217	1.69217
PGI_c_lf_f	1.24349	1.24349	1.24349	1.24349	1.24349	1.24349	1.24399	1.24399	1.26548	1.26548	1.18255	1.18255	0.841857	0.841857	0.8274	0.8274	0.512311	0.512311	0.502437	0.502437	0.563533	0.563533	0.562999	0.562999	0.563256	0.563256	0.563256	0.563256
PGI_c_lf_b	0	0	0	-1.01128e-12	0	0	0	-3.48489e-12	0	0	0	0	0	5.34173e-12	0	4.95648e-12	0	6.21259e-12	0	3.60856e-12	0	7.75935e-13	0	7.504e-13	0	1.95644e-12	0	4.46643e-12
PGM_c_lf_f	0.524516	0.524516	0.524516	0.524516	0.524516	0.524516	0.525163	0.525163	0.522161	0.522161	0.523096	0.523096	0.551569	0.551569	0.554384	0.554384	0.512311	0.512311	0.502437	0.502437	0.563533	0.563533	0.562999	0.562999	0.563256	0.563256	0.563256	0.563256
PGM_c_lf_b	0	0	0	0	0	4.49829e-12	0	-5.46196e-12	0	2.45048e-12	0	-1.24223e-12	0	6.12266e-12	0	-6.29319e-12	0	1.02416e-11	0	-9.51128e-12	0	1.68199e-12	0	2.79687e-12	0	6.51179e-12	0	1.32039e-11
UGPase_c_lf_f	0.524516	0.524516	0.524516	0.524516	0.524516	0.524516	0.525163	0.525163	0.522161	0.522161	0.523096	0.523096	0.551569	0.551569	0.554384	0.554384	0.512311	0.512311	0.502437	0.502437	0.563533	0.563533	0.562999	0.562999	0.563256	0.563256	0.563256	0.563256
UGPase_c_lf_b	0	0	0	-3.54416e-12	0	3.12461e-12	0	-6.6791e-13	0	-1.96663e-11	0	0	0	2.01583e-12	0	-3.17801e-12	0	8.54905e-12	0	7.65077e-12	0	6.6791e-12	0	2.75002e-12	0	5.40534e-12	0	5.65703e-12
S6PS_c_lf	0.501495	0.501495	0.501495	0.501495	0.501495	0.501495	0.502142	0.502142	0.49914	0.49914	0.500075	0.500075	0.535071	0.535071	0.537535	0.537535	0.568612	0.568612	0.647756	0.647756	0.552093	0.552093	0.551029	0.551029	0.551286	0.551286	0.551286	0.551286
Enol_c_lf_b	2.15228	2.15228	2.15228	2.15228	2.15228	2.15228	2.1503	2.1503	2.01576	2.01576	2.02786	2.02786	1.64103	1.64103	1.38883	1.38883	0.204169	0.204169	0	-1.14128e-11	0	0	0	0	0	0	0	5.88489e-12
Enol_c_lf_f	0	0	0	-1.2201e-12	0	-2.2483e-12	0	2.20535e-12	0	0	0	-6.9722e-13	0	-1.00138e-11	0	-2.1485e-12	0	6.19749e-12	0	0	0	0	0	0	0	1.364e-11	0	4.61252e-12
PyrK_c_lf	1.94705	1.94705	1.94705	1.94705	1.94705	1.94705	1.94507	1.94507	1.81053	1.81053	1.82263	1.82263	1.43552	1.43552	1.18653	1.18653	0	1.52728e-12	0	0	0	0	0	0	0	1.81077e-13	0	0
PyrDH1_m_lf	0	0	0	0	0	0	0	0	0	0	0	0	0	0	0	0	0.216411	0.216411	0.323972	0.323972	0.326838	0.326838	0.33516	0.33516	0.331878	0.331878	0.331878	0.331878
CitS_m_lf	0	0	0	0	0	0	0	0	0	0	0	0	0	0	0	0	0.216411	0.216411	0.323972	0.323972	0.326838	0.326838	0.33516	0.33516	0.331878	0.331878	0.331878	0.331878
cACNDHA_m_lf	0	0	0	-1.7612e-12	0	3.33433e-12	0	0	0	2.83805e-12	0	0	0	0	0	0	0	0	0	0	0	0	0	0	0	3.0401e-14	0	0
iCitDHNAD_m_lf	0	0	0	0	0	0	0	0	0	0	0	0	0	0	0	0	0	0	0	0	0	0	0	0	0	0	0	1.5099e-14
iCitDHNAD_c_lf	0	0.819236	0.531662	0.531662	0.531662	0.531662	0.535322	0.535322	0	0	0	0	0	0	0	0	0	0	0	0	0	0	0	0	0	0	0	0
iCitDHNADP_c_lf	0	0.819236	0.287575	0.287575	0.287575	0.287575	0.269135	0.269135	0	0	0	0	0	0	0	0	0	0	0	0	0	0	0	0	0	0	0	0
iCitDHNADP_h_lf	0	0	0	0	0	0	0	0	0	0	0	0	0	0	0	0	0	0	0	0	0	0	0	0	0	0	0	0
iCitDHNADP_m_lf	0	0	0	0	0	0	0	0	0	0	0	0	0	0	0	0	0	0	0	0	0	0	0	0	0	0	0	0
MalDH1_m_lf_f	0.248902	0.610748	0.610548	0.610548	0.610548	0.610548	0.587703	0.587703	0	5.11988e-11	0	-1.87461e-12	0	0	0	0	0	8.6875e-12	0	9.91878e-12	0	1.54862e-11	0	0	0	0	0	9.94493e-12
MalDH1_m_lf_b	0	-2.96996e-12	0	9.18283e-13	0	0	0	-3.51796e-12	0.140779	0.140779	0.361692	0.361692	0.90446	0.90446	0.908629	0.908629	1.3313	1.3313	1.46593	1.46593	1.4777	1.4777	1.50166	1.50166	1.49672	1.49672	1.49672	1.49672
PEPC2_c_lf_b	0.205236	0.205236	0.205236	0.205236	0.205236	0.205236	0.205236	0.205236	0.205236	0.205236	0.205236	0.205236	0.205503	0.205503	0.202303	0.202303	0.204169	0.204169	0	0	0	0	0	0	0	1.65201e-13	0	0
PEPC2_c_lf_f	0	-8.34888e-13	0	0	0	2.24838e-12	0	-4.72067e-13	0	0	0	8.19098e-12	0	9.45771e-13	0	0	0	0	0	0	0	0	0	0	0	0	0	0
AlaTA_m_lf_f	0	-1.29069e-12	0	0	0	3.38388e-12	0	0	0	1.06815e-11	0	-2.33946e-12	0	0	0	0	0	8.86843e-12	0	1.08085e-11	0	0	0	0	0	0	0	5.96024e-12
AlaTA_m_lf_b	0	0.361846	0.0001	0.0001	0.0001	0.0001	0.00016	0.00016	0	-1.55587e-12	0	-5.82734e-12	0	0	0	0	0	1.22623e-11	0.0002415	0.0002415	0.0002415	0.0002415	0	0	0	6.36967e-12	-1.62414e-12	1.04207e-11
AspAT_c_lf_f	0	-1.62714e-12	0	0	0	1.50394e-12	0	8.40994e-13	0.0934805	0.0934805	0.0936905	0.0936905	0.0887905	0.0887905	0	1.7852e-12	0	1.68261e-12	0	1.61053e-12	0	5.70108e-13	0	0	0	0	0	8.56995e-13
AspAT_c_lf_b	0	0.361846	0	1.59618e-09	0	4.37654e-10	0	-2.25583e-11	0	0	0	0	0	2.96681e-12	0	-1.78398e-12	0	8.48779e-13	0	7.25645e-13	0	4.98166e-13	0	0	0	0	0	0
AspAT_m_lf_f	0.248902	0.610748	0.248902	0.248902	0.248902	0.248902	0.245302	0.245302	0.0822625	0.0822625	0.0820525	0.0820525	0	0	0	0	0	1.47006e-11	0	1.68801e-11	0	0	0	3.13129e-12	0	3.64041e-12	-4.4017e-12	0
AspAT_m_lf_b	0	-1.03029e-12	0	-1.91442e-12	0	3.20858e-12	0	1.93342e-12	0	3.33331e-12	0	0	0	0	0	2.81287e-11	0	0	0	0	0	0	0	0	0	0	0	9.41589e-12
AspAT_h_lf_f	0.090085	0.090085	0.090085	0.090085	0.090085	0.090085	0.090085	0.090085	0.090085	0.090085	0.090085	0.090085	0.070989	0.070989	0.056286	0.056286	0.056286	0.056286	0.056286	0.056286	0.056286	0.056286	0.056286	0.056286	0.056286	0.056286	0.056286	0.056286
AspAT_h_lf_b	0	0	0	0	0	-4.42782e-12	0	-1.45479e-12	0	1.87707e-11	0	2.11901e-12	0	-3.68741e-12	0	0	0	7.32989e-12	0	3.77158e-12	0	3.46849e-12	0	1.81742e-12	0	1.28725e-12	0	4.12947e-12
AspAT_p_lf_f	0	0	0	8.04899e-13	0	0	0	-4.0908e-12	0	-4.52018e-12	0	0	0	0	0.0863905	0.0863905	0.0877905	0.0877905	0.0877905	0.0877905	0.0877905	0.0877905	0.088003	0.088003	0.0841426	0.0841426	0.0841426	0.0841426
AspAT_p_lf_b	0	0.186258	0	3.65428e-08	0	1.29443e-09	0	5.06131e-10	0	0	0	4.62567e-12	0	0	0	0	0	5.61148e-12	0	2.40299e-12	0	2.046e-13	0	1.90088e-12	0	1.74973e-12	0	0
GluSNADP_h_lf_f	0	-1.38347e-11	0	-5.43012e-12	0	8.7388e-12	0	0	0	0	0	0	0.050857	0.109714	0.051257	0.0905645	0.042762	0.0814195	0.047082	0.0857395	0.048457	0.0871145	0.048457	0.0871145	0.048457	0.0871145	0.048457	0.0871145
GluSNADP_h_lf_b	0	1.71199e-12	0	-7.79585e-12	0	6.64391e-12	0	-2.09832e-12	0	1.12046e-12	0	0	0	8.19837e-13	0	-1.40102e-12	0	5.44599e-12	0	4.42715e-12	0	6.04149e-12	0	0	0	3.7501e-12	0	6.54668e-12
GluDH3NADP_c_lf_b	0.123924	0.48577	0.124024	0.124024	0.124024	0.124024	0.125284	0.125284	0.0933805	0.0933805	0.0933805	0.0933805	0.167654	0.167654	0.274792	0.274792	0.903859	0.903859	1.09322	1.09322	1.12823	1.12823	1.19137	1.19137	1.19144	1.19144	1.19144	1.19144
GluDH3NADP_c_lf_f	0	0	0	1.38911e-12	0	0	0	2.22755e-12	0	0	0	4.38571e-12	0	5.02259e-12	0	0	0	2.1122e-11	0	1.52549e-11	0	2.46962e-11	0	0	0	5.04274e-10	0	1.86067e-08
GluSNAD_h_lf	0	2.20873e-12	0	0	0	0	0	2.84928e-12	0.000953	0.000953	0.000953	0.000953	0	0.058857	0	0.0393075	0	0.0386575	0	0.0386575	0	0.0386575	0	0.0386575	0	0.0386575	0	0.0386575
GluSFd_h_lf	0.13668	0.13668	0.13668	0.13668	0.13668	0.13668	0.13428	0.13428	0.133327	0.133327	0.133327	0.133327	0	3.95983e-11	0	3.38222e-12	0	3.62875e-12	0	1.10011e-12	0	1.26421e-12	0	0	0	0	0	0
GluDH1NAD_m_lf	0	0	0	8.34e-13	0	4.06189e-12	0	-3.40339e-12	0.0384681	0.0384681	0.0386781	0.0386781	0.0002415	0.0002415	0	-7.51754e-12	0.0002415	0.0002415	0	7.05436e-12	0	0	0	2.31437e-12	0	5.69369e-13	0	1.9611e-12
GluDH1NADP_m_lf_f	0	8.23897e-13	0	0	0	3.64957e-12	0	0	0	0	0	0	0	2.00185e-12	0	-1.3797e-12	0	0	0	3.31842e-13	0	0	0	0	0	0	0	1.31676e-13
GluDH1NADP_m_lf_b	0	0.361846	0.0001	0.0001	0.0001	0.0001	0.00016	0.00016	0.0001	9.99999e-05	0.00031	0.00031	0.0002415	0.0002415	0	1.92903e-11	0.0002415	0.0002415	0.0002415	0.0002415	0.0002415	0.0002415	0	-4.69698e-13	0	0	0	0
GluSeADH_c_lf	0	0	0	0	0	0	0	0	0	0	0	2.88441e-12	0	6.32363e-13	0	0	0	0	6.85e-05	6.85e-05	6.85e-05	6.85e-05	0.00031	0.00031	0.000166	0.000166	0.000166	0.000166
GluSeADH_h_lf	0	0	0	0	0	0	0	0	0	0	0	3.76588e-12	0	6.65067e-12	0	1.11527e-12	6.85e-05	6.85e-05	0	1.09521e-12	0	8.61253e-13	0	0	0	0	0	1.32425e-12
GluSeADH_m_lf	7.90602	7.90652	7.90602	7.90602	7.90602	7.90602	7.76339	7.76339	2.24727	2.24727	1.69446	1.69446	0.0002415	0.0002415	0.0002415	0.0002415	0.0002415	0.0002415	0.0002415	0.0002415	0.0002415	0.0002415	0.0002415	0.0002415	0.0002415	0.0002415	0.0002415	0.0002415
GlnS_c_lf	1.03681	1.03681	1.03681	1.03681	1.03681	1.03681	1.03321	1.03321	0.953714	0.953714	0.953714	0.953714	0.902623	0.902623	0.819008	0.819008	0.406238	0.406238	0.239626	0.239626	0.21214	0.21214	0.1644	0.1644	0.162672	0.162672	0.162672	0.162672
GlnS_h_lf	0.151565	0.151565	0.151565	0.151565	0.151565	0.151565	0.149165	0.149165	0.149165	0.149165	0.149165	0.149165	0.121749	0.121749	0.102153	0.102153	0.092358	0.092358	0.096678	0.096678	0.098053	0.098053	0.098053	0.098053	0.098053	0.098053	0.098053	0.098053
GlnS_m_lf	0	0	0	0	0	0	0	0	0	0	0	0	0	0	0	0	0	0	0	0	0	0	0	0	0	0	0	0
ThrS_h_lf	0.07354	0.07354	0.07354	0.07354	0.07354	0.07354	0.07354	0.07354	0.07354	0.07354	0.07354	0.07354	0.058489	0.058489	0.0442325	0.0442325	0.0442325	0.0442325	0.0442325	0.0442325	0.0442325	0.0442325	0.0442325	0.0442325	0.0442325	0.0442325	0.0442325	0.0442325
AsnS_c_lf	0	0	0	0	0	0	0	8.63703e-13	0	0	0	0	0	0	0	0	0.01105	0.01105	0.01105	0.01105	0.01105	0.01105	0.01105	0.01105	0.01105	0.01105	0.01105	0.01105
Tr_TPT1_lf_f	2.42811	2.42811	2.42811	2.42811	2.42811	2.42811	2.42733	2.42733	2.24098	2.24098	2.27818	2.27818	1.52686	1.52686	1.10647	1.10647	0	7.50965e-12	0	2.55661e-11	0	4.99963e-12	0	0	0	2.08397e-12	0	3.9456e-12
Tr_TPT1_lf_b	0	5.45297e-12	0	5.22249e-13	0	2.17202e-12	0	0	0	-4.72511e-13	0	0	0	0	0	-1.36313e-11	0.83198	0.83198	0.859732	0.859732	0.893341	0.893341	0.946804	0.946804	0.959317	0.959317	0.959317	0.959317
Tr_TPT2_lf_f	0.735788	1.99186	0.735788	1.99186	0.735788	1.99186	0.73611	1.99358	1.5394	3.30401	1.4323	3.11493	1.4911	2.86803	1.6473	3.01223	2.11707	3.198	2.00993	3.16012	2.00897	3.12459	2.06083	3.17486	2.07386	3.1884	2.07386	3.1884
Tr_TPT2_lf_b	0	0	0	0	0	2.38496e-12	0	0	0	2.36478e-12	0	-1.20037e-12	0	0	0	-6.5568e-12	0	6.57988e-12	0	6.78405e-12	0	1.19904e-12	0	4.60576e-12	0	0	0	5.45478e-12
Tr_TPT3_lf_f	0	1.25607	0	1.25607	0	1.25607	0	1.25747	0	1.76462	0	1.68262	0	1.37693	0	1.36494	0	1.08092	0	1.15019	0	1.11563	0	1.11403	0	1.11454	0	1.11454
Tr_TPT3_lf_b	0	0	0	-1.36995e-12	0	1.26854e-12	0	5.05795e-12	0	0	0	-1.03473e-12	0	0	0	1.13012e-11	0	7.22484e-12	0	7.43161e-12	0	6.37179e-12	0	0	0	6.65629e-12	0	4.85967e-12
Im_CO2_lf_b	3.94415	3.94415	3.94415	3.94415	3.94415	3.94415	3.98728	3.98728	5.74087	5.74087	5.83867	5.83867	6.49887	6.49887	6.76281	6.76281	8.16736	8.16736	8.37295	8.37295	8.44763	8.44763	8.5817	8.5817	8.59119	8.59119	8.59119	8.59119
Im_CO2_lf_f	0	-1.27542e-12	0	-2.75868e-12	0	2.79243e-12	0	0	0	0	0	0	0	2.51443e-12	0	0	0	0	0	2.12808e-12	0	0	0	-5.7554e-12	0	0	0	4.76412e-12

## Sheet: M_Proteins_HighLight
	Min	Max	Min	Max	Min	Max	Min	Max	Min	Max	Min	Max	Min	Max	Min	Max	Min	Max	Min	Max	Min	Max	Min	Max	Min	Max	Min	Max
Reactions / Scale	0	0	0.0001	0.0001	0.0005	0.0005	0.001	0.001	0.005	0.005	0.01	0.01	0.05	0.05	0.1	0.1	0.5	0.5	1	1	2	2	10	10	100	100	1000	1000
RBC_h_lf	14.1734	14.1734	14.1738	14.1738	14.2471	14.2471	14.2454	14.2454	13.8276	13.8276	14.1069	14.1069	14.0621	14.0621	14.1384	14.1384	15.3365	15.3365	15.339	15.339	15.9922	15.9922	16.6113	16.6113	16.6113	16.6113	16.6113	16.6113
SBPA_h_lf	6.77375	6.77375	6.77394	6.77394	6.809	6.809	6.80818	6.80818	6.43626	6.43626	6.57527	6.57527	6.72051	6.72051	6.75702	6.75702	7.33177	7.33177	7.33296	7.33296	7.64538	7.64538	7.94144	7.94144	7.94144	7.94144	7.94144	7.94144
SBPase_h_lf	6.77375	6.77375	6.77394	6.77394	6.809	6.809	6.80818	6.80818	6.43626	6.43626	6.57527	6.57527	6.72051	6.72051	6.75702	6.75702	7.33177	7.33177	7.33296	7.33296	7.64538	7.64538	7.94144	7.94144	7.94144	7.94144	7.94144	7.94144
STK_h_lf_f	6.77375	6.77375	6.77394	6.77394	6.809	6.809	6.80818	6.80818	6.43626	6.43626	6.57527	6.57527	6.72051	6.72051	6.75702	6.75702	7.33177	7.33177	7.33296	7.33296	7.64538	7.64538	7.94144	7.94144	7.94144	7.94144	7.94144	7.94144
STK_h_lf_b	0	-8.3169e-12	0	-1.48059e-12	0	3.14859e-12	0	2.13909e-11	0	1.9007e-11	0	1.06848e-12	0	2.07212e-12	0	0	0	0	0	-4.75264e-12	0	0	0	0	0	0	0	0
FTK_h_lf_f	6.79325	6.79325	6.79344	6.79344	6.8285	6.8285	6.82768	6.82768	6.45576	6.45576	6.59477	6.59477	6.74001	6.74001	6.77652	6.77652	7.34492	7.34492	7.34612	7.34612	7.65854	7.65854	7.95459	7.95459	7.95459	7.95459	7.95459	7.95459
FTK_h_lf_b	0	-1.16075e-11	0	2.60797e-12	0	-4.40786e-12	0	0	0	5.65565e-12	0	0	0	5.35669e-12	0	0	0	-4.50978e-12	0	-4.40184e-12	0	-2.09966e-12	0	0	0	0	0	-1.44773e-13
GAPDH1_h_lf	40.9211	40.9981	40.9984	40.9984	41.0596	41.0596	41.0585	41.0585	40.6903	40.6903	40.9252	40.9252	41.0398	41.0398	41.2718	41.2718	44.8698	44.8698	44.8771	44.8771	46.365	46.365	48.2197	48.2197	48.2197	48.2197	48.2197	48.2197
STK_h_lf_f	6.77375	6.77375	6.77394	6.77394	6.809	6.809	6.80818	6.80818	6.43626	6.43626	6.57527	6.57527	6.72051	6.72051	6.75702	6.75702	7.33177	7.33177	7.33296	7.33296	7.64538	7.64538	7.94144	7.94144	7.94144	7.94144	7.94144	7.94144
STK_h_lf_b	0	-8.3169e-12	0	-1.48059e-12	0	3.14859e-12	0	2.13909e-11	0	1.9007e-11	0	1.06848e-12	0	2.07212e-12	0	0	0	0	0	-4.75264e-12	0	0	0	0	0	0	0	0
FTK_h_lf_f	6.79325	6.79325	6.79344	6.79344	6.8285	6.8285	6.82768	6.82768	6.45576	6.45576	6.59477	6.59477	6.74001	6.74001	6.77652	6.77652	7.34492	7.34492	7.34612	7.34612	7.65854	7.65854	7.95459	7.95459	7.95459	7.95459	7.95459	7.95459
FTK_h_lf_b	0	-1.16075e-11	0	2.60797e-12	0	-4.40786e-12	0	0	0	5.65565e-12	0	0	0	5.35669e-12	0	0	0	-4.50978e-12	0	-4.40184e-12	0	-2.09966e-12	0	0	0	0	0	-1.44773e-13
Ru5PE_h_lf_f	13.567	13.567	13.5674	13.5674	13.6375	13.6375	13.6359	13.6359	13.4084	13.4084	13.67	13.67	13.4605	13.4605	13.5335	13.5335	14.6767	14.6767	14.6791	14.6791	15.3039	15.3039	15.896	15.896	15.896	15.896	15.896	15.896
Ru5PE_h_lf_b	0	-1.30349e-11	0	-1.05373e-11	0	-2.28333e-11	0	7.43583e-12	0	1.04361e-11	0	0	0	2.14015e-11	0	0	0	-2.03215e-12	0	-3.0731e-12	0	4.09983e-12	0	0	0	0	0	-2.78177e-12
R5PI_h_lf_f	6.76874	6.76874	6.76893	6.76893	6.80398	6.80398	6.80316	6.80316	6.43125	6.43125	6.57026	6.57026	6.71549	6.71549	6.75201	6.75201	7.32785	7.32785	7.32904	7.32904	7.64146	7.64146	7.93752	7.93752	7.93752	7.93752	7.93752	7.93752
R5PI_h_lf_b	0	-7.10543e-12	0	-5.23759e-12	0	-8.21032e-12	0	6.79456e-12	0	9.77263e-12	0	-5.78382e-12	0	2.29718e-11	0	0	0	-4.66205e-12	0	-8.61711e-12	0	5.71472e-11	0	-3.35998e-11	0	-1.97165e-10	0	9.51369e-09
Ru5PK_h_lf	20.3357	20.3357	20.3363	20.3363	20.4415	20.4415	20.439	20.439	19.8397	19.8397	20.2403	20.2403	20.176	20.176	20.2855	20.2855	22.0045	22.0045	22.0081	22.0081	22.9454	22.9454	23.8335	23.8335	23.8335	23.8335	23.8335	23.8335
RBO_h_lf	6.16235	6.16235	6.16252	6.16252	6.19439	6.19439	6.19364	6.19364	6.01202	6.01202	6.13342	6.13342	6.11394	6.11394	6.14714	6.14714	6.66804	6.66804	6.66913	6.66913	6.95315	6.95315	7.22229	7.22229	7.22229	7.22229	7.22229	7.22229
PGP_h_lf	6.16235	6.16235	6.16252	6.16252	6.19439	6.19439	6.19364	6.19364	6.01202	6.01202	6.13342	6.13342	6.11394	6.11394	6.14714	6.14714	6.66804	6.66804	6.66913	6.66913	6.95315	6.95315	7.22229	7.22229	7.22229	7.22229	7.22229	7.22229
GlyDH_m_lf	3.06447	3.06447	3.06456	3.06456	3.0805	3.0805	3.08012	3.08012	2.93173	2.93173	2.96572	2.96572	2.94343	2.94343	2.93687	2.93687	3.06668	3.06668	3.06694	3.06694	3.20733	3.20733	3.26355	3.26355	3.26355	3.26355	3.26355	3.26355
SGAT_p_lf	3.08644	3.08644	3.08652	3.08652	3.10246	3.10246	3.10208	3.10208	2.99688	2.99688	3.0509	3.0509	3.0372	3.0372	3.04901	3.04901	3.28973	3.28973	3.2911	3.2911	3.43311	3.43311	3.56768	3.56768	3.56768	3.56768	3.56768	3.56768
GCEAK_h_lf	3.08644	3.08644	3.08652	3.08652	3.10246	3.10246	3.10208	3.10208	2.99688	2.99688	3.0509	3.0509	3.0372	3.0372	3.04901	3.04901	3.28973	3.28973	3.2911	3.2911	3.43311	3.43311	3.56768	3.56768	3.56768	3.56768	3.56768	3.56768
FBPA_h_lf_f	6.99599	6.99599	6.99614	6.99614	7.02669	7.02669	7.02608	7.02608	6.67939	6.67939	6.8052	6.8052	6.97372	6.97372	7.00955	7.00955	7.72547	7.72547	7.72677	7.72677	8.02361	8.02361	8.31628	8.31628	8.31628	8.31628	8.31628	8.31628
FBPase_h_lf	6.99599	6.99599	6.99614	6.99614	7.02669	7.02669	7.02608	7.02608	6.67939	6.67939	6.8052	6.8052	6.97372	6.97372	7.00955	7.00955	7.72547	7.72547	7.72677	7.72677	8.02361	8.02361	8.31628	8.31628	8.31628	8.31628	8.31628	8.31628
PGI_h_lf_f	0.202741	0.202741	0.202693	0.202693	0.198193	0.198193	0.198408	0.198408	0.223629	0.223629	0.210428	0.210428	0.233715	0.233715	0.233025	0.233025	0.380544	0.380544	0.38065	0.38065	0.365078	0.365078	0.361694	0.361694	0.361694	0.361694	0.361694	0.361694
PGI_h_lf_b	0	-5.09356e-12	0	-6.00769e-12	0	-6.66001e-12	0	-1.5446e-12	0	-4.4498e-12	0	-7.19574e-12	0	-3.16727e-12	0	-3.19361e-12	0	0	0	-3.85919e-12	0	0	0	2.61902e-13	0	-2.59326e-12	0	-4.77646e-12
PGM_h_lf_f	0.202741	0.202741	0.202693	0.202693	0.198193	0.198193	0.198408	0.198408	0.223629	0.223629	0.210428	0.210428	0.233715	0.233715	0.233025	0.233025	0.380544	0.380544	0.38065	0.38065	0.365078	0.365078	0.361694	0.361694	0.361694	0.361694	0.361694	0.361694
PGM_h_lf_b	0	3.99047e-12	0	-8.24149e-12	0	-6.24306e-13	0	-5.72237e-13	0	9.69835e-13	0	5.39646e-12	0	7.54141e-12	0	-6.26998e-13	0	-2.93676e-12	0	7.98506e-12	0	-3.31382e-11	0	2.24554e-12	0	-8.53301e-12	0	-5.47579e-12
AGPase_h_lf	0.202741	0.202741	0.202693	0.202693	0.198193	0.198193	0.198408	0.198408	0.223629	0.223629	0.210428	0.210428	0.233715	0.233715	0.233025	0.233025	0.380544	0.380544	0.38065	0.38065	0.365078	0.365078	0.361694	0.361694	0.361694	0.361694	0.361694	0.361694
FBPA_c_lf_f	2.31288	2.31288	2.31299	2.31299	2.30354	2.30354	2.30297	2.30297	2.71873	2.71873	2.64986	2.64986	2.24447	2.24447	2.29308	2.29308	2.3724	2.3724	2.372	2.372	2.27545	2.27545	2.25447	2.25447	2.25447	2.25447	2.25447	2.25447
FBPA_c_lf_b	0	-3.86091e-12	0	-8.16861e-12	0	0	0	-2.1127e-11	0	8.01177e-12	0	0	0	8.70326e-12	0	0	0	-3.84902e-11	0	-9.09556e-12	0	7.87226e-12	0	0	0	-1.54155e-12	0	-1.54854e-12
FBPase_c_lf	2.31288	2.31288	2.31299	2.31299	2.30354	2.30354	2.30297	2.30297	2.71873	2.71873	2.64986	2.64986	2.24447	2.24447	3.03075	3.03075	3.58015	3.58015	3.57954	3.57954	3.43472	3.43472	3.40325	3.40325	3.40325	3.40325	3.40325	3.40325
PGI_c_lf_f	1.21971	1.21971	1.22057	1.22057	1.23378	1.23378	1.22975	1.22975	1.22162	1.22162	1.1643	1.1643	0.736487	0.736487	0.734347	0.734347	1.19219	1.19219	1.19199	1.19199	1.14371	1.14371	1.13322	1.13322	1.13322	1.13322	1.13322	1.13322
PGI_c_lf_b	0	-1.14686e-12	0	-9.81948e-12	0	6.89671e-12	0	2.03793e-12	0	1.19098e-11	0	0	0	6.27776e-12	0	2.94131e-12	0	-2.76912e-12	0	1.37246e-12	0	5.72631e-12	0	1.58917e-12	0	-2.7552e-10	0	-4.13314e-12
PGM_c_lf_f	0.640466	0.640466	0.640317	0.640317	0.626369	0.626369	0.627035	0.627035	0.70522	0.70522	0.664298	0.664298	0.736487	0.736487	0.734347	0.734347	1.19219	1.19219	1.19199	1.19199	1.14371	1.14371	1.13322	1.13322	1.13322	1.13322	1.13322	1.13322
PGM_c_lf_b	0	2.16904e-12	0	-7.29339e-12	0	9.82214e-13	0	0	0	1.04233e-11	0	4.78673e-12	0	3.21976e-12	0	0	0	-4.35785e-12	0	-6.22036e-12	0	1.05871e-12	0	4.9738e-13	0	-3.39706e-12	0	1.59832e-11
UGPase_c_lf_f	0.640466	0.640466	0.640317	0.640317	0.626369	0.626369	0.627035	0.627035	0.70522	0.70522	0.664298	0.664298	0.736487	0.736487	0.734347	0.734347	1.19219	1.19219	1.19199	1.19199	1.14371	1.14371	1.13322	1.13322	1.13322	1.13322	1.13322	1.13322
UGPase_c_lf_b	0	-9.40803e-13	0	-2.90357e-12	0	-1.46619e-11	0	5.88152e-12	0	3.31801e-12	0	1.43408e-12	0	3.24207e-12	0	4.43656e-12	0	3.93485e-12	0	-8.81206e-12	0	1.02165e-11	0	-1.18039e-12	0	1.14544e-11	0	5.23337e-12
S6PS_c_lf	1.47933	1.47933	1.47926	1.47926	1.4747	1.4747	1.47503	1.47503	1.49711	1.49711	1.48555	1.48555	1.50798	1.50798	1.55873	1.55873	1.18022	1.18022	1.18002	1.18002	1.13174	1.13174	1.12125	1.12125	1.12125	1.12125	1.12125	1.12125
Enol_c_lf_b	1.27903	1.27903	1.27997	1.27997	1.43797	1.43797	1.43391	1.43391	0.547763	0.547763	1.14277	1.14277	0.865814	0.865814	0.746768	0.746768	0	0	0	0	0	2.5851e-12	0	4.95745e-12	0	0	0	7.2227e-12
Enol_c_lf_f	0	-7.74447e-12	0	6.80545e-12	0	1.63374e-11	0	-6.84119e-13	0	0	0	1.27942e-12	0	9.5346e-12	0	6.79456e-13	0	0	0	-4.20432e-12	0	7.24623e-12	0	5.94004e-12	-3.2685e-13	0	0	0
PyrK_c_lf	0	-4.77574e-12	0	-2.80757e-12	0	0	0	3.82272e-12	0	0	0	0	0	9.44864e-13	0	0	0	0	0	0	0	0	0	0	0	0	0	4.28336e-14
PyrDH1_m_lf	0	0	0	1.35004e-12	0	0	0	0	0	0	0	0	0	0	0	0	0	0	0	0	0	0	0	3.09086e-13	0	0	0	0
CitS_m_lf	0	0	0	1.35004e-12	0	0	0	0	0	0	0	0	0	0	0	0	0	0	0	0	0	0	0	3.09086e-13	0	0	0	0
cACNDHA_m_lf	0	-1.64873e-11	0	-1.31628e-11	0	2.89146e-12	0	3.86482e-11	0.0627646	0.0627646	0	0	0	0	0	0	0	0	0	0	0	0	0	0	0	8.26006e-14	0	0
iCitDHNAD_m_lf	0	0	0	0	0	0	0	0	0	0	0	0	0	0	0	0	0	0	0	0	0	0	0	0	0	0	0	0
iCitDHNAD_c_lf	0	2.38454	0	-3.08813e-07	0	-2.30162e-09	0	-2.89557e-09	0	1.35739e-10	0	0	0	0	0	0	0	0	0	0	0	0	0	0	0	8.61533e-13	0	0
iCitDHNADP_c_lf	0.556937	2.94148	2.94141	2.94141	2.9293	2.9293	2.92958	2.92958	0.0627646	0.0627646	0	0	0	0	0	0	0	0	0	0	0	0	0	0	0	0	0	0
iCitDHNADP_h_lf	0	0	0	0	0	0	0	0	0	0	0	0	0	0	0	0	0	0	0	0	0	0	0	0	0	0	0	0
iCitDHNADP_m_lf	0	0	0	0	0	0	0	0	0	0	0	0	0	0	0	0	0	0	0	0	0	0	0	0	0	0	0	0
MalDH1_m_lf_f	0.337378	0.337378	0.337378	0.337378	0.0495715	0.0495715	0.0489117	0.0489117	0	1.61333e-11	0	-2.54907e-12	0	1.05478e-11	0	6.2812e-12	0	-5.3717e-12	0	0	0	1.34808e-11	0	2.31326e-12	0	-2.23332e-11	0	5.36798e-12
MalDH1_m_lf_b	0	-1.77199e-12	0	-2.42152e-11	0	-6.90908e-12	0	6.43813e-12	0.942437	0.942437	1.90753	1.90753	1.4459	1.4459	2.93662	2.93662	3.06668	3.06668	3.06694	3.06694	3.20733	3.20733	3.26355	3.26355	3.26355	3.26355	3.26355	3.26355
PEPC2_c_lf_b	1.27903	1.27903	1.27997	1.27997	1.43797	1.43797	1.43391	1.43391	0.547763	0.547763	1.14277	1.14277	0.865814	0.865814	0.746768	0.746768	0	0	0	0	0	0	0	2.89102e-13	0	3.88134e-13	0	0
PEPC2_c_lf_f	0	-1.83453e-12	0	-4.70957e-12	0	-3.08931e-12	0	2.39051e-11	0	9.41711e-12	0	0	0	1.77336e-12	0	0	0	0	0	-1.21501e-13	0	0	0	0	0	0	0	0
AlaTA_m_lf_f	0	-2.32925e-12	0	-6.53147e-12	0	-9.61315e-12	0	1.19565e-11	0.224492	0.224492	0.609112	0.609112	1.4972	1.4972	0	1.4246e-11	0	0	0	0	0	1.88718e-11	0	1.78477e-11	0	0	0	-6.86141e-12
AlaTA_m_lf_b	0	-1.14637e-11	0	-1.63529e-11	0	2.27182e-11	0	0	0	9.43938e-12	0	0	0	9.54836e-12	0	0	0	0	0	0	0	6.86434e-12	0	-5.87975e-12	0	-5.36191e-12	-1.39844e-12	-5.89676e-12
AspAT_c_lf_f	0	7.1488e-11	0	-2.19939e-10	0	1.49453e-10	0	3.5667e-10	0.294189	0.294189	0.274156	0.274156	0	7.93894e-11	0	0	0	0	0	0	0	1.48656e-12	0	0	0	0	0	5.82447e-13
AspAT_c_lf_b	0	-1.69003e-11	0	-2.48473e-12	0	2.0836e-12	0	7.39386e-12	0	1.01882e-11	0	0	0	2.82936e-12	0	0	0	0	0	0	0	2.88523e-13	0	5.98966e-13	0	0	0	0
AspAT_m_lf_f	0.337378	0.337378	0.337378	0.337378	0.337378	0.337378	0.337378	0.337378	0	1.44985e-11	0	0	0	-9.64501e-12	0	4.79233e-12	0	4.46895e-12	0	0	0	3.57709e-12	0	1.63882e-11	0	1.69163e-12	-1.32415e-11	4.29577e-12
AspAT_m_lf_b	0	8.15237e-13	0	-1.88793e-12	0	3.02877e-11	0	5.10447e-12	0	1.96321e-11	0	0	0	3.07565e-11	0	0	0	0	0	-5.76388e-12	0	-9.58044e-12	0	7.10264e-12	0	4.16204e-12	0	0
AspAT_h_lf_f	0.090085	0.090085	0.090085	0.090085	0.090085	0.090085	0.090085	0.090085	0.090085	0.090085	0.090085	0.090085	0.08889	0.08889	0.08604	0.08604	0.056286	0.056286	0.056286	0.056286	0.056286	0.056286	0.056286	0.056286	0.056286	0.056286	0.056286	0.056286
AspAT_h_lf_b	0	-5.94901e-12	0	2.56327e-12	0	-2.11652e-12	0	1.03768e-11	0	1.26151e-11	0	4.66681e-12	0	9.79627e-12	0	2.60708e-12	0	4.05775e-12	0	-1.07371e-12	0	9.70739e-12	0	7.23063e-12	0	5.68534e-12	0	4.37424e-12
AspAT_p_lf_f	0	0	0	-1.04701e-11	0	7.63067e-12	0	1.42175e-12	0	-1.23424e-11	0	-2.02749e-12	0.313259	0.313259	0.305945	0.305945	0.133365	0.133365	0.133365	0.133365	0.131744	0.131744	0.0877905	0.0877905	0.0877905	0.0877905	0.0877905	0.0877905
AspAT_p_lf_b	0	-8.7752e-13	0	-1.94104e-11	0	6.10083e-12	0	-2.92609e-12	0	1.08518e-11	0	0	0	1.12472e-11	0	7.1117e-12	0	0	0	0	0	2.79598e-12	0	5.84653e-12	0	1.97699e-12	0	1.65883e-12
GluSNADP_h_lf_f	0	2.58993e-11	0	-1.75321e-11	0	1.20821e-11	0	1.84052e-11	0	2.20816e-11	0	0	0.055132	0.12749	0.049482	0.11899	0.042762	0.0814195	0.042762	0.0814195	0.042762	0.0814195	0.042762	0.0814195	0.042762	0.0814195	0.042762	0.0814195
GluSNADP_h_lf_b	0	-1.32067e-11	0	-2.5314e-11	0	-2.52284e-11	0	1.73405e-11	0	2.21064e-11	0	1.37881e-11	0	6.6715e-12	0	2.22193e-12	0	1.31932e-11	0	-2.28606e-12	0	1.72441e-11	0	8.60369e-12	0	1.25226e-11	0	0
GluDH3NADP_c_lf_b	1.69909	1.69909	1.69953	1.69953	1.77856	1.77856	1.7767	1.7767	1.07924	1.07924	0.983682	0.983682	0	7.98008e-11	1.54561	1.54561	2.29637	2.29637	2.29719	2.29719	2.44406	2.44406	2.74489	2.74489	2.74489	2.74489	2.74489	2.74489
GluDH3NADP_c_lf_f	0	4.20641e-12	0	-7.73356e-12	0	0	0	2.93698e-12	0	8.5878e-12	0	4.49063e-12	0	2.96702e-11	0	9.58345e-12	0	0	0	0	0	3.45608e-11	0	1.02936e-10	0	1.13505e-09	0	2.2962e-08
GluSNAD_h_lf	0	4.45269e-12	0	-6.94523e-11	0	0	0	0	0.000953	0.000953	0.000953	0.000953	0	0.072358	0	0.069508	0	0.0386575	0	0.0386575	0	0.0386575	0	0.0386575	0	0.0386575	0	0.0386575
GluSFd_h_lf	0.13698	0.13698	0.13698	0.13698	0.13698	0.13698	0.13698	0.13698	0.133627	0.133627	0.133627	0.133627	0	7.66891e-11	0	8.68187e-13	0	2.47707e-12	0	0	0	1.11767e-11	0	9.3006e-13	0	0	0	0
GluDH1NAD_m_lf	0	-9.42911e-12	0	-2.04282e-11	0	-2.84461e-12	0	0	0.224772	0.224772	0.609422	0.609422	1.49751	1.49751	0.0002415	0.0002415	0	0	0	0	0	2.88392e-12	0	1.01562e-12	0	0	0	1.46927e-12
GluDH1NADP_m_lf_f	0	2.43716e-12	0	-7.73971e-12	0	3.89248e-12	0	1.39606e-11	0	1.01174e-11	0	-6.28977e-12	0	8.00858e-12	0	0	0	0	0	0	0	3.02323e-13	0	0	0	3.1821e-13	0	-1.08761e-13
GluDH1NADP_m_lf_b	0	5.97234e-12	0	-1.74765e-11	0	-1.07105e-11	0	5.94098e-12	0.00028	0.00028	0.00031	0.00031	0.00031	0.00031	0.0002415	0.0002415	0	1.31051e-12	0	0	0	1.23535e-12	0	1.55859e-12	0	9.61199e-13	0	-8.29978e-13
GluSeADH_c_lf	0	0	0	-8.895e-13	0	0	0	0	0	-2.00324e-11	0	0	0	0	6.85e-05	6.85e-05	0.00031	0.00031	0.00031	0.00031	0.00031	0.00031	0.00031	0.00031	0.00031	0.00031	0.00031	0.00031
GluSeADH_h_lf	0	-1.36424e-12	0	-1.18457e-12	0	0	0	9.50525e-13	0	2.10056e-12	0	3.24946e-12	0	-3.55271e-12	0	0	0	0	0	-1.81927e-12	0	2.00373e-12	0	8.82494e-12	0	7.45201e-13	0	8.55069e-13
GluSeADH_m_lf	20.5682	20.5682	20.5686	20.5686	19.9246	19.9246	19.9212	19.9212	4.41153	4.41153	1.12216	1.12216	0.000241555	0.00031	0.0002415	0.0002415	0.0002415	0.0002415	0.0002415	0.0002415	0.0002415	0.0002415	0.0002415	0.0002415	0.0002415	0.0002415	0.0002415	0.0002415
GlnS_c_lf	1.50187	1.50187	1.50152	1.50152	1.43842	1.43842	1.4399	1.4399	1.76688	1.76688	1.51181	1.51181	1.59221	1.59221	1.54858	1.54858	0.965269	0.965269	0.964718	0.964718	0.958233	0.958233	0.713618	0.713618	0.713618	0.713618	0.713618	0.713618
GlnS_h_lf	0.151865	0.151865	0.151865	0.151865	0.151865	0.151865	0.151865	0.151865	0.149465	0.149465	0.149465	0.149465	0.142375	0.142375	0.131025	0.131025	0.092358	0.092358	0.092358	0.092358	0.092358	0.092358	0.092358	0.092358	0.092358	0.092358	0.092358	0.092358
GlnS_m_lf	0	0	0	0	0	0	0	0	0	0	0	0	0	0	0	0	0	0	0	0	0	0	0	0	0	0	0	0
ThrS_h_lf	0.07354	0.07354	0.07354	0.07354	0.07354	0.07354	0.07354	0.07354	0.07354	0.07354	0.07354	0.07354	0.07354	0.07354	0.07354	0.07354	0.0442325	0.0442325	0.0442325	0.0442325	0.0442325	0.0442325	0.0442325	0.0442325	0.0442325	0.0442325	0.0442325	0.0442325
AsnS_c_lf	0	1.32702e-12	0	-2.71001e-12	0	3.485e-12	0	-7.17705e-13	0	5.37697e-12	0	-5.08715e-13	0	0	0	0	0.012235	0.012235	0.012235	0.012235	0.012235	0.012235	0.012235	0.012235	0.012235	0.012235	0.012235	0.012235
Tr_TPT1_lf_f	0	-7.02916e-12	0	-8.15091e-12	0	-5.322e-12	0	3.49133e-12	0	8.6417e-12	0	6.55884e-12	0	5.46985e-12	0	8.32334e-12	0	-7.77014e-12	0	0	0	8.92534e-12	0	8.76953e-12	0	5.20679e-12	0	3.27792e-12
Tr_TPT1_lf_b	0.9588	0.9588	0.957366	0.957366	0.722321	0.722321	0.728527	0.728527	2.01983	2.01983	1.12883	1.12883	1.55838	1.55838	1.63099	1.63099	2.66671	2.66671	2.66863	2.66863	2.81874	2.81874	3.24188	3.24188	3.24188	3.24188	3.24188	3.24188
Tr_TPT2_lf_f	4.35763	6.67051	4.35691	6.66991	4.26135	6.56489	4.2645	6.56748	5.28633	8.00506	4.92146	7.57132	4.66866	6.91313	4.67084	6.96391	5.03911	7.41152	5.04063	7.41263	5.0942	7.36965	5.49635	7.75082	5.49635	7.75082	5.49635	7.75082
Tr_TPT2_lf_b	0	1.03819e-11	0	2.08057e-11	0	0	0	-1.06062e-11	0	2.28058e-11	0	0	0	1.22061e-11	0	3.01877e-11	0	7.87587e-12	0	0	0	1.18351e-11	0	8.37809e-12	0	6.49853e-12	0	2.02847e-12
Tr_TPT3_lf_f	0	2.31288	0	2.31299	0	2.30354	0	2.30297	0	2.71873	0	2.64986	0	2.24447	0	2.29308	0	2.3724	0	2.372	0	2.27545	0	2.25447	0	2.25447	0	2.25447
Tr_TPT3_lf_b	0	-4.28013e-12	0	-4.41203e-12	0	0	0	-5.6164e-12	0	1.05054e-11	0	3.55183e-12	0	1.05428e-11	0	5.94029e-12	0	6.03118e-12	0	1.02851e-12	0	8.54206e-12	0	1.50413e-11	0	4.1176e-12	0	5.01783e-12
Im_CO2_lf_b	4.9628	4.9628	4.96197	4.96197	4.96732	4.96732	4.97124	4.97124	10.8548	10.8548	11.0777	11.0777	11.6202	11.6202	11.5937	11.5937	11.8882	11.8882	11.8914	11.8914	12.7924	12.7924	13.3552	13.3552	13.3552	13.3552	13.3552	13.3552
Im_CO2_lf_f	0	-7.73248e-12	0	-2.56275e-12	0	-2.21993e-12	0	7.15106e-12	0	9.83017e-12	0	4.12484e-12	0	0	0	0	0	0	0	-4.20691e-12	0	5.12434e-12	0	3.12086e-12	0	3.76722e-12	0	0

## Sheet: K_Transcripts_LowLight
	Min	Max	Min	Max	Min	Max	Min	Max	Min	Max	Min	Max	Min	Max	Min	Max	Min	Max	Min	Max	Min	Max	Min	Max	Min	Max	Min	Max
Reactions / Scale	0	0	0.0001	0.0001	0.0005	0.0005	0.001	0.001	0.005	0.005	0.01	0.01	0.05	0.05	0.1	0.1	0.5	0.5	1	1	2	2	10	10	100	100	1000	1000
RBC_h_lf	7.28454	7.28454	7.28454	7.28454	7.28454	7.28454	7.28454	7.28454	7.28501	7.28501	7.28501	7.28501	7.79849	7.79849	8.58526	8.58526	8.63566	8.63566	8.63566	8.63566	9.15374	9.15374	9.29473	9.29473	9.32075	9.32075	9.32075	9.32075
SBPA_h_lf	3.11712	3.11712	3.11712	3.11712	3.11712	3.11712	3.11712	3.11712	3.11732	3.11732	3.11732	3.11732	3.2021	3.2021	3.61413	3.61413	3.69617	3.69617	3.69617	3.69617	3.9182	3.9182	3.97863	3.97863	3.98978	3.98978	3.98978	3.98978
SBPase_h_lf	3.11712	3.11712	3.11712	3.11712	3.11712	3.11712	3.11712	3.11712	3.11732	3.11732	3.11732	3.11732	3.2021	3.2021	3.61413	3.61413	3.69617	3.69617	3.69617	3.69617	3.9182	3.9182	3.97863	3.97863	3.98978	3.98978	3.98978	3.98978
STK_h_lf_f	3.11712	3.11712	3.11712	3.11712	3.11712	3.11712	3.11712	3.11712	3.11732	3.11732	3.11732	3.11732	3.2021	3.2021	3.61413	3.61413	3.69617	3.69617	3.69617	3.69617	3.9182	3.9182	3.97863	3.97863	3.98978	3.98978	3.98978	3.98978
STK_h_lf_b	0	-1.46416e-12	0	0	0	0	0	0	0	-2.57216e-12	0	5.74163e-12	0	3.1033e-12	0	5.92637e-12	0	0	0	-1.82432e-12	0	0	0	0	0	0	0	0
FTK_h_lf_f	3.13662	3.13662	3.13662	3.13662	3.13662	3.13662	3.13662	3.13662	3.13682	3.13682	3.13682	3.13682	3.2216	3.2216	3.63363	3.63363	3.71567	3.71567	3.71567	3.71567	3.9377	3.9377	3.99813	3.99813	4.00928	4.00928	4.00928	4.00928
FTK_h_lf_b	0	-1.29485e-12	0	0	0	0	0	-1.6418e-12	0	0	0	0	0	0	0	4.18041e-12	0	0	0	0	0	0	0	1.81525e-13	0	3.36154e-14	0	1.91847e-13
GAPDH1_h_lf	18.0933	18.1703	18.1703	18.1703	18.1703	18.1703	18.1703	18.1703	18.1713	18.1713	18.1948	18.1948	19.6319	19.6319	21.5629	21.5629	21.9676	21.9676	22.3008	22.3008	23.2671	23.2671	23.6403	23.6403	23.7105	23.7105	23.7105	23.7105
STK_h_lf_f	3.11712	3.11712	3.11712	3.11712	3.11712	3.11712	3.11712	3.11712	3.11732	3.11732	3.11732	3.11732	3.2021	3.2021	3.61413	3.61413	3.69617	3.69617	3.69617	3.69617	3.9182	3.9182	3.97863	3.97863	3.98978	3.98978	3.98978	3.98978
STK_h_lf_b	0	-1.46416e-12	0	0	0	0	0	0	0	-2.57216e-12	0	5.74163e-12	0	3.1033e-12	0	5.92637e-12	0	0	0	-1.82432e-12	0	0	0	0	0	0	0	0
FTK_h_lf_f	3.13662	3.13662	3.13662	3.13662	3.13662	3.13662	3.13662	3.13662	3.13682	3.13682	3.13682	3.13682	3.2216	3.2216	3.63363	3.63363	3.71567	3.71567	3.71567	3.71567	3.9377	3.9377	3.99813	3.99813	4.00928	4.00928	4.00928	4.00928
FTK_h_lf_b	0	-1.29485e-12	0	0	0	0	0	-1.6418e-12	0	0	0	0	0	0	0	4.18041e-12	0	0	0	0	0	0	0	1.81525e-13	0	3.36154e-14	0	1.91847e-13
Ru5PE_h_lf_f	6.25374	6.25374	6.25374	6.25374	6.25374	6.25374	6.25374	6.25374	6.25414	6.25414	6.25414	6.25414	6.82954	6.82954	7.42908	7.42908	7.41184	7.41184	7.41184	7.41184	7.85591	7.85591	7.97676	7.97676	7.99906	7.99906	7.99906	7.99906
Ru5PE_h_lf_b	0	0	0	-4.18421e-12	0	5.81046e-12	0	-1.82432e-12	0	3.45057e-12	0	6.62759e-12	0	1.04971e-11	0	-7.76268e-13	0	2.11422e-11	0	1.13065e-12	0	1.04983e-12	0	5.55822e-12	0	-3.00204e-12	0	3.44169e-12
R5PI_h_lf_f	3.1121	3.1121	3.1121	3.1121	3.1121	3.1121	3.1121	3.1121	3.1123	3.1123	3.1123	3.1123	3.19709	3.19709	3.60911	3.60911	3.69115	3.69115	3.69115	3.69115	3.91319	3.91319	3.97361	3.97361	3.98476	3.98476	3.98476	3.98476
R5PI_h_lf_b	0	0	0	-2.32792e-12	0	-4.00124e-12	0	-4.78817e-12	0	0	0	0	0	1.86784e-12	0	-4.01901e-12	0	0	0	1.02158e-11	0	-1.51168e-12	0	2.5393e-11	0	-2.83906e-11	0	1.46057e-09
Ru5PK_h_lf	9.36584	9.36584	9.36584	9.36584	9.36584	9.36584	9.36584	9.36584	9.36644	9.36644	9.36644	9.36644	10.0266	10.0266	11.0382	11.0382	11.103	11.103	11.103	11.103	11.7691	11.7691	11.9504	11.9504	11.9838	11.9838	11.9838	11.9838
RBO_h_lf	2.0813	2.0813	2.0813	2.0813	2.0813	2.0813	2.0813	2.0813	2.08143	2.08143	2.08143	2.08143	2.22814	2.22814	2.45293	2.45293	2.46733	2.46733	2.46733	2.46733	2.61535	2.61535	2.65564	2.65564	2.66307	2.66307	2.66307	2.66307
PGP_h_lf	2.0813	2.0813	2.0813	2.0813	2.0813	2.0813	2.0813	2.0813	2.08143	2.08143	2.08143	2.08143	2.22814	2.22814	2.45293	2.45293	2.46733	2.46733	2.46733	2.46733	2.61535	2.61535	2.65564	2.65564	2.66307	2.66307	2.66307	2.66307
GlyDH_m_lf	1.02395	1.02395	1.02395	1.02395	1.02395	1.02395	1.02395	1.02395	1.02402	1.02402	1.02402	1.02402	1.01307	1.01307	1.12069	1.12069	1.09733	1.09733	1.09733	1.09733	1.17134	1.17134	1.18969	1.18969	1.18775	1.18775	1.18775	1.18775
SGAT_p_lf	1.04591	1.04591	1.04591	1.04591	1.04591	1.04591	1.04591	1.04591	1.04598	1.04598	1.04598	1.04598	1.09826	1.09826	1.20946	1.20946	1.20902	1.20902	1.20902	1.20902	1.28303	1.28303	1.30278	1.30278	1.30508	1.30508	1.30508	1.30508
GCEAK_h_lf	1.04591	1.04591	1.04591	1.04591	1.04591	1.04591	1.04591	1.04591	1.04598	1.04598	1.04598	1.04598	1.09826	1.09826	1.20946	1.20946	1.20902	1.20902	1.20902	1.20902	1.28303	1.28303	1.30278	1.30278	1.30508	1.30508	1.30508	1.30508
FBPA_h_lf_f	3.40638	3.40638	3.40638	3.40638	3.40638	3.40638	3.40638	3.40638	3.40647	3.40647	3.40933	3.40933	3.482	3.482	3.87852	3.87852	3.98903	3.98903	3.98903	3.98903	4.20504	4.20504	4.26224	4.26224	4.27587	4.27587	4.27587	4.27587
FBPase_h_lf	3.40638	3.40638	3.40638	3.40638	3.40638	3.40638	3.40638	3.40638	3.40647	3.40647	3.40933	3.40933	3.482	3.482	3.87852	3.87852	3.98903	3.98903	3.98903	3.98903	4.20504	4.20504	4.26224	4.26224	4.27587	4.27587	4.27587	4.27587
PGI_h_lf_f	0.269761	0.269761	0.269761	0.269761	0.269761	0.269761	0.269761	0.269761	0.269648	0.269648	0.272512	0.272512	0.260394	0.260394	0.244891	0.244891	0.27336	0.27336	0.27336	0.27336	0.267333	0.267333	0.264114	0.264114	0.266589	0.266589	0.266589	0.266589
PGI_h_lf_b	0	0	0	-3.00243e-12	0	6.9314e-12	0	0	0	-1.30623e-12	0	4.54525e-13	0	-3.42365e-12	0	-2.73989e-12	0	0	0	0	0	0	0	1.21725e-12	0	7.62446e-13	0	4.03899e-13
PGM_h_lf_f	0.269761	0.269761	0.269761	0.269761	0.269761	0.269761	0.269761	0.269761	0.269648	0.269648	0.272512	0.272512	0.260394	0.260394	0.244891	0.244891	0.27336	0.27336	0.27336	0.27336	0.267333	0.267333	0.264114	0.264114	0.266589	0.266589	0.266589	0.266589
PGM_h_lf_b	0	0	0	-9.17044e-13	0	-1.64707e-12	0	-3.27804e-12	0	-8.13088e-12	0	-5.97424e-11	0	8.0333e-12	0	-4.43376e-12	0	-1.79157e-12	0	1.93734e-12	0	-1.58323e-12	0	3.4826e-12	0	-6.05627e-14	0	4.51927e-12
AGPase_h_lf	0.269761	0.269761	0.269761	0.269761	0.269761	0.269761	0.269761	0.269761	0.269648	0.269648	0.272512	0.272512	0.260394	0.260394	0.244891	0.244891	0.27336	0.27336	0.27336	0.27336	0.267333	0.267333	0.264114	0.264114	0.266589	0.266589	0.266589	0.266589
FBPA_c_lf_f	1.25607	1.25607	1.25607	1.25607	1.25607	1.25607	1.25607	1.25607	1.25615	1.25615	1.22526	1.22526	1.39625	1.39625	1.11283	1.11283	1.03969	1.03969	1.03969	1.03969	1.03024	1.03024	1.03396	1.03396	1.0345	1.0345	1.0345	1.0345
FBPA_c_lf_b	0	-1.36979e-12	0	5.06484e-13	0	1.11362e-12	0	-8.94501e-13	0	0	0	0	0	-9.54192e-12	0	2.18292e-12	0	1.68052e-11	0	0	0	1.27809e-12	0	7.19989e-13	0	-2.74669e-13	0	3.82849e-12
FBPase_c_lf	1.25607	1.25607	1.25607	1.25607	1.25607	1.25607	1.25607	1.25607	1.25615	1.25615	1.22526	1.22526	1.39625	1.39625	1.11283	1.11283	1.57437	1.57437	1.57437	1.57437	1.55347	1.55347	1.56212	1.56212	1.56736	1.56736	1.56736	1.56736
PGI_c_lf_f	1.24349	1.24349	1.24349	1.24349	1.24349	1.24349	1.24349	1.24349	1.24457	1.24457	1.09612	1.09612	0.912547	0.912547	0.658586	0.658586	0.531355	0.531355	0.531355	0.531355	0.519903	0.519903	0.513786	0.513786	0.518489	0.518489	0.518489	0.518489
PGI_c_lf_b	0	0	0	2.1565e-12	0	-2.55551e-12	0	0	0	9.75442e-13	0	0	0	-2.01994e-12	0	-1.43652e-12	0	-1.26743e-12	0	1.15585e-12	0	0	0	1.00975e-12	0	0	0	-7.54874e-12
PGM_c_lf_f	0.524516	0.524516	0.524516	0.524516	0.524516	0.524516	0.524516	0.524516	0.524301	0.524301	0.529743	0.529743	0.506719	0.506719	0.477263	0.477263	0.531355	0.531355	0.531355	0.531355	0.519903	0.519903	0.513786	0.513786	0.518489	0.518489	0.518489	0.518489
PGM_c_lf_b	0	0	0	7.21379e-12	0	0	0	9.63962e-12	0	-8.5435e-12	0	-8.02181e-12	0	-4.47153e-12	0	-1.07497e-12	0	0	0	0	0	1.64024e-12	0	2.41418e-12	0	-1.10945e-12	0	2.10409e-12
UGPase_c_lf_f	0.524516	0.524516	0.524516	0.524516	0.524516	0.524516	0.524516	0.524516	0.524301	0.524301	0.529743	0.529743	0.506719	0.506719	0.477263	0.477263	0.531355	0.531355	0.531355	0.531355	0.519903	0.519903	0.513786	0.513786	0.518489	0.518489	0.518489	0.518489
UGPase_c_lf_b	0	0	0	0	0	5.89195e-13	0	-1.53388e-12	0	0	0	-3.55904e-12	0	0	0	3.89294e-12	0	2.89158e-12	0	6.71907e-12	0	1.94733e-12	0	7.64788e-12	0	5.22604e-12	0	5.11868e-12
S6PS_c_lf	0.501495	0.501495	0.501495	0.501495	0.501495	0.501495	0.501495	0.501495	0.50128	0.50128	0.506722	0.506722	0.483698	0.483698	0.454242	0.454242	0.508334	0.508334	0.508334	0.508334	0.510339	0.510339	0.520178	0.520178	0.51601	0.51601	0.51601	0.51601
Enol_c_lf_b	2.15228	2.15228	2.15228	2.15228	2.15228	2.15228	2.15228	2.15228	2.15119	2.15119	2.11886	2.11886	1.20915	1.20915	0.151497	0.151497	0	0	0	0	0	0	0	1.01969e-12	0	1.45487e-13	0	7.06274e-13
Enol_c_lf_f	0	0	0	5.71809e-12	0	2.31903e-12	0	5.29443e-12	0	5.63816e-12	0	0	0	0	0	0	0	0	0	4.84455e-12	0	0	0	0	0	0	0	8.46051e-13
PyrK_c_lf	1.94705	1.94705	1.94705	1.94705	1.94705	1.94705	1.94705	1.94705	1.94595	1.94595	1.91363	1.91363	1.00391	1.00391	0	-2.9993e-12	0	0	0	0	0	0	0	0	0	0	0	0
PyrDH1_m_lf	0	0	7.19883e-08	-4.57958e-10	0	0	0	0	0	0	0	0	0	0	0	0	0	0	0	1.13798e-12	0.410688	0.410688	0.50551	0.50551	0.497552	0.497552	0.497552	0.497552
CitS_m_lf	0	0	7.19883e-08	-4.57958e-10	0	0	0	0	0	0	0	0	0	0	0	0	0	0	0	1.13798e-12	0.410688	0.410688	0.50551	0.50551	0.497552	0.497552	0.497552	0.497552
cACNDHA_m_lf	0	0	0	1.23823e-12	0	8.16392e-12	0	2.49034e-12	0	6.31184e-12	0	7.39808e-12	0	-2.13674e-12	0	0.0430493	0	0.093458	0.0344202	0.0590378	0	-1.73317e-12	0	0	0	0	0	0
iCitDHNAD_m_lf	0	0	0	-3.34932e-08	0	-1.62075e-08	0	0	0	0	0	0	0	0	0	0	0	0	0	0	0	0	0	0	0	0	0	0
iCitDHNAD_c_lf	0	0.819236	0.531562	0.531562	0.531562	0.531562	0.531562	0.531562	0.531095	0.531095	0.507605	0.507605	0.00669261	0.00669261	0	0	0	0	0	1.14666e-12	0	0	0	0	0	0	0	0
iCitDHNADP_c_lf	0	0.819236	0.287675	0.287675	0.287675	0.287675	0.287675	0.287675	0.287941	0.287941	0.311431	0.311431	0.63203	0.63203	0.306314	0.306314	0.418458	0.418458	0.0590378	0.0590378	0	-1.32849e-12	0	0	0	0	0	0
iCitDHNADP_h_lf	0	0	0	-7.52761e-08	0	0	0	0	0	0	0	0	0	0	0	0	0	0	0	0	0	0	0	0	0	0	0	5.93756e-14
iCitDHNADP_m_lf	0	0	0	-6.36389e-08	0	-1.60404e-08	0	0	0	0	0	0	0	0	0	0	0	0	0	0	0	0	0	0	0	0	0	0
MalDH1_m_lf_f	0.248902	0.610748	0.610748	0.610748	0.610748	0.610748	0.610748	0.610748	0.613445	0.613445	0.300577	0.300577	0	-2.91006e-12	0	0	0	0	0	2.5124e-12	0	0	0	9.54237e-13	0	0	0	0
MalDH1_m_lf_b	0	-2.96996e-12	0	1.64807e-12	0	5.66314e-12	0	0	0	0	0	0	0	-2.24748e-12	0.655979	0.655979	0.607609	0.607609	0.607609	0.607609	0.600853	0.600853	0.615535	0.615535	0.643616	0.643616	0.643616	0.643616
PEPC2_c_lf_b	0.205236	0.205236	0.205236	0.205236	0.205236	0.205236	0.205236	0.205236	0.205236	0.205236	0.205236	0.205236	0.205236	0.205236	0.151497	0.151497	0	-4.31248e-12	0	0	0	0	0	3.12754e-13	0	-9.66966e-14	0	1.06061e-13
PEPC2_c_lf_f	0	-8.34888e-13	0	-4.26298e-13	0	0	0	-1.08594e-12	0	0	0	-9.69808e-13	0	-7.81611e-12	0	-4.34805e-12	0	0	0	4.48429e-12	0	0	0	2.31284e-13	0	4.82833e-14	0	3.28763e-13
AlaTA_m_lf_f	0	-1.29069e-12	0	4.00863e-12	0	0	0	-4.49322e-12	0	0	0	0	0	0	0	8.6511e-12	0	0	0	9.81729e-12	0	0	0	1.63273e-11	0	-7.78008e-12	0	4.79858e-11
AlaTA_m_lf_b	0	0.361846	1.67988e-12	2.44701e-08	0	-4.23993e-10	3.6563e-12	-4.14474e-10	0	5.01107e-10	0	-1.11587e-10	0	-1.82101e-11	0	0	0	0	0	0	0	0	0	1.9522e-11	0	1.64932e-11	0	3.29506e-11
AspAT_c_lf_f	0	-1.62714e-12	0	0	0	-1.22132e-12	0	0	0	1.75271e-12	0	0	0	0	0	0	0	0	0.0295527	0.0295527	0.0885905	0.0885905	0.0885905	0.0885905	0.0726292	0.0726292	0.0726292	0.0726292
AspAT_c_lf_b	0	0.361846	0.351177	0.351177	0.351177	0.351177	0.351177	0.351177	0.353607	0.353607	0.040739	0.040739	0	-6.05829e-12	0	0	0	0	0	4.53938e-12	0	2.21495e-12	0	1.64607e-12	0	2.60998e-12	0	2.57019e-12
AspAT_m_lf_f	0.248902	0.610748	0.610748	0.610748	0.610748	0.610748	0.610748	0.610748	0.613445	0.613445	0.300577	0.300577	0.376131	0.376131	0.706149	0.706149	0.602581	0.602581	0.573028	0.573028	0.18407	0.18407	0.0941049	0.0941049	0.0922465	0.0922465	0.0922465	0.0922465
AspAT_m_lf_b	0	-1.03029e-12	0	0	0	3.35265e-12	0	0	0	0	0	0	0	1.06831e-12	0	0	0	0	0	4.64732e-12	0	6.40216e-12	0	3.09873e-12	0	6.92275e-12	0	0
AspAT_h_lf_f	0.090085	0.090085	0.090085	0.090085	0.090085	0.090085	0.090085	0.090085	0.090085	0.090085	0.090085	0.090085	0.090085	0.090085	0.08889	0.08889	0.08604	0.08604	0.08604	0.08604	0.08604	0.08604	0.085192	0.085192	0.0823644	0.0823644	0.0823644	0.0823644
AspAT_h_lf_b	0	0	0	0	0	0	0	-6.8523e-13	0	1.32688e-12	0	0	0	0	0	0	0	-5.62744e-12	0	1.83918e-12	0	-1.85142e-11	0	0	0	2.34192e-12	0	2.21911e-12
AspAT_p_lf_f	0	0	0	-1.90613e-12	0	0	0	-2.63392e-12	0	1.78109e-12	0	0	0	0	0	0	0	0	0	0	0	0	0	3.25143e-12	0	-8.8144e-13	0	1.46889e-12
AspAT_p_lf_b	0	0.186258	0.0106694	0.0106694	0.0106694	0.0106694	0.0106694	0.0106694	0.0107361	0.0107361	0.0107361	0.0107361	0	0	0	0	0	0	0	0	0	0	0	4.01221e-12	0	-1.43991e-12	0	1.68575e-12
GluSNADP_h_lf_f	0	-1.38347e-11	0	0	0	1.78859e-12	0	0	0	-9.17894e-12	0	0	0	0	0	0	0	0	0.200863	0.274771	0.215172	0.28908	0.109795	0.182855	0.0984586	0.168691	0.0984586	0.168691
GluSNADP_h_lf_b	0	1.71199e-12	0	0	0	-1.17803e-12	0	-2.46195e-12	0	2.69879e-12	0	-1.32969e-12	0	-2.53023e-12	0	-3.40425e-12	0	0	0	3.30516e-12	0	0	0	9.18757e-13	0	3.1785e-12	0	4.08055e-12
GluDH3NADP_c_lf_b	0.123924	0.48577	0.123924	0.123924	0.123924	0.123924	0.123924	0.123924	0.123991	0.123991	0.123991	0.123991	0.498826	0.498826	1.11461	1.11461	0.947951	0.947951	0.921775	0.921775	0.74976	0.74976	0.820035	0.820035	0.8285	0.8285	0.8285	0.8285
GluDH3NADP_c_lf_f	0	0	0	0	0	-8.60145e-13	0	-1.84741e-12	0	0	0	-6.0949e-12	0	-3.91148e-12	0	0	0	1.18927e-12	0	1.01258e-11	0	0	0	-1.81286e-10	0	4.94834e-10	0	2.77527e-09
GluSNAD_h_lf	0	2.20873e-12	0	3.49942e-12	0	1.00257e-11	0	-1.98241e-12	0	8.75287e-12	0	0	0.000953	0.000953	0.000953	0.000953	0	0	0	0.073908	0	0.073908	0	0.07306	0	0.0702324	0	0.0702324
GluSFd_h_lf	0.13668	0.13668	0.13668	0.13668	0.13668	0.13668	0.13668	0.13668	0.13698	0.13698	0.13698	0.13698	0.133627	0.133627	0.131237	0.131237	0.248595	0.248595	0	2.46438e-11	0	1.86046e-11	0	4.72659e-12	0	6.53067e-12	0	1.07077e-11
GluDH1NAD_m_lf	0	0	0	1.84679e-12	0	-2.40718e-11	0	0	0	1.50709e-12	0	0	0	0	0	0	0	0	0	0	0	0	0	0	0	0	0	0
GluDH1NADP_m_lf_f	0	8.23897e-13	0	-2.19583e-12	0	-1.94612e-12	0	-2.5102e-12	0	0	0	-1.12536e-11	0	0	0	0	0	0	0	0	0	0	0	1.04327e-14	0	3.59676e-14	0	0
GluDH1NADP_m_lf_b	0	0.361846	0	2.38444e-10	0	3.53723e-11	0	2.48124e-11	0	-1.3534e-12	0	1.69609e-12	0	0	0	0	0	0	0	0	0	0	0	0	0	0	0	3.91909e-14
GluSeADH_c_lf	0	0	0	0	0	0	0	0	0	0	0	0	0	0	0	0	0	0	0	0	0	0	0	0	0	0	0	0
GluSeADH_h_lf	0	0	0	4.82486e-13	0	0	0	0	0	0	0	0	0	0	0	0	0	0	0	1.05871e-12	0	8.30387e-12	0	0	0	0	0	1.22604e-12
GluSeADH_m_lf	7.90602	7.90652	7.90652	7.90652	7.90652	7.90652	7.90652	7.90652	7.91343	7.91343	7.13126	7.13126	6.21882	6.21882	4.83835	4.83835	4.95434	4.95434	3.51666	3.51666	3.18946	3.18946	3.07581	3.07581	2.97344	2.97344	2.97344	2.97344
GlnS_c_lf	1.03681	1.03681	1.03681	1.03681	1.03681	1.03681	1.03681	1.03681	1.03651	1.03651	1.03651	1.03651	0.653132	0.653132	0.14735	0.14735	0.177098	0.177098	0.177098	0.177098	0.408816	0.408816	0.463109	0.463109	0.46687	0.46687	0.46687	0.46687
GlnS_h_lf	0.151565	0.151565	0.151565	0.151565	0.151565	0.151565	0.151565	0.151565	0.151865	0.151865	0.151865	0.151865	0.149465	0.149465	0.147075	0.147075	0.26063	0.26063	0.286806	0.286806	0.301115	0.301115	0.19489	0.19489	0.180726	0.180726	0.180726	0.180726
GlnS_m_lf	0	0	0	0	0	0	0	0	0	0	0	0	0	0	0	0	0	0	0	0	0	0	0	0	0	0	0	0
ThrS_h_lf	0.07354	0.07354	0.0735401	0.0735399	0.0735401	0.07354	0.07354	0.07354	0.07354	0.07354	0.07354	0.07354	0.07354	0.07354	0.07354	0.07354	0.07354	0.07354	0.07354	0.07354	0.07354	0.07354	0.072692	0.072692	0.0698644	0.0698644	0.0698644	0.0698644
AsnS_c_lf	0	0	0	-2.2706e-12	0	0	0	-9.61255e-13	0	0	0	0	0	0	0	0	0	0	0	0	0	0	0.01105	0.01105	0.01105	0.01105	0.01105	0.01105
Tr_TPT1_lf_f	2.42811	2.42811	2.42811	2.42811	2.42811	2.42811	2.42811	2.42811	2.42655	2.42655	2.37073	2.37073	0.957706	0.957706	0	-7.23455e-12	0	0	0	3.4856e-12	0	5.73614e-12	0	-1.58605e-12	0	0	0	2.23656e-12
Tr_TPT1_lf_b	0	5.45297e-12	0	0	0	-3.93594e-12	0	-8.37486e-13	0	0	0	0	0	8.01113e-12	0.568616	0.568616	0.803952	0.803952	1.1372	1.1372	1.02422	1.02422	1.09429	1.09429	1.10275	1.10275	1.10275	1.10275
Tr_TPT2_lf_f	0.735788	1.99186	0.735788	1.99186	0.735788	1.99186	0.735788	1.99186	0.735938	1.99209	0.784593	2.00985	1.64769	3.04393	1.83294	2.94577	1.84364	2.88333	2.17688	3.21657	2.05446	3.0847	2.12825	3.16222	2.13725	3.17175	2.13725	3.17175
Tr_TPT2_lf_b	0	0	0	6.55082e-12	0	2.01945e-12	0	0	0	0	0	0	0	0	0	0	0	0	0	3.81648e-12	0	0	0	1.48001e-12	0	9.68578e-13	0	3.0413e-12
Tr_TPT3_lf_f	0	1.25607	0	1.25607	0	1.25607	0	1.25607	0	1.25615	0	1.22526	0	1.39625	0	1.11283	0	1.03969	0	1.03969	0	1.03024	0	1.03396	0	1.0345	0	1.0345
Tr_TPT3_lf_b	0	0	0	-1.96043e-12	0	0	0	0	0	2.4869e-12	0	3.15438e-12	0	6.75689e-11	0	0	0	9.89833e-12	0	3.50606e-12	0	6.10508e-12	0	4.48138e-12	0	6.86809e-12	0	5.74405e-12
Im_CO2_lf_b	3.94415	3.94415	3.94415	3.94415	3.94415	3.94415	3.94415	3.94415	3.94327	3.94327	4.11145	4.11145	5.01494	5.01494	6.20085	6.20085	6.17608	6.17608	6.89492	6.89492	7.3763	7.3763	7.49439	7.49439	7.53216	7.53216	7.53216	7.53216
Im_CO2_lf_f	0	-1.27542e-12	0	1.25944e-11	0	0	0	-2.52576e-12	0	-9.26903e-12	0	-1.70452e-12	0	-4.4631e-12	0	-6.06414e-12	0	1.65201e-12	0	0	0	0	0	-1.44864e-11	0	0	0	1.11378e-12

## Sheet: K_Transcripts_HighLight
	Min	Max	Min	Max	Min	Max	Min	Max	Min	Max	Min	Max	Min	Max	Min	Max	Min	Max	Min	Max	Min	Max	Min	Max	Min	Max	Min	Max
Reactions / Scale	0	0	0.0001	0.0001	0.0005	0.0005	0.001	0.001	0.005	0.005	0.01	0.01	0.05	0.05	0.1	0.1	0.5	0.5	1	1	2	2	10	10	100	100	1000	1000
RBC_h_lf	14.1734	14.1734	14.1738	14.1738	14.1744	14.1744	14.1734	14.1734	14.1594	14.1594	14.1492	14.1492	14.0023	14.0023	14.1654	14.1654	14.2179	14.2179	14.6751	14.6751	14.8322	14.8322	14.8411	14.8411	14.8411	14.8411	14.8411	14.8411
SBPA_h_lf	6.77375	6.77375	6.77394	6.77394	6.77424	6.77424	6.77375	6.77375	6.76705	6.76705	6.76218	6.76218	6.69194	6.69194	6.76991	6.76991	6.79506	6.79506	7.0137	7.0137	7.08884	7.08884	7.09308	7.09308	7.09308	7.09308	7.09308	7.09308
SBPase_h_lf	6.77375	6.77375	6.77394	6.77394	6.77424	6.77424	6.77375	6.77375	6.76705	6.76705	6.76218	6.76218	6.69194	6.69194	6.76991	6.76991	6.79506	6.79506	7.0137	7.0137	7.08884	7.08884	7.09308	7.09308	7.09308	7.09308	7.09308	7.09308
STK_h_lf_f	6.77375	6.77375	6.77394	6.77394	6.77424	6.77424	6.77375	6.77375	6.76705	6.76705	6.76218	6.76218	6.69194	6.69194	6.76991	6.76991	6.79506	6.79506	7.0137	7.0137	7.08884	7.08884	7.09308	7.09308	7.09308	7.09308	7.09308	7.09308
STK_h_lf_b	0	-8.3169e-12	0	-1.61204e-12	0	1.13101e-11	0	-3.26228e-12	0	6.85407e-12	0	-2.20677e-11	0	5.47118e-12	0	7.25642e-12	0	-1.45128e-12	0	0	0	-1.14664e-12	0	0	0	0	0	0
FTK_h_lf_f	6.79325	6.79325	6.79344	6.79344	6.79374	6.79374	6.79325	6.79325	6.78655	6.78655	6.78168	6.78168	6.71144	6.71144	6.78941	6.78941	6.81456	6.81456	7.0332	7.0332	7.10834	7.10834	7.11258	7.11258	7.11258	7.11258	7.11258	7.11258
FTK_h_lf_b	0	-1.16075e-11	0	-5.70577e-12	0	1.38595e-11	0	4.99236e-12	0	4.6405e-12	0	-1.82661e-11	0	2.56836e-12	0	4.21257e-12	0	0	0	0	0	-1.28646e-12	0	-5.12018e-13	0	-9.50533e-13	0	2.33591e-13
GAPDH1_h_lf	40.9211	40.9981	40.9984	40.9984	40.9988	40.9988	40.9981	40.9981	40.9889	40.9889	40.9822	40.9822	41.0344	41.0344	41.6482	41.6482	41.7446	41.7446	43.4311	43.4311	44.0123	44.0123	44.0389	44.0389	44.0389	44.0389	44.0389	44.0389
STK_h_lf_f	6.77375	6.77375	6.77394	6.77394	6.77424	6.77424	6.77375	6.77375	6.76705	6.76705	6.76218	6.76218	6.69194	6.69194	6.76991	6.76991	6.79506	6.79506	7.0137	7.0137	7.08884	7.08884	7.09308	7.09308	7.09308	7.09308	7.09308	7.09308
STK_h_lf_b	0	-8.3169e-12	0	-1.61204e-12	0	1.13101e-11	0	-3.26228e-12	0	6.85407e-12	0	-2.20677e-11	0	5.47118e-12	0	7.25642e-12	0	-1.45128e-12	0	0	0	-1.14664e-12	0	0	0	0	0	0
FTK_h_lf_f	6.79325	6.79325	6.79344	6.79344	6.79374	6.79374	6.79325	6.79325	6.78655	6.78655	6.78168	6.78168	6.71144	6.71144	6.78941	6.78941	6.81456	6.81456	7.0332	7.0332	7.10834	7.10834	7.11258	7.11258	7.11258	7.11258	7.11258	7.11258
FTK_h_lf_b	0	-1.16075e-11	0	-5.70577e-12	0	1.38595e-11	0	4.99236e-12	0	4.6405e-12	0	-1.82661e-11	0	2.56836e-12	0	4.21257e-12	0	0	0	0	0	-1.28646e-12	0	-5.12018e-13	0	-9.50533e-13	0	2.33591e-13
Ru5PE_h_lf_f	13.567	13.567	13.5674	13.5674	13.568	13.568	13.567	13.567	13.5536	13.5536	13.5439	13.5439	13.4034	13.4034	13.5593	13.5593	13.6096	13.6096	14.0469	14.0469	14.1972	14.1972	14.2057	14.2057	14.2057	14.2057	14.2057	14.2057
Ru5PE_h_lf_b	0	-1.30349e-11	0	-3.26139e-12	0	-5.91172e-12	0	0	0	-4.79083e-12	0	-1.54419e-11	0	4.73577e-12	0	1.78026e-11	0	0	0	-2.90257e-12	0	-9.4893e-12	0	-3.60423e-12	0	1.83888e-11	0	-2.4496e-12
R5PI_h_lf_f	6.76874	6.76874	6.76893	6.76893	6.76923	6.76923	6.76873	6.76873	6.76203	6.76203	6.75716	6.75716	6.68693	6.68693	6.76489	6.76489	6.79004	6.79004	7.00869	7.00869	7.08383	7.08383	7.08806	7.08806	7.08806	7.08806	7.08806	7.08806
R5PI_h_lf_b	0	-7.10543e-12	0	5.86287e-12	0	1.57385e-11	0	-5.3666e-12	0	1.54508e-11	0	-1.9992e-11	0	4.64162e-12	0	1.98748e-11	0	-1.90425e-12	0	1.93268e-12	0	-3.1342e-11	0	2.03361e-11	0	-3.95691e-10	0	-1.5101e-09
Ru5PK_h_lf	20.3357	20.3357	20.3363	20.3363	20.3372	20.3372	20.3357	20.3357	20.3156	20.3156	20.301	20.301	20.0903	20.0903	20.3242	20.3242	20.3997	20.3997	21.0556	21.0556	21.281	21.281	21.2937	21.2937	21.2937	21.2937	21.2937	21.2937
RBO_h_lf	6.16235	6.16235	6.16252	6.16252	6.16279	6.16279	6.16234	6.16234	6.15625	6.15625	6.15182	6.15182	6.08797	6.08797	6.15885	6.15885	6.18171	6.18171	6.38048	6.38048	6.44879	6.44879	6.45264	6.45264	6.45264	6.45264	6.45264	6.45264
PGP_h_lf	6.16235	6.16235	6.16252	6.16252	6.16279	6.16279	6.16234	6.16234	6.15625	6.15625	6.15182	6.15182	6.08797	6.08797	6.15885	6.15885	6.18171	6.18171	6.38048	6.38048	6.44879	6.44879	6.45264	6.45264	6.45264	6.45264	6.45264	6.45264
GlyDH_m_lf	3.06447	3.06447	3.06456	3.06456	3.0647	3.0647	3.06447	3.06447	3.06143	3.06143	3.05921	3.05921	3.02729	3.02729	3.06273	3.06273	3.00876	3.00876	3.10657	3.10657	3.11564	3.11564	3.11278	3.11278	3.11278	3.11278	3.11278	3.11278
SGAT_p_lf	3.08644	3.08644	3.08652	3.08652	3.08666	3.08666	3.08643	3.08643	3.08339	3.08339	3.08117	3.08117	3.04842	3.04842	3.08386	3.08386	3.07894	3.07894	3.17876	3.17876	3.20665	3.20665	3.20737	3.20737	3.20737	3.20737	3.20737	3.20737
GCEAK_h_lf	3.08644	3.08644	3.08652	3.08652	3.08666	3.08666	3.08643	3.08643	3.08339	3.08339	3.08117	3.08117	3.04842	3.04842	3.08386	3.08386	3.07894	3.07894	3.17876	3.17876	3.20665	3.20665	3.20737	3.20737	3.20737	3.20737	3.20737	3.20737
FBPA_h_lf_f	6.99599	6.99599	6.99614	6.99614	6.99636	6.99636	6.99599	6.99599	6.99096	6.99096	6.9873	6.9873	6.95201	6.95201	7.01436	7.01436	7.0493	7.0493	7.23479	7.23479	7.29872	7.29872	7.30265	7.30265	7.30265	7.30265	7.30265	7.30265
FBPase_h_lf	6.99599	6.99599	6.99614	6.99614	6.99636	6.99636	6.99599	6.99599	6.99096	6.99096	6.9873	6.9873	6.95201	6.95201	7.01436	7.01436	7.0493	7.0493	7.23479	7.23479	7.29872	7.29872	7.30265	7.30265	7.30265	7.30265	7.30265	7.30265
PGI_h_lf_f	0.202741	0.202741	0.202693	0.202693	0.202618	0.202618	0.202742	0.202742	0.204408	0.204408	0.20562	0.20562	0.240568	0.240568	0.224955	0.224955	0.234747	0.234747	0.201589	0.201589	0.190373	0.190373	0.190076	0.190076	0.190076	0.190076	0.190076	0.190076
PGI_h_lf_b	0	-5.09356e-12	0	-1.13534e-11	0	-3.85045e-11	0	-5.99232e-12	0	2.10066e-11	0	-2.0641e-11	0	4.12012e-12	0	1.84793e-11	0	-1.04358e-12	0	1.96365e-12	0	-1.10606e-12	0	1.08213e-12	0	-1.53699e-12	0	-3.49754e-12
PGM_h_lf_f	0.202741	0.202741	0.202693	0.202693	0.202618	0.202618	0.202742	0.202742	0.204408	0.204408	0.20562	0.20562	0.240568	0.240568	0.224955	0.224955	0.234747	0.234747	0.201589	0.201589	0.190373	0.190373	0.190076	0.190076	0.190076	0.190076	0.190076	0.190076
PGM_h_lf_b	0	3.99047e-12	0	-7.34193e-12	0	2.88719e-11	0	6.59472e-13	0	-2.33216e-12	0	-3.20466e-11	0	4.06047e-12	0	4.31185e-11	0	-1.41134e-12	0	2.86496e-12	0	1.67122e-12	0	-3.58449e-12	0	2.79712e-12	0	-1.8095e-11
AGPase_h_lf	0.202741	0.202741	0.202693	0.202693	0.202618	0.202618	0.202742	0.202742	0.204408	0.204408	0.20562	0.20562	0.240568	0.240568	0.224955	0.224955	0.234747	0.234747	0.201589	0.201589	0.190373	0.190373	0.190076	0.190076	0.190076	0.190076	0.190076	0.190076
FBPA_c_lf_f	2.31288	2.31288	2.31299	2.31299	2.31317	2.31317	2.31287	2.31287	2.30888	2.30888	2.30597	2.30597	2.22667	2.22667	2.45458	2.45458	2.4505	2.4505	2.24069	2.24069	2.17732	2.17732	2.17739	2.17739	2.17739	2.17739	2.17739	2.17739
FBPA_c_lf_b	0	-3.86091e-12	0	-1.86705e-12	0	4.17e-11	0	5.16931e-12	0	1.26151e-11	0	-2.59293e-11	0	0	0	1.65401e-11	0	1.68665e-12	0	0	0	0	0	-2.03139e-12	0	1.21839e-12	0	3.8872e-12
FBPase_c_lf	2.31288	2.31288	2.31299	2.31299	2.31317	2.31317	2.31287	2.31287	2.30888	2.30888	2.30597	2.30597	2.22667	2.22667	2.45458	2.45458	3.21241	3.21241	2.89823	2.89823	2.78277	2.78277	2.79297	2.79297	2.79297	2.79297	2.79297	2.79297
PGI_c_lf_f	1.21971	1.21971	1.22057	1.22057	1.22191	1.22191	1.21968	1.21968	1.18966	1.18966	1.16782	1.16782	0.757723	0.757732	0.709331	0.709331	0.739687	0.739687	0.636897	0.636897	0.602125	0.602125	0.601204	0.601204	0.601204	0.601204	0.601204	0.601204
PGI_c_lf_b	0	-1.14686e-12	0	-5.85998e-12	0	1.97078e-11	0	-6.13309e-12	0	6.09198e-12	0	-2.98281e-11	0	2.28528e-12	0	2.59973e-11	0	-2.62897e-11	0	2.01394e-12	0	-1.57032e-11	0	-3.19689e-12	0	-3.11851e-12	0	0
PGM_c_lf_f	0.640466	0.640466	0.640317	0.640317	0.640087	0.640087	0.640471	0.640471	0.645636	0.645636	0.649392	0.649392	0.757723	0.757732	0.709331	0.709331	0.739687	0.739687	0.636897	0.636897	0.602125	0.602125	0.601204	0.601204	0.601204	0.601204	0.601204	0.601204
PGM_c_lf_b	0	2.16904e-12	0	-1.4998e-12	0	-2.26021e-11	0	-1.30806e-12	0	-2.73082e-12	0	-3.97972e-11	0	0	0	1.43711e-11	0	-2.85048e-10	0	7.38187e-12	0	-3.75944e-12	0	-5.32752e-12	0	-6.88327e-12	0	1.32894e-12
UGPase_c_lf_f	0.640466	0.640466	0.640317	0.640317	0.640087	0.640087	0.640471	0.640471	0.645636	0.645636	0.649392	0.649392	0.757732	0.757732	0.709331	0.709331	0.739687	0.739687	0.636897	0.636897	0.602125	0.602125	0.601204	0.601204	0.601204	0.601204	0.601204	0.601204
UGPase_c_lf_b	0	-9.40803e-13	0	-3.72269e-12	0	1.32765e-11	0	-1.37501e-12	0	6.79512e-12	0	-4.16601e-11	0	1.523e-11	0	8.09974e-12	0	1.94478e-12	0	-2.23632e-12	0	0	0	7.65688e-12	0	1.68875e-11	0	4.4762e-12
S6PS_c_lf	1.47933	1.47933	1.47926	1.47926	1.47914	1.47914	1.47933	1.47933	1.4819	1.4819	1.48377	1.48377	1.46894	1.46894	1.74524	1.74524	1.71082	1.71082	1.60379	1.60379	1.57519	1.57519	1.57618	1.57618	1.57618	1.57618	1.57618	1.57618
Enol_c_lf_b	1.27903	1.27903	1.27997	1.27997	1.28143	1.28143	1.279	1.279	1.24631	1.24631	1.22253	1.22253	0.60502	0.60502	0	3.65973e-11	0	3.21189e-12	0	0	0	0	0	-6.11554e-13	0	-2.08753e-12	0	5.2295e-13
Enol_c_lf_f	0	-7.74447e-12	0	-1.03773e-11	0	2.07724e-11	0	2.18027e-12	0	6.40221e-12	0	-2.41775e-11	0	2.65543e-12	0	3.62544e-11	0	-7.93514e-12	0	-1.72156e-11	0	0	0	4.84843e-12	0	1.39532e-12	0	-9.96229e-13
PyrK_c_lf	0	-4.77574e-12	0	3.71987e-12	0	7.95275e-12	0	0	0	2.5683e-12	0	-8.56915e-12	0	0	0	0	0	0	0	0	0	0	0	0	0	0	0	2.57187e-13
PyrDH1_m_lf	0	0	0	-6.36491e-09	0	0	0	0	0	0	0	0	0	0	0	4.45866e-13	0	0	0	0	0	0	0	4.03455e-13	0	9.08496e-13	0	8.21565e-14
CitS_m_lf	0	0	0	-6.36491e-09	0	0	0	0	0	0	0	0	0	0	0	4.45866e-13	0	0	0	0	0	0	0	4.03455e-13	0	9.08496e-13	0	8.21565e-14
cACNDHA_m_lf	0	-1.64873e-11	0	-1.49116e-11	0	2.03735e-11	0	-2.64313e-11	0	3.14229e-11	0	-5.60129e-11	0	1.44134e-11	0	4.23309e-11	0	7.71827e-13	0	0	0	0	0	0	0	1.59428e-13	0	1.46549e-13
iCitDHNAD_m_lf	0	0	0	-4.28923e-09	0	-6.60907e-10	0	0	0	0	0	0	0	0	0	0	0	0	0	0	0	0	0	0	0	0	0	0
iCitDHNAD_c_lf	0	2.38454	0	-5.52967e-09	0	3.1096e-10	0	-6.34285e-10	0	0	0	-1.06678e-10	0	5.1846e-12	0	1.726e-11	0	0	0	0	0	0	0	0	0	0	0	2.16307e-11
iCitDHNADP_c_lf	0.556937	2.94148	2.94141	2.94141	2.94131	2.94131	2.94148	2.94148	2.94379	2.94379	2.94548	2.94548	2.76816	2.76816	2.6979	2.6979	0	0	0	0	0	1.25255e-12	0	0	0	0	1.44756e-12	0
iCitDHNADP_h_lf	0	0	0	-5.08723e-09	0	0	0	0	0	0	0	0	0	0	0	0	0	0	0	0	0	0	0	0	0	0	0	1.16164e-13
iCitDHNADP_m_lf	0	0	0	-3.51866e-08	0	-6.61188e-10	0	-1.09772e-09	0	0	0	0	0	0	0	0	0	0	0	0	0	0	0	0	0	0	0	1.01785e-12
MalDH1_m_lf_f	0.337378	0.337378	0.337378	0.337378	0.337378	0.337378	0.337378	0.337378	0.337378	0.337378	0.337378	0.337378	0.547787	0.547787	0.598958	0.598958	0	0	0	0	0	-1.20526e-12	0	2.4345e-12	0	1.6982e-12	0	-2.38409e-12
MalDH1_m_lf_b	0	-1.77199e-12	0	-1.83383e-11	0	1.80527e-11	0	-7.90343e-12	0	-6.51331e-12	0	-1.92973e-11	0	-6.52857e-12	0	8.56357e-12	2.15031	2.15031	1.82735	1.82735	1.74554	1.74554	1.74977	1.74977	1.74977	1.74977	1.74977	1.74977
PEPC2_c_lf_b	1.27903	1.27903	1.27997	1.27997	1.28143	1.28143	1.279	1.279	1.24631	1.24631	1.22253	1.22253	0.60502	0.60502	0	5.20002e-12	0	0	0	-1.10045e-12	0	0	-6.71463e-13	0	-9.83935e-14	2.38086e-13	0	-8.51902e-14
PEPC2_c_lf_f	0	-1.83453e-12	0	-1.34448e-12	0	2.09235e-11	0	0	0	1.54499e-12	0	-3.85647e-11	0	2.84628e-12	0	2.12039e-11	0	-1.54993e-12	0	0	0	0	0	9.04139e-13	0	-8.24197e-13	0	-1.24469e-12
AlaTA_m_lf_f	0	-2.32925e-12	0	0	0	1.10399e-11	0	-5.7184e-12	0	1.00513e-11	0	-2.08173e-11	0	1.1345e-11	0	3.28656e-11	0	8.65034e-12	0	0	0	0	0	-1.54328e-11	0	0	0	2.05173e-11
AlaTA_m_lf_b	0	-1.14637e-11	1.10045e-12	-1.31628e-11	0	2.683e-11	0	-3.53179e-12	0	-6.13154e-12	0	-5.37091e-11	0	1.87805e-11	0	2.77075e-11	0	0	0	1.4298e-11	0	0	0	4.96855e-11	0	7.80375e-11	0	1.10469e-10
AspAT_c_lf_f	0	7.1488e-11	0	-1.11877e-10	0	2.70046e-10	0	3.42095e-10	0	8.00005e-12	0	-9.0731e-11	0	5.00349e-10	0	2.53689e-11	0.343449	0.343449	0.157707	0.157707	0.0914405	0.0914405	0.0914405	0.0914405	0.0914405	0.0914405	0.0914405	0.0914405
AspAT_c_lf_b	0	-1.69003e-11	0	-2.80959e-12	0	-1.28595e-11	0	4.01557e-12	0	5.00378e-12	0	-3.19969e-11	0	7.17904e-12	0	1.43348e-11	0	0	0	5.47543e-12	0	0	0	6.84466e-12	0	3.24018e-12	0	2.03293e-12
AspAT_m_lf_f	0.337378	0.337378	0.337378	0.337378	0.337378	0.337378	0.337378	0.337378	0.337378	0.337378	0.337378	0.337378	0.594275	0.594275	0.534543	0.534543	0.197489	0.197489	0.245665	0.245665	0.225019	0.225019	0.221434	0.221434	0.221434	0.221434	0.221434	0.221434
AspAT_m_lf_b	0	8.15237e-13	0	-8.23458e-12	0	1.98534e-11	0	-2.81103e-12	0	1.86126e-11	0	-2.28922e-11	0	7.13305e-12	0	3.8746e-11	0	0	0	5.50039e-12	0	-1.16248e-11	0	1.18819e-11	0	6.52334e-12	0	0
AspAT_h_lf_f	0.090085	0.090085	0.090085	0.090085	0.090085	0.090085	0.090085	0.090085	0.090085	0.090085	0.090085	0.090085	0.090085	0.090085	0.090085	0.090085	0.090085	0.090085	0.090085	0.090085	0.090085	0.090085	0.08889	0.08889	0.08889	0.08889	0.08889	0.08889
AspAT_h_lf_b	0	-5.94901e-12	0	-6.11923e-12	0	1.47183e-11	0	2.71806e-12	0	3.12692e-12	0	-2.29154e-11	0	8.98455e-12	0	1.66022e-11	0	9.01321e-13	0	1.50556e-12	0	0	0	1.31348e-12	0	1.22473e-12	0	8.49626e-13
AspAT_p_lf_f	0	0	0	-1.10575e-11	0	2.64358e-11	0	1.95314e-12	0	1.49031e-11	0	-2.05144e-11	0	0	0	2.2471e-11	0	0	0	-7.1338e-12	0	0	0	2.52126e-12	0	1.09764e-11	0	2.24562e-12
AspAT_p_lf_b	0	-8.7752e-13	0	1.64135e-12	0	9.28851e-12	0	0	0	6.28853e-12	0	-3.74714e-11	0	1.21515e-11	0	7.6156e-11	0	0	0	0	0	1.43567e-11	0	-8.54909e-12	0	-1.66334e-11	0	-7.71338e-12
GluSNADP_h_lf_f	0	2.58993e-11	0	1.16616e-12	0	0	0	2.2672e-11	0	0	0	-4.39434e-11	0	1.49308e-11	0	2.13178e-11	0	0	0.056327	0.133327	0.056327	0.133327	0.055132	0.130937	0.055132	0.130937	0.055132	0.130937
GluSNADP_h_lf_b	0	-1.32067e-11	0	-3.14028e-11	0	2.79263e-11	0	-2.29509e-11	0	2.03713e-11	0	-1.93937e-11	0	9.43839e-12	0	-5.47576e-12	0	1.28525e-12	0	3.85003e-12	0	0	0	4.47864e-12	0	2.82249e-12	0	2.82192e-12
GluDH3NADP_c_lf_b	1.69909	1.69909	1.69953	1.69953	1.7002	1.7002	1.69908	1.69908	1.68397	1.68397	1.67299	1.67299	1.47154	1.47154	1.65927	1.65927	1.6788	1.6788	2.19765	2.19765	2.3557	2.3557	2.36158	2.36158	2.36158	2.36158	2.36158	2.36158
GluDH3NADP_c_lf_f	0	4.20641e-12	0	5.95993e-12	0	2.40352e-11	0	0	0	4.74243e-12	0	-2.44185e-11	0	8.31135e-12	0	2.23388e-11	0	0	0	1.26326e-11	0	0	0	1.03783e-10	0	5.78581e-10	0	1.97906e-09
GluSNAD_h_lf	0	4.45269e-12	0	-1.45452e-10	0	-3.78858e-11	0	-8.04095e-11	0	-9.39337e-12	0	-7.11957e-10	0.003353	0.003353	0.003353	0.003353	0.000953	0.000953	0.000953	0.077953	0.000953	0.077953	0.000953	0.076758	0.000953	0.076758	0.000953	0.076758
GluSFd_h_lf	0.13698	0.13698	0.13698	0.13698	0.13698	0.13698	0.13698	0.13698	0.13698	0.13698	0.13698	0.13698	0.133327	0.133327	0.133327	0.133327	0.133327	0.133327	0	5.7541e-11	0	2.62264e-12	0	1.28715e-11	0	8.51869e-12	0	8.34918e-12
GluDH1NAD_m_lf	0	-9.42911e-12	0	-2.46985e-11	0	1.30491e-11	0	2.93766e-12	0	3.1841e-12	0	-1.5402e-11	0	1.0282e-12	0	1.12678e-12	0	0	0	0	0	0	0	0	0	0	0	0
GluDH1NADP_m_lf_f	0	2.43716e-12	0	2.67445e-11	0	1.42562e-11	0	3.07195e-12	0	4.88826e-12	0	-4.13138e-12	0	0	0	0	0	0	0	0	0	0	0	0	0	-1.77361e-14	0	0
GluDH1NADP_m_lf_b	0	5.97234e-12	0	-2.14094e-11	0	-1.87474e-11	0	3.09988e-12	0	3.19056e-12	0	-4.90408e-12	0	5.03407e-13	0	1.24272e-12	0	0	0	0	0	0	0	5.38949e-14	0	2.78259e-14	0	0
GluSeADH_c_lf	0	0	0	0	0	6.79916e-13	0	0	0	0	0	-2.08012e-12	0	3.37141e-13	0	1.93782e-12	0	0	0	0	0	0	0	7.07071e-13	0	0	0	4.85612e-13
GluSeADH_h_lf	0	-1.36424e-12	0	2.97271e-12	0	3.9351e-11	0	3.7801e-12	0	0	0	-1.20999e-10	0	0	0	0	0	0	0	0	0	6.16024e-12	0	0	0	1.40687e-12	0	0
GluSeADH_m_lf	20.5682	20.5682	20.5686	20.5686	20.5693	20.5693	20.5682	20.5682	20.5538	20.5538	20.5433	20.5433	20.7353	20.7353	20.7145	20.7145	2.93632	2.93632	4.18093	4.18093	4.32556	4.32556	4.2935	4.2935	4.2935	4.2935	4.2935	4.2935
GlnS_c_lf	1.50187	1.50187	1.50152	1.50152	1.50098	1.50098	1.50188	1.50188	1.51393	1.51393	1.5227	1.5227	1.69253	1.69253	1.54024	1.54024	1.46914	1.46914	1.0481	1.0481	0.899122	0.899122	0.892775	0.892775	0.892775	0.892775	0.892775	0.892775
GlnS_h_lf	0.151865	0.151865	0.151865	0.151865	0.151865	0.151865	0.151865	0.151865	0.151865	0.151865	0.151865	0.151865	0.151565	0.151565	0.151565	0.151565	0.149165	0.149165	0.149165	0.149165	0.149165	0.149165	0.146775	0.146775	0.146775	0.146775	0.146775	0.146775
GlnS_m_lf	0	0	0	0	0	0	0	0	0	0	0	0	0	0	0	0	0	0	0	0	0	0	0	0	0	0	0	0
ThrS_h_lf	0.07354	0.07354	0.07354	0.07354	0.07354	0.07354	0.07354	0.07354	0.07354	0.07354	0.07354	0.07354	0.07354	0.07354	0.07354	0.07354	0.07354	0.07354	0.07354	0.07354	0.07354	0.07354	0.07354	0.07354	0.07354	0.07354	0.07354	0.07354
AsnS_c_lf	0	1.32702e-12	0	2.57949e-12	0	2.19135e-12	0	-2.17032e-12	0	8.50726e-13	0	-5.92593e-12	0.0189	0.0189	0.0189	0.0189	0.0189	0.0189	0.01732	0.01732	0	-5.03963e-11	0.01105	0.01105	0.01105	0.01105	0.01105	0.01105
Tr_TPT1_lf_f	0	-7.02916e-12	0	6.19516e-12	0	1.45997e-11	0	-2.51064e-12	0	1.72724e-11	0	-2.81161e-11	0	-2.98657e-11	0	7.5541e-12	0	0	0	4.5719e-12	0	8.6775e-13	0	8.42837e-12	0	4.52793e-12	0	0
Tr_TPT1_lf_b	0.9588	0.9588	0.957366	0.957366	0.955143	0.955143	0.958848	0.958848	1.00876	1.00876	1.04506	1.04506	1.97854	1.97854	2.38288	2.38288	2.34213	2.34213	3.42132	3.42132	3.77598	3.77598	3.78194	3.78194	3.78194	3.78194	3.78194	3.78194
Tr_TPT2_lf_f	4.35763	6.67051	4.35691	6.66991	4.3558	6.66897	4.35765	6.67053	4.38261	6.69148	4.40075	6.70672	4.81023	7.0369	4.83745	7.29203	4.79263	7.24313	5.66201	7.9027	5.95329	8.13061	5.95933	8.13671	5.95933	8.13671	5.95933	8.13671
Tr_TPT2_lf_b	0	1.03819e-11	0	-2.82705e-12	0	2.34764e-11	0	-1.50093e-12	0	-7.64722e-12	0	-2.35323e-11	0	4.64842e-12	0	3.86393e-11	0	0	0	4.64635e-12	0	0	0	8.78261e-12	0	3.47068e-12	0	2.89651e-12
Tr_TPT3_lf_f	0	2.31288	0	2.31299	0	2.31317	0	2.31287	0	2.30888	0	2.30597	0	2.22667	0	2.45458	0	2.4505	0	2.24069	0	2.17732	0	2.17739	0	2.17739	0	2.17739
Tr_TPT3_lf_b	0	-4.28013e-12	0	-2.19477e-11	0	1.06216e-11	0	-8.20677e-13	0	9.61949e-12	0	-4.45138e-11	0	9.01666e-12	0	2.15962e-11	0	0	0	4.10072e-12	0	0	0	4.95248e-12	0	-5.4355e-13	0	1.37668e-12
Im_CO2_lf_b	4.9628	4.9628	4.96197	4.96197	4.96068	4.96068	4.96283	4.96283	4.99181	4.99181	5.01288	5.01288	5.84838	5.84838	5.50053	5.50053	11.0023	11.0023	11.3135	11.3135	11.4822	11.4822	11.4987	11.4987	11.4987	11.4987	11.4987	11.4987
Im_CO2_lf_f	0	-7.73248e-12	0	-1.94842e-12	0	1.48305e-11	0	2.56542e-12	0	4.00924e-11	0	-4.72649e-11	0	4.58655e-12	0	1.70388e-11	0	0	0	0	0	0	0	8.07045e-12	0	2.37713e-12	0	-2.04391e-12

## Sheet: M_Protein_LowLight_NoCorr
	Min	Max	Min	Max	Min	Max	Min	Max	Min	Max	Min	Max	Min	Max	Min	Max	Min	Max	Min	Max	Min	Max	Min	Max	Min	Max	Min	Max
Reactions / Scale	0	0	0.0001	0.0001	0.0005	0.0005	0.001	0.001	0.005	0.005	0.01	0.01	0.05	0.05	0.1	0.1	0.5	0.5	1	1	2	2	10	10	100	100	1000	1000
RBC_h_lf	7.28454	7.28454	7.28454	7.28454	7.28454	7.28454	7.28454	7.28454	7.33092	7.33092	7.33092	7.33092	7.49501	7.49501	7.74381	7.74381	9.39234	9.39234	10.1947	10.1947	10.7004	10.7004	11.027	11.027	11.0284	11.0284	11.0284	11.0284
SBPA_h_lf	3.11712	3.11712	3.11712	3.11712	3.11712	3.11712	3.11712	3.11712	2.88458	2.88458	2.9191	2.9191	3.10909	3.10909	3.22	3.22	4.02031	4.02031	4.36419	4.36419	4.58091	4.58091	4.72088	4.72088	4.72147	4.72147	4.72147	4.72147
SBPase_h_lf	3.11712	3.11712	3.11712	3.11712	3.11712	3.11712	3.11712	3.11712	2.88458	2.88458	2.9191	2.9191	3.10909	3.10909	3.22	3.22	4.02031	4.02031	4.36419	4.36419	4.58091	4.58091	4.72088	4.72088	4.72147	4.72147	4.72147	4.72147
STK_h_lf_f	3.11712	3.11712	3.11712	3.11712	3.11712	3.11712	3.11712	3.11712	2.88458	2.88458	2.9191	2.9191	3.10909	3.10909	3.22	3.22	4.02031	4.02031	4.36419	4.36419	4.58091	4.58091	4.72088	4.72088	4.72147	4.72147	4.72147	4.72147
STK_h_lf_b	0	-1.46416e-12	0	1.11822e-12	0	-1.34515e-12	0	1.92909e-12	0	3.41061e-12	0	-5.27889e-12	0	4.29301e-12	0	0	0	0	0	0	0	0	0	0	0	0	0	0
FTK_h_lf_f	3.13662	3.13662	3.13662	3.13662	3.13662	3.13662	3.13662	3.13662	2.90408	2.90408	2.9386	2.9386	3.12859	3.12859	3.2395	3.2395	4.03916	4.03916	4.38304	4.38304	4.59976	4.59976	4.73973	4.73973	4.74032	4.74032	4.74032	4.74032
FTK_h_lf_b	0	-1.29485e-12	0	-2.14567e-12	0	0	0	1.47911e-12	0	0	0	0	0	0	0	0	0	0	0	0	0	0	0	1.10134e-13	0	0	0	3.01981e-14
GAPDH1_h_lf	18.0933	18.1703	18.1703	18.1703	18.1703	18.1703	18.1751	18.1751	18.3206	18.3206	18.2955	18.2955	19.032	19.032	19.7371	19.7371	24.0267	24.0267	25.6322	25.6322	27.604	27.604	28.6285	28.6285	28.632	28.632	28.632	28.632
STK_h_lf_f	3.11712	3.11712	3.11712	3.11712	3.11712	3.11712	3.11712	3.11712	2.88458	2.88458	2.9191	2.9191	3.10909	3.10909	3.22	3.22	4.02031	4.02031	4.36419	4.36419	4.58091	4.58091	4.72088	4.72088	4.72147	4.72147	4.72147	4.72147
STK_h_lf_b	0	-1.46416e-12	0	1.11822e-12	0	-1.34515e-12	0	1.92909e-12	0	3.41061e-12	0	-5.27889e-12	0	4.29301e-12	0	0	0	0	0	0	0	0	0	0	0	0	0	0
FTK_h_lf_f	3.13662	3.13662	3.13662	3.13662	3.13662	3.13662	3.13662	3.13662	2.90408	2.90408	2.9386	2.9386	3.12859	3.12859	3.2395	3.2395	4.03916	4.03916	4.38304	4.38304	4.59976	4.59976	4.73973	4.73973	4.74032	4.74032	4.74032	4.74032
FTK_h_lf_b	0	-1.29485e-12	0	-2.14567e-12	0	0	0	1.47911e-12	0	0	0	0	0	0	0	0	0	0	0	0	0	0	0	1.10134e-13	0	0	0	3.01981e-14
Ru5PE_h_lf_f	6.25374	6.25374	6.25374	6.25374	6.25374	6.25374	6.25374	6.25374	6.5459	6.5459	6.51138	6.51138	6.53236	6.53236	6.7409	6.7409	8.05947	8.05947	8.74723	8.74723	9.18067	9.18067	9.4606	9.4606	9.46179	9.46179	9.46179	9.46179
Ru5PE_h_lf_b	0	0	0	0	0	-1.9833e-12	0	1.00808e-12	0	2.20224e-11	0	-4.73373e-12	0	0	0	5.66658e-12	0	1.35891e-12	0	0	0	0	0	1.3749e-12	0	0	0	0
R5PI_h_lf_f	3.1121	3.1121	3.1121	3.1121	3.1121	3.1121	3.1121	3.1121	2.87956	2.87956	2.91408	2.91408	3.10408	3.10408	3.21543	3.21543	4.01639	4.01639	4.36027	4.36027	4.57699	4.57699	4.71696	4.71696	4.71755	4.71755	4.71755	4.71755
R5PI_h_lf_b	0	0	0	2.26801e-12	0	-6.84341e-13	0	1.71629e-12	0	1.04814e-11	0	-5.00266e-12	0	-1.51257e-12	0	7.48024e-12	0	2.7331e-11	0	-8.88711e-12	0	1.88596e-11	0	3.17897e-11	0	9.53744e-11	0	2.52759e-09
Ru5PK_h_lf	9.36584	9.36584	9.36584	9.36584	9.36584	9.36584	9.36584	9.36584	9.42546	9.42546	9.42546	9.42546	9.63644	9.63644	9.95633	9.95633	12.0759	12.0759	13.1075	13.1075	13.7577	13.7577	14.1776	14.1776	14.1793	14.1793	14.1793	14.1793
RBO_h_lf	2.0813	2.0813	2.0813	2.0813	2.0813	2.0813	2.0813	2.0813	2.09455	2.09455	2.09455	2.09455	2.14143	2.14143	2.21252	2.21252	2.68352	2.68352	2.91278	2.91278	3.05726	3.05726	3.15057	3.15057	3.15097	3.15097	3.15097	3.15097
PGP_h_lf	2.0813	2.0813	2.0813	2.0813	2.0813	2.0813	2.0813	2.0813	2.09455	2.09455	2.09455	2.09455	2.14143	2.14143	2.21252	2.21252	2.68352	2.68352	2.91278	2.91278	3.05726	3.05726	3.15057	3.15057	3.15097	3.15097	3.15097	3.15097
GlyDH_m_lf	1.02395	1.02395	1.02395	1.02395	1.02395	1.02395	1.01915	1.01915	0.946278	0.946278	0.946278	0.946278	0.908519	0.908519	0.908629	0.908629	1.14153	1.14153	1.25616	1.25616	1.3285	1.3285	1.37516	1.37516	1.37535	1.37535	1.37535	1.37535
SGAT_p_lf	1.04591	1.04591	1.04591	1.04591	1.04591	1.04591	1.04471	1.04471	1.03146	1.03146	1.03146	1.03146	1.0396	1.0396	1.06629	1.06629	1.30093	1.30093	1.41556	1.41556	1.48782	1.48782	1.53448	1.53448	1.53468	1.53468	1.53468	1.53468
GCEAK_h_lf	1.04591	1.04591	1.04591	1.04591	1.04591	1.04591	1.04471	1.04471	1.03146	1.03146	1.03146	1.03146	1.0396	1.0396	1.06629	1.06629	1.30093	1.30093	1.41556	1.41556	1.48782	1.48782	1.53448	1.53448	1.53448	1.53468	1.53468	1.53468
FBPA_h_lf_f	3.40638	3.40638	3.40638	3.40638	3.40638	3.40638	3.40672	3.40672	3.1726	3.1726	3.20781	3.20781	3.41295	3.41295	3.5202	3.5202	4.28196	4.28196	4.38304	4.38304	4.59976	4.59976	4.73973	4.73973	4.74032	4.74032	4.74032	4.74032
FBPase_h_lf	3.40638	3.40638	3.40638	3.40638	3.40638	3.40638	3.40672	3.40672	3.1726	3.1726	3.20781	3.20781	3.41295	3.41295	3.5202	3.5202	4.28196	4.28196	4.38304	4.38304	4.59976	4.59976	4.73973	4.73973	4.74032	4.74032	4.74032	4.74032
PGI_h_lf_f	0.269761	0.269761	0.269761	0.269761	0.269761	0.269761	0.270102	0.270102	0.268521	0.268521	0.269214	0.269214	0.284358	0.284358	0.280698	0.280698	0.242803	0.242803	0	1.69897e-12	0	7.44044e-12	0	6.87916e-12	0	2.33685e-12	0	2.3318e-12
PGI_h_lf_b	0	0	0	0	0	-3.55743e-12	0	-9.95948e-12	0	3.98587e-12	0	-6.87361e-12	0	-1.44434e-12	0	0	0	1.05699e-12	0	0	0	1.84314e-12	0	3.65624e-12	0	1.19693e-12	0	1.20481e-12
PGM_h_lf_f	0.269761	0.269761	0.269761	0.269761	0.269761	0.269761	0.270102	0.270102	0.268521	0.268521	0.269214	0.269214	0.284358	0.284358	0.280698	0.280698	0.242803	0.242803	0.293361	0.293361	0.308413	0.308413	0.318133	0.318133	0.318174	0.318174	0.318174	0.318174
PGM_h_lf_b	0	0	0	8.69266e-12	0	-1.29641e-12	0	-6.94333e-12	0	-5.88407e-12	0	-4.61581e-12	0	6.47482e-13	0	1.12965e-11	0	5.29082e-12	0	1.66317e-12	0	3.75333e-12	0	5.91643e-12	0	2.0095e-12	0	0
AGPase_h_lf	0.269761	0.269761	0.269761	0.269761	0.269761	0.269761	0.270102	0.270102	0.268521	0.268521	0.269214	0.269214	0.284358	0.284358	0.280698	0.280698	0.242803	0.242803	0.293361	0.293361	0.308413	0.308413	0.318133	0.318133	0.318174	0.318174	0.318174	0.318174
FBPA_c_lf_f	1.25607	1.25607	1.25607	1.25607	1.25607	1.25607	1.25747	1.25747	1.76462	1.76462	1.67762	1.67762	1.38796	1.38796	1.37671	1.37671	1.21055	1.21055	1.4201	1.4201	1.49235	1.49235	1.53901	1.53901	1.53921	1.53921	1.53921	1.53921
FBPA_c_lf_b	0	-1.36979e-12	0	0	0	-2.00752e-12	0	0	0	0	0	-6.38244e-12	0	-1.06308e-11	0	0	0	0	0	0	0	0	0	1.43305e-12	0	0	0	0
FBPase_c_lf	1.25607	1.25607	1.25607	1.25607	1.25607	1.25607	1.25747	1.25747	1.76462	1.76462	1.67762	1.67762	1.38796	1.38796	1.92533	1.92533	1.69822	1.69822	2.00383	2.00383	2.10468	2.10468	2.16862	2.16862	2.1689	2.1689	2.1689	2.1689
PGI_c_lf_f	1.24349	1.24349	1.24349	1.24349	1.24349	1.24349	1.24399	1.24399	1.26548	1.26548	1.17717	1.17717	0.846918	0.846918	0.826701	0.826701	0.473296	0.473296	0.862716	0.862716	0.906369	0.906369	0.934556	0.934556	0.934676	0.934676	0.934676	0.934676
PGI_c_lf_b	0	0	0	-1.71577e-12	0	1.44307e-12	0	0	0	5.66206e-12	0	-5.36135e-12	0	-7.37865e-12	0	2.94504e-11	0	2.31881e-12	0	-9.96536e-13	0	0	0	2.1827e-12	0	0	0	0
PGM_c_lf_f	0.524516	0.524516	0.524516	0.524516	0.524516	0.524516	0.525163	0.525163	0.522161	0.522161	0.523477	0.523477	0.55225	0.55225	0.545295	0.545295	0.473296	0.473296	0.569355	0.569355	0.597955	0.597955	0.616423	0.616423	0.616502	0.616502	0.616502	0.616502
PGM_c_lf_b	0	0	0	-1.24423e-12	0	-1.43663e-12	0	0	0	2.35734e-12	0	-7.64777e-12	0	-5.967e-12	0	1.45994e-12	0	2.67081e-12	0	-4.65472e-12	0	6.15873e-12	0	8.52574e-12	0	1.87739e-12	0	1.57951e-12
UGPase_c_lf_f	0.524516	0.524516	0.524516	0.524516	0.524516	0.524516	0.525163	0.525163	0.522161	0.522161	0.523477	0.523477	0.55225	0.55225	0.545295	0.545295	0.473296	0.473296	0.569355	0.569355	0.597955	0.597955	0.616423	0.616423	0.616502	0.616502	0.616502	0.616502
UGPase_c_lf_b	0	0	0	-5.64337e-12	0	-2.38198e-12	0	3.91875e-12	0	3.201e-12	0	-6.21114e-12	0	-1.94644e-12	0	0	0	4.01679e-12	0	-4.46404e-12	0	2.9885e-12	0	6.35147e-12	0	1.82565e-12	0	-1.56551e-11
S6PS_c_lf	0.501495	0.501495	0.501495	0.501495	0.501495	0.501495	0.502142	0.502142	0.49914	0.49914	0.500456	0.500456	0.541044	0.541044	0.55001	0.55001	0.737251	0.737251	0.557385	0.557385	0.585985	0.585985	0.604453	0.604453	0.604532	0.604532	0.604532	0.604532
Enol_c_lf_b	2.15228	2.15228	2.15228	2.15228	2.15228	2.15228	2.1503	2.1503	2.01576	2.01576	2.02824	2.02824	1.68914	1.68914	1.39652	1.39652	0	0	0	0	0	2.8543e-12	0	2.86196e-12	0	0	0	0
Enol_c_lf_f	0	0	0	-2.31681e-12	0	-1.71685e-12	0	-2.99449e-12	0	2.92477e-12	0	-5.48273e-12	0	2.9925e-12	0	-3.40328e-12	0	0	0	0	0	0	0	0	0	0	0	0
PyrK_c_lf	1.94705	1.94705	1.94705	1.94705	1.94705	1.94705	1.94507	1.94507	1.81053	1.81053	1.82301	1.82301	1.48363	1.48363	1.19422	1.19422	0	0	0	0	0	-4.83409e-09	0	0	0	0	0	0
PyrDH1_m_lf	0	0	0	0	0	0	0	0	0	0	0	0	0	0	0	0	0.17364	0.17364	0.326211	0.326211	0.102379	0.102379	0.0414432	0.0414432	0.0414432	0.0414432	0.0414432	0.0414432
CitS_m_lf	0	0	0	0	0	0	0	0	0	0	0	0	0	0	0	0	0.17364	0.17364	0.326211	0.326211	0.102379	0.102379	0.0414432	0.0414432	0.0414432	0.0414432	0.0414432	0.0414432
cACNDHA_m_lf	0	0	0	4.99378e-12	0	0	0	8.31424e-12	0	1.16117e-12	0	0	0	0	0	0	0	0	0	0	0	0	0	0	0	0	0	0
iCitDHNAD_m_lf	0	0	0	0	0	0	0	0	0	0	0	0	0	0	0	0	0	0	0	0	0	-1.08534e-09	0	0	0	0	0	-1.04361e-13
iCitDHNAD_c_lf	0	0.819236	0.531662	0.531662	0.531662	0.531662	0.535322	0.535322	0	-2.41467e-12	0	0	0	0	0	0	0	0	0	0	0	0	0	0	0	0	0	0
iCitDHNADP_c_lf	0	0.819236	0.287575	0.287575	0.287575	0.287575	0.269135	0.269135	0	-3.45285e-12	0	1.07091e-12	0	0	0	0	0	0	0	0	0	0	0	1.108e-13	0	0	0	0
iCitDHNADP_h_lf	0	0	0	0	0	0	0	0	0	-5.13447e-13	0	0	0	0	0	0	0	0	0	0	0	0	0	0	0	0	0	0
iCitDHNADP_m_lf	0	0	0	0	0	0	0	0	0	0	0	0	0	0	0	0	0	0	0	0	0	-1.08815e-09	0	0	0	0	0	0
MalDH1_m_lf_f	0.248902	0.610748	0.610548	0.610548	0.610548	0.610548	0.587703	0.587703	0	3.50742e-12	0	-6.91408e-12	0	0	0	1.38412e-12	0	4.55169e-12	0	0	0	0	0	4.32365e-12	0	3.6815e-13	0	0
MalDH1_m_lf_b	0	-2.96996e-12	0	1.45295e-12	0	-1.71686e-12	0	-9.81437e-13	0.140779	0.140779	0.373216	0.373216	0.908419	0.908419	0.908629	0.908629	1.31517	1.31517	1.58237	1.58237	1.43088	1.43088	1.4166	1.4166	1.4168	1.4168	1.4168	1.4168
PEPC2_c_lf_b	0.205236	0.205236	0.205236	0.205236	0.205236	0.205236	0.205236	0.205236	0.205236	0.205236	0.205236	0.205236	0.205503	0.205503	0.202303	0.202303	0	3.00737e-12	0	0	0	0	0	0	0	0	0	3.90322e-13
PEPC2_c_lf_f	0	-8.34888e-13	0	1.31294e-12	0	-2.86359e-12	0	-1.43324e-12	0	1.61517e-11	0	-1.76701e-12	0	0	0	0	0	0	0	0	0	-2.75474e-09	0	0	0	0	0	0
AlaTA_m_lf_f	0	-1.29069e-12	0	0	0	-2.12148e-12	0	0	0	9.72462e-12	0	-1.40365e-11	0	0	0	0	0	1.00294e-11	0	0	0	7.68232e-12	0	5.76494e-12	0	0	0	0
AlaTA_m_lf_b	0	0.361846	0.0001	0.0001	0.0001	9.99999e-05	0.00016	0.00016	0	5.9508e-12	0	-1.16831e-11	0	0	0	-8.31721e-13	0	0	0	0	0	5.86247e-12	0	6.73639e-12	0	0	0	0
AspAT_c_lf_f	0	-1.62714e-12	0	-1.63799e-12	0	-1.57896e-12	0	0	0.0934805	0.0934805	0.0936905	0.0936905	0	0	0	0	0	0	0	0	0	4.29145e-13	0	3.14971e-13	0	0	0	0
AspAT_c_lf_b	0	0.361846	0	7.23098e-10	0	7.71623e-10	0	0	0	1.07087e-11	0	-3.40557e-12	0	0	0	0	0	0	0	-1.23553e-12	0	3.44305e-13	0	3.03001e-13	0	0	0	0
AspAT_m_lf_f	0.248902	0.610748	0.248902	0.248902	0.248902	0.248902	0.245302	0.245302	0.0822625	0.0822625	0.0820525	0.0820525	0	1.92539e-12	0	3.88123e-12	0	1.73792e-11	0	-4.29341e-12	0	0.0535335	0	3.47041e-12	0	0	0	0
AspAT_m_lf_b	0	-1.03029e-12	0	-1.44875e-12	0	0	0	0	0	4.25442e-12	0	-7.27488e-12	0	0	0	0	0	0	0	0	0	0	0.00121068	0.00121068	0.00121068	0.00121068	0.00121068	0.00121068
AspAT_h_lf_f	0.090085	0.090085	0.090085	0.090085	0.090085	0.090085	0.090085	0.090085	0.090085	0.090085	0.090085	0.090085	0.0731099	0.0731099	0.056286	0.056286	0.056286	0.056286	0.056286	0.056286	0.056286	0.056286	0.054411	0.054411	0.054411	0.054411	0.054411	0.054411
AspAT_h_lf_b	0	0	0	-2.88621e-12	0	-1.50538e-12	0	-6.8827e-12	0	5.17597e-12	0	-4.99893e-12	0	-3.36428e-12	0	0	0	4.20939e-12	0	1.6546e-10	0	3.7437e-12	0	2.87152e-12	0	0	0	0
AspAT_p_lf_f	0	0	0	1.35985e-12	0	0	0	0	0	0	0	-6.04759e-12	0.0887905	0.0887905	0.0863905	0.0863905	0.0877905	0.0877905	0.088003	0.088003	0.0535327	0.0535337	0	0	0	0	0	0
AspAT_p_lf_b	0	0.186258	0	0	0	-1.31873e-09	0	-8.49468e-10	0	3.81599e-12	0	-4.84251e-12	0	-4.63605e-11	0	1.0822e-11	0	0	0	-8.15001e-13	0	1.90724e-12	0	0	0	0	0	0
GluSNADP_h_lf_f	0	-1.38347e-11	0	-5.98841e-12	0	0	0	4.44875e-12	0	5.78795e-12	0	-1.97945e-11	0.050857	0.111835	0.051257	0.0905645	0.048457	0.0871145	0.048457	0.0871145	0.048457	0.0871145	0.046582	0.0833645	0.046582	0.0833645	0.046582	0.0833645
GluSNADP_h_lf_b	0	1.71199e-12	0	-3.84728e-12	0	-2.69617e-12	0	0	0	8.88795e-12	0	-7.39411e-12	0	-3.6474e-11	0	-1.08336e-12	0	2.31051e-12	0	-3.4087e-12	0	3.31883e-12	0	4.13723e-12	0	0	0	0
GluDH3NADP_c_lf_b	0.123924	0.48577	0.124024	0.124024	0.124024	0.124024	0.125284	0.125284	0.0933805	0.0933805	0.0933805	0.0933805	0.150899	0.150899	0.274792	0.274792	0.958671	0.958671	1.21669	1.21669	1.47827	1.47827	1.53299	1.53299	1.53319	1.53319	1.53319	1.53319
GluDH3NADP_c_lf_f	0	0	0	-1.51945e-12	0	-1.67599e-12	0	0	0	4.87743e-12	0	-4.64517e-12	0	0	0	0	0	0	0	0	0	1.05678e-11	0	1.19556e-10	0	0	0	0
GluSNAD_h_lf	0	2.20873e-12	0	0	0	0	0	-2.71057e-11	0.000953	0.000953	0.000953	0.000953	0	0.0609779	0	0.0393075	0	0.0386575	0	0.0386575	0	0.0386575	0	0.0367825	0	0.0367825	0	0.0367825
GluSFd_h_lf	0.13668	0.13668	0.13668	0.13668	0.13668	0.13668	0.13428	0.13428	0.133327	0.133327	0.133327	0.133327	0	-2.27787e-11	0	9.94836e-13	0	8.11802e-13	0	0	0	0	0	4.21997e-13	0	0	0	0
GluDH1NAD_m_lf	0	0	0	-2.1339e-12	0	-1.86939e-12	0	1.51235e-12	0.0384681	0.0384681	0.0386781	0.0386781	0.0001	0.0001	0	9.12848e-12	0	0	0	0	0	0	0	3.58043e-13	0	0	0	0
GluDH1NADP_m_lf_f	0	8.23897e-13	0	0	0	-4.35978e-12	0	0	0	3.07112e-12	0	-3.59888e-12	0	0	0	0	0	0	0	-2.39689e-12	0	0	0	1.0229e-13	0	0	0	0
GluDH1NADP_m_lf_b	0	0.361846	0.000100001	9.99988e-05	0.0001	9.99998e-05	0.00016	0.00016	0.0001	0.0001	0.00031	0.00031	0.0001	0.0001	0	-2.22935e-12	0	0	0	0	0	0	0	1.10018e-13	0	0	0	0
GluSeADH_c_lf	0	0	0	0	0	0	0	0	0	0	0	0	0	0	0	0	0	0	0	0	0	0	0	0	0	0	0	0
GluSeADH_h_lf	0	0	0	0	0	0	0	0	0	8.86251e-13	0	0	0	0	0	-3.73958e-12	0	0	0	0	0	0	0	0	0	0	0	0
GluSeADH_m_lf	7.90602	7.90652	7.90602	7.90602	7.90602	7.90602	7.76339	7.76339	2.24727	2.24727	1.66565	1.66565	0.0002415	0.0002415	0.0002415	0.0002415	0.0002415	0.0002415	0.0002415	0.0002415	0.0002415	0.000241497	0.0002415	0.0002415	0.0002415	0.0002415	0.0002415	0.0002415
GlnS_c_lf	1.03681	1.03681	1.03681	1.03681	1.03681	1.03681	1.03321	1.03321	0.953714	0.953714	0.953714	0.953714	0.921074	0.921074	0.819008	0.819008	0.372133	0.372133	0.228739	0.228739	0.0395012	0.0395013	0.0333098	0.0333098	0.0333098	0.0333098	0.0333098	0.0333098
GlnS_h_lf	0.151565	0.151565	0.151565	0.151565	0.151565	0.151565	0.149165	0.149165	0.149165	0.149165	0.149165	0.149165	0.12387	0.12387	0.102153	0.102153	0.098053	0.098053	0.098053	0.098053	0.098053	0.098053	0.094303	0.094303	0.094303	0.094303	0.094303	0.094303
GlnS_m_lf	0	0	0	0	0	0	0	0	0	0	0	0	0	0	0	0	0	0	0	0	0	0	0	0	0	0	0	0
ThrS_h_lf	0.07354	0.07354	0.07354	0.07354	0.07354	0.07354	0.07354	0.07354	0.07354	0.07354	0.07354	0.07354	0.0606099	0.0606099	0.0442325	0.0442325	0.0442325	0.0442325	0.0442325	0.0442325	0.0442325	0.0442325	0.0423575	0.0423575	0.0423575	0.0423575	0.0423575	0.0423575
AsnS_c_lf	0	0	0	0	0	0	0	0	0	0	0	-3.4658e-13	0	0	0	0	0.01105	0.01105	0.01105	0.01105	0.01105	0.01105	0.00986472	0.00986472	0.00986472	0.00986472	0.00986472	0.00986472
Tr_TPT1_lf_f	2.42811	2.42811	2.42811	2.42811	2.42811	2.42811	2.42733	2.42733	2.24098	2.24098	2.27856	2.27856	1.60395	1.60395	1.13094	1.13094	0	0	0	0	0	0	0	7.18785e-11	0	0	0	0
Tr_TPT1_lf_b	0	5.45297e-12	0	-1.45262e-12	0	1.25171e-11	0	4.41069e-12	0	1.31105e-12	0	-6.44862e-12	0	5.86642e-12	0	0	0.96303	0.96303	0.915695	0.915695	1.65933	1.65933	1.89067	1.89067	1.89087	1.89087	1.89087	1.89087
Tr_TPT2_lf_f	0.735788	1.99186	0.735788	1.99186	0.735788	1.99186	0.73611	1.99358	1.5394	3.30401	1.4273	3.10492	1.47315	2.86111	1.64229	3.019	2.17358	3.38412	2.3358	3.7559	3.15169	4.64404	3.42968	4.96869	3.43008	4.96928	3.43008	4.96928
Tr_TPT2_lf_b	0	0	0	-2.3388e-12	0	0	0	0	0	0	0	-4.56502e-12	0	2.34834e-12	0	0	0	6.36913e-12	0	-2.73115e-12	0	1.4837e-12	0	6.90967e-11	0	7.50831e-11	0	2.24855e-10
Tr_TPT3_lf_f	0	1.25607	0	1.25607	0	1.25607	0	1.25747	0	1.76462	0	1.67762	0	1.38796	0	1.37671	0	1.21055	0	1.4201	0	1.49235	0	1.53901	0	1.53921	0	1.53921
Tr_TPT3_lf_b	0	0	0	-8.77742e-13	0	-2.77156e-12	0	5.79092e-13	0	5.38063e-12	0	-8.72191e-12	0	-1.05898e-11	0	9.48575e-13	0	3.50742e-12	0	-2.40075e-12	0	1.39337e-11	0	5.8618e-11	0	1.86454e-10	0	-2.46087e-10
Im_CO2_lf_b	3.94415	3.94415	3.94415	3.94415	3.94415	3.94415	3.98728	3.98728	5.74087	5.74087	5.84444	5.84444	6.4877	6.4877	6.75442	6.75442	8.07895	8.07895	8.61414	8.61414	9.27131	9.27131	9.61406	9.61406	9.61524	9.61524	9.61524	9.61524
Im_CO2_lf_f	0	-1.27542e-12	0	-1.96021e-12	0	-2.58549e-12	0	0	0	1.00471e-11	0	0	0	1.43672e-11	0	-7.01483e-12	0	0	0	-1.94333e-12	0	0	0	7.68505e-11	0	0	0	0

## Sheet: M_Protein_HighLight_NoCorr
	Min	Max	Min	Max	Min	Max	Min	Max	Min	Max	Min	Max	Min	Max	Min	Max	Min	Max	Min	Max	Min	Max	Min	Max	Min	Max	Min	Max
Reactions / Scale	0	0	0.0001	0.0001	0.0005	0.0005	0.001	0.001	0.005	0.005	0.01	0.01	0.05	0.05	0.1	0.1	0.5	0.5	1	1	2	2	10	10	100	100	1000	1000
RBC_h_lf	14.1734	14.1734	14.1738	14.1738	14.2471	14.2471	14.2316	14.2316	13.8276	13.8276	14.1069	14.1069	14.0584	14.0584	14.2898	14.2898	15.339	15.339	16.6113	16.6113	16.6349	16.6349	16.6724	16.6724	16.8799	16.8799	21.3936	21.3936
SBPA_h_lf	6.77375	6.77375	6.77394	6.77394	6.809	6.809	6.80158	6.80158	6.43757	6.43757	6.57527	6.57527	6.71874	6.71874	6.82929	6.82929	7.33296	7.33296	7.94144	7.94144	7.95084	7.95084	7.9688	7.9688	8.068	8.068	10.2267	10.2267
SBPase_h_lf	6.77375	6.77375	6.77394	6.77394	6.809	6.809	6.80158	6.80158	6.43757	6.43757	6.57527	6.57527	6.71874	6.71874	6.82929	6.82929	7.33296	7.33296	7.94144	7.94144	7.95084	7.95084	7.9688	7.9688	8.068	8.068	10.2267	10.2267
STK_h_lf_f	6.77375	6.77375	6.77394	6.77394	6.809	6.809	6.80158	6.80158	6.43757	6.43757	6.57527	6.57527	6.71874	6.71874	6.82929	6.82929	7.33296	7.33296	7.94144	7.94144	7.95084	7.95084	7.9688	7.9688	8.068	8.068	10.2267	10.2267
STK_h_lf_b	0	-8.3169e-12	0	-1.00631e-11	0	-2.8626e-12	0	-4.48264e-12	0	-6.89671e-12	0	6.68177e-12	0	9.80727e-12	0	0	0	0	0	0	0	0	0	0	0	-2.8777e-12	0	0
FTK_h_lf_f	6.79325	6.79325	6.79344	6.79344	6.8285	6.8285	6.82108	6.82108	6.45707	6.45707	6.59477	6.59477	6.73824	6.73824	6.84879	6.84879	7.34612	7.34612	7.95459	7.95459	7.96969	7.96969	7.98765	7.98765	8.08685	8.08685	10.2456	10.2456
FTK_h_lf_b	0	-1.16075e-11	0	-7.78324e-12	0	-2.69297e-12	0	3.05047e-12	0	0	0	0	0	1.16269e-11	0	0	0	0	0	0	0	0	0	0	0	5.32889e-13	0	-2.51883e-13
GAPDH1_h_lf	40.9211	40.9981	40.9984	40.9984	41.0596	41.0596	41.047	41.047	40.6919	40.6919	40.9252	40.9252	41.0272	41.0272	41.7776	41.7776	44.8771	44.8771	48.2197	48.2197	48.2764	48.2764	48.3907	48.3907	49.021	49.021	61.7861	61.7861
STK_h_lf_f	6.77375	6.77375	6.77394	6.77394	6.809	6.809	6.80158	6.80158	6.43757	6.43757	6.57527	6.57527	6.71874	6.71874	6.82929	6.82929	7.33296	7.33296	7.94144	7.94144	7.95084	7.95084	7.9688	7.9688	8.068	8.068	10.2267	10.2267
STK_h_lf_b	0	-8.3169e-12	0	-1.00631e-11	0	-2.8626e-12	0	-4.48264e-12	0	-6.89671e-12	0	6.68177e-12	0	9.80727e-12	0	0	0	0	0	0	0	0	0	0	0	-2.8777e-12	0	0
FTK_h_lf_f	6.79325	6.79325	6.79344	6.79344	6.8285	6.8285	6.82108	6.82108	6.45707	6.45707	6.59477	6.59477	6.73824	6.73824	6.84879	6.84879	7.34612	7.34612	7.95459	7.95459	7.96969	7.96969	7.98765	7.98765	8.08685	8.08685	10.2456	10.2456
FTK_h_lf_b	0	-1.16075e-11	0	-7.78324e-12	0	-2.69297e-12	0	3.05047e-12	0	0	0	0	0	1.16269e-11	0	0	0	0	0	0	0	0	0	0	0	5.32889e-13	0	-2.51883e-13
Ru5PE_h_lf_f	13.567	13.567	13.5674	13.5674	13.6375	13.6375	13.6227	13.6227	13.4071	13.4071	13.67	13.67	13.457	13.457	13.6781	13.6781	14.6791	14.6791	15.896	15.896	15.9205	15.9205	15.9564	15.9564	16.1548	16.1548	20.4723	20.4723
Ru5PE_h_lf_b	0	-1.30349e-11	0	-9.98845e-12	0	1.5886e-11	0	3.97193e-12	0	-8.13571e-13	0	9.76951e-12	0	2.45848e-11	0	-1.15463e-12	0	-3.60423e-12	0	0	0	1.71951e-12	0	7.04681e-12	0	0	0	-1.33582e-12
R5PI_h_lf_f	6.76874	6.76874	6.76893	6.76893	6.80398	6.80398	6.79657	6.79657	6.43255	6.43255	6.57026	6.57026	6.71372	6.71372	6.82472	6.82472	7.32904	7.32904	7.93752	7.93752	7.94692	7.94692	7.96488	7.96488	8.06408	8.06408	10.2228	10.2228
R5PI_h_lf_b	0	-7.10543e-12	0	-1.65148e-11	0	5.5973e-12	0	-9.46265e-12	0	-4.34053e-12	0	6.87095e-12	0	3.86526e-11	0	2.5846e-12	0	-8.85425e-11	0	1.41487e-11	0	-1.03084e-10	0	-1.03954e-09	0	6.95721e-10	0	-3.12805e-08
Ru5PK_h_lf	20.3357	20.3357	20.3363	20.3363	20.4415	20.4415	20.4192	20.4192	19.8397	19.8397	20.2403	20.2403	20.1707	20.1707	20.5028	20.5028	22.0081	22.0081	23.8335	23.8335	23.8675	23.8675	23.9213	23.9213	24.2189	24.2189	30.6951	30.6951
RBO_h_lf	6.16235	6.16235	6.16252	6.16252	6.19439	6.19439	6.18765	6.18765	6.01202	6.01202	6.13342	6.13342	6.11233	6.11233	6.21297	6.21297	6.66913	6.66913	7.22229	7.22229	7.23256	7.23256	7.24889	7.24889	7.33907	7.33907	9.30155	9.30155
PGP_h_lf	6.16235	6.16235	6.16252	6.16252	6.19439	6.19439	6.18765	6.18765	6.01202	6.01202	6.13342	6.13342	6.11233	6.11233	6.21297	6.21297	6.66913	6.66913	7.22229	7.22229	7.23256	7.23256	7.24889	7.24889	7.33907	7.33907	9.30155	9.30155
GlyDH_m_lf	3.06447	3.06447	3.06456	3.06456	3.0805	3.0805	3.07712	3.07712	2.93565	2.93565	2.96572	2.96572	2.94263	2.94263	2.9671	2.9671	3.06694	3.06694	3.26355	3.26355	3.27124	3.27124	3.27287	3.27287	3.28203	3.28203	4.45054	4.45054
SGAT_p_lf	3.08644	3.08644	3.08652	3.08652	3.10246	3.10246	3.09909	3.09909	2.99786	2.99786	3.0509	3.0509	3.0364	3.0364	3.08126	3.08126	3.2911	3.2911	3.56768	3.56768	3.57566	3.57566	3.58383	3.58383	3.6287	3.6287	4.60994	4.60994
GCEAK_h_lf	3.08644	3.08644	3.08652	3.08652	3.10246	3.10246	3.09909	3.09909	2.99786	2.99786	3.0509	3.0509	3.0364	3.0364	3.08126	3.08126	3.2911	3.2911	3.56768	3.56768	3.57566	3.57566	3.58383	3.58383	3.6287	3.6287	4.60994	4.60994
FBPA_h_lf_f	6.99599	6.99599	6.99614	6.99614	7.02669	7.02669	7.02034	7.02034	6.6807	6.6807	6.8052	6.8052	6.96898	6.96898	7.06504	7.06504	7.72677	7.72677	7.95459	7.95459	7.96969	7.96969	7.98765	7.98765	8.08685	8.08685	10.2456	10.2456
FBPase_h_lf	6.99599	6.99599	6.99614	6.99614	7.02669	7.02669	7.02034	7.02034	6.6807	6.6807	6.8052	6.8052	6.96898	6.96898	7.06504	7.06504	7.72677	7.72677	7.95459	7.95459	7.96969	7.96969	7.98765	7.98765	8.08685	8.08685	10.2456	10.2456
PGI_h_lf_f	0.202741	0.202741	0.202693	0.202693	0.198193	0.198193	0.199258	0.199258	0.223629	0.223629	0.210428	0.210428	0.230736	0.230736	0.216244	0.216244	0.38065	0.38065	0	9.11571e-11	0	4.70907e-12	0	3.1618e-12	0	1.94397e-11	0	3.56387e-12
PGI_h_lf_b	0	-5.09356e-12	0	-1.28388e-11	0	-5.63202e-12	0	-1.24662e-11	0	-1.33964e-11	0	8.15051e-12	0	2.78024e-11	0	0	0	-9.78551e-13	0	5.85054e-12	0	3.62099e-12	0	2.21445e-12	0	2.7946e-12	0	1.53831e-11
PGM_h_lf_f	0.202741	0.202741	0.202693	0.202693	0.198193	0.198193	0.199258	0.199258	0.223629	0.223629	0.210428	0.210428	0.230736	0.230736	0.216244	0.216244	0.38065	0.38065	0.361694	0.361694	0.361001	0.361001	0.361228	0.361228	0.362505	0.362505	0.412971	0.412971
PGM_h_lf_b	0	3.99047e-12	0	-1.56365e-11	0	1.28617e-12	0	-6.00159e-12	0	8.56121e-13	0	7.88644e-12	0	3.1739e-11	0	1.27459e-12	0	-2.72771e-12	0	5.16215e-12	0	1.43204e-11	0	-1.36482e-10	0	-1.88163e-11	0	-2.16116e-11
AGPase_h_lf	0.202741	0.202741	0.202693	0.202693	0.198193	0.198193	0.199258	0.199258	0.223629	0.223629	0.210428	0.210428	0.230736	0.230736	0.216244	0.216244	0.38065	0.38065	0.361694	0.361694	0.361001	0.361001	0.361228	0.361228	0.362505	0.362505	0.412971	0.412971
FBPA_c_lf_f	2.31288	2.31288	2.31299	2.31299	2.30354	2.30354	2.30472	2.30472	2.71517	2.71517	2.64986	2.64986	2.24844	2.24844	2.4776	2.4776	2.372	2.372	2.61616	2.61616	2.61118	2.61118	2.61281	2.61281	2.62201	2.62201	2.98536	2.98536
FBPA_c_lf_b	0	-3.86091e-12	0	-1.38152e-11	0	4.26425e-12	0	-5.71987e-12	0	-3.67766e-12	0	5.23674e-12	0	2.84339e-11	0	0	0	0	0	-8.25562e-13	0	2.08862e-13	0	2.12996e-12	0	0	0	-1.01736e-11
FBPase_c_lf	2.31288	2.31288	2.31299	2.31299	2.30354	2.30354	2.30472	2.30472	2.71517	2.71517	2.64986	2.64986	2.24844	2.24844	3.16325	3.16325	3.57954	3.57954	3.76494	3.76494	3.75663	3.75663	3.75896	3.75896	3.77212	3.77212	4.29192	4.29192
PGI_c_lf_f	1.21971	1.21971	1.22057	1.22057	1.23378	1.23378	1.22712	1.22712	1.2177	1.2177	1.1643	1.1643	0.727252	0.727252	0.682327	0.682327	1.19199	1.19199	1.49491	1.49491	1.49208	1.49208	1.49301	1.49301	1.49824	1.49824	1.70515	1.70515
PGI_c_lf_b	0	-1.14686e-12	0	-1.48572e-11	0	3.55849e-12	0	-4.97158e-12	0	-7.01861e-12	0	6.03095e-12	0	3.15116e-11	0	0	0	-1.92069e-12	0	-1.29519e-12	0	0	0	2.39808e-12	0	0	0	0
PGM_c_lf_f	0.640466	0.640466	0.640317	0.640317	0.626369	0.626369	0.629671	0.629671	0.70522	0.70522	0.664298	0.664298	0.727252	0.727252	0.682327	0.682327	1.19199	1.19199	1.13322	1.13322	1.13107	1.13107	1.13178	1.13178	1.13574	1.13574	1.29218	1.29218
PGM_c_lf_b	0	2.16904e-12	0	-1.101e-11	0	1.36202e-12	0	-2.60003e-12	0	0	0	6.88749e-12	0	3.10892e-11	0	2.38742e-12	0	-1.35714e-12	0	1.86438e-11	0	7.03193e-12	0	5.66969e-12	0	5.95324e-12	0	-3.85609e-11
UGPase_c_lf_f	0.640466	0.640466	0.640317	0.640317	0.626369	0.626369	0.629671	0.629671	0.70522	0.70522	0.664298	0.664298	0.727252	0.727252	0.682327	0.682327	1.19199	1.19199	1.13322	1.13322	1.13107	1.13107	1.13178	1.13178	1.13574	1.13574	1.29218	1.29218
UGPase_c_lf_b	0	-9.40803e-13	0	-1.03111e-11	0	-6.08336e-12	0	-6.82798e-12	0	1.37201e-12	0	6.97509e-12	0	3.05971e-11	0	5.64737e-12	0	1.14597e-12	0	2.10123e-11	0	-1.77258e-12	0	1.27809e-12	0	-6.2168e-12	0	-1.03328e-11
S6PS_c_lf	1.47933	1.47933	1.47926	1.47926	1.4747	1.4747	1.4759	1.4759	1.49747	1.49747	1.48555	1.48555	1.52119	1.52119	1.79527	1.79527	1.18002	1.18002	1.12125	1.12125	1.1191	1.1191	1.11981	1.11981	1.12377	1.12377	1.28021	1.28021
Enol_c_lf_b	1.27903	1.27903	1.27997	1.27997	1.43797	1.43797	1.40419	1.40419	0.546979	0.546979	1.14277	1.14277	0.866378	0.866378	0.315579	0.315579	0	0	0	8.43913e-12	0	6.06421e-12	0	0	0	0	0	-6.88472e-12
Enol_c_lf_f	0	-7.74447e-12	0	-5.66458e-12	0	-5.13098e-12	0	-6.15108e-12	0	-3.96747e-11	0	4.8808e-12	0	2.79622e-11	0	3.32612e-12	0	0	0	0	0	0	0	-4.02181e-11	0	0	0	-1.93389e-12
PyrK_c_lf	0	-4.77574e-12	0	-1.01845e-11	0	-3.98421e-12	0	-2.74536e-12	0	-2.53397e-12	0	0	0	2.22533e-12	0	-4.56885e-12	0	0	0	0	0	-4.86751e-09	0	0	0	0	0	-7.77737e-12
PyrDH1_m_lf	0	0	0	0	0	0	0	0	0	0	0	0	0	4.38094e-13	0	0	0	0	0	0	0	1.15574e-13	0	0	0	0	-1.73556e-13	-1.42319e-12
CitS_m_lf	0	0	0	0	0	0	0	0	0	0	0	0	0	4.38094e-13	0	0	0	0	0	0	0	1.15574e-13	0	0	0	0	-1.73556e-13	-1.42319e-12
cACNDHA_m_lf	0	-1.64873e-11	0	-1.05236e-11	0	9.7744e-13	0	-2.19647e-12	0.0602164	0.0602164	0	0	0	0	0	0	0	0	0	0	0	0	0	0	0	0	0	0
iCitDHNAD_m_lf	0	0	0	-1.26177e-09	0	0	0	0	0	0	0	0	0	0	0	0	0	0	0	0	0	0	0	0	0	0	0	0
iCitDHNAD_c_lf	0	2.38454	0	-4.00018e-08	0	-2.48214e-09	0	2.7282e-09	0	-5.3364e-11	0	0	0	0	0	0	0	0	0	0	0	0	0	0	0	0	0	0
iCitDHNADP_c_lf	0.556937	2.94148	2.94141	2.94141	2.9293	2.9293	2.87278	2.87278	0.0602164	0.0602164	0	0	0	0	0	0	0	0	0	0	0	0	0	0	0	0	0	0
iCitDHNADP_h_lf	0	0	0	0	0	0	0	0	0	0	0	0	0	0	0	0	0	0	0	0	0	0	0	0	0	0	0	0
iCitDHNADP_m_lf	0	0	0	0	0	0	0	0	0	0	0	0	0	0	0	0	0	0	0	0	0	0	0	0	0	0	0	3.44613e-13
MalDH1_m_lf_f	0.337378	0.337378	0.337378	0.337378	0.0495715	0.0495715	0.0436388	0.0436388	0	-4.00391e-12	0	8.64797e-12	0	3.41617e-11	0	7.21778e-12	0	1.74083e-12	0	-2.02132e-11	0	2.65654e-12	0	-8.02465e-12	0	-1.36393e-10	0	-1.24079e-12
MalDH1_m_lf_b	0	-1.77199e-12	0	-1.41763e-11	0	7.1271e-12	0	-5.71922e-12	0.937537	0.937537	1.90753	1.90753	1.44953	1.44953	2.96686	2.96686	3.06694	3.06694	3.26355	3.26355	3.27124	3.27124	3.27287	3.27287	3.28203	3.28203	4.45054	4.45054
PEPC2_c_lf_b	1.27903	1.27903	1.27997	1.27997	1.43797	1.43797	1.40419	1.40419	0.546979	0.546979	1.14277	1.14277	0.866378	0.866378	0.315579	0.315579	0	0	0	0	0	0	0	0	0	0	0	0
PEPC2_c_lf_f	0	-1.83453e-12	0	-1.06124e-11	0	0	0	-1.63116e-11	0	9.88432e-13	0	0	0	3.93075e-12	0	0	0	0	0	8.2455e-13	0	0	0	0	0	0	0	0
AlaTA_m_lf_f	0	-2.32925e-12	0	-9.59827e-12	0	0	0	-3.71738e-12	0.236645	0.236645	0.609112	0.609112	1.49286	1.49286	0	9.56569e-12	0	0	0	0	0	8.20866e-12	0	-9.94751e-11	0	0	0	-2.77324e-11
AlaTA_m_lf_b	0	-1.14637e-11	0	-3.10934e-11	0	-5.93881e-12	0	-7.97868e-12	0	5.87934e-11	0	6.05837e-12	0	3.74833e-11	0	0	0	0	0	0	0	0	0	9.97434e-12	0	0	0	-3.7468e-12
AspAT_c_lf_f	0	7.1488e-11	0	-6.27393e-10	0	2.12254e-09	0	-1.00702e-09	0.297129	0.297129	0.274156	0.274156	0	2.17612e-10	0	0	0	0	0	8.31361e-13	0	1.07566e-12	0	7.75545e-13	0	2.62475e-13	0	-1.75207e-12
AspAT_c_lf_b	0	-1.69003e-11	0	-1.73497e-11	0	-7.7614e-12	0	0	0	0	0	2.75833e-12	0	1.09082e-11	0	0	0	0	0	0	0	5.69214e-13	0	3.18211e-13	0	-3.86913e-13	0	-1.34675e-12
AspAT_m_lf_f	0.337378	0.337378	0.337378	0.337378	0.337378	0.337378	0.337378	0.337378	0	0	0	9.07848e-12	0	3.05357e-11	0	0	0	-7.33069e-12	0	-3.59439e-11	0	0.0877902	0.0877905	0.0877905	0.088003	0.088003	0.088003	0.088003
AspAT_m_lf_b	0	8.15237e-13	0	-8.97538e-12	0	-1.00841e-11	0	-3.29428e-12	0	-4.91436e-12	0	0	0	2.87859e-11	0	0	0	0	0	-2.02065e-11	0	-5.04322e-11	0	-1.66636e-11	0	0	0	-8.52153e-12
AspAT_h_lf_f	0.090085	0.090085	0.090085	0.090085	0.090085	0.090085	0.090085	0.090085	0.090085	0.090085	0.090085	0.090085	0.08889	0.08889	0.0855935	0.0855935	0.056286	0.056286	0.056286	0.056286	0.056286	0.056286	0.056286	0.056286	0.056286	0.056286	0.056286	0.056286
AspAT_h_lf_b	0	-5.94901e-12	0	-4.91031e-12	0	-3.2197e-12	0	-6.85524e-12	0	0	0	8.82468e-12	0	2.83708e-11	0	0	0	-1.20639e-12	0	1.1863e-12	0	-1.83746e-12	0	-3.92263e-11	0	0	0	-1.24214e-11
AspAT_p_lf_f	0	0	0	-1.36134e-11	0	-2.69051e-12	0	1.19212e-11	0	0	0	9.39432e-12	0.315025	0.315025	0.238436	0.238436	0.133365	0.133365	0.0877905	0.0877905	0.0877827	0.0877905	0	2.38517e-11	0	0	0	-9.6134e-11
AspAT_p_lf_b	0	-8.7752e-13	0	-6.32649e-12	0	1.2373e-11	0	0	0	-7.13474e-12	0	4.00881e-12	0	3.61815e-11	0	0	0	0	0	9.68021e-12	0	-1.93886e-11	0	0	0	0	0	-1.21202e-11
GluSNADP_h_lf_f	0	2.58993e-11	0	-1.52499e-11	0	5.49419e-12	0	-6.10335e-12	0	-8.99766e-12	0	2.19985e-11	0.055132	0.12749	0.049482	0.118097	0.042762	0.0814195	0.042762	0.0814195	0.048457	0.0871145	0.048457	0.0871145	0.048457	0.0871145	0.048457	0.0871145
GluSNADP_h_lf_b	0	-1.32067e-11	0	-4.50399e-11	0	6.666e-12	0	3.88786e-11	0	-3.79463e-11	0	8.30391e-12	0	4.66575e-11	0	5.79014e-12	0	-1.37645e-11	0	3.02893e-12	0	4.51979e-12	0	4.77339e-12	0	-1.33916e-11	0	-2.69721e-12
GluDH3NADP_c_lf_b	1.69909	1.69909	1.69953	1.69953	1.77856	1.77856	1.76184	1.76184	1.06885	1.06885	0.983682	0.983682	0	2.39039e-10	1.71622	1.71622	2.29719	2.29719	2.74489	2.74489	2.74719	2.74719	2.76188	2.76188	2.8429	2.8429	4.27492	4.27492
GluDH3NADP_c_lf_f	0	4.20641e-12	0	-2.40148e-11	0	-7.40386e-12	0	1.2067e-11	0	-7.96141e-12	0	1.17666e-11	0	3.07878e-11	0	7.87281e-12	0	0	0	2.61519e-11	0	-7.90035e-12	0	1.85789e-11	0	-3.65111e-10	0	-2.99328e-08
GluSNAD_h_lf	0	4.45269e-12	0	-4.03053e-11	0	2.16716e-12	0	-3.61573e-11	0.000953	0.000953	0.000953	0.000953	0	0.072358	0	0.068615	0	0.0386575	0	0.0386575	0	0.0386575	0	0.0386575	0	0.0386575	0	0.0386575
GluSFd_h_lf	0.13698	0.13698	0.13698	0.13698	0.13698	0.13698	0.13698	0.13698	0.133627	0.133627	0.133627	0.133627	0	1.56882e-10	0	7.33483e-12	0	1.11706e-12	0	0	0	0	0	0	0	0	0	-1.79855e-12
GluDH1NAD_m_lf	0	-9.42911e-12	0	-3.40494e-11	0	1.92718e-11	0	-2.38318e-11	0.236925	0.236925	0.609422	0.609422	1.49311	1.49311	0.0002415	0.0002415	0	0	0	0	0	-3.49408e-12	0	0	0	0	0	-1.86873e-12
GluDH1NADP_m_lf_f	0	2.43716e-12	0	-5.68584e-12	0	-6.56558e-12	0	-1.7812e-12	0	1.61876e-11	0	6.42995e-12	0	8.29331e-12	0	0	0	0	0	0	0	2.7165e-13	0	1.01017e-13	0	0	0	-3.19613e-13
GluDH1NADP_m_lf_b	0	5.97234e-12	0	-2.44778e-11	0	1.19087e-11	0	-4.79485e-11	0.00028	0.00028	0.00031	0.00031	0.0002415	0.0002415	0.0002415	0.0002415	0	0	0	0	0	-4.26552e-12	0	0	0	1.5025e-12	0	0
GluSeADH_c_lf	0	0	0	1.11805e-11	0	0	0	0	0	0	0	0	0	6.82378e-12	6.85e-05	6.85e-05	0.00031	0.00031	0.00031	0.00031	0.00031	0.00031	0.00031	0.00031	0	0	0	0
GluSeADH_h_lf	0	-1.36424e-12	0	-1.87201e-12	0	0	0	0	0	-3.42313e-12	0	5.126e-12	0	5.48539e-12	0	8.63414e-12	0	0	0	-1.91847e-12	0	-2.56821e-12	0	0	0	-9.3519e-12	0	0
GluSeADH_m_lf	20.5682	20.5682	20.5686	20.5686	19.9246	19.9246	19.6575	19.6575	4.4032	4.4032	1.12216	1.12216	0.0002415	0.0002415	0.0002415	0.0002415	0.0002415	0.0002415	0.0002415	0.0002415	0.0002415	0.0002415	0.0002415	0.0002415	0.0002415	0.0002415	0.0002415	0.0002415
GlnS_c_lf	1.50187	1.50187	1.50152	1.50152	1.43842	1.43842	1.45177	1.45177	1.76903	1.76903	1.51181	1.51181	1.59574	1.59574	1.40954	1.40954	0.964718	0.964718	0.713618	0.713618	0.713322	0.713322	0.700263	0.700263	0.628396	0.628396	0.364901	0.364901
GlnS_h_lf	0.151865	0.151865	0.151865	0.151865	0.151865	0.151865	0.151865	0.151865	0.149465	0.149465	0.149465	0.149465	0.142375	0.142375	0.129685	0.129686	0.092358	0.092358	0.092358	0.092358	0.098053	0.098053	0.098053	0.098053	0.098053	0.098053	0.098053	0.098053
GlnS_m_lf	0	0	0	0	0	0	0	0	0	0	0	0	0	0	0	0	0	0	0	0	0	0	0	0	0	0	0	0
ThrS_h_lf	0.07354	0.07354	0.07354	0.07354	0.07354	0.07354	0.07354	0.07354	0.07354	0.07354	0.07354	0.07354	0.07354	0.07354	0.07354	0.07354	0.0442325	0.0442325	0.0442325	0.0442325	0.0442325	0.0442325	0.0442325	0.0442325	0.0442325	0.0442325	0.0442325	0.0442325
AsnS_c_lf	0	1.32702e-12	0	-2.86171e-12	0	5.43667e-13	0	0	0	5.05966e-12	0	1.43276e-12	0	1.42633e-12	0	0	0.012235	0.012235	0.012235	0.012235	0.01105	0.01105	0.01105	0.01105	0.01105	0.01105	0.01105	0.01105
Tr_TPT1_lf_f	0	-7.02916e-12	0	-1.1668e-11	0	-3.03323e-11	0	0	0	-5.80808e-12	0	6.87117e-12	0	3.14957e-11	0	0	0	0	0	0	0	1.7787e-11	0	-1.12168e-10	0	5.01431e-10	0	5.25654e-09
Tr_TPT1_lf_b	0.9588	0.9588	0.957366	0.957366	0.722321	0.722321	0.772747	0.772747	2.02277	2.02277	1.12883	1.12883	1.55212	1.55212	1.87113	1.87113	2.66863	2.66863	3.24188	3.24188	3.24447	3.24447	3.26569	3.26569	3.38161	3.38161	4.62634	4.62634
Tr_TPT2_lf_f	4.35763	6.67051	4.35691	6.66991	4.26135	6.56489	4.28251	6.58723	5.28492	8.00009	4.92146	7.57132	4.66693	6.91537	4.6643	7.1419	5.04063	7.41263	5.85805	8.47421	5.85565	8.46683	5.8785	8.49132	6.00361	8.62562	7.6117	10.5971
Tr_TPT2_lf_b	0	1.03819e-11	0	-6.35847e-12	0	0	0	-1.60973e-11	0	2.09286e-11	0	4.11049e-12	0	2.91518e-11	0	6.4162e-12	0	2.15472e-12	0	3.98375e-11	0	-7.27169e-11	0	-1.09741e-09	0	5.21915e-10	0	-4.62774e-08
Tr_TPT3_lf_f	0	2.31288	0	2.31299	0	2.30354	0	2.30472	0	2.71517	0	2.64986	0	2.24844	0	2.4776	0	2.372	0	2.61616	0	2.61118	0	2.61281	0	2.62201	0	2.98536
Tr_TPT3_lf_b	0	-4.28013e-12	0	-1.3582e-11	0	1.34115e-12	0	-2.20179e-12	0	-1.16707e-11	0	3.2796e-12	0	3.5719e-11	0	5.08393e-12	0	-3.45945e-12	0	9.44027e-11	0	9.68114e-12	0	2.73968e-11	0	-8.53985e-09	0	3.73607e-09
Im_CO2_lf_b	4.9628	4.9628	4.96197	4.96197	4.96732	4.96732	5.08857	5.08857	10.8566	10.8566	11.0777	11.0777	11.6197	11.6197	11.2139	11.2139	11.8914	11.8914	13.3552	13.3552	13.3654	13.3654	13.4014	13.4014	13.5996	13.5996	16.9448	16.9448
Im_CO2_lf_f	0	-7.73248e-12	0	1.84297e-11	0	0	0	-5.19229e-12	0	0	0	1.35643e-11	0	3.16493e-11	0	0	0	-2.6148e-12	0	-3.15481e-12	0	0	0	0	0	-5.08287e-11	0	-1.47885e-08

## Sheet: M_Transcript_LowLight_NoCorr
	Min	Max	Min	Max	Min	Max	Min	Max	Min	Max	Min	Max	Min	Max	Min	Max	Min	Max	Min	Max	Min	Max	Min	Max	Min	Max	Min	Max
Reactions / Scale	0	0	0.0001	0.0001	0.0005	0.0005	0.001	0.001	0.005	0.005	0.01	0.01	0.05	0.05	0.1	0.1	0.5	0.5	1	1	2	2	10	10	100	100	1000	1000
RBC_h_lf	7.28454	7.28454	7.28454	7.28454	7.28454	7.28454	7.28454	7.28454	7.28454	7.28454	7.28454	7.28454	7.33049	7.33049	7.34543	7.34543	7.4941	7.4941	7.4941	7.4941	7.4941	7.4941	7.4941	7.4941	7.4941	7.4941	7.4941	7.4941
SBPA_h_lf	3.11712	3.11712	3.11712	3.11712	3.11712	3.11712	3.11712	3.11712	3.11712	3.11712	3.11712	3.11712	2.88439	2.88439	2.89494	2.89494	3.11068	3.11068	3.11094	3.11094	3.11176	3.11176	3.16904	3.16904	3.17643	3.17643	3.17643	3.17643
SBPase_h_lf	3.11712	3.11712	3.11712	3.11712	3.11712	3.11712	3.11712	3.11712	3.11712	3.11712	3.11712	3.11712	2.88439	2.88439	2.89494	2.89494	3.11068	3.11068	3.11094	3.11094	3.11176	3.11176	3.16904	3.16904	3.17643	3.17643	3.17643	3.17643
STK_h_lf_f	3.11712	3.11712	3.11712	3.11712	3.11712	3.11712	3.11712	3.11712	3.11712	3.11712	3.11712	3.11712	2.88439	2.88439	2.89494	2.89494	3.11068	3.11068	3.11094	3.11094	3.11176	3.11176	3.16904	3.16904	3.17643	3.17643	3.17643	3.17643
STK_h_lf_b	0	-1.46416e-12	0	5.99298e-12	0	-2.80043e-12	0	-3.79835e-12	0	-2.33893e-11	0	-3.30176e-13	0	-4.85434e-12	0	1.25588e-12	0	7.2844e-12	0	2.71339e-12	0	2.71783e-12	0	0	0	0	0	2.24265e-13
FTK_h_lf_f	3.13662	3.13662	3.13662	3.13662	3.13662	3.13662	3.13662	3.13662	3.13662	3.13662	3.13662	3.13662	2.90389	2.90389	2.91444	2.91444	3.13018	3.13018	3.13044	3.13044	3.13126	3.13126	3.18854	3.18854	3.19593	3.19593	3.19593	3.19593
FTK_h_lf_b	0	-1.29485e-12	0	6.72795e-12	0	-2.04309e-12	0	-2.38364e-12	0	0	0	0	0	0	0	0	0	0	0	0	0	0	0	6.48537e-13	0	0	0	1.8009e-12
GAPDH1_h_lf	18.0933	18.1703	18.1703	18.1703	18.1703	18.1703	18.1703	18.1703	18.1703	18.1703	18.1751	18.1751	18.4155	18.4155	18.5749	18.5749	19.0409	19.0409	19.0435	19.0435	19.0484	19.0484	19.3921	19.3921	19.4365	19.4365	19.4365	19.4365
STK_h_lf_f	3.11712	3.11712	3.11712	3.11712	3.11712	3.11712	3.11712	3.11712	3.11712	3.11712	3.11712	3.11712	2.88439	2.88439	2.89494	2.89494	3.11068	3.11068	3.11094	3.11094	3.11176	3.11176	3.16904	3.16904	3.17643	3.17643	3.17643	3.17643
STK_h_lf_b	0	-1.46416e-12	0	5.99298e-12	0	-2.80043e-12	0	-3.79835e-12	0	-2.33893e-11	0	-3.30176e-13	0	-4.85434e-12	0	1.25588e-12	0	7.2844e-12	0	2.71339e-12	0	2.71783e-12	0	0	0	0	0	2.24265e-13
FTK_h_lf_f	3.13662	3.13662	3.13662	3.13662	3.13662	3.13662	3.13662	3.13662	3.13662	3.13662	3.13662	3.13662	2.90389	2.90389	2.91444	2.91444	3.13018	3.13018	3.13044	3.13044	3.13126	3.13126	3.18854	3.18854	3.19593	3.19593	3.19593	3.19593
FTK_h_lf_b	0	-1.29485e-12	0	6.72795e-12	0	-2.04309e-12	0	-2.38364e-12	0	0	0	0	0	0	0	0	0	0	0	0	0	0	0	6.48537e-13	0	0	0	1.8009e-12
Ru5PE_h_lf_f	6.25374	6.25374	6.25374	6.25374	6.25374	6.25374	6.25374	6.25374	6.25374	6.25374	6.25374	6.25374	6.54554	6.54554	6.5542	6.5542	6.52917	6.52917	6.52891	6.52891	6.52808	6.52808	6.4708	6.4708	6.46341	6.46341	6.46341	6.46341
Ru5PE_h_lf_b	0	0	0	6.77147e-12	0	-9.73953e-13	0	-2.94609e-12	0	-2.59964e-12	0	-7.33167e-12	0	-8.52918e-12	0	-1.08891e-12	0	-7.34612e-12	0	1.26281e-11	0	0	0	2.70894e-12	0	1.78968e-12	0	3.68328e-12
R5PI_h_lf_f	3.1121	3.1121	3.1121	3.1121	3.1121	3.1121	3.1121	3.1121	3.1121	3.1121	3.1121	3.1121	2.87938	2.87938	2.88993	2.88993	3.10611	3.10611	3.10637	3.10637	3.10719	3.10719	3.16447	3.16447	3.17187	3.17187	3.17187	3.17187
R5PI_h_lf_b	0	0	0	6.84608e-12	0	-1.53722e-12	0	1.04583e-12	0	0	0	-4.0572e-12	0	-8.38885e-13	0	-1.21991e-12	0	1.75238e-12	0	3.34435e-11	0	1.29541e-12	0	4.0365e-11	0	2.8653e-10	0	-1.57118e-09
Ru5PK_h_lf	9.36584	9.36584	9.36584	9.36584	9.36584	9.36584	9.36584	9.36584	9.36584	9.36584	9.36584	9.36584	9.42491	9.42491	9.44413	9.44413	9.63528	9.63528	9.63528	9.63528	9.63528	9.63528	9.63528	9.63528	9.63528	9.63528	9.63528	9.63528
RBO_h_lf	2.0813	2.0813	2.0813	2.0813	2.0813	2.0813	2.0813	2.0813	2.0813	2.0813	2.0813	2.0813	2.09443	2.09443	2.0987	2.0987	2.14117	2.14117	2.14117	2.14117	2.14117	2.14117	2.14117	2.14117	2.14117	2.14117	2.14117	2.14117
PGP_h_lf	2.0813	2.0813	2.0813	2.0813	2.0813	2.0813	2.0813	2.0813	2.0813	2.0813	2.0813	2.0813	2.09443	2.09443	2.0987	2.0987	2.14117	2.14117	2.14117	2.14117	2.14117	2.14117	2.14117	2.14117	2.14117	2.14117	2.14117	2.14117
GlyDH_m_lf	1.02395	1.02395	1.02395	1.02395	1.02395	1.02395	1.02395	1.02395	1.02395	1.02395	1.01915	1.01915	0.946217	0.946217	0.935812	0.935812	0.904451	0.904451	0.904451	0.904451	0.904451	0.904451	0.904451	0.904451	0.904451	0.904451	0.904451	0.904451
SGAT_p_lf	1.04591	1.04591	1.04591	1.04591	1.04591	1.04591	1.04591	1.04591	1.04591	1.04591	1.04471	1.04471	1.03058	1.03058	1.02935	1.02935	1.0376	1.0376	1.0376	1.0376	1.0376	1.0376	1.0376	1.0376	1.0376	1.0376	1.0376	1.0376
GCEAK_h_lf	1.04591	1.04591	1.04591	1.04591	1.04591	1.04591	1.04591	1.04591	1.04591	1.04591	1.04471	1.04471	1.03058	1.03058	1.02935	1.02935	1.0376	1.0376	1.0376	1.0376	1.0376	1.0376	1.0376	1.0376	1.0376	1.0376	1.0376	1.0376
FBPA_h_lf_f	3.40638	3.40638	3.40638	3.40638	3.40638	3.40638	3.40638	3.40638	3.40623	3.40623	3.40615	3.40615	3.17242	3.17242	3.18268	3.18268	3.4156	3.4156	3.13044	3.13044	3.13126	3.13126	3.18854	3.18854	3.19593	3.19593	3.19593	3.19593
FBPase_h_lf	3.40638	3.40638	3.40638	3.40638	3.40638	3.40638	3.40638	3.40638	3.40623	3.40623	3.40615	3.40615	3.17242	3.17242	3.18268	3.18268	3.4156	3.4156	3.13044	3.13044	3.13126	3.13126	3.18854	3.18854	3.19593	3.19593	3.19593	3.19593
PGI_h_lf_f	0.269761	0.269761	0.269761	0.269761	0.269761	0.269761	0.269761	0.269761	0.269609	0.269609	0.26953	0.26953	0.26853	0.26853	0.268235	0.268235	0.285423	0.285423	0	6.35745e-10	0	0	0	-1.12038e-12	0	7.48007e-12	0	-1.10439e-12
PGI_h_lf_b	0	0	0	6.52517e-12	0	-2.58721e-12	0	-1.72454e-12	0	-1.86864e-12	0	-3.43678e-12	0	-3.15148e-12	0	0	0	-3.12289e-12	0	5.47568e-12	0	-3.98137e-12	0	1.64513e-12	0	1.25311e-12	0	0
PGM_h_lf_f	0.269761	0.269761	0.269761	0.269761	0.269761	0.269761	0.269761	0.269761	0.269609	0.269609	0.26953	0.26953	0.26853	0.26853	0.268235	0.268235	0.285423	0.285423	0.285632	0.285632	0.286303	0.286303	0.29384	0.29384	0.294813	0.294813	0.294813	0.294813
PGM_h_lf_b	0	0	0	6.61687e-12	0	-1.55065e-12	0	-2.72898e-12	0	-2.2804e-11	0	5.67318e-12	0	5.64763e-11	0	0	0	-7.55956e-12	0	1.9229e-11	0	6.72379e-12	0	6.63464e-12	0	2.40924e-12	0	2.48529e-12
AGPase_h_lf	0.269761	0.269761	0.269761	0.269761	0.269761	0.269761	0.269761	0.269761	0.269609	0.26961	0.26953	0.26953	0.26853	0.26853	0.268235	0.268235	0.285423	0.285423	0.285632	0.285632	0.286303	0.286303	0.29384	0.29384	0.294813	0.294813	0.294813	0.294813
FBPA_c_lf_f	1.25607	1.25607	1.25607	1.25607	1.25607	1.25607	1.25607	1.25607	1.2568	1.2568	1.24755	1.24755	1.76468	1.76468	1.7559	1.7559	1.37383	1.37383	1.65948	1.65948	1.66023	1.66023	1.61661	1.61661	1.59813	1.59813	1.59813	1.59813
FBPA_c_lf_b	0	-1.36979e-12	0	5.8167e-12	0	-1.95239e-12	0	-3.27671e-12	0	-3.97282e-12	0	0	0	-4.01315e-11	0	0	0	0	0	9.7892e-12	0	0	0	1.32947e-11	0	1.16246e-12	0	-8.41327e-13
FBPase_c_lf	1.25607	1.25607	1.25607	1.25607	1.25607	1.25607	1.25607	1.25607	1.2568	1.2568	1.24755	1.24755	1.76468	1.76468	1.7559	1.7559	1.37383	1.37383	1.65948	1.65948	1.66023	1.66023	1.61661	1.61661	1.59813	1.59813	1.59813	1.59813
PGI_c_lf_f	1.24349	1.24349	1.24349	1.24349	1.24349	1.24349	1.24349	1.24349	1.24681	1.24681	1.19318	1.19318	1.26553	1.26553	1.2573	1.2573	0.842574	0.842574	1.12783	1.12783	1.12731	1.12731	0.977326	0.977326	0.95797	0.95797	0.95797	0.95797
PGI_c_lf_b	0	0	0	7.13185e-12	0	9.61643e-13	0	-3.38363e-12	0	0	0	0	0	2.77194e-11	0	-9.92095e-13	0	0	0	1.07041e-11	0	1.84852e-12	0	3.99913e-12	0	-1.09598e-11	0	0
PGM_c_lf_f	0.524516	0.524516	0.524516	0.524516	0.524516	0.524516	0.524516	0.524516	0.524228	0.524228	0.524078	0.524078	0.522176	0.522176	0.521617	0.521617	0.554273	0.554273	0.55467	0.55467	0.555947	0.555947	0.570266	0.570266	0.572114	0.572114	0.572114	0.572114
PGM_c_lf_b	0	0	0	7.16693e-12	0	-1.40532e-12	0	-2.67364e-12	0	-2.20449e-12	0	-3.65863e-12	0	0	0	-3.01459e-12	0	-7.77467e-12	0	1.9745e-11	0	0	0	-3.79963e-12	0	1.49503e-12	0	0
UGPase_c_lf_f	0.524516	0.524516	0.524516	0.524516	0.524516	0.524516	0.524516	0.524516	0.524228	0.524228	0.524078	0.524078	0.522176	0.522176	0.521617	0.521617	0.554273	0.554273	0.55467	0.55467	0.555947	0.555947	0.570266	0.570266	0.572114	0.572114	0.572114	0.572114
UGPase_c_lf_b	0	0	0	7.7357e-12	0	0	0	-2.89668e-12	0	-5.40346e-12	0	-1.53944e-12	0	-3.70304e-12	0	-2.01206e-12	0	-2.21767e-12	0	9.46987e-12	0	4.727e-12	0	-4.79905e-12	0	-4.07074e-12	0	1.70586e-12
S6PS_c_lf	0.501495	0.501495	0.501495	0.501495	0.501495	0.501495	0.501495	0.501495	0.501207	0.501207	0.501057	0.501057	0.499155	0.499155	0.498596	0.498596	0.531252	0.531252	0.531649	0.531649	0.532926	0.532926	0.639286	0.639286	0.640161	0.640161	0.640161	0.640161
Enol_c_lf_b	2.15228	2.15228	2.15228	2.15228	2.15228	2.15228	2.15228	2.15228	2.15184	2.15185	2.13598	2.13598	1.92035	1.92035	1.77904	1.77904	1.64562	1.64562	1.64448	1.64448	1.64081	1.64081	1.55555	1.55555	1.5574	1.5574	1.5574	1.5574
Enol_c_lf_f	0	0	0	7.1072e-12	0	-1.9873e-12	0	-1.1342e-12	0	-1.34737e-12	0	-7.32037e-12	0	-9.88543e-13	0	-6.4726e-13	0	3.01403e-12	0	8.21743e-12	0	-1.03673e-12	0	1.35447e-12	0	8.59091e-13	0	-1.15596e-12
PyrK_c_lf	1.94705	1.94705	1.94705	1.94705	1.94705	1.94705	1.94705	1.94705	1.94661	1.94661	1.93075	1.93075	1.71511	1.71511	1.57354	1.57354	1.44012	1.44012	1.4397	1.4397	1.44165	1.44165	1.55555	1.55555	1.5574	1.5574	1.5574	1.5574
PyrDH1_m_lf	0	0	0	-1.97643e-10	0	0	0	0	0	0	0	0	0	1.254e-13	0	0	0	-1.0066e-12	0	0	0	0	0	0	0	0	0	0
CitS_m_lf	0	0	0	-1.97643e-10	0	0	0	0	0	0	0	0	0	1.254e-13	0	0	0	-1.0066e-12	0	0	0	0	0	0	0	0	0	0
cACNDHA_m_lf	0	0	0	1.3208e-11	0	0	0	-5.35993e-12	0	-4.94871e-12	0	-8.50964e-12	0	-8.90954e-13	0	0	0	0	0	0	0	0	0	0	0	0	0	0
iCitDHNAD_m_lf	0	0	0	-2.24525e-10	0	0	0	0	0	0	0	0	0	0	0	0	0	0	0	0	0	0	0	0	0	0	0	3.61189e-12
iCitDHNAD_c_lf	0	0.819236	0.819236	0.819236	0.819236	0.819236	0.819236	0.819236	0.819236	0.819236	0.587853	0.587853	0	0	0	0	0	0	0	0	0	0	0	0	0	0	0	2.08081e-11
iCitDHNADP_c_lf	0	0.819236	0	2.35556e-07	0	-1.44942e-08	0	-1.01085e-08	0	7.58526e-10	0	-1.23849e-09	0	-1.01144e-12	0	0	0	0	0	0	0	0	0	0	0	0	0	-6.40935e-12
iCitDHNADP_h_lf	0	0	0	-1.01279e-10	0	0	0	0	0	0	0	0	0	0	0	0	0	0	0	0	0	0	0	0	0	0	0	2.52202e-12
iCitDHNADP_m_lf	0	0	0	-8.12495e-11	0	0	0	0	0	0	0	0	0	0	0	0	0	0	0	0	0	0	0	0	0	0	0	1.14253e-12
MalDH1_m_lf_f	0.248902	0.610748	0.610548	0.610548	0.610548	0.610548	0.610548	0.610548	0.617466	0.617466	0.245302	0.245302	0	0	0	0	0	0	0	6.99851e-12	0	9.44911e-13	0	3.48671e-12	0	1.19171e-12	0	-2.2391e-12
MalDH1_m_lf_b	0	-2.96996e-12	0	7.97514e-12	0	-1.688e-12	0	1.51213e-12	0	8.35969e-12	0	-3.71277e-12	0.0823398	0.0823398	0	-1.1801e-11	0.904451	0.904451	0.904451	0.904451	0.904451	0.904451	0.904451	0.904451	0.904451	0.904451	0.904451	0.904451
PEPC2_c_lf_b	0.205236	0.205236	0.205236	0.205236	0.205236	0.205236	0.205236	0.205236	0.205236	0.205236	0.205236	0.205236	0.205236	0.205236	0.205503	0.205503	0.205503	0.205503	0.204779	0.204779	0.199155	0.199155	0	4.03664e-11	0	3.19333e-12	0	0
PEPC2_c_lf_f	0	-8.34888e-13	0	7.92055e-12	0	-3.45951e-12	0	-2.57829e-12	0	-2.23332e-12	0	-4.06658e-12	0	-2.44157e-12	0	0	0	-8.01609e-13	0	9.94038e-13	0	0	0	1.59402e-13	0	5.35034e-14	0	-8.61033e-12
AlaTA_m_lf_f	0	-1.29069e-12	0	6.73039e-12	0	-3.15636e-12	0	0	0	0	0	-3.72173e-12	0	1.46745e-11	0	0	0	9.34541e-12	0	2.40314e-11	0	0	0	0	0	3.69412e-10	0	-1.77851e-09
AlaTA_m_lf_b	0	0.361846	9.99991e-05	0.000100006	0.000100001	9.99996e-05	0.0001	9.99999e-05	0.0001	9.99999e-05	0.0001	0.0001	0	6.03482e-11	0	3.97478e-11	0	0	0	3.34852e-11	0	0	0	7.41733e-11	0	4.69805e-10	0	0
AspAT_c_lf_f	0	-1.62714e-12	0	7.79082e-12	0	-2.62146e-12	0	0	0	-2.72959e-12	0	-8.65711e-11	0.0933805	0.0933805	0.0916405	0.0916405	0.0887905	0.0887905	0.0887905	0.0887905	0	0	0	0	0	8.57307e-12	0	-3.23109e-12
AspAT_c_lf_b	0	0.361846	0	2.56235e-08	0	-1.21664e-09	0	-6.40519e-10	0	-2.41294e-10	0	-3.91782e-11	0	-1.94359e-11	0	-8.91578e-13	0	2.96564e-12	0	8.28125e-12	0	2.23439e-12	0	2.82352e-12	0	1.81082e-12	0	3.71202e-13
AspAT_m_lf_f	0.248902	0.610748	0.248902	0.248902	0.248902	0.248902	0.248902	0.248902	0.248902	0.248902	0.245302	0.245302	0.0821788	0.0821788	0.0691893	0.0691893	0	-9.11281e-12	0	8.99949e-11	0	1.55508e-11	0	2.85438e-11	0	-2.76834e-11	0	3.83182e-10
AspAT_m_lf_b	0	-1.03029e-12	0	6.54795e-12	0	-3.31094e-12	0	0	0	-1.92246e-12	0	0	0	-1.83832e-11	0	-1.09903e-11	0	0	0	-1.18757e-11	0	0	0	2.43906e-12	0	2.86229e-12	0	8.34513e-13
AspAT_h_lf_f	0.090085	0.090085	0.090085	0.090085	0.090085	0.090085	0.090085	0.090085	0.090085	0.090085	0.090085	0.090085	0.090085	0.090085	0.08889	0.08889	0.0723255	0.0723255	0.0723255	0.0723255	0.0723255	0.0723255	0.0723255	0.0723255	0.0723255	0.0723255	0.0723255	0.0723255
AspAT_h_lf_b	0	0	0	7.66222e-12	0	-1.19919e-11	0	-1.3646e-12	0	-2.0316e-12	0	-2.91077e-12	0	-1.09297e-12	0	-1.91253e-12	0	-1.94918e-12	0	6.36843e-12	0	1.16095e-12	0	0	0	1.67703e-12	0	1.37168e-12
AspAT_p_lf_f	0	0	0	7.77628e-12	0	-9.16164e-12	0	0	0	0	0	0	0	2.98239e-11	0	0	0	-7.13781e-11	0	-1.34948e-10	0.0887905	0.0887905	0.0887905	0.0887905	0.0887905	0.0887905	0.0887905	0.0887905
AspAT_p_lf_b	0	0.186258	0	2.41921e-08	0	-2.02369e-09	0	-4.82946e-10	0	-9.40362e-11	0	-3.36917e-11	0	0	0	0	0	0	0	9.21494e-12	0	0	0	1.72619e-12	0	0	0	8.20225e-13
GluSNADP_h_lf_f	0	-1.38347e-11	0	1.24226e-11	0	-5.54362e-12	0	-4.44424e-12	0	-9.73573e-12	0	-5.39738e-12	0	3.49544e-11	0	0	0	-1.57094e-12	0	1.59239e-11	0	3.42446e-12	0	5.10465e-12	0	4.2775e-12	0	6.4955e-13
GluSNADP_h_lf_b	0	1.71199e-12	0	1.29227e-11	0	-4.73291e-12	0	-9.06852e-12	0	-3.59557e-12	0	-7.81191e-12	0	1.37293e-11	0	-3.29203e-12	0	1.0135e-11	0	1.46236e-11	0	0	0	8.41369e-13	0	-6.6286e-12	0	-3.15942e-13
GluDH3NADP_c_lf_b	0.123924	0.48577	0.123924	0.124024	0.124024	0.124024	0.124024	0.124024	0.124024	0.124024	0.125224	0.125224	0.131412	0.131412	0.135245	0.135245	0.16576	0.16576	0.16576	0.16576	0.16576	0.16576	0.16576	0.16576	0.16576	0.16576	0.16576	0.16576
GluDH3NADP_c_lf_f	0	0	0	7.66273e-12	0	-2.6079e-12	0	-2.92968e-12	0	0	0	-5.38561e-12	0	-6.02221e-12	0	-2.02033e-12	0	-3.18948e-12	0	1.87309e-11	0	3.47474e-11	0	-1.54482e-12	0	4.3762e-12	0	3.57543e-12
GluSNAD_h_lf	0	2.20873e-12	0	1.30515e-11	0	-3.08991e-12	0	1.2973e-11	0	6.77147e-12	0	0	0.000953	0.000953	0.000953	0.000953	0	-9.55111e-13	0	5.51956e-11	0	4.86246e-12	0	-2.75439e-11	0	3.99242e-12	0	-1.87757e-12
GluSFd_h_lf	0.13668	0.13668	0.13668	0.13668	0.13668	0.13668	0.13668	0.13668	0.13668	0.13668	0.13428	0.13428	0.133327	0.133327	0.130537	0.130537	0.111629	0.111629	0.110604	0.110604	0.110604	0.110604	0.110604	0.110604	0.110604	0.110604	0.110604	0.110604
GluDH1NAD_m_lf	0	0	0	9.88604e-12	0	-1.52088e-12	0	-1.7073e-12	0	-2.03204e-12	0	-2.91011e-12	0	-1.58682e-11	0	2.02656e-11	0	-1.23834e-12	0	3.91687e-12	0	0	0	2.44826e-12	0	0	0	-3.55075e-11
GluDH1NADP_m_lf_f	0	8.23897e-13	0	7.10249e-12	0	-4.49473e-12	0	-2.90584e-12	0	-7.7978e-13	0	-9.89077e-12	0	-3.13858e-12	0	0	0	0	0	1.57459e-12	0	0	0	-1.76604e-12	0	4.08005e-13	0	2.08636e-13
GluDH1NADP_m_lf_b	0	0.361846	9.29174e-08	0.000100006	4.65409e-07	9.99996e-05	9.32867e-07	9.99999e-05	0.0001	9.99999e-05	0.0001	0.0001	0	0	0	0	0	0	0	2.69713e-12	0	0	0	0	0	0	0	-1.25912e-12
GluSeADH_c_lf	0	0	0	0	0	0	0	0	0	0	0	0	0	0	0	0	0	0	0	0	0	0	0	0	0	0	0	0
GluSeADH_h_lf	0	0	0	0	0	0	0	0	0	1.09585e-12	0	0	0	0	0	-1.11879e-12	0	-6.15292e-12	0	8.09862e-12	0	0	0	0	0	0	0	5.46407e-12
GluSeADH_m_lf	7.90602	7.90652	7.90602	7.90602	7.90602	7.90602	7.90602	7.90602	7.92329	7.92332	6.04097	6.04097	2.48865	2.48865	2.61653	2.61653	0.0002415	0.0002415	0.0002415	0.0002415	0.0002415	0.0002415	0.0002415	0.0002415	0.0002415	0.0002415	0.0002415	0.0002415
GlnS_c_lf	1.03681	1.03681	1.03681	1.03681	1.03681	1.03681	1.03681	1.03681	1.03681	1.03681	1.03321	1.03321	0.953989	0.953989	0.942541	0.942541	0.903822	0.903822	0.903822	0.903822	0.903822	0.903822	0.903822	0.903822	0.903822	0.903822	0.903822	0.903822
GlnS_h_lf	0.151565	0.151565	0.151565	0.151565	0.151565	0.151565	0.151565	0.151565	0.151565	0.151565	0.149165	0.149165	0.149165	0.149165	0.146375	0.146375	0.123217	0.123217	0.122192	0.122192	0.122192	0.122192	0.122192	0.122192	0.122192	0.122192	0.122192	0.122192
GlnS_m_lf	0	0	0	0	0	0	0	0	0	0	0	0	0	0	0	0	0	0	0	0	0	0	0	0	0	0	0	0
ThrS_h_lf	0.07354	0.07354	0.07354	0.07354	0.07354	0.07354	0.07354	0.07354	0.07354	0.07354	0.07354	0.07354	0.07354	0.07354	0.07354	0.07354	0.060272	0.060272	0.060272	0.060272	0.060272	0.060272	0.060272	0.060272	0.060272	0.060272	0.060272	0.060272
AsnS_c_lf	0	0	0	1.4368e-12	0	-1.20409e-12	0	0	0	0	0	0	0	0	0	0	0	0	0	0	0	0	0	-3.9691e-12	0	-2.00964e-12	0	9.13096e-12
Tr_TPT1_lf_f	2.42811	2.42811	2.42811	2.42811	2.42811	2.42811	2.42811	2.42811	2.42767	2.42767	2.41301	2.41301	2.0499	2.0499	1.78378	1.78378	1.53332	1.53332	1.53136	1.53136	1.52836	1.52836	1.29859	1.29859	1.25608	1.25608	1.25608	1.25608
Tr_TPT1_lf_b	0	5.45297e-12	0	5.88996e-12	0	-2.07567e-12	0	-2.16804e-12	0	8.13571e-13	0	-5.30331e-12	0	3.10965e-11	0	-2.19469e-12	0	-2.07723e-12	0	3.45592e-11	0	-2.03195e-11	0	-2.41579e-10	0	-2.92639e-10	0	-2.12563e-10
Tr_TPT2_lf_f	0.735788	1.99186	0.735788	1.99186	0.735788	1.99186	0.735788	1.99186	0.735364	1.99217	0.747174	1.99472	1.63513	3.39982	1.75115	3.50705	1.48613	2.85996	1.7726	3.43208	1.77268	3.43291	1.87358	3.49019	1.89945	3.49758	1.89945	3.49758
Tr_TPT2_lf_b	0	0	0	-1.47971e-11	0	-1.64724e-12	0	-1.75637e-12	0	-9.68337e-13	0	-4.6384e-12	0	2.52975e-12	0	-3.46168e-12	0	-4.67359e-12	0	3.35842e-11	0	1.51912e-11	0	7.51417e-11	0	6.18672e-10	0	-1.58064e-09
Tr_TPT3_lf_f	0	1.25607	0	1.25607	0	1.25607	0	1.25607	0	1.2568	0	1.24755	0	1.76468	0	1.7559	0	1.37383	0	1.65948	0	1.66023	0	1.61661	0	1.59813	0	1.59813
Tr_TPT3_lf_b	0	0	0	6.63314e-12	0	-2.74825e-12	0	-3.12639e-12	0	-1.70508e-12	0	0	0	-9.19805e-12	0	0	0	5.56e-12	0	3.55822e-11	0	-3.38789e-11	0	0	0	1.72682e-10	0	0
Im_CO2_lf_b	3.94415	3.94415	3.94415	3.94415	3.94415	3.94415	3.94415	3.94415	3.94069	3.94069	4.48345	4.48345	5.74069	5.74069	5.79333	5.79333	6.49577	6.49577	6.49684	6.49684	6.49369	6.49369	6.46637	6.46637	6.48855	6.48855	6.48855	6.48855
Im_CO2_lf_f	0	-1.27542e-12	0	0	0	0	0	-2.72671e-12	0	-3.69305e-12	0	-4.26048e-12	0	-1.08438e-11	0	-2.11653e-12	0	-8.35065e-12	0	3.41256e-11	0	0	0	0	0	2.10255e-10	0	-3.66496e-09

[truncated: 18 more sheets: M_Transcripts_HighLight_NoCorr, K_Transcript_LowLight_NoCorr, K_Transcript_HighLight_NoCorr, M_Transcripts_LowLight_Prot, M_Transcripts_HighLight_Prot, M_Proteins_LowLight_Prot, M_Proteins_HighLight_Prot, K_Transcripts_LowLight_Prot, K_Transcripts_HighLight_Prot, K_Transcripts_LowLight_LRFlip, K_Transcripts_HighLight_LRFlip, M_Proteins_LowLight_LRFlip, M_Proteins_HighLight_LRFlip, M_Transcripts_LowLight_LRFlip, M_Transcripts_HighLight_LRFlip, M_Transcripts_Szecowka, M_Proteins_Szecowka, K_Transcripts_Szecowka]
