# Supplementary material for: Accurate flux predictions using tissue-specific gene expression in plant metabolic modeling
Source: Bioinformatics. 2023 Apr 11;39(5):btad186. doi: 10.1093/bioinformatics/btad186 (PMC10159652; doi:10.1093/bioinformatics/btad186)
Supplement: btad186_Supplementary_Data [file btad186_supplementary_data.zip › Supplemental_Dataset_4.xlsx]

## Sheet: Key
Description
Flux vectors for FBA simulations done using different gene expression datasets and scaling factor values. Each column, except the first containing reaction names, in each sheet corresponds to the fluxes resulting from the scaling factor in the header of that column (e.g. column C in "M_Transcripts_LowLight" is the fluxes generated by incorporating the Mergner et al. 2020 transcriptomic weights wi…
Sheet descriptions
Name	Description
M_Transcripts_LowLight	Omic weights from Mergner et al. 2020 RNA-seq dataset and optimization done using low light constraints.
M_Transcripts_HighLight	Omic weights from Mergner et al. 2020 RNA-seq dataset and optimization done using high light constraints.
M_Proteins_LowLight	Omic weights from Mergner et al. 2020 proteomic dataset and optimization done using low light constraints.
M_Proteins_HighLight	Omic weights from Mergner et al. 2020 proteomic dataset and optimization done using high light constraints.
K_Transcripts_LowLight	Omic weights from Klepikova et al. 2016 RNA-seq dataset and optimization done using low light constraints.
K_Transcripts_HighLight	Omic weights from Klepikova et al. 2016 RNA-seq dataset and optimization done using high light constraints.
M_Transcripts_LowLight_NoCorr	Omic weights from Mergner et al. 2020 RNA-seq dataset and optimization done using low light constraints and no median tissue-specific weight correction.
M_Transcripts_HighLight_NoCorr	Omic weights from Mergner et al. 2020 RNA-seq dataset and optimization done using high light constraints and no median tissue-specific weight correction.
M_Proteins_LowLight_NoCorr	Omic weights from Mergner et al. 2020 proteomic dataset and optimization done using low light constraints and no median tissue-specific weight correction.
M_Proteins_HighLight_NoCorr	Omic weights from Mergner et al. 2020 proteomic dataset and optimization done using high light constraints and no median tissue-specific weight correction.
K_Transcripts_LowLight_NoCorr	Omic weights from Klepikova et al. 2016 RNA-seq dataset and optimization done using low light constraints and no median tissue-specific weight correction.
K_Transcripts_HighLight_NoCorr	Omic weights from Klepikova et al. 2016 RNA-seq dataset and optimization done using high light constraints and no median tissue-specific weight correction.
M_Transcripts_LowLight_Prot	Omic weights from Mergner et al. 2020 RNA-seq dataset and optimization done using low light constraints and unconstrained inter-tissue and inter-compartment proton transfer along with unlimited proton uptake from root extracellular environment.
M_Transcripts_HighLight_Prot	Omic weights from Mergner et al. 2020 RNA-seq dataset and optimization done using high light constraints and unconstrained inter-tissue and inter-compartment proton transfer along with unlimited proton uptake from root extracellular environment.
M_Proteins_LowLight_Prot	Omic weights from Mergner et al. 2020 proteomic dataset and optimization done using low light constraints and unconstrained inter-tissue and inter-compartment proton transfer along with unlimited proton uptake from root extracellular environment.
M_Proteins_HighLight_Prot	Omic weights from Mergner et al. 2020 proteomic dataset and optimization done using high light constraints and unconstrained inter-tissue and inter-compartment proton transfer along with unlimited proton uptake from root extracellular environment.
K_Transcripts_LowLight_Prot	Omic weights from Klepikova et al. 2016 RNA-seq dataset and optimization done using low light constraints and unconstrained inter-tissue and inter-compartment proton transfer along with unlimited proton uptake from root extracellular environment.
K_Transcripts_HighLight_Prot	Omic weights from Klepikova et al. 2016 RNA-seq dataset and optimization done using high light constraints and unconstrained inter-tissue and inter-compartment proton transfer along with unlimited proton uptake from root extracellular environment.
M_Transcripts_LowLight_LRFlip	Omic weights from Mergner et al. 2020 RNA-seq dataset and optimization done using low light constraints and the omic weights for leaf and root reactions flipped.
M_Transcripts_HighLight_LRFlip	Omic weights from Mergner et al. 2020 RNA-seq dataset and optimization done using high light constraints and the omic weights for leaf and root reactions flipped.
M_Proteins_LowLight_LRFlip	Omic weights from Mergner et al. 2020 proteomic dataset and optimization done using low light constraints and the omic weights for leaf and root reactions flipped.
M_Proteins_HighLight_LRFlip	Omic weights from Mergner et al. 2020 proteomic dataset and optimization done using high light constraints and the omic weights for leaf and root reactions flipped.
K_Transcripts_LowLight_LRFlip	Omic weights from Klepikova et al. 2016 RNA-seq dataset and optimization done using low light constraints and the omic weights for leaf and root reactions flipped.
K_Transcripts_HighLight_LRFlip	Omic weights from Klepikova et al. 2016 RNA-seq dataset and optimization done using high light constraints and the omic weights for leaf and root reactions flipped.

## Sheet: M_Transcripts_LowLight
Reactions / Scale	0	0.0001	0.0005	0.001	0.005	0.01	0.05	0.1	0.5	1	2	10	100	1000
PSII_h_lf	38.562	38.562	38.562	38.562	38.562	38.562	39.1594	39.3585	39.6363	40.223	40.2307	40.2307	40.2307	40.2307
Cytb6f_h_lf	62.8637	62.8637	62.8637	62.8637	62.8613	62.8609	62.0187	61.8188	62.1575	62.2135	62.2255	62.2255	62.2255	62.2255
PSI_h_lf	62.8637	62.8637	62.8637	62.8637	62.8613	62.8609	62.0187	61.8188	62.1575	62.2135	62.2255	62.2255	62.2255	62.2255
Fd-NADPR_h_lf	18.291	18.291	18.291	18.291	18.291	18.2934	18.593	18.695	18.839	19.1475	19.1518	19.1518	19.1518	19.1518
ATPase_h_lf_f	11.735	11.735	11.735	11.735	11.7346	11.7346	11.6569	11.6426	11.7108	11.7607	11.763	11.763	11.763	11.763
QCYC_h_lf	31.4318	31.4318	31.4318	31.4318	31.4306	31.4304	31.0093	30.9094	31.0787	31.1068	31.1127	31.1127	31.1127	31.1127
CEF_h_lf	12.1509	12.1509	12.1509	12.1509	12.1496	12.1494	11.4296	11.2301	11.2606	10.9953	10.9974	10.9974	10.9974	10.9974
PTOX_h_lf	0	0	0	0	0	0	0	0	0	0	0	0	0	0
NDHq_h_lf	0	0	0	0	0	0	0	0	0	0	0	0	0	0
RBC_h_lf	7.28454	7.28454	7.28454	7.28454	7.28454	7.28454	7.33049	7.34612	7.39289	7.4941	7.49463	7.49463	7.49463	7.49463
PGAK_h_lf_f	18.1737	18.1737	18.1737	18.1737	18.1737	18.1761	18.4748	18.5779	18.7233	19.0453	19.0517	19.0517	19.0517	19.0517
GAPDH1_h_lf	18.1669	18.1703	18.1703	18.1703	18.1703	18.1751	18.4748	18.5779	18.7233	19.0453	19.0517	19.0517	19.0517	19.0517
TPI_h_lf_f	6.5235	7.77957	7.77957	7.77957	6.52335	6.52327	6.05681	6.07942	6.46047	6.52781	7.90383	7.90383	6.53078	6.53078
FBPA_h_lf_f	3.40638	3.40638	3.40638	3.40638	3.40623	3.40615	3.17242	3.18383	3.38457	3.41676	3.41831	3.41831	3.41831	3.41831
FBPase_h_lf	3.40638	3.40638	3.40638	3.40638	3.40623	3.40615	3.17242	3.18383	3.38457	3.41676	3.41831	3.41831	3.41831	3.41831
FTK_h_lf_f	3.13662	3.13662	3.13662	3.13662	3.13662	3.13662	2.90389	2.91509	3.0954	3.13055	3.13197	3.13197	3.13197	3.13197
SBPA_h_lf	3.11712	3.11712	3.11712	3.11712	3.11712	3.11712	2.88439	2.89559	3.0759	3.11105	3.11247	3.11247	3.11247	3.11247
SBPase_h_lf	3.11712	3.11712	3.11712	3.11712	3.11712	3.11712	2.88439	2.89559	3.0759	3.11105	3.11247	3.11247	3.11247	3.11247
STK_h_lf_f	3.11712	3.11712	3.11712	3.11712	3.11712	3.11712	2.88439	2.89559	3.0759	3.11105	3.11247	3.11247	3.11247	3.11247
Ru5PE_h_lf_f	6.25374	6.25374	6.25374	6.25374	6.25374	6.25374	6.54554	6.55444	6.43427	6.5288	6.52849	6.52849	6.52849	6.52849
R5PI_h_lf_f	3.1121	3.1121	3.1121	3.1121	3.1121	3.1121	2.87938	2.89057	3.07088	3.10648	3.10745	3.10745	3.10745	3.10745
Ru5PK_h_lf	9.36584	9.36584	9.36584	9.36584	9.36584	9.36584	9.42491	9.44502	9.50515	9.63528	9.63595	9.63595	9.63595	9.63595
PGI_h_lf_f	0.269761	0.269761	0.269761	0.269761	0.269609	0.26953	0.26853	0.268742	0.289175	0.28621	0.286338	0.286338	0.286338	0.286338
PGM_h_lf_f	0.269761	0.269761	0.269761	0.269761	0.269609	0.26953	0.26853	0.268742	0.289175	0.28621	0.286338	0.286338	0.286338	0.286338
AGPase_h_lf	0.269761	0.269761	0.269761	0.269761	0.269609	0.26953	0.26853	0.268742	0.289175	0.28621	0.286338	0.286338	0.286338	0.286338
StS_h1_lf	0.134881	0.134881	0.134881	0.134881	0.134805	0.134765	0.134265	0.134371	0.144587	0.143105	0.143169	0.143169	0.143169	0.143169
StS_h2_lf	0.134881	0.134881	0.134881	0.134881	0.134805	0.134765	0.134265	0.134371	0.144587	0.143105	0.143169	0.143169	0.143169	0.143169
StS_h3_lf	0	0	0	0	0	0	0	0	0	0	0	0	0	0
bAMY1_h_lf	0	0	0	0	0	0	0	0	0	0	0	0	0	0
bAMY2_h_lf	0	0	0	0	0	0	0	0	0	0	0	0	0	0
DPE11_h_lf	0	0	0	0	0	0	0	0	0	0	0	0	0	0
DPE12_h_lf	0	0	0	0	0	0	0	0	0	0	0	0	0	0
DPE13_h_lf	0	0	0	0	0	0	0	0	0	0	0	0	0	0
DPE2_c_lf	0	0	0	0	0	0	0	0	0	0	0	0	0	0
HEXK_c_lf	0.0143942	0.0143942	0.0143942	0.0143942	0.0142425	0.0149457	0.0138989	0.0117308	0.0249658	0.00308005	0	0	0	0
StP1_h_lf	0	0	0	0	0	0	0	0	0	0	0	0	0	0
StP21_c_lf	0	0	0	0	0	0	0	0	0	0	0	0	0	0
TPI_c_lf_f	1.25607	0	0	0	1.2568	1.26156	1.76468	1.75417	1.33778	1.37263	0	0	1.37305	1.37305
FBPA_c_lf_f	1.25607	1.25607	1.25607	1.25607	1.2568	1.26156	1.76468	1.75417	1.33778	1.37263	1.37305	1.37305	1.37305	1.37305
FBPase_c_lf	1.25607	1.25607	1.25607	1.25607	1.2568	1.26156	1.76468	1.75417	1.33778	1.37263	1.37305	1.37305	1.37305	1.37305
F6PK2_c_lf	0	0	0	0	0	0	0	0	0	0	0	0	0	0
F26BPPh_c_lf_f	0	0	0	0	0	0	0	0	0	0	0	0	0	0
PGI_c_lf_f	1.24349	1.24349	1.24349	1.24349	1.24681	1.26325	1.26553	1.25461	0.799404	0.839881	0.840064	0.840064	0.840064	0.840064
PGM_c_lf_f	0.524516	0.524516	0.524516	0.524516	0.524228	0.524078	0.522176	0.52258	0.561402	0.555768	0.556012	0.556012	0.556012	0.556012
UGPase_c_lf_f	0.524516	0.524516	0.524516	0.524516	0.524228	0.524078	0.522176	0.52258	0.561402	0.555768	0.556012	0.556012	0.556012	0.556012
S6PS_c_lf	0.501495	0.501495	0.501495	0.501495	0.501207	0.501057	0.499155	0.499559	0.538381	0.532747	0.532991	0.532991	0.532991	0.532991
S6PPh_c_lf	0.501495	0.501495	0.501495	0.501495	0.501207	0.501057	0.499155	0.499559	0.538381	0.532747	0.532991	0.532991	0.532991	0.532991
SucS_c_lf_f	0	0	0	0	0	0	0	0	0	0	0	0	0	0
FrcFD_c_lf	0	0	0	0	0	0	0	0	0	0	0	0	0	0
FrcK_c_lf	0	0	0	0	0	0	0	0	0	0	0	0	0	0
TPS_c_lf	0	0	0	0	0	0	0	0	0	0	0	0	0	0
TPP_c_lf	0	0	0	0	0	0	0	0	0	0	0	0	0	0
CeS_c1_lf	0.00305	0.00305	0.00305	0.00305	0.00305	0.00305	0.00305	0.00305	0.00305	0.00305	0.00305	0.00305	0.00305	0.00305
CeS_c2_lf	0.00305	0.00305	0.00305	0.00305	0.00305	0.00305	0.00305	0.00305	0.00305	0.00305	0.00305	0.00305	0.00305	0.00305
CeS_c3_lf	0.00305	0.00305	0.00305	0.00305	0.00305	0.00305	0.00305	0.00305	0.00305	0.00305	0.00305	0.00305	0.00305	0.00305
MalDH1_c_lf_f	0	0	0	0	0	0	0	0	0	0	0	0	0	0
PEPC1_c_lf	0	0	0	0	0	0	0	0	0	0	0	0	0	0
PEPC2_c_lf_f	0	0	0	0	0	0	0	0	0	0	0	0	0	0
Enol_c_lf_f	0	0	0	0	0	0	0	0	0	0	0	0	0	0
PGAM_c_lf_f	0	0	0	0	0	0	0	0	0	0	0	0	0	0
PGAK_c_lf_f	0.275829	0.275829	0.275829	0.275829	0.275829	0.277029	0.0703121	0.00252918	0	0	0	0	0	0
GAPDH2_c_lf_f	0	0	0	0	0	0	0	0	0.0331995	0.115622	0.113828	0.113828	0.113828	0.113828
GAPDH3_c_lf	0	0	0	0	0	0	0	0	0	0	0	0	0	0
F6PK1_c_lf	0	0	0	0	0	0	0	0	0	0	0	0	0	0
F6PK1_h_lf	0	0	0	0	0	0	0	0	0	0	0	0	0	0
GAPDH2_h_lf_f	0	0	0	0	0	0	0	0	0	0	0	0	0	0
PGAM_h_lf_f	0	0	0	0	0	0	0	0	0	0	0	0	0	0
Enol_h_lf_f	0	0	0	0	0	0	0	0	0	0	0	0	0	0
PyrK_c_lf	1.94705	1.94705	1.94705	1.94705	1.94661	1.94476	1.65588	1.57434	1.57323	1.44138	1.44045	1.44045	1.44045	1.44045
PyrK_h_lf	0	0	0	0	0	0	0	0	0	0	0	0	0	0
PyrDH1_m_lf	0	0	0	0	0	0	0	0	0	0	0	0	0	0
PyrDH2_m_lf	0	0	0	0	0	0	0	0	0	0	0	0	0	0
DHLAcT_m_lf	0	0	0	0	0	0	0	0	0	0	0	0	0	0
DHLDH2_m_lf	0	0	0	0	0	0	0	0	0	0	0	0	0	0
CitS_m_lf	0	0	0	0	0	0	0	0	0	0	0	0	0	0
cACNDHA_m_lf	0	0	0	0	0	0	0	0	0	0	0	0	0	0
cACNHA_m_lf	0.819236	0.819236	0.819236	0.819236	0.819236	0.673024	0	0	0	0	0	0	0	0
iCitDHNAD_m_lf	0	0	0	0	0	0	0	0	0	0	0	0	0	0
KGDH_m_lf	0	0	0	0	0	0	0	0	0	0	0	0	0	0
DHLST_m_lf	0	0	0	0	0	0	0	0	0	0	0	0	0	0
SCACoAL_m_lf	0	0	0	0	0	0	0	0	0	0	0	0	0	0
cplx2_m_lf	0.954884	0.954884	0.954884	0.954884	0.954884	0.805071	0.0821788	0.0695849	0.0435993	0	0	0	0	0
FumHA_m_lf	0.497494	0.497294	0.497294	0.497294	0.504212	0.385385	0.0592383	0.0435094	0	0	0	0	0	0
MalDH1_m_lf_f	0.610748	0.610548	0.610548	0.610548	0.617466	0.498639	0	0	0	0	0	0	0	0
cplx1_m_lf	2.58958	2.58938	2.58938	2.58938	2.5963	2.32286	1.00529	1.0055	0	0	0	0	0	0
cplx3_m_lf	3.54463	3.54443	3.54443	3.54443	3.55134	3.12809	1.08763	1.07524	0.0437603	0.000161	0.000161	0.000161	0.000161	0.000161
cplx4_m_lf	1.77231	1.77221	1.77221	1.77221	1.77567	1.56405	0.543817	0.537621	0.0218802	8.05e-05	8.05e-05	8.05e-05	8.05e-05	8.05e-05
cplx5_m_lf_f	7.90652	7.90602	7.90602	7.90602	7.92332	7.015	2.63675	2.61836	0.0656405	0.0002415	0.0002415	0.0002415	0.0002415	0.0002415
RBO_h_lf	2.0813	2.0813	2.0813	2.0813	2.0813	2.0813	2.09443	2.09889	2.11226	2.14117	2.14132	2.14132	2.14132	2.14132
PGP_h_lf	2.0813	2.0813	2.0813	2.0813	2.0813	2.0813	2.09443	2.09889	2.11226	2.14117	2.14132	2.14132	2.14132	2.14132
GCAO_p_lf	2.07951	2.07951	2.07951	2.07951	2.07951	2.07951	2.09264	2.0971	2.11047	2.13938	2.13953	2.13953	2.13953	2.13953
CAT_p_lf	1.03975	1.03975	1.03975	1.03975	1.03975	1.03975	1.04632	1.04855	1.05523	1.06969	1.06977	1.06977	1.06977	1.06977
GGAT_p_lf	1.0336	1.0336	1.0336	1.0336	1.0336	1.0348	1.06206	1.06743	1.07892	1.10069	1.10183	1.10183	1.10183	1.10183
GlyDH_m_lf	1.02395	1.02395	1.02395	1.02395	1.02395	1.01915	0.946217	0.935911	0.919207	0.904451	0.904674	0.904674	0.904674	0.904674
AMT_m_lf	1.02395	1.02395	1.02395	1.02395	1.02395	1.01915	0.946217	0.935911	0.919207	0.904451	0.904674	0.904674	0.904674	0.904674
DHLDH1_m_lf	1.02395	1.02395	1.02395	1.02395	1.02395	1.01915	0.946217	0.935911	0.919207	0.904451	0.904674	0.904674	0.904674	0.904674
GlyHMT_m_lf_f	1.02395	1.02395	1.02395	1.02395	1.02395	1.01915	0.946217	0.935911	0.919207	0.904451	0.904674	0.904674	0.904674	0.904674
SGAT_p_lf	1.04591	1.04591	1.04591	1.04591	1.04591	1.04471	1.03058	1.02967	1.03154	1.0387	1.03771	1.03771	1.03771	1.03771
GCEADH_p_lf	1.04591	1.04591	1.04591	1.04591	1.04591	1.04471	1.03058	1.02967	1.03154	1.0387	1.03771	1.03771	1.03771	1.03771
MalDH1_p_lf_f	1.04591	1.04591	1.04591	1.04591	1.04591	1.04471	1.03058	1.02967	1.03154	1.0387	1.03771	1.03771	1.03771	1.03771
GCEAK_h_lf	1.04591	1.04591	1.04591	1.04591	1.04591	1.04471	1.03058	1.02967	1.03154	1.0387	1.03771	1.03771	1.03771	1.03771
G6PDH_h_lf	0	0	0	0	0	0	0	0	0	0	0	0	0	0
6PGL_h_lf	0	0	0	0	0	0	0	0	0	0	0	0	0	0
6PGDHNAD_h_lf_f	0	0	0	0	0	0	0	0	0	0	0	0	0	0
6PGDHNADP_h_lf_f	0	0	0	0	0	0	0	0	0	0	0	0	0	0
TA_h_lf_f	0	0	0	0	0	0	0	0	0	0	0	0	0	0
DAHPS_h_lf	0.0195	0.0195	0.0195	0.0195	0.0195	0.0195	0.0195	0.0195	0.0195	0.0195	0.0195	0.0195	0.0195	0.0195
DHQS_h_lf	0.0195	0.0195	0.0195	0.0195	0.0195	0.0195	0.0195	0.0195	0.0195	0.0195	0.0195	0.0195	0.0195	0.0195
DHQDH_h_lf	0.0195	0.0195	0.0195	0.0195	0.0195	0.0195	0.0195	0.0195	0.0195	0.0195	0.0195	0.0195	0.0195	0.0195
SADH_h_lf	0.0195	0.0195	0.0195	0.0195	0.0195	0.0195	0.0195	0.0195	0.0195	0.0195	0.0195	0.0195	0.0195	0.0195
SAK_h_lf	0.0195	0.0195	0.0195	0.0195	0.0195	0.0195	0.0195	0.0195	0.0195	0.0195	0.0195	0.0195	0.0195	0.0195
EPSPS_h_lf	0.0195	0.0195	0.0195	0.0195	0.0195	0.0195	0.0195	0.0195	0.0195	0.0195	0.0195	0.0195	0.0195	0.0195
CHRS_h_lf	0.0195	0.0195	0.0195	0.0195	0.0195	0.0195	0.0195	0.0195	0.0195	0.0195	0.0195	0.0195	0.0195	0.0195
R5PDPK_h_lf	0.005016	0.005016	0.005016	0.005016	0.005016	0.005016	0.005016	0.005016	0.005016	0.0045695	0.005016	0.005016	0.005016	0.005016
PyrPiDK_h_lf_f	2.94638	2.94638	2.94638	2.94638	2.94594	2.94889	2.66111	2.58011	2.58014	2.44932	2.44949	2.44949	2.44949	2.44949
MalDH2NADP_c_lf	0	0	0	0	0	0	0	0	0	0	0	0	0	0
MalDH2NADP_h_lf	0	0	0	0	0	0	0	0	0	0	0	0	0	0
MalDH1_h_lf_f	0.090085	0.090085	0.090085	0.090085	0.090085	0.090085	0.090085	0.08889	0.08604	0.0723255	0.0715069	0.0715069	0.0715069	0.0715069
MalDH3_c_lf	1.61417	1.32639	1.32639	1.32639	1.33331	1.36669	1.03832	1.07506	0.141849	0.250958	0.242845	0.242845	0.242845	0.242845
MalDH3_h_lf	0	0	0	0	0	0	0	0	0	0	0	0	0	0
MalDH3_m_lf	0	0	0	0	0	0	0	0	0	0	0	0	0	0
CitS_c_lf	0	0	0	0	0	0	0	0	0	0	0	0	0	0
CitS_h_lf	0	0	0	0	0	0	0	0	0	0	0	0	0	0
cACNDHA_c_lf	0.819236	0.819236	0.819236	0.819236	0.819236	0.673024	0	0	0	0	0	0	0	0
cACNDHA_h_lf	0	0	0	0	0	0	0	0	0	0	0	0	0	0
cACNHA_c_lf	0	0	0	0	0	0	0	0	0	0	0	0	0	0
cACNHA_h_lf	0	0	0	0	0	0	0	0	0	0	0	0	0	0
iCitDHNAD_c_lf	0.247736	0.819236	0.819236	0.819236	0.819236	0.673024	0	0	0	0	0	0	0	0
iCitDHNADP_c_lf	0.571501	0	0	0	0	0	0	0	0	0	0	0	0	0
iCitDHNADP_h_lf	0	0	0	0	0	0	0	0	0	0	0	0	0	0
iCitDHNADP_m_lf	0	0	0	0	0	0	0	0	0	0	0	0	0	0
iCitL_c_lf	0	0	0	0	0	0	0	0	0	0	0	0	0	0
MalS_c_lf	0	0	0	0	0	0	0	0	0	0	0	0	0	0
ATPCitL_c_lf	0.00117	0.00117	0.00117	0.00117	0.00117	0.00117	0.00117	0.00117	0	0	0	0	0	0
ACoAS_h_lf	0.02528	0.02528	0.02528	0.02528	0.02528	0.02288	0.02288	0.02288	0.02288	0.02288	0.02288	0.02288	0.02288	0.02288
ACoAC_h_lf	0.0161	0.0161	0.0161	0.0161	0.0161	0.0161	0.0161	0.0161	0.0161	0.0161	0.0161	0.0161	0.0161	0.0161
ACPM_h_lf	0.0161	0.0161	0.0161	0.0161	0.0161	0.0161	0.0161	0.0161	0.0161	0.0161	0.0161	0.0161	0.0161	0.0161
PPiase_h_lf	3.25687	3.25687	3.25687	3.25687	3.25628	3.25675	2.96797	2.88719	2.9048	2.77011	2.77131	2.77131	2.77131	2.77131
PPIase_c_lf	0.52784	0.52784	0.52784	0.52784	0.527552	0.527402	0.5255	0.525904	0.564726	0.559092	0.559336	0.559336	0.559336	0.559336
PPIF6PK_c_lf_f	0	0	0	0	0	0	0	0	0	0	0	0	0	0
ForDH_h_lf_f	0.004844	0.004844	0.004844	0.004844	0.004844	0.004844	0.004844	0.004844	0.004844	0.0043975	0.004844	0.004844	0.004844	0.004844
ForTHFL_h_lf	0.004844	0.004844	0.004844	0.004844	0.004844	0.004844	0.004844	0.004844	0.004844	0.0043975	0.004844	0.004844	0.004844	0.004844
DHFR_c_lf	2e-05	2e-05	2e-05	2e-05	2e-05	2e-05	2e-05	2e-05	2e-05	2e-05	2e-05	2e-05	2e-05	2e-05
TRXR_c_lf	6.6e-05	6.6e-05	6.6e-05	6.6e-05	6.6e-05	6.6e-05	6.6e-05	6.6e-05	6.6e-05	6.6e-05	6.6e-05	6.6e-05	6.6e-05	6.6e-05
ADNK_c_lf	0	0	0	0	0	0	0	0	0	0	0	0	0	0
ADNN_c_lf	0	0	0	0	0	0	0	0	0	0	0	0	0	0
ADPRPPT_c_lf	0	0	0	0	0	0	0	0	0	0	0	0	0	0
RibK_h_lf	0	0	0	0	0	0	0	0	0	0	0	0	0	0
NO3R1_c_lf	0	0.283826	0.283826	0.283826	0.283826	0.283826	0	0.0231638	0.0600625	0.142485	0.140691	0.140691	0.140691	0.140691
NO3R2_c_lf_f	0.283826	0	0	0	0	0	0.283826	0.260662	0.223763	0.141341	0.143135	0.143135	0.143135	0.143135
NO2R_h_lf	0.283826	0.283826	0.283826	0.283826	0.283826	0.283826	0.283826	0.283826	0.283826	0.283826	0.283826	0.283826	0.283826	0.283826
ATPSL_h_lf	0.00125	0.00125	0.00125	0.00125	0.00125	0.00125	0.00125	0.00125	0.00125	0.00125	0.00125	0.00125	0.00125	0.00125
APSR_h_lf	0.00125	0.00125	0.00125	0.00125	0.00125	0.00125	0.00125	0.00125	0.00125	0.00125	0.00125	0.00125	0.00125	0.00125
GSSGR_h_lf	0.00125	0.00125	0.00125	0.00125	0.00125	0.00125	0.00125	0.00125	0.00125	0.00125	0.00125	0.00125	0.00125	0.00125
SO3R_h_lf	0.00125	0.00125	0.00125	0.00125	0.00125	0.00125	0.00125	0.00125	0.00125	0.00125	0.00125	0.00125	0.00125	0.00125
HCO3DHA_c_lf	0.205236	0.205236	0.205236	0.205236	0.205236	0.205236	0.205236	0.205236	0.205503	0.205503	0.198603	0.198603	0.198603	0.198603
HCO3DHA_h_lf	0.024341	0.024341	0.024341	0.024341	0.024341	0.024341	0.024341	0.024341	0.021491	0.021491	0.021491	0.021491	0.021491	0.021491
AlaTA_h_lf_f	0	0	0	0	0	0	0	0	0	0	0	0	0	0
AlaTA_m_lf_f	0	0	0	0	0	0	0	0	0	0	0	0	0	0
AlaTA_p_lf_f	0	0	0	0	0	0	0	0	0	0	0	0	0	0
AGluK_lf	0.00808	0.00808	0.00808	0.00808	0.00808	0.00808	0.00808	0.00808	0.00523	0.00523	0.00523	0.00523	0.00523	0.00523
AGluPR_h_lf	0.00808	0.00808	0.00808	0.00808	0.00808	0.00808	0.00808	0.00808	0.00523	0.00523	0.00523	0.00523	0.00523	0.00523
AOrnTA_h_lf	0.00808	0.00808	0.00808	0.00808	0.00808	0.00808	0.00808	0.00808	0.00523	0.00523	0.00523	0.00523	0.00523	0.00523
AOrnAGluAcT_h_lf	0.00808	0.00808	0.00808	0.00808	0.00808	0.00808	0.00808	0.00808	0.00523	0.00523	0.00523	0.00523	0.00523	0.00523
CBPS_h_lf	0.008241	0.008241	0.008241	0.008241	0.008241	0.008241	0.008241	0.008241	0.005391	0.005391	0.005391	0.005391	0.005391	0.005391
OrnCMT_h_lf_f	0.00808	0.00808	0.00808	0.00808	0.00808	0.00808	0.00808	0.00808	0.00523	0.00523	0.00523	0.00523	0.00523	0.00523
ArgSCAS_h_lf	0.00808	0.00808	0.00808	0.00808	0.00808	0.00808	0.00808	0.00808	0.00523	0.00523	0.00523	0.00523	0.00523	0.00523
ArgSCAL_h_lf	0.00808	0.00808	0.00808	0.00808	0.00808	0.00808	0.00808	0.00808	0.00523	0.00523	0.00523	0.00523	0.00523	0.00523
FumHA_c_lf	0	0	0	0	0	0	0	0	0.0129272	0	0.010074	0.010074	0.010074	0.010074
AsnS_c_lf	0	0	0	0	0	0	0	0	0	0	0	0	0	0
AspAT_c_lf_f	0	0	0	0	0	0	0.0933805	0.0914405	0.0887905	0.0887905	0.0887905	0.0887905	0.0887905	0.0887905
AspAT_h_lf_f	0.090085	0.090085	0.090085	0.090085	0.090085	0.090085	0.090085	0.08889	0.08604	0.0723255	0.0715069	0.0715069	0.0715069	0.0715069
AspAT_m_lf_f	0.248902	0.248902	0.248902	0.248902	0.248902	0.245302	0.0821788	0.0695849	0.0435993	0	0	0	0	0
AspAT_p_lf_f	0	0	0	0	0	0	0	0	0	0	0	0	0	0
Asnase_c_lf	0	0	0	0	0	0	0	0	0	0	0	0	0	0
SerAcT_c_lf	0.00117	0.00117	0.00117	0.00117	0.00117	0.00117	0.00117	0.00117	0	0	0	0	0	0
SerAcT_h_lf	8e-05	8e-05	8e-05	8e-05	8e-05	8e-05	8e-05	8e-05	8e-05	8e-05	8e-05	8e-05	8e-05	8e-05
SerAcT_m_lf	0	0	0	0	0	0	0	0	0	0	0	0	0	0
CysS_c_lf	0.00117	0.00117	0.00117	0.00117	0.00117	0.00117	0.00117	0.00117	0	0	0	0	0	0
CysS_h_lf	8e-05	8e-05	8e-05	8e-05	8e-05	8e-05	8e-05	8e-05	8e-05	8e-05	8e-05	8e-05	8e-05	8e-05
CysS_m_lf	0	0	0	0	0	0	0	0	0	0	0	0	0	0
GluSNADP_h_lf_f	0	0	0	0	0	0	0	0	0	0	0	0	0	0
GluDH3NADP_c_lf_f	0	0	0	0	0	0	0	0	0	0	0	0	0	0
Glnase_c_lf	0	0	0	0	0	0	0	0	0	0	0	0	0	0
GluSNAD_h_lf	0	0	0	0	0	0	0.000953	0.000953	0	0	0	0	0	0
GluSFd_h_lf	0.13668	0.13668	0.13668	0.13668	0.13668	0.13428	0.133327	0.130937	0.12579	0.110604	0.110232	0.110232	0.110232	0.110232
GluDH1NAD_m_lf	0	0	0	0	0	0	0	0	0	0	0	0	0	0
GluDH1NADP_m_lf_f	0	0	0	0	0	0	0	0	0	0	0	0	0	0
GluDH2NAD_m_lf	0	0	0	0	0	0	0	0	0	0	0	0	0	0
GluDC_c_lf	0.954884	0.954884	0.954884	0.954884	0.954884	0.805071	0.0821788	0.0695849	0.0435993	0	0	0	0	0
GABATA1_m_lf_f	0	0	0	0	0	0	0	0	0	0	0	0	0	0
GABATA2_m_lf	0.954884	0.954884	0.954884	0.954884	0.954884	0.805071	0.0821788	0.0695849	0.0435993	0	0	0	0	0
SCASeADH_m_lf	0.954884	0.954884	0.954884	0.954884	0.954884	0.805071	0.0821788	0.0695849	0.0435993	0	0	0	0	0
GlnS_c_lf	1.03681	1.03681	1.03681	1.03681	1.03681	1.03321	0.953989	0.941998	0.925733	0.903822	0.903934	0.903934	0.903934	0.903934
GlnS_h_lf	0.151565	0.151565	0.151565	0.151565	0.151565	0.149165	0.149165	0.146775	0.137825	0.122192	0.122267	0.122267	0.122267	0.122267
GlnS_m_lf	0	0	0	0	0	0	0	0	0	0	0	0	0	0
ThrA_c_lf	0.02403	0.02403	0.02403	0.02403	0.02403	0.02163	0.02163	0.02163	0.0228	0.0228	0.0228	0.0228	0.0228	0.0228
ACDOxRed_c_lf	0.02403	0.02403	0.02403	0.02403	0.02403	0.02163	0.02163	0.02163	0.0228	0.0228	0.0228	0.0228	0.0228	0.0228
GCAO_h_lf	0.001789	0.001789	0.001789	0.001789	0.001789	0.001789	0.001789	0.001789	0.001789	0.001789	0.001789	0.001789	0.001789	0.001789
CAT_h_lf	0.0008945	0.0008945	0.0008945	0.0008945	0.0008945	0.0008945	0.0008945	0.0008945	0.0008945	0.0008945	0.0008945	0.0008945	0.0008945	0.0008945
SGAT_h_lf	0	0	0	0	0	0	0	0	0	0	0	0	0	0
GCEADH_h_lf	0	0	0	0	0	0	0	0	0	0	0	0	0	0
GGAT_h_lf	0.001789	0.001789	0.001789	0.001789	0.001789	0.001789	0.001789	0.001789	0.001789	0.001789	0.001789	0.001789	0.001789	0.001789
ATPPRT_h_lf	0.001266	0.001266	0.001266	0.001266	0.001266	0.001266	0.001266	0.001266	0.001266	0.0008195	0.001266	0.001266	0.001266	0.001266
PrATPDP_h_lf	0.001266	0.001266	0.001266	0.001266	0.001266	0.001266	0.001266	0.001266	0.001266	0.0008195	0.001266	0.001266	0.001266	0.001266
PrAMPCy_h_lf	0.001266	0.001266	0.001266	0.001266	0.001266	0.001266	0.001266	0.001266	0.001266	0.0008195	0.001266	0.001266	0.001266	0.001266
PAICARPI_h_lf	0.001266	0.001266	0.001266	0.001266	0.001266	0.001266	0.001266	0.001266	0.001266	0.0008195	0.001266	0.001266	0.001266	0.001266
IGPS_h_lf	0.001266	0.001266	0.001266	0.001266	0.001266	0.001266	0.001266	0.001266	0.001266	0.0008195	0.001266	0.001266	0.001266	0.001266
IGPDA_h_lf	0.001266	0.001266	0.001266	0.001266	0.001266	0.001266	0.001266	0.001266	0.001266	0.0008195	0.001266	0.001266	0.001266	0.001266
HisolPTA_h_lf	0.001266	0.001266	0.001266	0.001266	0.001266	0.001266	0.001266	0.001266	0.001266	0.0008195	0.001266	0.001266	0.001266	0.001266
HisolPP_h_lf	0.001266	0.001266	0.001266	0.001266	0.001266	0.001266	0.001266	0.001266	0.001266	0.0008195	0.001266	0.001266	0.001266	0.001266
HisolPDH_h_lf	0.001266	0.001266	0.001266	0.001266	0.001266	0.001266	0.001266	0.001266	0.001266	0.0008195	0.001266	0.001266	0.001266	0.001266
HisalPDH_h_lf	0.001266	0.001266	0.001266	0.001266	0.001266	0.001266	0.001266	0.001266	0.001266	0.0008195	0.001266	0.001266	0.001266	0.001266
ThrDA_h_lf	0.0029	0.0029	0.0029	0.0029	0.0029	0.0029	0.0029	0.0029	0.0029	0.001875	0.001875	0.001875	0.001875	0.001875
ALS1_h_lf	0.0125	0.0125	0.0125	0.0125	0.0125	0.0101	0.0101	0.0101	0.0097	0.008675	0.008675	0.008675	0.008675	0.008675
ALS2_h_lf	0.0029	0.0029	0.0029	0.0029	0.0029	0.0029	0.0029	0.0029	0.0029	0.001875	0.001875	0.001875	0.001875	0.001875
KARI1_h_lf_f	0.0029	0.0029	0.0029	0.0029	0.0029	0.0029	0.0029	0.0029	0.0029	0.001875	0.001875	0.001875	0.001875	0.001875
KARI2_h_lf	0.0029	0.0029	0.0029	0.0029	0.0029	0.0029	0.0029	0.0029	0.0029	0.001875	0.001875	0.001875	0.001875	0.001875
DHADA1_h_lf	0.0029	0.0029	0.0029	0.0029	0.0029	0.0029	0.0029	0.0029	0.0029	0.001875	0.001875	0.001875	0.001875	0.001875
BAATA1_h_lf_f	0.0029	0.0029	0.0029	0.0029	0.0029	0.0029	0.0029	0.0029	0.0029	0.001875	0.001875	0.001875	0.001875	0.001875
ALS3_h_lf	0.0096	0.0096	0.0096	0.0096	0.0096	0.0072	0.0072	0.0072	0.0068	0.0068	0.0068	0.0068	0.0068	0.0068
KARI3_h_lf_f	0.0096	0.0096	0.0096	0.0096	0.0096	0.0072	0.0072	0.0072	0.0068	0.0068	0.0068	0.0068	0.0068	0.0068
KARI4_h_lf	0.0096	0.0096	0.0096	0.0096	0.0096	0.0072	0.0072	0.0072	0.0068	0.0068	0.0068	0.0068	0.0068	0.0068
DHADA2_h_lf	0.0096	0.0096	0.0096	0.0096	0.0096	0.0072	0.0072	0.0072	0.0068	0.0068	0.0068	0.0068	0.0068	0.0068
2IPMS_h_lf	0.0068	0.0068	0.0068	0.0068	0.0068	0.0044	0.0044	0.0044	0.0044	0.0044	0.0044	0.0044	0.0044	0.0044
3IPMDA1_h_lf	0.0068	0.0068	0.0068	0.0068	0.0068	0.0044	0.0044	0.0044	0.0044	0.0044	0.0044	0.0044	0.0044	0.0044
3IPMDA2_h_lf	0.0068	0.0068	0.0068	0.0068	0.0068	0.0044	0.0044	0.0044	0.0044	0.0044	0.0044	0.0044	0.0044	0.0044
3IPMDH_h_lf	0.0068	0.0068	0.0068	0.0068	0.0068	0.0044	0.0044	0.0044	0.0044	0.0044	0.0044	0.0044	0.0044	0.0044
IPODC_h_lf	0.0068	0.0068	0.0068	0.0068	0.0068	0.0044	0.0044	0.0044	0.0044	0.0044	0.0044	0.0044	0.0044	0.0044
BAATA2_h_lf_f	0.0068	0.0068	0.0068	0.0068	0.0068	0.0044	0.0044	0.0044	0.0044	0.0044	0.0044	0.0044	0.0044	0.0044
AspK_h_lf	0.077	0.077	0.077	0.077	0.077	0.077	0.077	0.075805	0.075805	0.062537	0.0612719	0.0612719	0.0612719	0.0612719
Asp-SeADH_h_lf	0.077	0.077	0.077	0.077	0.077	0.077	0.077	0.075805	0.075805	0.062537	0.0612719	0.0612719	0.0612719	0.0612719
DHDS_h_lf	0.00338	0.00338	0.00338	0.00338	0.00338	0.00338	0.00338	0.002185	0.002185	0.002185	0.002185	0.002185	0.002185	0.002185
DHDRNAD_h_lf	0	0.00338	0.00338	0.00338	0.00338	0.00338	0.00338	0.002185	0.000288	0	0.000288	0.000288	0.000288	0.000288
DHDRNADP_h_lf	0.00338	0	0	0	0	0	0	0	0.001897	0.002185	0.001897	0.001897	0.001897	0.001897
DAPAT_h_lf	0.00338	0.00338	0.00338	0.00338	0.00338	0.00338	0.00338	0.002185	0.002185	0.002185	0.002185	0.002185	0.002185	0.002185
DAPE_h_lf	0.00338	0.00338	0.00338	0.00338	0.00338	0.00338	0.00338	0.002185	0.002185	0.002185	0.002185	0.002185	0.002185	0.002185
DAPDC_h_lf	0.00338	0.00338	0.00338	0.00338	0.00338	0.00338	0.00338	0.002185	0.002185	0.002185	0.002185	0.002185	0.002185	0.002185
HSerDHNADP_h_lf	0	0	0	0	0	0	0	0	0	0.000605	0	0	0	0
HSerDHNAD_h_lf	0.07362	0.07362	0.07362	0.07362	0.07362	0.07362	0.07362	0.07362	0.07362	0.059747	0.0590869	0.0590869	0.0590869	0.0590869
HSerK_h_lf	0.07362	0.07362	0.07362	0.07362	0.07362	0.07362	0.07362	0.07362	0.07362	0.060352	0.0590869	0.0590869	0.0590869	0.0590869
CTHS_h_lf	8e-05	8e-05	8e-05	8e-05	8e-05	8e-05	8e-05	8e-05	8e-05	8e-05	8e-05	8e-05	8e-05	8e-05
CTHL_h_lf	8e-05	8e-05	8e-05	8e-05	8e-05	8e-05	8e-05	8e-05	8e-05	8e-05	8e-05	8e-05	8e-05	8e-05
5M-THFOR_c_lf	0.00168	0.00168	0.00168	0.00168	0.00168	0.00168	0.00168	0.00168	0.00168	0.00168	0.00168	0.00168	0.00168	0.00168
MetS_c_lf	0.00168	0.00168	0.00168	0.00168	0.00168	0.00168	0.00168	0.00168	0.00168	0.00168	0.00168	0.00168	0.00168	0.00168
GlyHMT_c_lf_f	0	0	0	0	0	0	0	0	0	0	0	0	0	0
MetAdT_h_lf	0.0016	0.0016	0.0016	0.0016	0.0016	0.0016	0.0016	0.0016	0.0016	0.0016	0.0016	0.0016	0.0016	0.0016
HCysMT_c_lf	0	0	0	0	0	0	0	0	0	0	0	0	0	0
Cysase_c_lf_f	0	0	0	0	0	0	0	0	0	0	0	0	0	0
CHRM_c_lf	0.0177	0.0177	0.0177	0.0177	0.0177	0.0177	0.0177	0.0177	0.0177	0.0177	0.0177	0.0177	0.0177	0.0177
GPAT_h_lf_f	0.0177	0.0177	0.0177	0.0177	0.0177	0.0177	0.0177	0.0177	0.0177	0.0177	0.0177	0.0177	0.0177	0.0177
AGNDA_h_lf	0.0039	0.0039	0.0039	0.0039	0.0039	0.0039	0.0039	0.0039	0.0039	0.0039	0.0039	0.0039	0.0039	0.0039
Arginase_m_lf	0	0	0	0	0	0	0	0	0	0	0	0	0	0
Urease_m_lf	0	0	0	0	0	0	0	0	0	0	0	0	0	0
OrnAT_m_lf_f	0	0	0	0	0	0	0	0	0	0	0	0	0	0
GluK_c_lf	0	0	0	0	0	0	0	0	0	0	0	0	0	0
GluK_h_lf	0	0	0	0	0	0	0	0	0	0	0	0	0	0
GluK_m_lf	7.90652	7.90602	7.90602	7.90602	7.92332	7.015	2.63675	2.61836	0.0656405	0.0002415	0.0002415	0.0002415	0.0002415	0.0002415
GluSeADH_c_lf	0	0	0	0	0	0	0	0	0	0	0	0	0	0
GluSeADH_h_lf	0	0	0	0	0	0	0	0	0	0	0	0	0	0
GluSeADH_m_lf	7.90652	7.90602	7.90602	7.90602	7.92332	7.015	2.63675	2.61836	0.0656405	0.0002415	0.0002415	0.0002415	0.0002415	0.0002415
GluSeADA_c_lf	0	0	0	0	0	0	0	0	0	0	0	0	0	0
GluSeADA_h_lf	0	0	0	0	0	0	0	0	0	0	0	0	0	0
GluSeADA_m_lf	7.90652	7.90602	7.90602	7.90602	7.92332	7.015	2.63675	2.61836	0.0656405	0.0002415	0.0002415	0.0002415	0.0002415	0.0002415
P5CRNAD_c_lf	0	0.0001	0.0001	0.0001	0.0001	0.0001	0	0	0	0	0	0	0	0
ProDHNAD_m_lf_r	0	0	0	0	0	0	0	0	0	0	0	0	0	0
ProDHNADP_m_lf_r	0	0	0	0	0	0	0	0	0	0	0	0	0	0
P5CDHNAD_h_lf	0	0	0	0	0	0	0	0	0	0	0	0	0	0
P5CDHNAD_m_lf	0	0	0	0	0	0	0	0	0	0	0	0	0	0
P5CDHNADP_m_lf	7.90652	7.90592	7.90592	7.90592	7.92322	7.0149	2.63675	2.61836	0.0656405	0.0002415	0.0002415	0.0002415	0.0002415	0.0002415
PGADH_h_lf_f	0.00188	0.00188	0.00188	0.00188	0.00188	0.00188	0.00188	0.00188	0.00188	0.00188	0.00188	0.00188	0.00188	0.00188
PSerAT_h_lf	0.00188	0.00188	0.00188	0.00188	0.00188	0.00188	0.00188	0.00188	0.00188	0.00188	0.00188	0.00188	0.00188	0.00188
PSerP_h_lf	0.00188	0.00188	0.00188	0.00188	0.00188	0.00188	0.00188	0.00188	0.00188	0.00188	0.00188	0.00188	0.00188	0.00188
SerRM_c_lf	0	0	0	0	0	0	0	0	0	0	0	0	0	0
ThrS_h_lf	0.07354	0.07354	0.07354	0.07354	0.07354	0.07354	0.07354	0.07354	0.07354	0.060272	0.0590069	0.0590069	0.0590069	0.0590069
ANTS_h_lf	0.0018	0.0018	0.0018	0.0018	0.0018	0.0018	0.0018	0.0018	0.0018	0.0018	0.0018	0.0018	0.0018	0.0018
ANTPRT_h_lf	0.0018	0.0018	0.0018	0.0018	0.0018	0.0018	0.0018	0.0018	0.0018	0.0018	0.0018	0.0018	0.0018	0.0018
PRANTI_h_lf	0.0018	0.0018	0.0018	0.0018	0.0018	0.0018	0.0018	0.0018	0.0018	0.0018	0.0018	0.0018	0.0018	0.0018
IndGPS_h_lf	0.0018	0.0018	0.0018	0.0018	0.0018	0.0018	0.0018	0.0018	0.0018	0.0018	0.0018	0.0018	0.0018	0.0018
IndGPL_h_lf	0.0018	0.0018	0.0018	0.0018	0.0018	0.0018	0.0018	0.0018	0.0018	0.0018	0.0018	0.0018	0.0018	0.0018
TrpS_h_lf	0.0018	0.0018	0.0018	0.0018	0.0018	0.0018	0.0018	0.0018	0.0018	0.0018	0.0018	0.0018	0.0018	0.0018
AGNDH_h_lf	0.0138	0.0138	0.0138	0.0138	0.0138	0.0138	0.0138	0.0138	0.0138	0.0138	0.0138	0.0138	0.0138	0.0138
BAATA3_h_lf_f	0.0028	0.0028	0.0028	0.0028	0.0028	0.0028	0.0028	0.0028	0.0024	0.0024	0.0024	0.0024	0.0024	0.0024
ATase_h_lf	0.001789	0.001789	0.001789	0.001789	0.001789	0.001789	0.001789	0.001789	0.001789	0.001789	0.001789	0.001789	0.001789	0.001789
PRAGlyL_h_lf	0.001789	0.001789	0.001789	0.001789	0.001789	0.001789	0.001789	0.001789	0.001789	0.001789	0.001789	0.001789	0.001789	0.001789
GARFT_h_lf	0.001789	0.001789	0.001789	0.001789	0.001789	0.001789	0.001789	0.001789	0.001789	0.001789	0.001789	0.001789	0.001789	0.001789
FGAMS_h_lf	0.001789	0.001789	0.001789	0.001789	0.001789	0.001789	0.001789	0.001789	0.001789	0.001789	0.001789	0.001789	0.001789	0.001789
FGAMCL_h_lf	0.001789	0.001789	0.001789	0.001789	0.001789	0.001789	0.001789	0.001789	0.001789	0.001789	0.001789	0.001789	0.001789	0.001789
AIRC_h_lf	0.001789	0.001789	0.001789	0.001789	0.001789	0.001789	0.001789	0.001789	0.001789	0.001789	0.001789	0.001789	0.001789	0.001789
SAICARS_h_lf	0.001789	0.001789	0.001789	0.001789	0.001789	0.001789	0.001789	0.001789	0.001789	0.001789	0.001789	0.001789	0.001789	0.001789
DCAMPL1_h_lf	0.001789	0.001789	0.001789	0.001789	0.001789	0.001789	0.001789	0.001789	0.001789	0.001789	0.001789	0.001789	0.001789	0.001789
AICARFT_h_lf	0.003055	0.003055	0.003055	0.003055	0.003055	0.003055	0.003055	0.003055	0.003055	0.0026085	0.003055	0.003055	0.003055	0.003055
IMPCH_h_lf	0.003055	0.003055	0.003055	0.003055	0.003055	0.003055	0.003055	0.003055	0.003055	0.0026085	0.003055	0.003055	0.003055	0.003055
AMPDA_c_lf	0.000103	0.000103	0.000103	0.000103	0.000103	0.000103	0.000103	0.000103	0.000103	0.000103	0.000103	0.000103	0.000103	0.000103
IMPDH_c_lf	0.000103	0.000103	0.000103	0.000103	0.000103	0.000103	0.000103	0.000103	0.000103	0.000103	0.000103	0.000103	0.000103	0.000103
GMPS_c_lf	0.000103	0.000103	0.000103	0.000103	0.000103	0.000103	0.000103	0.000103	0.000103	0.000103	0.000103	0.000103	0.000103	0.000103
DCAMPS_h_lf	0.003055	0.003055	0.003055	0.003055	0.003055	0.003055	0.003055	0.003055	0.003055	0.0026085	0.003055	0.003055	0.003055	0.003055
DCAMPL2_h_lf	0.003055	0.003055	0.003055	0.003055	0.003055	0.003055	0.003055	0.003055	0.003055	0.0026085	0.003055	0.003055	0.003055	0.003055
AspCT_h_lf	0.000161	0.000161	0.000161	0.000161	0.000161	0.000161	0.000161	0.000161	0.000161	0.000161	0.000161	0.000161	0.000161	0.000161
DHOase_h_lf	0.000161	0.000161	0.000161	0.000161	0.000161	0.000161	0.000161	0.000161	0.000161	0.000161	0.000161	0.000161	0.000161	0.000161
DHODH_m_lf	0.000161	0.000161	0.000161	0.000161	0.000161	0.000161	0.000161	0.000161	0.000161	0.000161	0.000161	0.000161	0.000161	0.000161
OROPRT_c_lf	0.000161	0.000161	0.000161	0.000161	0.000161	0.000161	0.000161	0.000161	0.000161	0.000161	0.000161	0.000161	0.000161	0.000161
OMPDC_c_lf	0.000161	0.000161	0.000161	0.000161	0.000161	0.000161	0.000161	0.000161	0.000161	0.000161	0.000161	0.000161	0.000161	0.000161
CTPS_c_lf	8.1e-05	8.1e-05	8.1e-05	8.1e-05	8.1e-05	8.1e-05	8.1e-05	8.1e-05	8.1e-05	8.1e-05	8.1e-05	8.1e-05	8.1e-05	8.1e-05
AMPK_c_lf	0.029795	0.029795	0.029795	0.029795	0.029795	0.029795	0.029795	0.029795	0.029795	0.029795	0.029795	0.029795	0.029795	0.029795
AMPK_h_lf	2.985	2.985	2.985	2.985	2.98456	2.98511	2.69733	2.61633	2.61351	2.48179	2.48286	2.48286	2.48286	2.48286
GMPK_c_lf	0.000103	0.000103	0.000103	0.000103	0.000103	0.000103	0.000103	0.000103	0.000103	0.000103	0.000103	0.000103	0.000103	0.000103
NMPK_c_lf	0.000161	0.000161	0.000161	0.000161	0.000161	0.000161	0.000161	0.000161	0.000161	0.000161	0.000161	0.000161	0.000161	0.000161
CTPP_c_lf	1.3e-05	1.3e-05	1.3e-05	1.3e-05	1.3e-05	1.3e-05	1.3e-05	1.3e-05	1.3e-05	1.3e-05	1.3e-05	1.3e-05	1.3e-05	1.3e-05
ADPR_c_lf	2e-05	2e-05	2e-05	2e-05	2e-05	2e-05	2e-05	2e-05	2e-05	2e-05	2e-05	2e-05	2e-05	2e-05
CDPR_c_lf	1.3e-05	1.3e-05	1.3e-05	1.3e-05	1.3e-05	1.3e-05	1.3e-05	1.3e-05	1.3e-05	1.3e-05	1.3e-05	1.3e-05	1.3e-05	1.3e-05
GDPR_c_lf	1.3e-05	1.3e-05	1.3e-05	1.3e-05	1.3e-05	1.3e-05	1.3e-05	1.3e-05	1.3e-05	1.3e-05	1.3e-05	1.3e-05	1.3e-05	1.3e-05
UDPR_c_lf	2e-05	2e-05	2e-05	2e-05	2e-05	2e-05	2e-05	2e-05	2e-05	2e-05	2e-05	2e-05	2e-05	2e-05
dUTPP_c_lf	2e-05	2e-05	2e-05	2e-05	2e-05	2e-05	2e-05	2e-05	2e-05	2e-05	2e-05	2e-05	2e-05	2e-05
dTMPS_c_lf	2e-05	2e-05	2e-05	2e-05	2e-05	2e-05	2e-05	2e-05	2e-05	2e-05	2e-05	2e-05	2e-05	2e-05
dTMPK_c_lf	2e-05	2e-05	2e-05	2e-05	2e-05	2e-05	2e-05	2e-05	2e-05	2e-05	2e-05	2e-05	2e-05	2e-05
GDPK_c_lf	9e-05	9e-05	9e-05	9e-05	9e-05	9e-05	9e-05	9e-05	9e-05	9e-05	9e-05	9e-05	9e-05	9e-05
GDPK_h_lf	0.003055	0.003055	0.003055	0.003055	0.003055	0.003055	0.003055	0.003055	0.003055	0.0026085	0.003055	0.003055	0.003055	0.003055
UDPK_c_lf	0.524657	0.524657	0.524657	0.524657	0.524369	0.524219	0.522317	0.522721	0.561543	0.555909	0.556153	0.556153	0.556153	0.556153
dADPK_c_lf	2e-05	2e-05	2e-05	2e-05	2e-05	2e-05	2e-05	2e-05	2e-05	2e-05	2e-05	2e-05	2e-05	2e-05
dCDPK_c_lf	1.3e-05	1.3e-05	1.3e-05	1.3e-05	1.3e-05	1.3e-05	1.3e-05	1.3e-05	1.3e-05	1.3e-05	1.3e-05	1.3e-05	1.3e-05	1.3e-05
dGDPK_c_lf	1.3e-05	1.3e-05	1.3e-05	1.3e-05	1.3e-05	1.3e-05	1.3e-05	1.3e-05	1.3e-05	1.3e-05	1.3e-05	1.3e-05	1.3e-05	1.3e-05
dTDPK_c_lf	2e-05	2e-05	2e-05	2e-05	2e-05	2e-05	2e-05	2e-05	2e-05	2e-05	2e-05	2e-05	2e-05	2e-05
dUDPK_c_lf	2e-05	2e-05	2e-05	2e-05	2e-05	2e-05	2e-05	2e-05	2e-05	2e-05	2e-05	2e-05	2e-05	2e-05
Tr_SO4_lf_f	0.00125	0.00125	0.00125	0.00125	0.00125	0.00125	0.00125	0.00125	0.00125	0.00125	0.00125	0.00125	0.00125	0.00125
Tr_NO2_lf	0.283826	0.283826	0.283826	0.283826	0.283826	0.283826	0.283826	0.283826	0.283826	0.283826	0.283826	0.283826	0.283826	0.283826
Tr_NTT_lf	0	0	0	0	0	0	0	0	0	0	0	0	0	0
Tr_AAC_lf	0	0	0	0	0	0	0	0	0	0	0	0	0	0
Tr_BT11_lf	0.001789	0.001789	0.001789	0.001789	0.001789	0.001789	0.001789	0.001789	0.001789	0.001789	0.001789	0.001789	0.001789	0.001789
Tr_BT12_lf	0	0	0	0	0	0	0	0	0	0	0	0	0	0
Tr_BT13_lf	0	0	0	0	0	0	0	0	0	0	0	0	0	0
Tr_NDT1_lf_f	0.002272	0.002272	0.002272	0.002272	0.002272	0.002272	0.002272	0.002272	0.002272	0.002272	0.002272	0.002272	0.002272	0.002272
Tr_NDT2_lf_f	0	0	0	0	0	0	0	0	0	0	0	0	0	0
Tr_TPT1_lf_f	2.42811	2.42811	2.42811	2.42811	2.42767	2.42703	1.93142	1.7821	1.74553	1.53126	1.52522	1.52522	1.52522	1.52522
Tr_TPT2_lf_f	1.99186	0.735788	0.735788	0.735788	1.99217	1.99472	3.45906	3.50582	2.70877	2.86088	1.48688	1.48688	2.85994	2.85994
Tr_TPT3_lf_f	0	1.25607	1.25607	1.25607	0	0	0	0	0	0	1.37305	1.37305	0	0
Tr_PPT_lf	0	0	0	0	0	0	0	0	0	0	0	0	0	0
Tr_GCA1_lf	2.07951	2.07951	2.07951	2.07951	2.07951	2.07951	2.09264	2.0971	2.11047	2.13938	2.13953	2.13953	2.13953	2.13953
Tr_GCEA1_lf	1.04591	1.04591	1.04591	1.04591	1.04591	1.04471	1.03058	1.02967	1.03154	1.0387	1.03771	1.03771	1.03771	1.03771
Tr_GPT1_lf	0	0	0	0	0	0	0	0	0	0	0	0	0	0
Tr_pGlc_lf	0	0	0	0	0	0	0	0	0	0	0	0	0	0
Tr_Mex1_lf	0	0	0	0	0	0	0	0	0	0	0	0	0	0
Tr_PLT5_lf	0	0	0	0	0	0	0	0	0	0	0	0	0	0
Tr_DIC1_lf_f	0	0	0	0	0	0	0	0	0	0	0	0	0	0
Tr_DIC2_lf_f	0	0	0	0	0	0	0	0	0	0	0	0	0	0
Tr_DIT1_lf	0	0	0	0	0	0	0	0	0	0	0	0	0	0
Tr_DIT2_lf	0.090085	0.090085	0.090085	0.090085	0.090085	0.090085	0.090085	0.08889	0.08604	0.0723255	0.0715069	0.0715069	0.0715069	0.0715069
Tr_DTC1A_lf_f	0	0	0	0	0	0	0	0	0	0	0	0	0	0
Tr_DTC1B_lf_f	0.705982	0.705982	0.705982	0.705982	0.705982	0.559769	0	0	0	0	0	0	0	0
Tr_DTC1C_lf_f	0	0	0	0	0	0	0	0	0	0	0	0	0	0
Tr_DTC2A_lf_f	0	0	0	0	0	0	0	0	0	0	0	0	0	0
Tr_DTC2B_lf_f	0.113255	0.113254	0.113254	0.113254	0.113254	0.113255	0	0	0	0	0	0	0	0
Tr_DTC2C_lf_f	0	0	0	0	0	0	0	0	0	0	0	0	0	0
Tr_DTC3A_lf_f	0	0	0	0	0	0	0.0823398	0.0435094	1.00641	0	0.904674	0.904674	0.904674	0
Tr_DTC3B_lf_f	0	0	0	0	0	0	0	0	0	0.904451	0	0	0	0
Tr_DTC3C_lf_f	0	0	0	0	0	0	0.0229405	0.0260755	0	0	0	0	0	0.904674
Tr_DTC4A_lf_f	0	0	0	0	0	0	0	0	0	0	0	0	0	0
Tr_DTC4B_lf_f	0	0	0	0	0	0	0	0	0	0	0	0	0	0
Tr_DTC4C_lf_f	0	0	0	0	0	0	0	0	0	0	0	0	0	0
Tr_SFC_lf	0.45739	0.45759	0.45759	0.45759	0.450672	0.419686	0.0229405	0.0260755	0.0435993	0	0	0	0	0
Tr_BAT11_lf_f	0	0.0001	0.0001	0.0001	0.0001	0.0001	0	0	0	0	0	0	0	0
Tr_BAT12_lf_f	0	0	0	0	0	0	0	0	0	0	0	0	0	0
Tr_BAT13_lf_f	0	0	0	0	0	0	0	0	0	0	0	0	0	0
Tr_BAT14_lf_f	0	0	0	0	0	0	0	0	0	0	0	0	0	0
Tr_BAT15_lf_f	0.954884	0.954884	0.954884	0.954884	0.954884	0.805071	0.0821788	0.0695849	0.0435993	0	0	0	0	0
Tr_BAC1_lf	0	0	0	0	0	0	0	0	0	0	0	0	0	0
Tr_BAC2_lf	0	0	0	0	0	0	0	0	0	0	0	0	0	0
Tr_ProU_lf	0	0	0	0	0	0	0	0	0	0	0	0	0	0
Tr_ProA_lf	0	0	0	0	0	0	0	0	0	0	0	0	0	0
Tr_P5C1_lf	0	0	0	0	0	0	0	0	0	0	0	0	0	0
Tr_P5C2_lf	0	0.0001	0.0001	0.0001	0.0001	0.0001	0	0	0	0	0	0	0	0
Tr_PRPP_lf	0.000161	0.000161	0.000161	0.000161	0.000161	0.000161	0.000161	0.000161	0.000161	0.000161	0.000161	0.000161	0.000161	0.000161
Tr_Fum_lf	0.012924	0.012924	0.012924	0.012924	0.012924	0.012924	0.012924	0.012924	0.010074	0.0096275	0.010074	0.010074	0.010074	0.010074
Tr_HCys_lf	8e-05	8e-05	8e-05	8e-05	8e-05	8e-05	8e-05	8e-05	8e-05	8e-05	8e-05	8e-05	8e-05	8e-05
Tr_ORO_lf	0.000161	0.000161	0.000161	0.000161	0.000161	0.000161	0.000161	0.000161	0.000161	0.000161	0.000161	0.000161	0.000161	0.000161
Tr_DHO1_lf	0.000161	0.000161	0.000161	0.000161	0.000161	0.000161	0.000161	0.000161	0.000161	0.000161	0.000161	0.000161	0.000161	0.000161
Tr_DHO2_lf	0.000161	0.000161	0.000161	0.000161	0.000161	0.000161	0.000161	0.000161	0.000161	0.000161	0.000161	0.000161	0.000161	0.000161
Tr_GlySer_lf	2.0479	2.0479	2.0479	2.0479	2.0479	2.0383	1.89243	1.87182	1.83841	1.8089	1.80935	1.80935	1.80935	1.80935
Tr_O2h_lf_f	0	0	0	0	0	0	0	0	0	0	0	0	0	0
Tr_O2m_lf_f	1.77231	1.77221	1.77221	1.77221	1.77567	1.56405	0.543817	0.537621	0.0218802	8.05e-05	8.05e-05	8.05e-05	8.05e-05	8.05e-05
Tr_O2p_lf_f	1.03975	1.03975	1.03975	1.03975	1.03975	1.03975	1.04632	1.04855	1.05523	1.06969	1.06977	1.06977	1.06977	1.06977
Tr_CO2h_lf_f	7.27334	7.27334	7.27334	7.27334	7.27334	7.27814	7.32408	7.34091	7.38523	7.48702	7.48799	7.48799	7.48799	7.48799
Tr_CO2m_lf_f	0	0	0	0	0	0	0	0	0	0	0	0	0	0
Tr_H2Oh_lf_f	5.77327	5.77327	5.77327	5.77327	5.77304	5.77652	5.3237	5.34851	5.74646	5.8074	5.80918	5.80918	5.80918	5.80918
Tr_H2Om_lf_f	0	0	0	0	0	0	0	0	0.919046	0.90429	0.904513	0.904513	0.904513	0.904513
Tr_H2Op_lf_f	0	0	0	0	0	0	0	0	0	0	0	0	0	0
Tr_Hp_lf_f	0	0	0	0	0	0	0	0	0	0	0	0	0	0
Tr_NH41_lf_f	0	0	0	0	0	0	0	0	0	0	0	0	0	0
Tr_NH42_lf_f	0	0	0	0	0	0	0	0	0	0	0	0	0	0
Tr_H2S1_lf_f	0	0	0	0	0	0	0	0	0	0	0	0	0	0
Tr_H2S2_lf_f	0	0	0	0	0	0	0	0	0	0	0	0	0	0
Tr_AC1_lf_f	0.0252	0.0252	0.0252	0.0252	0.0252	0.0228	0.0228	0.0228	0.0228	0.0228	0.0228	0.0228	0.0228	0.0228
Tr_AC2_lf_f	0	0	0	0	0	0	0	0	0	0	0	0	0	0
Tr_Pyr1_lf_f	2.96998	2.96998	2.96998	2.96998	2.96954	2.96769	2.67991	2.59772	2.59695	2.4651	2.46527	2.46527	2.46527	2.46527
Tr_Pyr2_lf_f	0	0	0	0	0	0	0	0	0	0	0	0	0	0
Tr_Pyr3_lf_f	0	0	0	0	0	0	0	0	0	0	0	0	0	0
Tr_GCA2_lf_f	2.07951	2.07951	2.07951	2.07951	2.07951	2.07951	2.09264	2.0971	2.11047	2.13938	2.13953	2.13953	2.13953	2.13953
Tr_GCEA2_lf_f	0	0	0	0	0	0	0	0	0	0	0	0	0	0
Tr_Mal_lf_f	1.04591	1.04591	1.04591	1.04591	1.04591	1.04471	1.03058	1.02967	1.03154	1.0387	1.03771	1.03771	1.03771	1.03771
Tr_OAA_lf_f	0	0	0	0	0	0	0	0	0	0	0	0	0	0
Tr_KG_lf_f	0	0	0	0	0	0	0	0	0	0	0	0	0	0
Tr_Ala1_lf_f	1.02293	1.02283	1.02283	1.02283	1.02283	1.02283	1.02403	1.02338	1.02372	1.02372	1.02482	1.02482	1.02482	1.02482
Tr_Arg1_lf_f	0	0	0	0	0	0	0	0	0	0	0	0	0	0
Tr_Asn1_lf_f	0	0	0	0	0	0	0	0	0	0	0	0	0	0
Tr_Asp_lf_f	0	0	0	0	0	0	0	0	0	0	0	0	0	0
Tr_Cys_lf_f	0	0	0	0	0	0	0	0	0	0	0	0	0	0
Tr_Glu1_lf_f	0.0106694	0.0107694	0.0107694	0.0107694	0.0107694	0.0119694	0.0380314	0.0440467	0.0552073	0.0769697	0.0770069	0.0770069	0.0770069	0.0770069
Tr_Gln_lf_f	0	0	0	0	0	0	0	0	0	0	0	0	0	0
Tr_Gly_lf_f	0	0	0	0	0	0	0	0	0	0	0	0	0	0
Tr_His1_lf_f	0	0	0	0	0	0	0	0	0	0	0	0	0	0
Tr_Ile1_lf_f	0	0	0	0	0	0	0	0	0	0	0	0	0	0
Tr_Leu1_lf_f	0	0	0	0	0	0	0	0	0	0	0	0	0	0
Tr_Lys1_lf_f	0	0	0	0	0	0	0	0	0	0	0	0	0	0
Tr_Met1_lf_f	0	0	0	0	0	0	0	0	0	0	0	0	0	0
Tr_Phe1_lf_f	0	0	0	0	0	0	0	0	0	0	0	0	0	0
Tr_Pro1_lf_f	0	0	0	0	0	0	0	0	0	0	0	0	0	0
Tr_Ser1_lf_f	1.04591	1.04591	1.04591	1.04591	1.04591	1.04471	1.03058	1.02967	1.03154	1.0387	1.03771	1.03771	1.03771	1.03771
Tr_Thr1_lf_f	0	0	0	0	0	0	0	0	0	0	0	0	0	0
Tr_Trp1_lf_f	0	0	0	0	0	0	0	0	0	0	0	0	0	0
Tr_Tyr1_lf_f	0	0	0	0	0	0	0	0	0	0	0	0	0	0
Tr_Val1_lf_f	0	0	0	0	0	0	0	0	0	0	0	0	0	0
Tr_Ala2_lf	0	0	0	0	0	0	0	0	0	0	0	0	0	0
Tr_Arg2_lf	0.00808	0.00808	0.00808	0.00808	0.00808	0.00808	0.00808	0.00808	0.00523	0.00523	0.00523	0.00523	0.00523	0.00523
Tr_Asn2_lf	0	0	0	0	0	0	0	0	0	0	0	0	0	0
Tr_Asn3_lf	0	0	0	0	0	0	0	0	0	0	0	0	0	0
Tr_Glu2_lf	0.098165	0.098165	0.098165	0.098165	0.098165	0.098165	0.098165	0.09697	0.09127	0.0775555	0.0767369	0.0767369	0.0767369	0.0767369
Tr_His2_lf	0.001266	0.001266	0.001266	0.001266	0.001266	0.001266	0.001266	0.001266	0.001266	0.0008195	0.001266	0.001266	0.001266	0.001266
Tr_His3_lf	0	0	0	0	0	0	0	0	0	0	0	0	0	0
Tr_Ile2_lf	0.0029	0.0029	0.0029	0.0029	0.0029	0.0029	0.0029	0.0029	0.0029	0.001875	0.001875	0.001875	0.001875	0.001875
Tr_Ile3_lf	0	0	0	0	0	0	0	0	0	0	0	0	0	0
Tr_Leu2_lf	0.0068	0.0068	0.0068	0.0068	0.0068	0.0044	0.0044	0.0044	0.0044	0.0044	0.0044	0.0044	0.0044	0.0044
Tr_Leu3_lf	0	0	0	0	0	0	0	0	0	0	0	0	0	0
Tr_Lys2_lf	0.00338	0.00338	0.00338	0.00338	0.00338	0.00338	0.00338	0.002185	0.002185	0.002185	0.002185	0.002185	0.002185	0.002185
Tr_Met2_lf	0	0	0	0	0	0	0	0	0	0	0	0	0	0
Tr_Met3_lf	0	0	0	0	0	0	0	0	0	0	0	0	0	0
Tr_Phe2_lf	0.0039	0.0039	0.0039	0.0039	0.0039	0.0039	0.0039	0.0039	0.0039	0.0039	0.0039	0.0039	0.0039	0.0039
Tr_Phe3_lf	0	0	0	0	0	0	0	0	0	0	0	0	0	0
Tr_Pro2_lf	0	0	0	0	0	0	0	0	0	0	0	0	0	0
Tr_Ser2_lf	0	0	0	0	0	0	0	0	0	0	0	0	0	0
Tr_Ser3_lf	1.02395	1.02395	1.02395	1.02395	1.02395	1.01915	0.946217	0.935911	0.919207	0.904451	0.904674	0.904674	0.904674	0.904674
Tr_Thr2_lf	0.07064	0.07064	0.07064	0.07064	0.07064	0.07064	0.07064	0.07064	0.07064	0.058397	0.0571319	0.0571319	0.0571319	0.0571319
Tr_Thr3_lf	0	0	0	0	0	0	0	0	0	0	0	0	0	0
Tr_Trp2_lf	0.0018	0.0018	0.0018	0.0018	0.0018	0.0018	0.0018	0.0018	0.0018	0.0018	0.0018	0.0018	0.0018	0.0018
Tr_Trp3_lf	0	0	0	0	0	0	0	0	0	0	0	0	0	0
Tr_Tyr2_lf	0.0138	0.0138	0.0138	0.0138	0.0138	0.0138	0.0138	0.0138	0.0138	0.0138	0.0138	0.0138	0.0138	0.0138
Tr_Tyr3_lf	0	0	0	0	0	0	0	0	0	0	0	0	0	0
Tr_Val2_lf	0.0028	0.0028	0.0028	0.0028	0.0028	0.0028	0.0028	0.0028	0.0024	0.0024	0.0024	0.0024	0.0024	0.0024
Tr_Val3_lf	0	0	0	0	0	0	0	0	0	0	0	0	0	0
Si_H_lf	0	0	0	0	0	0	0	0	0	0	0	0	0	0
Im_hnu_lf_f	0	0	0	0	0	0	0	0	0	0	0	0	0	0
Im_CO2_lf_f	0	0	0	0	0	0	0	0	0	0	0	0	0	0
Ex_O2_lf_f	4.74463	4.74473	4.74473	4.74473	4.74128	4.9529	6.10279	6.15208	6.71721	6.84231	6.84402	6.84402	6.84402	6.84402
PSII_h_st	0	0	0	0	0	0	0	0	0	0	0	0	0	0
Cytb6f_h_st	0	0	0	0	0	0	0	0	0	0	0	0	0	0
PSI_h_st	0	0	0	0	0	0	0	0	0	0	0	0	0	0
Fd-NADPR_h_st	0	0	0	0	0	0	0	0	0	0	0	0	0	0
ATPase_h_st_f	0	0	0	0	0	0	0	0	0	0	0	0	0	0
RBC_h_st	0	0	0	0	0	0	0	0	0	0	0	0	0	0
PGAK_h_st_f	0.032552	0.032552	0.032552	0.032552	0.032552	0.032552	0.032552	0.032552	0.0328187	0.0328187	0.0328187	0.0328187	0.0328187	0.0328187
GAPDH1_h_st	0.032552	0.032552	0.032552	0.032552	0.032552	0.032552	0.032552	0.032552	0.0328187	0.0328187	0.0328187	0.0328187	0.0328187	0.0328187
TPI_h_st_f	0	0	0	0	0	0	0	0	0	0	0	0	0	0
FBPA_h_st_f	0	0	0	0	0	0	0	0	0	0	0	0	0	0
FBPase_h_st	0	0	0	0	0	0	0	0	0	0	0	0	0	0
FTK_h_st_f	0.001992	0.001992	0.001992	0.001992	0.001992	0.001992	0.001992	0	0	0	0	0	0	0
SBPA_h_st	0	0	0	0	0	0	0	0	0	0	0	0	0	0
SBPase_h_st	0	0	0	0	0	0	0	0	0	0	0	0	0	0
STK_h_st_f	0.001992	0.001992	0.001992	0.001992	0.001992	0.001992	0.001992	0	0	0	0	0	0	0
Ru5PE_h_st_f	0.003984	0.003984	0.003984	0.003984	0.003984	0.003984	0.003984	0.005976	0.005976	0.005976	0.005976	0.005976	0.005976	0.005976
R5PI_h_st_f	0	0	0	0	0	0	0	0	0	0	0	0	0	0
Ru5PK_h_st	0.002924	0.002924	0.002924	0.002924	0.002924	0.002924	0.002924	0.002924	0.002924	0.002924	0.002924	0.002924	0.002924	0.002924
PGI_h_st_f	0	0	0	0	0	0	0	0	0	0	0	0	0	0
PGM_h_st_f	0.02208	0.02208	0.02208	0.02208	0.02208	0.02208	0.02208	0.02208	0.02208	0.02208	0.02208	0.02208	0.02208	0.02208
AGPase_h_st	0.02208	0.02208	0.02208	0.02208	0.02208	0.02208	0.02208	0.02208	0.02208	0.02208	0.02208	0.02208	0.02208	0.02208
StS_h1_st	0.01104	0.01104	0.01104	0.01104	0.01104	0.01104	0.01104	0.01104	0.01104	0.01104	0.01104	0.01104	0.01104	0.01104
StS_h2_st	0.01104	0.01104	0.01104	0.01104	0.01104	0.01104	0.01104	0.01104	0.01104	0.01104	0.01104	0.01104	0.01104	0.01104
StS_h3_st	0	0	0	0	0	0	0	0	0	0	0	0	0	0
bAMY1_h_st	0	0	0	0	0	0	0	0	0	0	0	0	0	0
bAMY2_h_st	0	0	0	0	0	0	0	0	0	0	0	0	0	0
DPE11_h_st	0	0	0	0	0	0	0	0	0	0	0	0	0	0
DPE12_h_st	0	0	0	0	0	0	0	0	0	0	0	0	0	0
DPE13_h_st	0	0	0	0	0	0	0	0	0	0	0	0	0	0
DPE2_c_st	0	0	0	0	0	0	0	0	0	0	0	0	0	0
HEXK_c_st	0.025953	0.0533517	0.0533517	0.0533518	0.0533517	0.0533517	0.0533517	0.0544756	0.0548055	0.0548055	0.0550504	0.0550504	0.0550504	0.0550504
StP1_h_st	0	0	0	0	0	0	0	0	0	0	0	0	0	0
StP21_c_st	0	0	0	0	0	0	0	0	0	0	0	0	0	0
TPI_c_st_f	0	0	0	0	0	0	0	0	0	0	0	0	0	0
FBPA_c_st_f	0	0	0	0	0	0	0	0	0	0	0	0	0	0
FBPase_c_st	0	0	0	0	0	0	0	0	0	0	0	0	0	0
F6PK2_c_st	0	0	0	0	0	0	0	0	0	0	0	0	0	0
F26BPPh_c_st_f	0	0	0	0	0	0	0	0	0	0	0	0	0	0
PGI_c_st_f	0	0	0	0	0	0	0	0	0	0	0	0	0	0
PGM_c_st_f	0	0	0	0	0	0	0	0	0	0	0	0	0	0
UGPase_c_st_f	0	0	0	0	0	0	0	0	0	0	0	0	0	0
S6PS_c_st	0	0	0	0	0	0	0	0	0	0	0	0	0	0
S6PPh_c_st	0	0	0	0	0	0	0	0	0	0	0	0	0	0
SucS_c_st_f	0.015381	0.015381	0.015381	0.015381	0.015381	0.015381	0.015381	0.015381	0.015381	0.015381	0.015381	0.015381	0.015381	0.015381
FrcFD_c_st	0	0.0542317	0.0542317	0.0542318	0.0542317	0.0542317	0.0542317	0.0553556	0.0556855	0.0556855	0.0559304	0.0559304	0.0559304	0.0559304
FrcK_c_st	0.0961315	0.0687327	0.0687327	0.0687328	0.0687327	0.0687327	0.0687327	0.0698566	0.0701865	0.0701865	0.0704314	0.0704314	0.0704314	0.0704314
TPS_c_st	0	0	0	0	0	0	0	0	0	0	0	0	0	0
TPP_c_st	0	0	0	0	0	0	0	0	0	0	0	0	0	0
CeS_c1_st	0.00389	0.00389	0.00389	0.00389	0.00389	0.00389	0.00389	0.00389	0.00389	0.00389	0.00389	0.00389	0.00389	0.00389
CeS_c2_st	0.00389	0.00389	0.00389	0.00389	0.00389	0.00389	0.00389	0.00389	0.00389	0.00389	0.00389	0.00389	0.00389	0.00389
CeS_c3_st	0.00389	0.00389	0.00389	0.00389	0.00389	0.00389	0.00389	0.00389	0.00389	0.00389	0.00389	0.00389	0.00389	0.00389
MalDH1_c_st_f	0	0	0	0	0	0	0	0	0	0	0	0	0	0
PEPC1_c_st	0	0	0	0	0	0	0	0	0	0	0	0	0	0
PEPC2_c_st_f	0	0	0	0	0	0	0	0	0	0	0	0	0	0
Enol_c_st_f	0	0	0	0	0	0	0	0	0	0	0	0	0	0
PGAM_c_st_f	0	0	0	0	0	0	0	0	0	0	0	0	0	0
PGAK_c_st_f	0	0	0	0	0	0	0	0	0	0	0	0	0	0
GAPDH2_c_st_f	0.222823	0.222823	0.222823	0.222823	0.222823	0.222823	0.222823	0.222823	0.223525	0.223525	0.22426	0.22426	0.22426	0.22426
GAPDH3_c_st	0	0	0	0	0	0	0	0	0	0	0	0	0	0
F6PK1_c_st	0.0907555	0.0907555	0.0907555	0.0907555	0.0907555	0.0907555	0.0907555	0.0885077	0.0882834	0.0882834	0.0885282	0.0885282	0.0885282	0.0885282
F6PK1_h_st	0	0	0	0	0	0	0	0	0	0	0	0	0	0
GAPDH2_h_st_f	0	0	0	0	0	0	0	0	0	0	0	0	0	0
PGAM_h_st_f	0.040252	0.040252	0.040252	0.040252	0.040252	0.040252	0.040252	0.040252	0	0	0	0	0	0
Enol_h_st_f	0.040252	0.040252	0.040252	0.040252	0.040252	0.040252	0.040252	0.040252	0	0	0	0	0	0
PyrK_c_st	0.083487	0.083487	0.083487	0.083487	0.083487	0.083487	0.083487	0.083487	0.0836557	0.0836557	0.0843903	0.0843903	0.0843903	0.0843903
PyrK_h_st	0.102764	0.102764	0.102764	0.102764	0.102764	0.102764	0.102764	0.102764	0.103031	0.103031	0.103031	0.103031	0.103031	0.103031
PyrDH1_m_st	0	0	0	0	0	0	0	0	0	0	0	0	0	0
PyrDH2_m_st	0	0	0	0	0	0	0	0	0	0	0	0	0	0
DHLAcT_m_st	0	0	0	0	0	0	0	0	0	0	0	0	0	0
DHLDH2_m_st	0	0	0	0	0	0	0	0	0	0	0	0	0	0
CitS_m_st	0	0	0	0	0	0	0	0	0	0	0	0	0	0
cACNDHA_m_st	0	0	0	0	0	0	0	0	0	0	0	0	0	0
cACNHA_m_st	0.031647	0.0283441	0.0283441	0.0283441	0.0157435	0.0157435	0.0105117	0	0	0	0	0	0	0
iCitDHNAD_m_st	0	0	0	0	0	0	0	0	0	0	0	0	0	0
KGDH_m_st	0	0	0	0	0	0	0	0	0	0	0	0	0	0
DHLST_m_st	0	0	0	0	0	0	0	0	0	0	0	0	0	0
SCACoAL_m_st	0	0	0	0	0	0	0	0	0	0	0	0	0	0
cplx2_m_st	0.031647	0.0283441	0.0283441	0.0283441	0.0157435	0.0157435	0.0105117	0	0	0	0	0	0	0
FumHA_m_st	0.031647	0.0251412	0.0251412	0.0251412	0	0	0	0	0	0	0	0	0	0
MalDH1_m_st_f	0.031647	0.0251412	0.0251412	0.0251412	0	0	0	0	0	0	0	0	0	0
cplx1_m_st	0.0550875	0.0486817	0.0486817	0.0486817	0.0155355	0.0155355	0	0	0	0	0	0	0	0
cplx3_m_st	0.0868625	0.0771539	0.0771539	0.0771539	0.031407	0.031407	0.0106397	0.000128	0.000128	0.000128	0.000128	0.000128	0.000128	0.000128
cplx4_m_st	0.0434312	0.0385769	0.0385769	0.0385769	0.0157035	0.0157035	0.00531983	6.4e-05	6.4e-05	6.4e-05	6.4e-05	6.4e-05	6.4e-05	6.4e-05
cplx5_m_st_f	0.185381	0.164413	0.164413	0.164413	0.062646	0.062646	0.0159595	0.000192	0.000192	0.000192	0.000192	0.000192	0.000192	0.000192
RBO_h_st	0.002924	0.002924	0.002924	0.002924	0.002924	0.002924	0.002924	0.002924	0.002924	0.002924	0.002924	0.002924	0.002924	0.002924
PGP_h_st	0.002924	0.002924	0.002924	0.002924	0.002924	0.002924	0.002924	0.002924	0.002924	0.002924	0.002924	0.002924	0.002924	0.002924
GCAO_p_st	0	0	0	0	0	0	0	0	0	0	0	0	0	0
CAT_p_st	0	0	0	0	0	0	0	0	0	0	0	0	0	0
GGAT_p_st	0	0	0	0	0	0	0	0	0	0	0	0	0	0
GlyDH_m_st	0.0236805	0.0236805	0.0236805	0.0236805	0.0156155	0.0156155	0.0103837	0.0044335	0	0	0	0	0	0
AMT_m_st	0.0236805	0.0236805	0.0236805	0.0236805	0.0156155	0.0156155	0.0103837	0.0044335	0	0	0	0	0	0
DHLDH1_m_st	0.0236805	0.0236805	0.0236805	0.0236805	0.0156155	0.0156155	0.0103837	0.0044335	0	0	0	0	0	0
GlyHMT_m_st_f	0.0236805	0.0236805	0.0236805	0.0236805	0.0156155	0.0156155	0.0103837	0.0044335	0	0	0	0	0	0
SGAT_p_st	0	0	0	0	0	0	0	0	0	0	0	0	0	0
GCEADH_p_st	0	0	0	0	0	0	0	0	0	0	0	0	0	0
MalDH1_p_st_f	0	0	0	0	0	0	0	0	0	0	0	0	0	0
GCEAK_h_st	0	0	0	0	0	0	0	0	0	0	0	0	0	0
G6PDH_h_st	0	0	0	0	0	0	0	0	0	0	0	0	0	0
6PGL_h_st	0	0	0	0	0	0	0	0	0	0	0	0	0	0
6PGDHNAD_h_st_f	0.006172	0	0	0	0	0	0	0	0	0	0	0	0	0
6PGDHNADP_h_st_f	0	0	0	0	0	0	0	0	0	0	0	0	0	0
TA_h_st_f	0	0	0	0	0	0	0	0	0	0	0	0	0	0
DAHPS_h_st	0	0	0	0	0	0	0	0	0	0	0	0	0	0
DHQS_h_st	0	0	0	0	0	0	0	0	0	0	0	0	0	0
DHQDH_h_st	0	0	0	0	0	0	0	0	0	0	0	0	0	0
SADH_h_st	0	0	0	0	0	0	0	0	0	0	0	0	0	0
SAK_h_st	0	0	0	0	0	0	0	0	0	0	0	0	0	0
EPSPS_h_st	0	0	0	0	0	0	0	0	0	0	0	0	0	0
CHRS_h_st	0	0	0	0	0	0	0	0	0	0	0	0	0	0
R5PDPK_h_st	0.003052	0.003052	0.003052	0.003052	0.003052	0.003052	0.003052	0.003052	0.003052	0.003052	0.003052	0.003052	0.003052	0.003052
PyrPiDK_h_st_f	0	0	0	0	0	0	0	0	0	0	0	0	0	0
MalDH2NADP_c_st	0	0	0	0	0	0	0	0	0	0	0	0	0	0
MalDH2NADP_h_st	0.053924	0.053924	0.053924	0.053924	0.053924	0.053924	0.053924	0.053924	0.0541907	0.0541907	0.0541907	0.0541907	0.0541907	0.0541907
MalDH1_h_st_f	0.005976	0.012148	0.012148	0.012148	0.012148	0.012148	0.012148	0.012148	0.012148	0.012148	0.012148	0.012148	0.012148	0.012148
MalDH3_c_st	0	0	0	0	0	0	0	0	0	0	0	0	0	0
MalDH3_h_st	0	0.006172	0.006172	0.006172	0.006172	0.006172	0.006172	0.006172	0.006172	0.006172	0.006172	0.006172	0.006172	0.006172
MalDH3_m_st	0	0	0	0	0	0	0	0	0	0	0	0	0	0
CitS_c_st	0	0	0	0	0	0	0	0	0	0	0	0	0	0
CitS_h_st	0	0	0	0	0	0	0	0	0	0	0	0	0	0
cACNDHA_c_st	0.031647	0.0283441	0.0283441	0.0283441	0.0408847	0.0441678	0.0441678	0.0396063	0.0200765	0.0142285	0.00885011	0	0	0
cACNDHA_h_st	0	0	0	0	0	0	0	0	0	0	0	0	0	0
cACNHA_c_st	0	0	0	0	0.0251412	0.0284243	0.0336561	0.0396063	0.0200765	0.0142285	0.00885011	0	0	0
cACNHA_h_st	0	0	0	0	0	0	0	0	0	0	0	0	0	0
iCitDHNAD_c_st	0	0	0	0	0	0	0	0	0	0	0	0	0	0
iCitDHNADP_c_st	0.031647	0.0283441	0.0283441	0.0283441	0.0408847	0.0441678	0.0441678	0.0396063	0.0200765	0.0142285	0.00885011	0	0	0
iCitDHNADP_h_st	0	0	0	0	0	0	0	0	0	0	0	0	0	0
iCitDHNADP_m_st	0	0	0	0	0	0	0	0	0	0	0	0	0	0
iCitL_c_st	0	0	0	0	0	0	0	0	0	0	0	0	0	0
MalS_c_st	0	0	0	0	0	0	0	0	0	0	0	0	0	0
ATPCitL_c_st	0	0	0	0	0	0	0	0	0.000435333	0.000435333	0.00117	0.00117	0.00117	0.00117
ACoAS_h_st	0.0072	0.0072	0.0072	0.0072	0.0072	0.0072	0.0072	0.0072	0.0072	0.0072	0.0072	0.0072	0.0072	0.0072
ACoAC_h_st	0.0063	0.0063	0.0063	0.0063	0.0063	0.0063	0.0063	0.0063	0.0063	0.0063	0.0063	0.0063	0.0063	0.0063
ACPM_h_st	0.0063	0.0063	0.0063	0.0063	0.0063	0.0063	0.0063	0.0063	0.0063	0.0063	0.0063	0.0063	0.0063	0.0063
PPiase_h_st	0.02526	0.02526	0.02526	0.02526	0.02526	0.02526	0.02526	0.02526	0.02526	0.02526	0.02526	0.02526	0.02526	0.02526
PPIase_c_st	0	0	0	0	0	0	0	0	0	0	0	0	0	0
PPIF6PK_c_st_f	0.005376	0.005376	0.005376	0.005376	0.005376	0.005376	0.005376	0.005376	0.005376	0.005376	0.005376	0.005376	0.005376	0.005376
ForDH_h_st_f	0.005848	0.005848	0.005848	0.005848	0.005848	0.005848	0.005848	0.005848	0.005848	0.005848	0.005848	0.005848	0.005848	0.005848
ForTHFL_h_st	0.005848	0.005848	0.005848	0.005848	0.005848	0.005848	0.005848	0.005848	0.005848	0.005848	0.005848	0.005848	0.005848	0.005848
DHFR_c_st	1.7e-05	1.7e-05	1.7e-05	1.7e-05	1.7e-05	1.7e-05	1.7e-05	1.7e-05	1.7e-05	1.7e-05	1.7e-05	1.7e-05	1.7e-05	1.7e-05
TRXR_c_st	5.6e-05	5.6e-05	5.6e-05	5.6e-05	5.6e-05	5.6e-05	5.6e-05	5.6e-05	5.6e-05	5.6e-05	5.6e-05	5.6e-05	5.6e-05	5.6e-05
ADNK_c_st	0	0	0	0	0	0	0	0	0	0	0	0	0	0
ADNN_c_st	0	0	0	0	0	0	0	0	0	0	0	0	0	0
ADPRPPT_c_st	0	0	0	0	0	0	0	0	0	0	0	0	0	0
RibK_h_st	0	0	0	0	0	0	0	0	0	0	0	0	0	0
NO3R1_c_st	0.167889	0.174495	0.174495	0.174495	0.174555	0.171272	0.16612	0.16017	0.174635	0.180483	0.184943	0.193793	0.193793	0.193793
NO3R2_c_st_f	0	0	0	0	0	0	0	0	0	0	0	0	0	0
NO2R_h_st	0	0	0	0	0	0	0	0	0	0	0	0	0	0
ATPSL_h_st	0	0	0	0	0	0	0	0	0	0	0	0	0	0
APSR_h_st	0	0	0	0	0	0	0	0	0	0	0	0	0	0
GSSGR_h_st	0	0	0	0	0	0	0	0	0	0	0	0	0	0
SO3R_h_st	0	0	0	0	0	0	0	0	0	0	0	0	0	0
HCO3DHA_c_st	0	0	0	0	0	0	0	0	0	0	0	0	0	0
HCO3DHA_h_st	0.006428	0.006428	0.006428	0.006428	0.006428	0.006428	0.006428	0.006428	0.006428	0.006428	0.006428	0.006428	0.006428	0.006428
AlaTA_h_st_f	0	0	0	0	0	0	0	0	0	0	0	0	0	0
AlaTA_m_st_f	0	0	0	0	0	0	0.0103837	0.0044335	0	0	0	0	0	0
AlaTA_p_st_f	0.215472	0.218775	0.218775	0.218775	0.231375	0.231375	0.226224	0.242685	0.247821	0.247821	0.248556	0.248556	0.248556	0.248556
AGluK_st	0	0	0	0	0	0	0	0	0	0	0	0	0	0
AGluPR_h_st	0	0	0	0	0	0	0	0	0	0	0	0	0	0
AOrnTA_h_st	0	0	0	0	0	0	0	0	0	0	0	0	0	0
AOrnAGluAcT_h_st	0	0	0	0	0	0	0	0	0	0	0	0	0	0
CBPS_h_st	0.000128	0.000128	0.000128	0.000128	0.000128	0.000128	0.000128	0.000128	0.000128	0.000128	0.000128	0.000128	0.000128	0.000128
OrnCMT_h_st_f	0	0	0	0	0	0	0	0	0	0	0	0	0	0
ArgSCAS_h_st	0	0	0	0	0	0	0	0	0	0	0	0	0	0
ArgSCAL_h_st	0	0	0	0	0	0	0	0	0	0	0	0	0	0
FumHA_c_st	0	0	0	0	0	0	0	0	0	0.005848	0.005848	0.011696	0.011696	0.011696
AsnS_c_st	0	0	0	0	0	0	0	0	0	0	0	0	0	0
AspAT_c_st_f	0	0	0	0	0	0	0	0	0	0	0	0	0	0
AspAT_h_st_f	0.005976	0.005976	0.005976	0.005976	0.005976	0.005976	0.005976	0.005976	0.005976	0.005976	0.005976	0.005976	0.005976	0.005976
AspAT_m_st_f	0	0	0	0	0	0	0	0	0	0	0	0	0	0
AspAT_p_st_f	0	0	0	0	0	0	0	0	0	0	0	0	0	0
Asnase_c_st	0	0	0	0	0	0	0	0	0	0	0	0	0	0
SerAcT_c_st	0	0	0	0	0	0	0	0	0.000435333	0.000435333	0.00117	0.00117	0.00117	0.00117
SerAcT_h_st	0	0	0	0	0	0	0	0	0	0	0	0	0	0
SerAcT_m_st	0	0	0	0	0	0	0	0	0	0	0	0	0	0
CysS_c_st	0	0	0	0	0	0	0	0	0.000435333	0.000435333	0.00117	0.00117	0.00117	0.00117
CysS_h_st	0	0	0	0	0	0	0	0	0	0	0	0	0	0
CysS_m_st	0	0	0	0	0	0	0	0	0	0	0	0	0	0
GluSNADP_h_st_f	0.0089	0.0089	0.0089	0.0089	0.0089	0.0089	0.0089	0.0089	0.0089	0.0089	0.0089	0.0089	0.0089	0.0089
GluDH3NADP_c_st_f	0	0	0	0	0	0	0	0	0	0	0	0	0	0
Glnase_c_st	0.200984	0.200984	0.200984	0.200984	0.209049	0.209049	0.214281	0.220231	0.22047	0.22047	0.221021	0.221021	0.221021	0.221021
GluSNAD_h_st	0	0	0	0	0	0	0	0	0	0	0	0	0	0
GluSFd_h_st	0	0	0	0	0	0	0	0	0	0	0	0	0	0
GluDH1NAD_m_st	0.031887	0.0284841	0.0284841	0.0284841	0.0158235	0.0158235	0.0208953	0.0044335	0	0	0	0	0	0
GluDH1NADP_m_st_f	0	0	0	0	0	0	0	0	0	0	0	0	0	0
GluDH2NAD_m_st	0	0	0	0	0	0	0	0	0	0	0	0	0	0
GluDC_c_st	0.031647	0.0283441	0.0283441	0.0283441	0.0157435	0.0157435	0.0105117	0	0	0	0	0	0	0
GABATA1_m_st_f	0.031647	0.0283441	0.0283441	0.0283441	0.0157435	0.0157435	0.0105117	0	0	0	0	0	0	0
GABATA2_m_st	0	0	0	0	0	0	0	0	0	0	0	0	0	0
SCASeADH_m_st	0.031647	0.0283441	0.0283441	0.0283441	0.0157435	0.0157435	0.0105117	0	0	0	0	0	0	0
GlnS_c_st	0	0	0	0	0	0	0	0	0	0	0	0	0	0
GlnS_h_st	0.014876	0.014876	0.014876	0.014876	0.014876	0.014876	0.014876	0.014876	0.014876	0.014876	0.014876	0.014876	0.014876	0.014876
GlnS_m_st	0	0	0	0	0	0	0	0	0	0	0	0	0	0
ThrA_c_st	0.0072	0.0072	0.0072	0.0072	0.0072	0.0072	0.0072	0.0072	0.00676467	0.00676467	0.00603	0.00603	0.00603	0.00603
ACDOxRed_c_st	0.0072	0.0072	0.0072	0.0072	0.0072	0.0072	0.0072	0.0072	0.00676467	0.00676467	0.00603	0.00603	0.00603	0.00603
GCAO_h_st	0.002924	0.002924	0.002924	0.002924	0.002924	0.002924	0.002924	0.002924	0.002924	0.002924	0.002924	0.002924	0.002924	0.002924
CAT_h_st	0.001462	0.001462	0.001462	0.001462	0.001462	0.001462	0.001462	0.001462	0.001462	0.001462	0.001462	0.001462	0.001462	0.001462
SGAT_h_st	0	0	0	0	0	0	0	0	0	0	0	0	0	0
GCEADH_h_st	0	0	0	0	0	0	0	0	0	0	0	0	0	0
GGAT_h_st	0.002924	0.002924	0.002924	0.002924	0.002924	0.002924	0.002924	0.002924	0.002924	0.002924	0.002924	0.002924	0.002924	0.002924
ATPPRT_h_st	0	0	0	0	0	0	0	0	0	0	0	0	0	0
PrATPDP_h_st	0	0	0	0	0	0	0	0	0	0	0	0	0	0
PrAMPCy_h_st	0	0	0	0	0	0	0	0	0	0	0	0	0	0
PAICARPI_h_st	0	0	0	0	0	0	0	0	0	0	0	0	0	0
IGPS_h_st	0	0	0	0	0	0	0	0	0	0	0	0	0	0
IGPDA_h_st	0	0	0	0	0	0	0	0	0	0	0	0	0	0
HisolPTA_h_st	0	0	0	0	0	0	0	0	0	0	0	0	0	0
HisolPP_h_st	0	0	0	0	0	0	0	0	0	0	0	0	0	0
HisolPDH_h_st	0	0	0	0	0	0	0	0	0	0	0	0	0	0
HisalPDH_h_st	0	0	0	0	0	0	0	0	0	0	0	0	0	0
ThrDA_h_st	0	0	0	0	0	0	0	0	0	0	0	0	0	0
ALS1_h_st	0	0	0	0	0	0	0	0	0	0	0	0	0	0
ALS2_h_st	0	0	0	0	0	0	0	0	0	0	0	0	0	0
KARI1_h_st_f	0	0	0	0	0	0	0	0	0	0	0	0	0	0
KARI2_h_st	0	0	0	0	0	0	0	0	0	0	0	0	0	0
DHADA1_h_st	0	0	0	0	0	0	0	0	0	0	0	0	0	0
BAATA1_h_st_f	0	0	0	0	0	0	0	0	0	0	0	0	0	0
ALS3_h_st	0	0	0	0	0	0	0	0	0	0	0	0	0	0
KARI3_h_st_f	0	0	0	0	0	0	0	0	0	0	0	0	0	0
KARI4_h_st	0	0	0	0	0	0	0	0	0	0	0	0	0	0
DHADA2_h_st	0	0	0	0	0	0	0	0	0	0	0	0	0	0
2IPMS_h_st	0	0	0	0	0	0	0	0	0	0	0	0	0	0
3IPMDA1_h_st	0	0	0	0	0	0	0	0	0	0	0	0	0	0
3IPMDA2_h_st	0	0	0	0	0	0	0	0	0	0	0	0	0	0
3IPMDH_h_st	0	0	0	0	0	0	0	0	0	0	0	0	0	0
IPODC_h_st	0	0	0	0	0	0	0	0	0	0	0	0	0	0
BAATA2_h_st_f	0	0	0	0	0	0	0	0	0	0	0	0	0	0
AspK_h_st	0	0	0	0	0	0	0	0	0	0	0	0	0	0
Asp-SeADH_h_st	0	0	0	0	0	0	0	0	0	0	0	0	0	0
DHDS_h_st	0	0	0	0	0	0	0	0	0	0	0	0	0	0
DHDRNAD_h_st	0	0	0	0	0	0	0	0	0	0	0	0	0	0
DHDRNADP_h_st	0	0	0	0	0	0	0	0	0	0	0	0	0	0
DAPAT_h_st	0	0	0	0	0	0	0	0	0	0	0	0	0	0
DAPE_h_st	0	0	0	0	0	0	0	0	0	0	0	0	0	0
DAPDC_h_st	0	0	0	0	0	0	0	0	0	0	0	0	0	0
HSerDHNADP_h_st	0	0	0	0	0	0	0	0	0	0	0	0	0	0
HSerDHNAD_h_st	0	0	0	0	0	0	0	0	0	0	0	0	0	0
HSerK_h_st	0	0	0	0	0	0	0	0	0	0	0	0	0	0
CTHS_h_st	0	0	0	0	0	0	0	0	0	0	0	0	0	0
CTHL_h_st	0	0	0	0	0	0	0	0	0	0	0	0	0	0
5M-THFOR_c_st	0.00277	0.00277	0.00277	0.00277	0.00277	0.00277	0.00277	0.00277	0.00277	0.00277	0.00277	0.00277	0.00277	0.00277
MetS_c_st	0.00277	0.00277	0.00277	0.00277	0.00277	0.00277	0.00277	0.00277	0.00277	0.00277	0.00277	0.00277	0.00277	0.00277
GlyHMT_c_st_f	0	0	0	0	0	0	0	0	0	0	0	0	0	0
MetAdT_h_st	0.00277	0.00277	0.00277	0.00277	0.00277	0.00277	0.00277	0.00277	0.00277	0.00277	0.00277	0.00277	0.00277	0.00277
HCysMT_c_st	0	0	0	0	0	0	0	0	0	0	0	0	0	0
Cysase_c_st_f	0	0	0	0	0	0	0	0	0	0	0	0	0	0
CHRM_c_st	0	0	0	0	0	0	0	0	0	0	0	0	0	0
GPAT_h_st_f	0	0	0	0	0	0	0	0	0	0	0	0	0	0
AGNDA_h_st	0	0	0	0	0	0	0	0	0	0	0	0	0	0
Arginase_m_st	0	0	0	0	0	0	0	0	0	0	0	0	0	0
Urease_m_st	0	0	0	0	0	0	0	0	0	0	0	0	0	0
OrnAT_m_st_f	0	0	0	0	0	0	0	0	0	0	0	0	0	0
GluK_c_st	0	0	0	0	0	0	0	0	0	0	0	0	0	0
GluK_h_st	0	0	0	0	0	0	0	0	0	0	0	0	0	0
GluK_m_st	0.185381	0.164413	0.164413	0.164413	0.062646	0.062646	0.0159595	0.000192	0.000192	0.000192	0.000192	0.000192	0.000192	0.000192
GluSeADH_c_st	0	0	0	0	0	0	0	0	0	0	0	0	0	0
GluSeADH_h_st	0	0	0	0	0	0	0	0	0	0	0	0	0	0
GluSeADH_m_st	0.185381	0.164413	0.164413	0.164413	0.062646	0.062646	0.0159595	0.000192	0.000192	0.000192	0.000192	0.000192	0.000192	0.000192
GluSeADA_c_st	0	0	0	0	0	0	0	0	0	0	0	0	0	0
GluSeADA_h_st	0	0	0	0	0	0	0	0	0	0	0	0	0	0
GluSeADA_m_st	0.185381	0.164413	0.164413	0.164413	0.062646	0.062646	0.0159595	0.000192	0.000192	0.000192	0.000192	0.000192	0.000192	0.000192
P5CRNAD_c_st	0.00024	0.00014	0.00014	0.00014	8e-05	8e-05	0	0	0	0	0	0	0	0
ProDHNAD_m_st_r	0	0	0	0	0	0	0	0	0	0	0	0	0	0
ProDHNADP_m_st_r	0	0	0	0	0	0	0	0	0	0	0	0	0	0
P5CDHNAD_h_st	0	0	0	0	0	0	0	0	0	0	0	0	0	0
P5CDHNAD_m_st	0	0	0	0	0	0	0	0	0	0	0	0	0	0
P5CDHNADP_m_st	0.185141	0.164273	0.164273	0.164273	0.062566	0.062566	0.0159595	0.000192	0.000192	0.000192	0.000192	0.000192	0.000192	0.000192
PGADH_h_st_f	0	0	0	0	0	0	0	0	0	0	0	0	0	0
PSerAT_h_st	0	0	0	0	0	0	0	0	0	0	0	0	0	0
PSerP_h_st	0	0	0	0	0	0	0	0	0	0	0	0	0	0
SerRM_c_st	0	0	0	0	0	0	0	0	0	0	0	0	0	0
ThrS_h_st	0	0	0	0	0	0	0	0	0	0	0	0	0	0
ANTS_h_st	0	0	0	0	0	0	0	0	0	0	0	0	0	0
ANTPRT_h_st	0	0	0	0	0	0	0	0	0	0	0	0	0	0
PRANTI_h_st	0	0	0	0	0	0	0	0	0	0	0	0	0	0
IndGPS_h_st	0	0	0	0	0	0	0	0	0	0	0	0	0	0
IndGPL_h_st	0	0	0	0	0	0	0	0	0	0	0	0	0	0
TrpS_h_st	0	0	0	0	0	0	0	0	0	0	0	0	0	0
AGNDH_h_st	0	0	0	0	0	0	0	0	0	0	0	0	0	0
BAATA3_h_st_f	0	0	0	0	0	0	0	0	0	0	0	0	0	0
ATase_h_st	0.002924	0.002924	0.002924	0.002924	0.002924	0.002924	0.002924	0.002924	0.002924	0.002924	0.002924	0.002924	0.002924	0.002924
PRAGlyL_h_st	0.002924	0.002924	0.002924	0.002924	0.002924	0.002924	0.002924	0.002924	0.002924	0.002924	0.002924	0.002924	0.002924	0.002924
GARFT_h_st	0.002924	0.002924	0.002924	0.002924	0.002924	0.002924	0.002924	0.002924	0.002924	0.002924	0.002924	0.002924	0.002924	0.002924
FGAMS_h_st	0.002924	0.002924	0.002924	0.002924	0.002924	0.002924	0.002924	0.002924	0.002924	0.002924	0.002924	0.002924	0.002924	0.002924
FGAMCL_h_st	0.002924	0.002924	0.002924	0.002924	0.002924	0.002924	0.002924	0.002924	0.002924	0.002924	0.002924	0.002924	0.002924	0.002924
AIRC_h_st	0.002924	0.002924	0.002924	0.002924	0.002924	0.002924	0.002924	0.002924	0.002924	0.002924	0.002924	0.002924	0.002924	0.002924
SAICARS_h_st	0.002924	0.002924	0.002924	0.002924	0.002924	0.002924	0.002924	0.002924	0.002924	0.002924	0.002924	0.002924	0.002924	0.002924
DCAMPL1_h_st	0.002924	0.002924	0.002924	0.002924	0.002924	0.002924	0.002924	0.002924	0.002924	0.002924	0.002924	0.002924	0.002924	0.002924
AICARFT_h_st	0.002924	0.002924	0.002924	0.002924	0.002924	0.002924	0.002924	0.002924	0.002924	0.002924	0.002924	0.002924	0.002924	0.002924
IMPCH_h_st	0.002924	0.002924	0.002924	0.002924	0.002924	0.002924	0.002924	0.002924	0.002924	0.002924	0.002924	0.002924	0.002924	0.002924
AMPDA_c_st	8.2e-05	8.2e-05	8.2e-05	8.2e-05	8.2e-05	8.2e-05	8.2e-05	8.2e-05	8.2e-05	8.2e-05	8.2e-05	8.2e-05	8.2e-05	8.2e-05
IMPDH_c_st	8.2e-05	8.2e-05	8.2e-05	8.2e-05	8.2e-05	8.2e-05	8.2e-05	8.2e-05	8.2e-05	8.2e-05	8.2e-05	8.2e-05	8.2e-05	8.2e-05
GMPS_c_st	8.2e-05	8.2e-05	8.2e-05	8.2e-05	8.2e-05	8.2e-05	8.2e-05	8.2e-05	8.2e-05	8.2e-05	8.2e-05	8.2e-05	8.2e-05	8.2e-05
DCAMPS_h_st	0.002924	0.002924	0.002924	0.002924	0.002924	0.002924	0.002924	0.002924	0.002924	0.002924	0.002924	0.002924	0.002924	0.002924
DCAMPL2_h_st	0.002924	0.002924	0.002924	0.002924	0.002924	0.002924	0.002924	0.002924	0.002924	0.002924	0.002924	0.002924	0.002924	0.002924
AspCT_h_st	0.000128	0.000128	0.000128	0.000128	0.000128	0.000128	0.000128	0.000128	0.000128	0.000128	0.000128	0.000128	0.000128	0.000128
DHOase_h_st	0.000128	0.000128	0.000128	0.000128	0.000128	0.000128	0.000128	0.000128	0.000128	0.000128	0.000128	0.000128	0.000128	0.000128
DHODH_m_st	0.000128	0.000128	0.000128	0.000128	0.000128	0.000128	0.000128	0.000128	0.000128	0.000128	0.000128	0.000128	0.000128	0.000128
OROPRT_c_st	0.000128	0.000128	0.000128	0.000128	0.000128	0.000128	0.000128	0.000128	0.000128	0.000128	0.000128	0.000128	0.000128	0.000128
OMPDC_c_st	0.000128	0.000128	0.000128	0.000128	0.000128	0.000128	0.000128	0.000128	0.000128	0.000128	0.000128	0.000128	0.000128	0.000128
CTPS_c_st	6.4e-05	6.4e-05	6.4e-05	6.4e-05	6.4e-05	6.4e-05	6.4e-05	6.4e-05	6.4e-05	6.4e-05	6.4e-05	6.4e-05	6.4e-05	6.4e-05
AMPK_c_st	0.030005	0.030005	0.030005	0.030005	0.030005	0.030005	0.030005	0.030005	0.030005	0.030005	0.030005	0.030005	0.030005	0.030005
AMPK_h_st	0	0	0	0	0	0	0	0	0	0	0	0	0	0
GMPK_c_st	8.2e-05	8.2e-05	8.2e-05	8.2e-05	8.2e-05	8.2e-05	8.2e-05	8.2e-05	8.2e-05	8.2e-05	8.2e-05	8.2e-05	8.2e-05	8.2e-05
NMPK_c_st	0.000128	0.000128	0.000128	0.000128	0.000128	0.000128	0.000128	0.000128	0.000128	0.000128	0.000128	0.000128	0.000128	0.000128
CTPP_c_st	1.1e-05	1.1e-05	1.1e-05	1.1e-05	1.1e-05	1.1e-05	1.1e-05	1.1e-05	1.1e-05	1.1e-05	1.1e-05	1.1e-05	1.1e-05	1.1e-05
ADPR_c_st	1.7e-05	1.7e-05	1.7e-05	1.7e-05	1.7e-05	1.7e-05	1.7e-05	1.7e-05	1.7e-05	1.7e-05	1.7e-05	1.7e-05	1.7e-05	1.7e-05
CDPR_c_st	1.1e-05	1.1e-05	1.1e-05	1.1e-05	1.1e-05	1.1e-05	1.1e-05	1.1e-05	1.1e-05	1.1e-05	1.1e-05	1.1e-05	1.1e-05	1.1e-05
GDPR_c_st	1.1e-05	1.1e-05	1.1e-05	1.1e-05	1.1e-05	1.1e-05	1.1e-05	1.1e-05	1.1e-05	1.1e-05	1.1e-05	1.1e-05	1.1e-05	1.1e-05
UDPR_c_st	1.7e-05	1.7e-05	1.7e-05	1.7e-05	1.7e-05	1.7e-05	1.7e-05	1.7e-05	1.7e-05	1.7e-05	1.7e-05	1.7e-05	1.7e-05	1.7e-05
dUTPP_c_st	1.7e-05	1.7e-05	1.7e-05	1.7e-05	1.7e-05	1.7e-05	1.7e-05	1.7e-05	1.7e-05	1.7e-05	1.7e-05	1.7e-05	1.7e-05	1.7e-05
dTMPS_c_st	1.7e-05	1.7e-05	1.7e-05	1.7e-05	1.7e-05	1.7e-05	1.7e-05	1.7e-05	1.7e-05	1.7e-05	1.7e-05	1.7e-05	1.7e-05	1.7e-05
dTMPK_c_st	1.7e-05	1.7e-05	1.7e-05	1.7e-05	1.7e-05	1.7e-05	1.7e-05	1.7e-05	1.7e-05	1.7e-05	1.7e-05	1.7e-05	1.7e-05	1.7e-05
GDPK_c_st	7.1e-05	7.1e-05	7.1e-05	7.1e-05	7.1e-05	7.1e-05	7.1e-05	7.1e-05	7.1e-05	7.1e-05	7.1e-05	7.1e-05	7.1e-05	7.1e-05
GDPK_h_st	0.002924	0.002924	0.002924	0.002924	0.002924	0.002924	0.002924	0.002924	0.002924	0.002924	0.002924	0.002924	0.002924	0.002924
UDPK_c_st	0	0	0	0	0	0	0	0	0	0	0	0	0	0
dADPK_c_st	1.7e-05	1.7e-05	1.7e-05	1.7e-05	1.7e-05	1.7e-05	1.7e-05	1.7e-05	1.7e-05	1.7e-05	1.7e-05	1.7e-05	1.7e-05	1.7e-05
dCDPK_c_st	1.1e-05	1.1e-05	1.1e-05	1.1e-05	1.1e-05	1.1e-05	1.1e-05	1.1e-05	1.1e-05	1.1e-05	1.1e-05	1.1e-05	1.1e-05	1.1e-05
dGDPK_c_st	1.1e-05	1.1e-05	1.1e-05	1.1e-05	1.1e-05	1.1e-05	1.1e-05	1.1e-05	1.1e-05	1.1e-05	1.1e-05	1.1e-05	1.1e-05	1.1e-05
dTDPK_c_st	1.7e-05	1.7e-05	1.7e-05	1.7e-05	1.7e-05	1.7e-05	1.7e-05	1.7e-05	1.7e-05	1.7e-05	1.7e-05	1.7e-05	1.7e-05	1.7e-05
dUDPK_c_st	1.7e-05	1.7e-05	1.7e-05	1.7e-05	1.7e-05	1.7e-05	1.7e-05	1.7e-05	1.7e-05	1.7e-05	1.7e-05	1.7e-05	1.7e-05	1.7e-05
Tr_SO4_st_f	0	0	0	0	0	0	0	0	0	0	0	0	0	0
Tr_NO2_st	0	0	0	0	0	0	0	0	0	0	0	0	0	0
Tr_NTT_st	0	0	0	0	0	0	0	0	0	0	0	0	0	0
Tr_AAC_st	0	0	0	0	0	0	0	0	0	0	0	0	0	0
Tr_BT11_st	0.002924	0.002924	0.002924	0.002924	0.002924	0.002924	0.002924	0.002924	0.002924	0.002924	0.002924	0.002924	0.002924	0.002924
Tr_BT12_st	0	0	0	0	0	0	0	0	0	0	0	0	0	0
Tr_BT13_st	0	0	0	0	0	0	0	0	0	0	0	0	0	0
Tr_NDT1_st_f	0.003308	0.003308	0.003308	0.003308	0.003308	0.003308	0.003308	0.003308	0.003308	0.003308	0.003308	0.003308	0.003308	0.003308
Tr_NDT2_st_f	0	0	0	0	0	0	0	0	0	0	0	0	0	0
Tr_TPT1_st_f	0	0	0	0	0	0	0	0	0	0	0	0	0	0
Tr_TPT2_st_f	0.03056	0.03056	0.03056	0.03056	0.03056	0.03056	0.03056	0.032552	0.0328187	0.0328187	0.0328187	0.0328187	0.0328187	0.0328187
Tr_TPT3_st_f	0	0	0	0	0	0	0	0	0	0	0	0	0	0
Tr_PPT_st	0.069456	0.069456	0.069456	0.069456	0.069456	0.069456	0.069456	0.069456	0.109975	0.109975	0.109975	0.109975	0.109975	0.109975
Tr_GCA1_st	0	0	0	0	0	0	0	0	0	0	0	0	0	0
Tr_GCEA1_st	0	0	0	0	0	0	0	0	0	0	0	0	0	0
Tr_GPT1_st	0.026064	0.026064	0.026064	0.026064	0.026064	0.026064	0.026064	0.02208	0.02208	0.02208	0.02208	0.02208	0.02208	0.02208
Tr_pGlc_st	0	0	0	0	0	0	0	0	0	0	0	0	0	0
Tr_Mex1_st	0	0	0	0	0	0	0	0	0	0	0	0	0	0
Tr_PLT5_st	0	0	0	0	0	0	0	0	0	0	0	0	0	0
Tr_DIC1_st_f	0	0	0	0	0	0	0	0	0	0	0	0	0	0
Tr_DIC2_st_f	0	0	0	0	0	0	0	0	0	0	0	0	0	0
Tr_DIT1_st	0	0	0	0	0	0	0	0	0	0	0	0	0	0
Tr_DIT2_st	0.0599	0.0599	0.0599	0.0599	0.0599	0.0599	0.0599	0.0599	0.0601667	0.0601667	0.0601667	0.0601667	0.0601667	0.0601667
Tr_DTC1A_st_f	0	0	0	0	0	0	0	0	0	0	0	0	0	0
Tr_DTC1B_st_f	0.031647	0.0283441	0.0283441	0.0283441	0.0157435	0.0157435	0.0105117	0	0	0	0	0	0	0
Tr_DTC1C_st_f	0	0	0	0	0	0	0	0	0	0	0	0	0	0
Tr_DTC2A_st_f	0	0	0	0	0	0	0	0	0	0	0	0	0	0
Tr_DTC2B_st_f	0	0	0	0	0	0	0	0	0	0	0	0	0	0
Tr_DTC2C_st_f	0	0	0	0	0	0	0	0	0	0	0	0	0	0
Tr_DTC3A_st_f	0	0	0	0	0	0	0	0	0	0	0	0	0	0
Tr_DTC3B_st_f	0	0	0	0	0	0	0	0	0	0	0	0	0	0
Tr_DTC3C_st_f	0	0	0	0	0	0	0	0	0	0	0	0	0	0
Tr_DTC4A_st_f	0	0	0	0	0	0	0	0	0	0	0	0	0	0
Tr_DTC4B_st_f	0	0	0	0	0	0	0	0	0	0	0	0	0	0
Tr_DTC4C_st_f	0	0	0	0	0	0	0	0	0	0	0	0	0	0
Tr_SFC_st	0	0.00320287	0.00320287	0.00320288	0.0157435	0.0157435	0.0105117	0	0	0	0	0	0	0
Tr_BAT11_st_f	0	0	0	0	0	0	0	0	0	0	0	0	0	0
Tr_BAT12_st_f	0	0	0	0	0	0	0	0	0	0	0	0	0	0
Tr_BAT13_st_f	0	0	0	0	0	0	0	0	0	0	0	0	0	0
Tr_BAT14_st_f	0	0	0	0	0	0	0	0	0	0	0	0	0	0
Tr_BAT15_st_f	0.031647	0.0283441	0.0283441	0.0283441	0.0157435	0.0157435	0.0105117	0	0	0	0	0	0	0
Tr_BAC1_st	0	0	0	0	0	0	0	0	0	0	0	0	0	0
Tr_BAC2_st	0	0	0	0	0	0	0	0	0	0	0	0	0	0
Tr_ProU_st	0	0	0	0	0	0	0	0	0	0	0	0	0	0
Tr_ProA_st	0	0	0	0	0	0	0	0	0	0	0	0	0	0
Tr_P5C1_st	0	0	0	0	0	0	0	0	0	0	0	0	0	0
Tr_P5C2_st	0.00024	0.00014	0.00014	0.00014	8e-05	8e-05	0	0	0	0	0	0	0	0
Tr_PRPP_st	0.000128	0.000128	0.000128	0.000128	0.000128	0.000128	0.000128	0.000128	0.000128	0.000128	0.000128	0.000128	0.000128	0.000128
Tr_Fum_st	0.005848	0.005848	0.005848	0.005848	0.005848	0.005848	0.005848	0.005848	0.005848	0.005848	0.005848	0.005848	0.005848	0.005848
Tr_HCys_st	0	0	0	0	0	0	0	0	0	0	0	0	0	0
Tr_ORO_st	0.000128	0.000128	0.000128	0.000128	0.000128	0.000128	0.000128	0.000128	0.000128	0.000128	0.000128	0.000128	0.000128	0.000128
Tr_DHO1_st	0.000128	0.000128	0.000128	0.000128	0.000128	0.000128	0.000128	0.000128	0.000128	0.000128	0.000128	0.000128	0.000128	0.000128
Tr_DHO2_st	0.000128	0.000128	0.000128	0.000128	0.000128	0.000128	0.000128	0.000128	0.000128	0.000128	0.000128	0.000128	0.000128	0.000128
Tr_GlySer_st	0.047361	0.047361	0.047361	0.047361	0.031231	0.031231	0.0207673	0.008867	0	0	0	0	0	0
Tr_O2h_st_f	0.004386	0.004386	0.004386	0.004386	0.004386	0.004386	0.004386	0.004386	0.004386	0.004386	0.004386	0.004386	0.004386	0.004386
Tr_O2m_st_f	0.0434312	0.0385769	0.0385769	0.0385769	0.0157035	0.0157035	0.00531983	6.4e-05	6.4e-05	6.4e-05	6.4e-05	6.4e-05	6.4e-05	6.4e-05
Tr_O2p_st_f	0	0	0	0	0	0	0	0	0	0	0	0	0	0
Tr_CO2h_st_f	0	0	0	0	0	0	0	0	0	0	0	0	0	0
Tr_CO2m_st_f	0	0	0	0	0	0	0	0	0	0	0	0	0	0
Tr_H2Oh_st_f	0	0	0	0	0	0	0	0	0.040252	0.040252	0.040252	0.040252	0.040252	0.040252
Tr_H2Om_st_f	0	0	0	0	0	0	0	0	0	0	0	0	0	0
Tr_H2Op_st_f	0	0	0	0	0	0	0	0	0	0	0	0	0	0
Tr_Hp_st_f	0	0	0	0	0	0	0	0	0	0	0	0	0	0
Tr_NH41_st_f	0.014876	0.014876	0.014876	0.014876	0.014876	0.014876	0.014876	0.014876	0.014876	0.014876	0.014876	0.014876	0.014876	0.014876
Tr_NH42_st_f	0.0079665	0.00466362	0.00466362	0.00466363	0.000128	0.000128	0.0105117	0	0	0	0	0	0	0
Tr_H2S1_st_f	0	0	0	0	0	0	0	0	0	0	0	0	0	0
Tr_H2S2_st_f	0	0	0	0	0	0	0	0	0	0	0	0	0	0
Tr_AC1_st_f	0.0072	0.0072	0.0072	0.0072	0.0072	0.0072	0.0072	0.0072	0.0072	0.0072	0.0072	0.0072	0.0072	0.0072
Tr_AC2_st_f	0	0	0	0	0	0	0	0	0	0	0	0	0	0
Tr_Pyr1_st_f	0	0	0	0	0	0	0	0	0	0	0	0	0	0
Tr_Pyr2_st_f	0.031647	0.0283441	0.0283441	0.0283441	0.0157435	0.0157435	0.0208953	0.0044335	0	0	0	0	0	0
Tr_Pyr3_st_f	0.215472	0.218775	0.218775	0.218775	0.231375	0.231375	0.226224	0.242685	0.247821	0.247821	0.248556	0.248556	0.248556	0.248556
Tr_GCA2_st_f	0	0	0	0	0	0	0	0	0	0	0	0	0	0
Tr_GCEA2_st_f	0	0	0	0	0	0	0	0	0	0	0	0	0	0
Tr_Mal_st_f	0	0	0	0	0	0	0	0	0	0	0	0	0	0
Tr_OAA_st_f	0	0	0	0	0	0	0	0	0	0	0	0	0	0
Tr_KG_st_f	0	0	0	0	0	0	0	0	0	0	0	0	0	0
Tr_Ala1_st_f	0	0	0	0	0	0	0	0	0	0	0	0	0	0
Tr_Arg1_st_f	0	0	0	0	0	0	0	0	0	0	0	0	0	0
Tr_Asn1_st_f	0	0	0	0	0	0	0	0	0	0	0	0	0	0
Tr_Asp_st_f	0.0347587	0	0	0	0	0	0	0	0	0	0	0	0	0
Tr_Cys_st_f	0	0	0	0	0	0	0	0	0	0	0	0	0	0
Tr_Glu1_st_f	0.180713	0.218775	0.218775	0.218775	0.231375	0.231375	0.226224	0.242685	0.247821	0.247821	0.248556	0.248556	0.248556	0.248556
Tr_Gln_st_f	0	0	0	0	0	0	0	0	0	0	0	0	0	0
Tr_Gly_st_f	0	0	0	0	0	0	0	0	0	0	0	0	0	0
Tr_His1_st_f	0	0	0	0	0	0	0	0	0	0	0	0	0	0
Tr_Ile1_st_f	0	0	0	0	0	0	0	0	0	0	0	0	0	0
Tr_Leu1_st_f	0	0	0	0	0	0	0	0	0	0	0	0	0	0
Tr_Lys1_st_f	0	0	0	0	0	0	0	0	0	0	0	0	0	0
Tr_Met1_st_f	0	0	0	0	0	0	0	0	0	0	0	0	0	0
Tr_Phe1_st_f	0	0	0	0	0	0	0	0	0	0	0	0	0	0
Tr_Pro1_st_f	0	0	0	0	0	0	0	0	0	0	0	0	0	0
Tr_Ser1_st_f	0	0	0	0	0	0	0	0	0	0	0	0	0	0
Tr_Thr1_st_f	0	0	0	0	0	0	0	0	0	0	0	0	0	0
Tr_Trp1_st_f	0	0	0	0	0	0	0	0	0	0	0	0	0	0
Tr_Tyr1_st_f	0	0	0	0	0	0	0	0	0	0	0	0	0	0
Tr_Val1_st_f	0	0	0	0	0	0	0	0	0	0	0	0	0	0
Tr_Ala2_st	0	0	0	0	0	0	0	0	0	0	0	0	0	0
Tr_Arg2_st	0	0	0	0	0	0	0	0	0	0	0	0	0	0
Tr_Asn2_st	0	0	0	0	0	0	0	0	0	0	0	0	0	0
Tr_Asn3_st	0	0	0	0	0	0	0	0	0	0	0	0	0	0
Tr_Glu2_st	0.0599	0.0599	0.0599	0.0599	0.0599	0.0599	0.0599	0.0599	0.0601667	0.0601667	0.0601667	0.0601667	0.0601667	0.0601667
Tr_His2_st	0	0	0	0	0	0	0	0	0	0	0	0	0	0
Tr_His3_st	0	0	0	0	0	0	0	0	0	0	0	0	0	0
Tr_Ile2_st	0	0	0	0	0	0	0	0	0	0	0	0	0	0
Tr_Ile3_st	0	0	0	0	0	0	0	0	0	0	0	0	0	0
Tr_Leu2_st	0	0	0	0	0	0	0	0	0	0	0	0	0	0
Tr_Leu3_st	0	0	0	0	0	0	0	0	0	0	0	0	0	0
Tr_Lys2_st	0	0	0	0	0	0	0	0	0	0	0	0	0	0
Tr_Met2_st	0	0	0	0	0	0	0	0	0	0	0	0	0	0
Tr_Met3_st	0	0	0	0	0	0	0	0	0	0	0	0	0	0
Tr_Phe2_st	0	0	0	0	0	0	0	0	0	0	0	0	0	0
Tr_Phe3_st	0	0	0	0	0	0	0	0	0	0	0	0	0	0
Tr_Pro2_st	0	0	0	0	0	0	0	0	0	0	0	0	0	0
Tr_Ser2_st	0	0	0	0	0	0	0	0	0	0	0	0	0	0
Tr_Ser3_st	0.0236805	0.0236805	0.0236805	0.0236805	0.0156155	0.0156155	0.0103837	0.0044335	0	0	0	0	0	0
Tr_Thr2_st	0	0	0	0	0	0	0	0	0	0	0	0	0	0
Tr_Thr3_st	0	0	0	0	0	0	0	0	0	0	0	0	0	0
Tr_Trp2_st	0	0	0	0	0	0	0	0	0	0	0	0	0	0
Tr_Trp3_st	0	0	0	0	0	0	0	0	0	0	0	0	0	0
Tr_Tyr2_st	0	0	0	0	0	0	0	0	0	0	0	0	0	0
Tr_Tyr3_st	0	0	0	0	0	0	0	0	0	0	0	0	0	0
Tr_Val2_st	0	0	0	0	0	0	0	0	0	0	0	0	0	0
Tr_Val3_st	0	0	0	0	0	0	0	0	0	0	0	0	0	0
Si_H_st	0	0	0	0	0	0	0	0	0	0	0	0	0	0
Im_CO2_st_f	0.129427	0.122821	0.122821	0.122821	0.114696	0.117979	0.107515	0.0999785	0.078934	0.073086	0.0684423	0.0595922	0.0595922	0.0595922
Ex_O2_st_f	0	0	0	0	0	0	0	0	0	0	0	0	0	0
PSII_h_rt	0	0	0	0	0	0	0	0	0	0	0	0	0	0
Cytb6f_h_rt	0	0	0	0	0	0	0	0	0	0	0	0	0	0
PSI_h_rt	0	0	0	0	0	0	0	0	0	0	0	0	0	0
Fd-NADPR_h_rt	0	0	0	0	0	0	0	0	0	0	0	0	0	0
ATPase_h_rt_f	0	0	0	0	0	0	0	0	0	0	0	0	0	0
RBC_h_rt	0	0	0	0	0	0	0	0	0	0	0	0	0	0
PGAK_h_rt_f	0	0	0	0	0	0	0	0	0	0	0	0	0	0
GAPDH1_h_rt	0	0	0	0	0	0	0	0	0	0	0	0	0	0
TPI_h_rt_f	0	0	0	0	0	0	0	0	0	0	0	0	0	0
FBPA_h_rt_f	0	0	0	0	0	0	0	0	0	0	0	0	0	0
FBPase_h_rt	0	0	0	0	0	0	0	0	0	0	0	0	0	0
FTK_h_rt_f	0	0	0	0	0.001153	0.001753	0.00279633	0.00279633	0	0.00279633	0.004738	0.008389	0.008389	0.008389
SBPA_h_rt	0	0	0	0	0	0	0	0	0	0	0	0	0	0
SBPase_h_rt	0	0	0	0	0	0	0	0	0	0	0	0	0	0
STK_h_rt_f	0	0	0	0	0.001153	0.001753	0.00279633	0.00279633	0	0.00279633	0.004738	0.008389	0.008389	0.008389
Ru5PE_h_rt_f	0.008389	0.008389	0.008389	0.008389	0.007236	0.006636	0.00559267	0.00559267	0.008389	0.00559267	0.003651	0	0	0
R5PI_h_rt_f	0	0	0	0	0	0	0	0	0	0	0	0.003651	0.003651	0.003651
Ru5PK_h_rt	0.003651	0.003651	0.003651	0.003651	0.003651	0.003651	0.003651	0.003651	0.003651	0.003651	0.003651	0.003651	0.003651	0.003651
PGI_h_rt_f	0	0	0	0	0	0	0	0	0	0	0	0	0	0
PGM_h_rt_f	0.0344	0.0344	0.0344	0.0344	0.0344	0.0344	0.0344	0.0344	0.0344	0.0344	0.0344	0.0344	0.0344	0.0344
AGPase_h_rt	0.0344	0.0344	0.0344	0.0344	0.0344	0.0344	0.0344	0.0344	0.0344	0.0344	0.0344	0.0344	0.0344	0.0344
StS_h1_rt	0.0172	0.0172	0.0172	0.0172	0.0172	0.0172	0.0172	0.0172	0.0172	0.0172	0.0172	0.0172	0.0172	0.0172
StS_h2_rt	0.0172	0.0172	0.0172	0.0172	0.0172	0.0172	0.0172	0.0172	0.0172	0.0172	0.0172	0.0172	0.0172	0.0172
StS_h3_rt	0	0	0	0	0	0	0	0	0	0	0	0	0	0
bAMY1_h_rt	0	0	0	0	0	0	0	0	0	0	0	0	0	0
bAMY2_h_rt	0	0	0	0	0	0	0	0	0	0	0	0	0	0
DPE11_h_rt	0	0	0	0	0	0	0	0	0	0	0	0	0	0
DPE12_h_rt	0	0	0	0	0	0	0	0	0	0	0	0	0	0
DPE13_h_rt	0	0	0	0	0	0	0	0	0	0	0	0	0	0
DPE2_c_rt	0	0	0	0	0	0	0	0	0	0	0	0	0	0
HEXK_c_rt	0.205123	0.205123	0.205123	0.205123	0.204834	0.204684	0.204424	0.204262	0.373435	0.368777	0.369549	0.371024	0.371024	0.371024
StP1_h_rt	0	0	0	0	0	0	0	0	0	0	0	0	0	0
StP21_c_rt	0	0	0	0	0	0	0	0	0	0	0	0	0	0
TPI_c_rt_f	0	0	0	0	0	0	0	0	0	0	0	0	0	0
FBPA_c_rt_f	0	0	0	0	0	0	0	0	0	0	0	0	0	0
FBPase_c_rt	0	0	0	0	0	0	0	0	0	0	0	0	0	0
F6PK2_c_rt	0	0	0	0	0	0	0	0	0	0	0	0	0	0
F26BPPh_c_rt_f	0	0	0	0	0	0	0	0	0	0	0	0	0	0
PGI_c_rt_f	0	0	0	0	0	0	0	0	0.415054	0.405118	0.409867	0.415694	0.415694	0.415694
PGM_c_rt_f	0	0	0	0	0	0	0	0	0	0	0	0	0	0
UGPase_c_rt_f	0	0	0	0	0	0	0	0	0	0	0	0	0	0
S6PS_c_rt	0	0	0	0	0	0	0	0	0	0	0	0	0	0
S6PPh_c_rt	0	0	0	0	0	0	0	0	0	0	0	0	0	0
SucS_c_rt_f	0.018855	0.018855	0.018855	0.018855	0.018855	0.018855	0.018855	0.018855	0.018855	0.018855	0.018855	0.018855	0.018855	0.018855
FrcFD_c_rt	0.205573	0.205573	0.205573	0.205573	0.205284	0.205134	0.204874	0.204712	0.115597	0.116218	0.11548	0.114005	0.114005	0.114005
FrcK_c_rt	0.223978	0.223978	0.223978	0.223978	0.223689	0.223539	0.223279	0.223117	0.134002	0.134623	0.133885	0.13241	0.13241	0.13241
TPS_c_rt	0	0	0	0	0	0	0	0	0	0	0	0	0	0
TPP_c_rt	0	0	0	0	0	0	0	0	0	0	0	0	0	0
CeS_c1_rt	0.00453	0.00453	0.00453	0.00453	0.00453	0.00453	0.00453	0.00453	0.00453	0.00453	0.00453	0.00453	0.00453	0.00453
CeS_c2_rt	0.00453	0.00453	0.00453	0.00453	0.00453	0.00453	0.00453	0.00453	0.00453	0.00453	0.00453	0.00453	0.00453	0.00453
CeS_c3_rt	0.00453	0.00453	0.00453	0.00453	0.00453	0.00453	0.00453	0.00453	0.00453	0.00453	0.00453	0.00453	0.00453	0.00453
MalDH1_c_rt_f	0	0	0	0	0	0	0	0	0	0	0	0	0	0
PEPC1_c_rt	0	0	0	0	0	0	0	0	0	0	0	0	0	0
PEPC2_c_rt_f	0	0	0	0	0	0	0	0	0	0	0	0	0	0
Enol_c_rt_f	0	0	0	0	0	0	0	0	0	0	0	0	0	0
PGAM_c_rt_f	0	0	0	0	0	0	0	0	0	0	0	0	0	0
PGAK_c_rt_f	0	0	0	0	0	0	0	0	0	0	0	0	0	0
GAPDH2_c_rt_f	0.75542	0.75542	0.75542	0.75542	0.75542	0.75542	0.75542	0.754773	0.755508	0.755508	0.754773	0.754773	0.754773	0.754773
GAPDH3_c_rt	0	0	0	0	0	0	0	0	0	0	0	0	0	0
F6PK1_c_rt	0.353975	0.353975	0.353975	0.353975	0.354551	0.354851	0.344298	0.345268	0	0	0	0	0	0
F6PK1_h_rt	0	0	0	0	0	0	0.0110747	0.0110747	0.27702	0.281057	0.280289	0.280289	0.280289	0.280289
GAPDH2_h_rt_f	0.019353	0.019353	0.019353	0.019353	0.019353	0.019353	0.019353	0.019353	0.019353	0.019353	0.019353	0.019353	0.019353	0.019353
PGAM_h_rt_f	0.023004	0.023004	0.023004	0.023004	0.023004	0.023004	0.023004	0.023004	0.023004	0.023004	0.023004	0.023004	0.023004	0.023004
Enol_h_rt_f	0.023004	0.023004	0.023004	0.023004	0.023004	0.023004	0.023004	0.023004	0.023004	0.023004	0.023004	0.023004	0.023004	0.023004
PyrK_c_rt	0.677482	0.677482	0.677482	0.677482	0.677482	0.677482	0.666407	0.665114	0.399903	0.395866	0.3959	0.3959	0.3959	0.3959
PyrK_h_rt	0.0580912	0.0580913	0.0580913	0.0580912	0.0580913	0.0580912	0.0691659	0.0698126	0.335758	0.339795	0.339027	0.339027	0.339027	0.339027
PyrDH1_m_rt	0	0	0	0	0	0	0	0	0	0	0	0	0	0
PyrDH2_m_rt	0	0	0	0	0	0	0	0	0	0	0	0	0	0
DHLAcT_m_rt	0	0	0	0	0	0	0	0	0	0	0	0	0	0
DHLDH2_m_rt	0	0	0	0	0	0	0	0	0	0	0	0	0	0
CitS_m_rt	0	0	0	0	0	0	0	0	0	0	0	0	0	0
cACNDHA_m_rt	0	0	0	0	0	0	0	0	0	0	0	0	0	0
cACNHA_m_rt	0.013051	0.013051	0.013051	0.013051	0.021116	0.023629	0.0155855	0.00024	0.052168	0.0144167	0.0196114	0.0284615	0.0284615	0.0284615
iCitDHNAD_m_rt	0	0	0	0	0	0	0	0	0	0	0	0	0	0
KGDH_m_rt	0	0	0	0	0	0	0	0	0	0	0	0	0	0
DHLST_m_rt	0	0	0	0	0	0	0	0	0	0	0	0	0	0
SCACoAL_m_rt	0	0	0	0	0	0	0	0	0	0	0	0	0	0
cplx2_m_rt	0.013051	0.013051	0.013051	0.013051	0.021116	0.023629	0.0155855	0.00024	0	0	0	0	0	0
FumHA_m_rt	0.013051	0.013051	0.013051	0.013051	0.021116	0.023629	0	0	0	0	0	0	0	0
MalDH1_m_rt_f	0.013051	0.013051	0.013051	0.013051	0.021116	0.023629	0	0	0.924632	0.876182	0.881362	1.02883	1.63579	1.63615
cplx1_m_rt	0.025015	0.025015	0.025015	0.025015	0.042172	0.047198	0.0882428	0.072907	1.04994	1.0234	1.02847	1.02847	1.02847	1.02847
cplx3_m_rt	0.039153	0.039153	0.039153	0.039153	0.064375	0.071914	0.104915	0.074234	1.05102	1.02448	1.02955	1.02955	1.02955	1.02955
cplx4_m_rt	0.0195765	0.0195765	0.0195765	0.0195765	0.0321875	0.035957	0.0524577	0.037117	0.525512	0.512242	0.514776	0.514776	0.514776	0.514776
cplx5_m_rt_f	0.0837445	0.0837445	0.0837445	0.0837445	0.138735	0.155069	0.245616	0.184258	2.62647	2.56012	2.57279	2.57279	2.57279	2.57279
RBO_h_rt	0.003651	0.003651	0.003651	0.003651	0.003651	0.003651	0.003651	0.003651	0.003651	0.003651	0.003651	0.003651	0.003651	0.003651
PGP_h_rt	0.003651	0.003651	0.003651	0.003651	0.003651	0.003651	0.003651	0.003651	0.003651	0.003651	0.003651	0.003651	0.003651	0.003651
GCAO_p_rt	0	0	0	0	0	0	0	0	0	0	0	0	0	0
CAT_p_rt	0	0	0	0	0	0	0	0	0	0	0	0	0	0
GGAT_p_rt	0	0	0	0	0	0	0	0	0	0	0	0	0	0
GlyDH_m_rt	0.011964	0.011964	0.011964	0.011964	0.020029	0.023629	0.0884828	0.103838	0.125664	0.147575	0.147464	0.147464	0.147464	0.147464
AMT_m_rt	0.011964	0.011964	0.011964	0.011964	0.020029	0.023629	0.0884828	0.103838	0.125664	0.147575	0.147464	0.147464	0.147464	0.147464
DHLDH1_m_rt	0.011964	0.011964	0.011964	0.011964	0.020029	0.023629	0.0884828	0.103838	0.125664	0.147575	0.147464	0.147464	0.147464	0.147464
GlyHMT_m_rt_f	0.011964	0.011964	0.011964	0.011964	0.020029	0.023629	0.0884828	0.103838	0.125664	0.147575	0.147464	0.147464	0.147464	0.147464
SGAT_p_rt	0	0	0	0	0	0	0	0	0	0	0	0	0	0
GCEADH_p_rt	0	0	0	0	0	0	0	0	0	0	0	0	0	0
MalDH1_p_rt_f	0	0	0	0	0	0	0	0	0	0	0	0	0	0
GCEAK_h_rt	0	0	0	0	0	0	0	0	0	0	0	0	0	0
G6PDH_h_rt	0	0	0	0	0	0	0	0	0	0	0	0	0	0
6PGL_h_rt	0	0	0	0	0	0	0	0	0	0	0	0	0	0
6PGDHNAD_h_rt_f	0	0	0	0	0	0	0	0	0	0	0	0	0	0
6PGDHNADP_h_rt_f	0.0042	0.0042	0.0042	0.0042	0.0042	0.0042	0.0042	0.0042	0.0042	0.0042	0.0042	0.0042	0.0042	0.0042
TA_h_rt_f	0	0	0	0	0	0	0	0	0	0	0	0	0	0
DAHPS_h_rt	0	0	0	0	0	0	0	0	0	0	0	0	0	0
DHQS_h_rt	0	0	0	0	0	0	0	0	0	0	0	0	0	0
DHQDH_h_rt	0	0	0	0	0	0	0	0	0	0	0	0	0	0
SADH_h_rt	0	0	0	0	0	0	0	0	0	0	0	0	0	0
SAK_h_rt	0	0	0	0	0	0	0	0	0	0	0	0	0	0
EPSPS_h_rt	0	0	0	0	0	0	0	0	0	0	0	0	0	0
CHRS_h_rt	0	0	0	0	0	0	0	0	0	0	0	0	0	0
R5PDPK_h_rt	0.00933825	0.00933825	0.00933825	0.00933825	0.00933825	0.00933825	0.00933825	0.00998492	0.00998492	0.00998492	0.00998492	0.00998492	0.00998492	0.00998492
PyrPiDK_h_rt_f	0	0	0	0	0	0	0	0	0	0	0	0	0	0
MalDH2NADP_c_rt	0	0	0	0	0	0	0	0	0	0	0	0	0	0
MalDH2NADP_h_rt	0	0	0	0	0	0	0	0	0	0	0	0	0	0
MalDH1_h_rt_f	0.008389	0.008389	0.008389	0.008389	0.008389	0.008389	0.008389	0.008389	0.008389	0.008389	0.008389	0.008389	0.008389	0.008389
MalDH3_c_rt	0	0	0	0	0	0	0.0715752	0.0523845	0.973888	0.887686	0.896959	1.05327	1.66024	1.6606
MalDH3_h_rt	0	0	0	0	0	0	0	0	0	0	0	0	0	0
MalDH3_m_rt	0	0	0	0	0	0	0	0	0	0	0	0	0	0
CitS_c_rt	0	0	0	0	0	0	0	0	0	0	0	0	0	0
CitS_h_rt	0	0	0	0	0	0	0	0	0	0	0	0	0	0
cACNDHA_c_rt	0.194992	0.194992	0.194992	0.194992	0.177916	0.173546	0.0905282	0.0566387	0.052168	0.0144167	0.0196114	0.0284615	0.0284615	0.0284615
cACNDHA_h_rt	0	0	0	0	0	0	0	0	0	0	0	0	0	0
cACNHA_c_rt	0.181941	0.181941	0.181941	0.181941	0.1568	0.149917	0.0749427	0.0563987	0	0	0	0	0	0
cACNHA_h_rt	0	0	0	0	0	0	0	0	0	0	0	0	0	0
iCitDHNAD_c_rt	0	0	0	0	0	0	0	0	0	0	0	0	0	0
iCitDHNADP_c_rt	0.194992	0.194992	0.194992	0.194992	0.177916	0.173546	0.0905282	0.0566387	0.052168	0.0144167	0.0196114	0.0284615	0.0284615	0.0284615
iCitDHNADP_h_rt	0	0	0	0	0	0	0	0	0	0	0	0	0	0
iCitDHNADP_m_rt	0	0	0	0	0	0	0	0	0	0	0	0	0	0
iCitL_c_rt	0	0	0	0	0	0	0	0	0	0	0	0	0	0
MalS_c_rt	0	0	0	0	0	0	0	0	0	0	0	0	0	0
ATPCitL_c_rt	0	0	0	0	0	0	0	0	0.000734667	0.000734667	0	0	0	0
ACoAS_h_rt	0.0048	0.0048	0.0048	0.0048	0.0048	0.0048	0.0048	0.0048	0.0048	0.0048	0.0048	0.0048	0.0048	0.0048
ACoAC_h_rt	0.0042	0.0042	0.0042	0.0042	0.0042	0.0042	0.0042	0.0042	0.0042	0.0042	0.0042	0.0042	0.0042	0.0042
ACPM_h_rt	0.0042	0.0042	0.0042	0.0042	0.0042	0.0042	0.0042	0.0042	0.0042	0.0042	0.0042	0.0042	0.0042	0.0042
PPiase_h_rt	0	0	0	0	0	0	0	0	0	0	0	0	0	0
PPIase_c_rt	0	0	0	0	0	0	0	0	0	0	0	0	0	0
PPIF6PK_c_rt_f	0.0334115	0.0334115	0.0334115	0.0334115	0.0334115	0.0334115	0.0334115	0.0321182	0.0321182	0.0321182	0.0321182	0.0321182	0.0321182	0.0321182
ForDH_h_rt_f	0.007302	0.007302	0.007302	0.007302	0.007302	0.007302	0.007302	0.007302	0.007302	0.007302	0.007302	0.007302	0.007302	0.007302
ForTHFL_h_rt	0.007302	0.007302	0.007302	0.007302	0.007302	0.007302	0.007302	0.007302	0.007302	0.007302	0.007302	0.007302	0.007302	0.007302
DHFR_c_rt	1.2e-05	1.2e-05	1.2e-05	1.2e-05	1.2e-05	1.2e-05	1.2e-05	1.2e-05	1.2e-05	1.2e-05	1.2e-05	1.2e-05	1.2e-05	1.2e-05
TRXR_c_rt	4e-05	4e-05	4e-05	4e-05	4e-05	4e-05	4e-05	4e-05	4e-05	4e-05	4e-05	4e-05	4e-05	4e-05
ADNK_c_rt	0	0	0	0	0	0	0	0	0	0	0	0	0	0
ADNN_c_rt	0.00460025	0.00460025	0.00460025	0.00460025	0.00460025	0.00460025	0.00460025	0.00524692	0.00524692	0.00524692	0.00524692	0.00524692	0.00524692	0.00524692
ADPRPPT_c_rt	0.00460025	0.00460025	0.00460025	0.00460025	0.00460025	0.00460025	0.00460025	0.00524692	0.00524692	0.00524692	0.00524692	0.00524692	0.00524692	0.00524692
RibK_h_rt	0.00460025	0.00460025	0.00460025	0.00460025	0.00460025	0.00460025	0.00460025	0.00524692	0.00524692	0.00524692	0.00524692	0.00524692	0.00524692	0.00524692
NO3R1_c_rt	0.574846	0.574846	0.574846	0.574846	0.591863	0.596233	0.766507	0.76586	0.76574	0.76574	0.76574	0.76574	0.76574	0.76574
NO3R2_c_rt_f	0	0	0	0	0	0	0	0	0	0	0	0	0	0
NO2R_h_rt	0	0	0	0	0	0	0	0	0	0	0	0	0	0
ATPSL_h_rt	0	0	0	0	0	0	0	0	0	0	0	0	0	0
APSR_h_rt	0	0	0	0	0	0	0	0	0	0	0	0	0	0
GSSGR_h_rt	0	0	0	0	0	0	0	0	0	0	0	0	0	0
SO3R_h_rt	0	0	0	0	0	0	0	0	0	0	0	0	0	0
HCO3DHA_c_rt	0	0	0	0	0	0	0	0	0	0	0	0	0	0
HCO3DHA_h_rt	0.005287	0.005287	0.005287	0.005287	0.005287	0.005287	0.005287	0.005287	0.005287	0.005287	0.005287	0.005287	0.005287	0.005287
AlaTA_h_rt_f	0	0	0	0	0	0	0	0	0	0	0	0	0	0
AlaTA_m_rt_f	0	0	0	0	0	0	0	0.030691	0	0	0	0.147464	0.754432	0.754792
AlaTA_p_rt_f	0.765373	0.765373	0.765373	0.765373	0.758395	0.754795	0.76394	0.747948	0.778512	0.778512	0.778879	0.631416	0.0244473	0.0240873
AGluK_rt	0	0	0	0	0	0	0	0	0	0	0	0	0	0
AGluPR_h_rt	0	0	0	0	0	0	0	0	0	0	0	0	0	0
AOrnTA_h_rt	0	0	0	0	0	0	0	0	0	0	0	0	0	0
AOrnAGluAcT_h_rt	0	0	0	0	0	0	0	0	0	0	0	0	0	0
CBPS_h_rt	0.001087	0.001087	0.001087	0.001087	0.001087	0.001087	0.001087	0.001087	0.001087	0.001087	0.001087	0.001087	0.001087	0.001087
OrnCMT_h_rt_f	0	0	0	0	0	0	0	0	0	0	0	0	0	0
ArgSCAS_h_rt	0	0	0	0	0	0	0	0	0	0	0	0	0	0
ArgSCAL_h_rt	0	0	0	0	0	0	0	0	0	0	0	0	0	0
FumHA_c_rt	0	0	0	0	0	0	0	0	0	0	0	0	0	0
AsnS_c_rt	0.0189	0.0189	0.0189	0.0189	0.0189	0.0189	0.0189	0.0163133	0.0163133	0.0163133	0.0163133	0.0163133	0.0163133	0.0163133
AspAT_c_rt_f	0	0	0	0	0	0	0	0	0	0	0	0	0	0
AspAT_h_rt_f	0.008389	0.008389	0.008389	0.008389	0.008389	0.008389	0.008389	0.008389	0.008389	0.008389	0.008389	0.008389	0.008389	0.008389
AspAT_m_rt_f	0	0	0	0	0	0	0	0	0	0	0	0	0	0
AspAT_p_rt_f	0	0	0	0	0	0	0	0	0	0	0	0	0	0
Asnase_c_rt	0	0	0	0	0	0	0	0	0	0	0	0	0	0
SerAcT_c_rt	0	0	0	0	0	0	0	0	0.000734667	0.000734667	0	0	0	0
SerAcT_h_rt	0	0	0	0	0	0	0	0	0	0	0	0	0	0
SerAcT_m_rt	0	0	0	0	0	0	0	0	0	0	0	0	0	0
CysS_c_rt	0	0	0	0	0	0	0	0	0.000734667	0.000734667	0	0	0	0
CysS_h_rt	0	0	0	0	0	0	0	0	0	0	0	0	0	0
CysS_m_rt	0	0	0	0	0	0	0	0	0	0	0	0	0	0
GluSNADP_h_rt_f	0	0	0	0	0	0	0	0	0	0	0	0	0	0
GluDH3NADP_c_rt_f	0	0	0	0	0	0	0	0	0	0	0	0	0	0
Glnase_c_rt	0.787154	0.787154	0.787154	0.787154	0.779089	0.775489	0.710911	0.695555	0.674097	0.652185	0.65193	0.65193	0.65193	0.65193
GluSNAD_h_rt	0.01204	0.01204	0.01204	0.01204	0.01204	0.01204	0.01204	0.01204	0.01204	0.01204	0.01204	0.01204	0.01204	0.01204
GluSFd_h_rt	0	0	0	0	0	0	0	0	0	0	0	0	0	0
GluDH1NAD_m_rt	0.013051	0.013051	0.013051	0.013051	0.020089	0.023689	0.0158255	0.031171	0.00036	0.00036	0.00036	0.147824	0.754792	0.755152
GluDH1NADP_m_rt_f	0	0	0	0	0	0	0	0	0	0	0	0	0	0
GluDH2NAD_m_rt	0	0	0	0	0	0	0	0	0	0	0	0	0	0
GluDC_c_rt	0.013051	0.013051	0.013051	0.013051	0.021116	0.023629	0.0155855	0.00024	0	0	0	0	0	0
GABATA1_m_rt_f	0.013051	0.013051	0.013051	0.013051	0.020029	0.023629	0.0155855	0.00024	0	0	0	0	0	0
GABATA2_m_rt	0	0	0	0	0.001087	0	0	0	0	0	0	0	0	0
SCASeADH_m_rt	0.013051	0.013051	0.013051	0.013051	0.021116	0.023629	0.0155855	0.00024	0	0	0	0	0	0
GlnS_c_rt	0	0	0	0	0	0	0	0	0	0	0	0	0	0
GlnS_h_rt	0.020429	0.020429	0.020429	0.020429	0.020429	0.020429	0.020429	0.020429	0.020429	0.020429	0.020429	0.020429	0.020429	0.020429
GlnS_m_rt	0	0	0	0	0	0	0	0	0	0	0	0	0	0
ThrA_c_rt	0.0048	0.0048	0.0048	0.0048	0.0048	0.0048	0.0048	0.0048	0.00406533	0.00406533	0.0048	0.0048	0.0048	0.0048
ACDOxRed_c_rt	0.0048	0.0048	0.0048	0.0048	0.0048	0.0048	0.0048	0.0048	0.00406533	0.00406533	0.0048	0.0048	0.0048	0.0048
GCAO_h_rt	0.003651	0.003651	0.003651	0.003651	0.003651	0.003651	0.003651	0.003651	0.003651	0.003651	0.003651	0.003651	0.003651	0.003651
CAT_h_rt	0.0018255	0.0018255	0.0018255	0.0018255	0.0018255	0.0018255	0.0018255	0.0018255	0.0018255	0.0018255	0.0018255	0.0018255	0.0018255	0.0018255
SGAT_h_rt	0	0	0	0	0	0	0	0	0	0	0	0	0	0
GCEADH_h_rt	0	0	0	0	0	0	0	0	0	0	0	0	0	0
GGAT_h_rt	0.003651	0.003651	0.003651	0.003651	0.003651	0.003651	0.003651	0.003651	0.003651	0.003651	0.003651	0.003651	0.003651	0.003651
ATPPRT_h_rt	0	0	0	0	0	0	0	0	0	0	0	0	0	0
PrATPDP_h_rt	0	0	0	0	0	0	0	0	0	0	0	0	0	0
PrAMPCy_h_rt	0	0	0	0	0	0	0	0	0	0	0	0	0	0
PAICARPI_h_rt	0	0	0	0	0	0	0	0	0	0	0	0	0	0
IGPS_h_rt	0	0	0	0	0	0	0	0	0	0	0	0	0	0
IGPDA_h_rt	0	0	0	0	0	0	0	0	0	0	0	0	0	0
HisolPTA_h_rt	0	0	0	0	0	0	0	0	0	0	0	0	0	0
HisolPP_h_rt	0	0	0	0	0	0	0	0	0	0	0	0	0	0
HisolPDH_h_rt	0	0	0	0	0	0	0	0	0	0	0	0	0	0
HisalPDH_h_rt	0	0	0	0	0	0	0	0	0	0	0	0	0	0
ThrDA_h_rt	0	0	0	0	0	0	0	0	0	0	0	0	0	0
ALS1_h_rt	0	0	0	0	0	0	0	0	0	0	0	0	0	0
ALS2_h_rt	0	0	0	0	0	0	0	0	0	0	0	0	0	0
KARI1_h_rt_f	0	0	0	0	0	0	0	0	0	0	0	0	0	0
KARI2_h_rt	0	0	0	0	0	0	0	0	0	0	0	0	0	0
DHADA1_h_rt	0	0	0	0	0	0	0	0	0	0	0	0	0	0
BAATA1_h_rt_f	0	0	0	0	0	0	0	0	0	0	0	0	0	0
ALS3_h_rt	0	0	0	0	0	0	0	0	0	0	0	0	0	0
KARI3_h_rt_f	0	0	0	0	0	0	0	0	0	0	0	0	0	0
KARI4_h_rt	0	0	0	0	0	0	0	0	0	0	0	0	0	0
DHADA2_h_rt	0	0	0	0	0	0	0	0	0	0	0	0	0	0
2IPMS_h_rt	0	0	0	0	0	0	0	0	0	0	0	0	0	0
3IPMDA1_h_rt	0	0	0	0	0	0	0	0	0	0	0	0	0	0
3IPMDA2_h_rt	0	0	0	0	0	0	0	0	0	0	0	0	0	0
3IPMDH_h_rt	0	0	0	0	0	0	0	0	0	0	0	0	0	0
IPODC_h_rt	0	0	0	0	0	0	0	0	0	0	0	0	0	0
BAATA2_h_rt_f	0	0	0	0	0	0	0	0	0	0	0	0	0	0
AspK_h_rt	0	0	0	0	0	0	0	0	0	0	0	0	0	0
Asp-SeADH_h_rt	0	0	0	0	0	0	0	0	0	0	0	0	0	0
DHDS_h_rt	0	0	0	0	0	0	0	0	0	0	0	0	0	0
DHDRNAD_h_rt	0	0	0	0	0	0	0	0	0	0	0	0	0	0
DHDRNADP_h_rt	0	0	0	0	0	0	0	0	0	0	0	0	0	0
DAPAT_h_rt	0	0	0	0	0	0	0	0	0	0	0	0	0	0
DAPE_h_rt	0	0	0	0	0	0	0	0	0	0	0	0	0	0
DAPDC_h_rt	0	0	0	0	0	0	0	0	0	0	0	0	0	0
HSerDHNADP_h_rt	0	0	0	0	0	0	0	0	0	0	0	0	0	0
HSerDHNAD_h_rt	0	0	0	0	0	0	0	0	0	0	0	0	0	0
HSerK_h_rt	0	0	0	0	0	0	0	0	0	0	0	0	0	0
CTHS_h_rt	0	0	0	0	0	0	0	0	0	0	0	0	0	0
CTHL_h_rt	0	0	0	0	0	0	0	0	0	0	0	0	0	0
5M-THFOR_c_rt	0.00246	0.00246	0.00246	0.00246	0.00246	0.00246	0.00246	0.00246	0.00246	0.00246	0.00246	0.00246	0.00246	0.00246
MetS_c_rt	0.00246	0.00246	0.00246	0.00246	0.00246	0.00246	0.00246	0.00246	0.00246	0.00246	0.00246	0.00246	0.00246	0.00246
GlyHMT_c_rt_f	0	0	0	0	0	0	0	0	0	0	0	0	0	0
MetAdT_h_rt	0.00706025	0.00706025	0.00706025	0.00706025	0.00706025	0.00706025	0.00706025	0.00770692	0.00770692	0.00770692	0.00770692	0.00770692	0.00770692	0.00770692
HCysMT_c_rt	0.00460025	0.00460025	0.00460025	0.00460025	0.00460025	0.00460025	0.00460025	0.00524692	0.00524692	0.00524692	0.00524692	0.00524692	0.00524692	0.00524692
Cysase_c_rt_f	0.00460025	0.00460025	0.00460025	0.00460025	0.00460025	0.00460025	0.00460025	0.00524692	0.00524692	0.00524692	0.00524692	0.00524692	0.00524692	0.00524692
CHRM_c_rt	0	0	0	0	0	0	0	0	0	0	0	0	0	0
GPAT_h_rt_f	0	0	0	0	0	0	0	0	0	0	0	0	0	0
AGNDA_h_rt	0	0	0	0	0	0	0	0	0	0	0	0	0	0
Arginase_m_rt	0	0	0	0	0	0	0	0	0	0	0	0	0	0
Urease_m_rt	0	0	0	0	0	0	0	0	0	0	0	0	0	0
OrnAT_m_rt_f	0	0	0	0	0	0	0	0	0	0	0	0	0	0
GluK_c_rt	0	0	0	0	0	0	0	0	0	0	0	0	0	0
GluK_h_rt	0	0	0	0	0	0	0	0	0	0	0	0	0	0
GluK_m_rt	0.0837445	0.0837445	0.0837445	0.0837445	0.138735	0.155069	0.245616	0.184258	2.62647	2.56012	2.57279	2.57279	2.57279	2.57279
GluSeADH_c_rt	0	0	0	0	0	0	0	0	0	0	0	0	0	0
GluSeADH_h_rt	0	0	0	0	0	0	0	0	0	0	0	0	0	0
GluSeADH_m_rt	0.0837445	0.0837445	0.0837445	0.0837445	0.138735	0.155069	0.245616	0.184258	2.62647	2.56012	2.57279	2.57279	2.57279	2.57279
GluSeADA_c_rt	0	0	0	0	0	0	0	0	0	0	0	0	0	0
GluSeADA_h_rt	0	0	0	0	0	0	0	0	0	0	0	0	0	0
GluSeADA_m_rt	0.0837445	0.0837445	0.0837445	0.0837445	0.138735	0.155069	0.245616	0.184258	2.62647	2.56012	2.57279	2.57279	2.57279	2.57279
P5CRNAD_c_rt	0	0	0	0	6e-05	6e-05	0.00024	0.00024	0.00036	0.00036	0.00036	0.00036	0.00036	0.00036
ProDHNAD_m_rt_r	0	0	0	0	0	0	0	0	0	0	0	0	0	0
ProDHNADP_m_rt_r	0	0	0	0	0	0	0	0	0	0	0	0	0	0
P5CDHNAD_h_rt	0	0	0	0	0	0	0	0	0	0	0	0	0	0
P5CDHNAD_m_rt	0	0	0	0	0	0	0	0	0	0	0	0	0	0
P5CDHNADP_m_rt	0.0837445	0.0837445	0.0837445	0.0837445	0.138675	0.155009	0.245376	0.184018	2.62611	2.55976	2.57243	2.57243	2.57243	2.57243
PGADH_h_rt_f	0	0	0	0	0	0	0	0	0	0	0	0	0	0
PSerAT_h_rt	0	0	0	0	0	0	0	0	0	0	0	0	0	0
PSerP_h_rt	0	0	0	0	0	0	0	0	0	0	0	0	0	0
SerRM_c_rt	0	0	0	0	0	0	0.001102	0.001102	0	0	0.001102	0.001102	0.001102	0.001102
ThrS_h_rt	0	0	0	0	0	0	0	0	0	0	0	0	0	0
ANTS_h_rt	0	0	0	0	0	0	0	0	0	0	0	0	0	0
ANTPRT_h_rt	0	0	0	0	0	0	0	0	0	0	0	0	0	0
PRANTI_h_rt	0	0	0	0	0	0	0	0	0	0	0	0	0	0
IndGPS_h_rt	0	0	0	0	0	0	0	0	0	0	0	0	0	0
IndGPL_h_rt	0	0	0	0	0	0	0	0	0	0	0	0	0	0
TrpS_h_rt	0	0	0	0	0	0	0	0	0	0	0	0	0	0
AGNDH_h_rt	0	0	0	0	0	0	0	0	0	0	0	0	0	0
BAATA3_h_rt_f	0	0	0	0	0	0	0	0	0	0	0	0	0	0
ATase_h_rt	0.003651	0.003651	0.003651	0.003651	0.003651	0.003651	0.003651	0.003651	0.003651	0.003651	0.003651	0.003651	0.003651	0.003651
PRAGlyL_h_rt	0.003651	0.003651	0.003651	0.003651	0.003651	0.003651	0.003651	0.003651	0.003651	0.003651	0.003651	0.003651	0.003651	0.003651
GARFT_h_rt	0.003651	0.003651	0.003651	0.003651	0.003651	0.003651	0.003651	0.003651	0.003651	0.003651	0.003651	0.003651	0.003651	0.003651
FGAMS_h_rt	0.003651	0.003651	0.003651	0.003651	0.003651	0.003651	0.003651	0.003651	0.003651	0.003651	0.003651	0.003651	0.003651	0.003651
FGAMCL_h_rt	0.003651	0.003651	0.003651	0.003651	0.003651	0.003651	0.003651	0.003651	0.003651	0.003651	0.003651	0.003651	0.003651	0.003651
AIRC_h_rt	0.003651	0.003651	0.003651	0.003651	0.003651	0.003651	0.003651	0.003651	0.003651	0.003651	0.003651	0.003651	0.003651	0.003651
SAICARS_h_rt	0.003651	0.003651	0.003651	0.003651	0.003651	0.003651	0.003651	0.003651	0.003651	0.003651	0.003651	0.003651	0.003651	0.003651
DCAMPL1_h_rt	0.003651	0.003651	0.003651	0.003651	0.003651	0.003651	0.003651	0.003651	0.003651	0.003651	0.003651	0.003651	0.003651	0.003651
AICARFT_h_rt	0.003651	0.003651	0.003651	0.003651	0.003651	0.003651	0.003651	0.003651	0.003651	0.003651	0.003651	0.003651	0.003651	0.003651
IMPCH_h_rt	0.003651	0.003651	0.003651	0.003651	0.003651	0.003651	0.003651	0.003651	0.003651	0.003651	0.003651	0.003651	0.003651	0.003651
AMPDA_c_rt	0.000607	0.000607	0.000607	0.000607	0.000607	0.000607	0.000607	0.000607	0.000607	0.000607	0.000607	0.000607	0.000607	0.000607
IMPDH_c_rt	0.000607	0.000607	0.000607	0.000607	0.000607	0.000607	0.000607	0.000607	0.000607	0.000607	0.000607	0.000607	0.000607	0.000607
GMPS_c_rt	0.000607	0.000607	0.000607	0.000607	0.000607	0.000607	0.000607	0.000607	0.000607	0.000607	0.000607	0.000607	0.000607	0.000607
DCAMPS_h_rt	0.003651	0.003651	0.003651	0.003651	0.003651	0.003651	0.003651	0.003651	0.003651	0.003651	0.003651	0.003651	0.003651	0.003651
DCAMPL2_h_rt	0.003651	0.003651	0.003651	0.003651	0.003651	0.003651	0.003651	0.003651	0.003651	0.003651	0.003651	0.003651	0.003651	0.003651
AspCT_h_rt	0.001087	0.001087	0.001087	0.001087	0.001087	0.001087	0.001087	0.001087	0.001087	0.001087	0.001087	0.001087	0.001087	0.001087
DHOase_h_rt	0.001087	0.001087	0.001087	0.001087	0.001087	0.001087	0.001087	0.001087	0.001087	0.001087	0.001087	0.001087	0.001087	0.001087
DHODH_m_rt	0.001087	0.001087	0.001087	0.001087	0.001087	0.001087	0.001087	0.001087	0.001087	0.001087	0.001087	0.001087	0.001087	0.001087
OROPRT_c_rt	0.001087	0.001087	0.001087	0.001087	0.001087	0.001087	0.001087	0.001087	0.001087	0.001087	0.001087	0.001087	0.001087	0.001087
OMPDC_c_rt	0.001087	0.001087	0.001087	0.001087	0.001087	0.001087	0.001087	0.001087	0.001087	0.001087	0.001087	0.001087	0.001087	0.001087
CTPS_c_rt	0.000541	0.000541	0.000541	0.000541	0.000541	0.000541	0.000541	0.000541	0.000541	0.000541	0.000541	0.000541	0.000541	0.000541
AMPK_c_rt	0	0	0	0	0	0	0	0	0	0	0	0	0	0
AMPK_h_rt	0.0178905	0.0178905	0.0178905	0.0178905	0.0178905	0.0178905	0.0178905	0.0165972	0.0165972	0.0165972	0.0165972	0.0165972	0.0165972	0.0165972
GMPK_c_rt	0.000607	0.000607	0.000607	0.000607	0.000607	0.000607	0.000607	0.000607	0.000607	0.000607	0.000607	0.000607	0.000607	0.000607
NMPK_c_rt	0.001087	0.001087	0.001087	0.001087	0.001087	0.001087	0.001087	0.001087	0.001087	0.001087	0.001087	0.001087	0.001087	0.001087
CTPP_c_rt	8e-06	8e-06	8e-06	8e-06	8e-06	8e-06	8e-06	8e-06	8e-06	8e-06	8e-06	8e-06	8e-06	8e-06
ADPR_c_rt	1.2e-05	1.2e-05	1.2e-05	1.2e-05	1.2e-05	1.2e-05	1.2e-05	1.2e-05	1.2e-05	1.2e-05	1.2e-05	1.2e-05	1.2e-05	1.2e-05
CDPR_c_rt	8e-06	8e-06	8e-06	8e-06	8e-06	8e-06	8e-06	8e-06	8e-06	8e-06	8e-06	8e-06	8e-06	8e-06
GDPR_c_rt	8e-06	8e-06	8e-06	8e-06	8e-06	8e-06	8e-06	8e-06	8e-06	8e-06	8e-06	8e-06	8e-06	8e-06
UDPR_c_rt	1.2e-05	1.2e-05	1.2e-05	1.2e-05	1.2e-05	1.2e-05	1.2e-05	1.2e-05	1.2e-05	1.2e-05	1.2e-05	1.2e-05	1.2e-05	1.2e-05
dUTPP_c_rt	1.2e-05	1.2e-05	1.2e-05	1.2e-05	1.2e-05	1.2e-05	1.2e-05	1.2e-05	1.2e-05	1.2e-05	1.2e-05	1.2e-05	1.2e-05	1.2e-05
dTMPS_c_rt	1.2e-05	1.2e-05	1.2e-05	1.2e-05	1.2e-05	1.2e-05	1.2e-05	1.2e-05	1.2e-05	1.2e-05	1.2e-05	1.2e-05	1.2e-05	1.2e-05
dTMPK_c_rt	1.2e-05	1.2e-05	1.2e-05	1.2e-05	1.2e-05	1.2e-05	1.2e-05	1.2e-05	1.2e-05	1.2e-05	1.2e-05	1.2e-05	1.2e-05	1.2e-05
GDPK_c_rt	0.000599	0.000599	0.000599	0.000599	0.000599	0.000599	0.000599	0.000599	0.000599	0.000599	0.000599	0.000599	0.000599	0.000599
GDPK_h_rt	0.003651	0.003651	0.003651	0.003651	0.003651	0.003651	0.003651	0.003651	0.003651	0.003651	0.003651	0.003651	0.003651	0.003651
UDPK_c_rt	0	0	0	0	0	0	0	0	0	0	0	0	0	0
dADPK_c_rt	1.2e-05	1.2e-05	1.2e-05	1.2e-05	1.2e-05	1.2e-05	1.2e-05	1.2e-05	1.2e-05	1.2e-05	1.2e-05	1.2e-05	1.2e-05	1.2e-05
dCDPK_c_rt	8e-06	8e-06	8e-06	8e-06	8e-06	8e-06	8e-06	8e-06	8e-06	8e-06	8e-06	8e-06	8e-06	8e-06
dGDPK_c_rt	8e-06	8e-06	8e-06	8e-06	8e-06	8e-06	8e-06	8e-06	8e-06	8e-06	8e-06	8e-06	8e-06	8e-06
dTDPK_c_rt	1.2e-05	1.2e-05	1.2e-05	1.2e-05	1.2e-05	1.2e-05	1.2e-05	1.2e-05	1.2e-05	1.2e-05	1.2e-05	1.2e-05	1.2e-05	1.2e-05
dUDPK_c_rt	1.2e-05	1.2e-05	1.2e-05	1.2e-05	1.2e-05	1.2e-05	1.2e-05	1.2e-05	1.2e-05	1.2e-05	1.2e-05	1.2e-05	1.2e-05	1.2e-05
Tr_SO4_rt_f	0	0	0	0	0	0	0	0	0	0	0	0	0	0
Tr_NO2_rt	0	0	0	0	0	0	0	0	0	0	0	0	0	0
Tr_NTT_rt	0.0103958	0.0103958	0.0103957	0.0103958	0.0103957	0.0103957	0.0103957	0.00974908	0.00974908	0.00974908	0.00974908	0.00974908	0.00974908	0.00974908
Tr_AAC_rt	0	0	0	0	0	0	0	0	0	0	0	0	0	0
Tr_BT11_rt	0	0	0	0	0	0	0	0	0	0	0	0	0	0
Tr_BT12_rt	0	0	0	0	0	0	0	0	0	0	0	0	0	0
Tr_BT13_rt	0.003651	0.003651	0.003651	0.003651	0.003651	0.003651	0.003651	0.003651	0.003651	0.003651	0.003651	0.003651	0.003651	0.003651
Tr_NDT1_rt_f	0	0	0	0	0	0	0	0	0	0	0	0	0	0
Tr_NDT2_rt_f	0.0429522	0.0429523	0.0429522	0.0429523	0.0429522	0.0429522	0.0429522	0.0410123	0.0410123	0.0410123	0.0410122	0.0410122	0.0410122	0.0410123
Tr_TPT1_rt_f	0	0	0	0	0	0	0	0	0	0	0	0	0	0
Tr_TPT2_rt_f	0	0	0	0	0	0	0	0	0.534686	0.258908	0.256198	0.252547	0.532835	0.252547
Tr_TPT3_rt_f	0	0	0	0	0	0	0	0	0	0.281057	0.280289	0.280289	0	0.280289
Tr_PPT_rt	0.0779382	0.0779383	0.0779383	0.0779382	0.0779383	0.0779382	0.0890129	0.0896596	0.355605	0.359642	0.358874	0.358874	0.358874	0.358874
Tr_GCA1_rt	0	0	0	0	0	0	0	0	0	0	0	0	0	0
Tr_GCEA1_rt	0	0	0	0	0	0	0	0	0	0	0	0	0	0
Tr_GPT1_rt	0.0344	0.0344	0.0344	0.0344	0.036706	0.037906	0.0510673	0.0510673	0.31142	0.32105	0.324165	0.331467	0.331467	0.331467
Tr_pGlc_rt	0	0	0	0	0	0	0	0	0	0	0	0	0	0
Tr_Mex1_rt	0	0	0	0	0	0	0	0	0	0	0	0	0	0
Tr_PLT5_rt	0.00460025	0.00460025	0.00460025	0.00460025	0.00460025	0.00460025	0.00460025	0.00524692	0.00524692	0.00524692	0.00524692	0.00524692	0.00524692	0.00524692
Tr_DIC1_rt_f	0	0	0	0	0	0	0	0	0	0	0	0	0	0
Tr_DIC2_rt_f	0	0	0	0	0	0	0	0	0	0	0	0	0	0
Tr_DIT1_rt	0	0	0	0	0	0	0	0	0	0	0	0	0	0
Tr_DIT2_rt	0.008389	0.008389	0.008389	0.008389	0.008389	0.008389	0.008389	0.008389	0.008389	0.008389	0.008389	0.008389	0.008389	0.008389
Tr_DTC1A_rt_f	0	0	0	0	0	0	0	0	0	0	0	0	0	0
Tr_DTC1B_rt_f	0.013051	0.013051	0.013051	0.013051	0.021116	0.023629	0.0155855	0.00024	0	0	0	0	0	0.00036
Tr_DTC1C_rt_f	0	0	0	0	0	0	0	0	0	0	0	0	0	0
Tr_DTC2A_rt_f	0	0	0	0	0	0	0	0	0	0.861765	0	0	0	0
Tr_DTC2B_rt_f	0	0	0	0	0	0	0	0	0.052168	0.0144167	0.0196114	0.0284615	0.0284615	1.63615
Tr_DTC2C_rt_f	0	0	0	0	0	0	0	0	0.872464	0	0.861751	1.00036	1.60733	0
Tr_DTC3A_rt_f	0	0	0	0	0	0	0	0	0	0	0	0	0	0
Tr_DTC3B_rt_f	0	0	0	0	0	0	0	0	0	0	0	0	0	0
Tr_DTC3C_rt_f	0	0	0	0	0	0	0	0	0	0	0	0	0	0
Tr_DTC4A_rt_f	0	0	0	0	0	0	0	0	0	0	0	0	0	0
Tr_DTC4B_rt_f	0	0	0	0	0	0	0	0	0	0	0	0	0	0
Tr_DTC4C_rt_f	0	0	0	0	0	0	0	0	0	0	0	0	0	0
Tr_SFC_rt	0	0	0	0	0	0	0.0155855	0.00024	0	0	0	0	0	0
Tr_BAT11_rt_f	0	0	0	0	0	0	0	0	0	0	0	0	0	0
Tr_BAT12_rt_f	0	0	0	0	0	0	0	0	0	0	0	0	0	0
Tr_BAT13_rt_f	0	0	0	0	0	0	0	0	0.00036	0.00036	0.00036	0.00036	0.00036	0
Tr_BAT14_rt_f	0	0	0	0	0	0	0	0	0	0	0	0	0	0
Tr_BAT15_rt_f	0.013051	0.013051	0.013051	0.013051	0.021116	0.023629	0.0155855	0.00024	0	0	0	0	0	0
Tr_BAC1_rt	0	0	0	0	0	0	0	0	0	0	0	0	0	0
Tr_BAC2_rt	0	0	0	0	0	0	0	0	0	0	0	0	0	0
Tr_ProU_rt	0	0	0	0	0	0	0	0	0	0	0	0	0	0
Tr_ProA_rt	0	0	0	0	0	0	0	0	0	0	0	0	0	0
Tr_P5C1_rt	0	0	0	0	0	0	0	0	0	0	0	0	0	0
Tr_P5C2_rt	0	0	0	0	6e-05	6e-05	0.00024	0.00024	0.00036	0.00036	0.00036	0.00036	0.00036	0.00036
Tr_PRPP_rt	0.00568725	0.00568725	0.00568725	0.00568725	0.00568725	0.00568725	0.00568725	0.00633392	0.00633392	0.00633392	0.00633392	0.00633392	0.00633392	0.00633392
Tr_Fum_rt	0.007302	0.007302	0.007302	0.007302	0.007302	0.007302	0.007302	0.007302	0.007302	0.007302	0.007302	0.007302	0.007302	0.007302
Tr_HCys_rt	0	0	0	0	0	0	0	0	0	0	0	0	0	0
Tr_ORO_rt	0.001087	0.001087	0.001087	0.001087	0.001087	0.001087	0.001087	0.001087	0.001087	0.001087	0.001087	0.001087	0.001087	0.001087
Tr_DHO1_rt	0.001087	0.001087	0.001087	0.001087	0.001087	0.001087	0.001087	0.001087	0.001087	0.001087	0.001087	0.001087	0.001087	0.001087
Tr_DHO2_rt	0.001087	0.001087	0.001087	0.001087	0.001087	0.001087	0.001087	0.001087	0.001087	0.001087	0.001087	0.001087	0.001087	0.001087
Tr_GlySer_rt	0.023928	0.023928	0.023928	0.023928	0.040058	0.047258	0.176966	0.207676	0.251328	0.295151	0.294927	0.294927	0.294927	0.294927
Tr_O2h_rt_f	0.0054765	0.0054765	0.0054765	0.0054765	0.0054765	0.0054765	0.0054765	0.0054765	0.0054765	0.0054765	0.0054765	0.0054765	0.0054765	0.0054765
Tr_O2m_rt_f	0.0195765	0.0195765	0.0195765	0.0195765	0.0321875	0.035957	0.0524577	0.037117	0.525512	0.512242	0.514776	0.514776	0.514776	0.514776
Tr_O2p_rt_f	0	0	0	0	0	0	0	0	0	0	0	0	0	0
Tr_CO2h_rt_f	0.01624	0.01624	0.01624	0.01624	0.01624	0.01624	0.01624	0.01624	0.01624	0.01624	0.01624	0.01624	0.01624	0.01624
Tr_CO2m_rt_f	0	0	0	0	0	0	0	0	0	0	0	0	0	0
Tr_H2Oh_rt_f	0	0	0	0	0	0	0	0	0	0	0	0	0	0
Tr_H2Om_rt_f	0	0	0	0	0	0	0	0	0	0	0	0	0	0
Tr_H2Op_rt_f	0	0	0	0	0	0	0	0	0	0	0	0	0	0
Tr_Hp_rt_f	0	0	0	0	0	0	0	0	0	0	0	0	0	0
Tr_NH41_rt_f	0.020429	0.020429	0.020429	0.020429	0.020429	0.020429	0.020429	0.020429	0.020429	0.020429	0.020429	0.020429	0.020429	0.020429
Tr_NH42_rt_f	0.001087	0.001087	0.001087	0.001087	0	0	0	0	0	0	0	0	0.606968	0.607328
Tr_H2S1_rt_f	0	0	0	0	0	0	0	0	0	0	0	0	0	0
Tr_H2S2_rt_f	0	0	0	0	0	0	0	0	0	0	0	0	0	0
Tr_AC1_rt_f	0.0048	0.0048	0.0048	0.0048	0.0048	0.0048	0.0048	0.0048	0.0048	0.0048	0.0048	0.0048	0.0048	0.0048
Tr_AC2_rt_f	0	0	0	0	0	0	0	0	0	0	0	0	0	0
Tr_Pyr1_rt_f	0	0	0	0	0	0	0	0	0	0	0	0	0	0
Tr_Pyr2_rt_f	0.013051	0.013051	0.013051	0.013051	0.020029	0.023629	0.0155855	0.030931	0	0	0	0.147464	0.754432	0.754792
Tr_Pyr3_rt_f	0.765373	0.765373	0.765373	0.765373	0.758395	0.754795	0.76394	0.747948	0.778512	0.778512	0.778879	0.631416	0.0244473	0.0240873
Tr_GCA2_rt_f	0	0	0	0	0	0	0	0	0	0	0	0	0	0
Tr_GCEA2_rt_f	0	0	0	0	0	0	0	0	0	0	0	0	0	0
Tr_Mal_rt_f	0	0	0	0	0	0	0	0	0	0	0	0	0	0
Tr_OAA_rt_f	0	0	0	0	0	0	0	0	0	0	0	0	0	0
Tr_KG_rt_f	0	0	0	0	0	0	0	0	0	0	0	0	0	0
Tr_Ala1_rt_f	0	0	0	0	0	0	0	0	0	0	0	0	0	0
Tr_Arg1_rt_f	0	0	0	0	0	0	0	0	0	0	0	0	0	0
Tr_Asn1_rt_f	0	0	0	0	0	0	0	0	0	0	0	0	0	0
Tr_Asp_rt_f	0	0.178849	0.178849	0.178849	0.153708	0.146825	0.0715752	0.0523845	0.0485212	0.0107698	0.0155972	0.0244473	0.0244473	0.0240873
Tr_Cys_rt_f	0	0	0	0	0	0	0	0	0	0	0	0	0	0
Tr_Glu1_rt_f	0.765373	0.586523	0.586523	0.586523	0.604687	0.60797	0.692365	0.695564	0.729991	0.767742	0.763282	0.606968	0	0
Tr_Gln_rt_f	0	0	0	0	0	0	0	0	0	0	0	0	0	0
Tr_Gly_rt_f	0	0	0	0	0	0	0	0	0	0	0	0	0	0
Tr_His1_rt_f	0	0	0	0	0	0	0	0	0	0	0	0	0	0
Tr_Ile1_rt_f	0	0	0	0	0	0	0	0	0	0	0	0	0	0
Tr_Leu1_rt_f	0	0	0	0	0	0	0	0	0	0	0	0	0	0
Tr_Lys1_rt_f	0	0	0	0	0	0	0	0	0	0	0	0	0	0
Tr_Met1_rt_f	0	0	0	0	0	0	0	0	0	0	0	0	0	0
Tr_Phe1_rt_f	0	0	0	0	0	0	0	0	0	0	0	0	0	0
Tr_Pro1_rt_f	0	0	0	0	0	0	0	0	0	0	0	0	0	0
Tr_Ser1_rt_f	0	0	0	0	0	0	0	0	0	0	0	0	0	0
Tr_Thr1_rt_f	0	0	0	0	0	0	0	0	0	0	0	0	0	0
Tr_Trp1_rt_f	0	0	0	0	0	0	0	0	0	0	0	0	0	0
Tr_Tyr1_rt_f	0	0	0	0	0	0	0	0	0	0	0	0	0	0
Tr_Val1_rt_f	0	0	0	0	0	0	0	0	0	0	0	0	0	0
Tr_Ala2_rt	0	0	0	0	0	0	0	0	0	0	0	0	0	0
Tr_Arg2_rt	0	0	0	0	0	0	0	0	0	0	0	0	0	0
Tr_Asn2_rt	0	0	0	0	0	0	0	0	0	0	0	0	0	0
Tr_Asn3_rt	0	0	0	0	0	0	0	0	0	0	0	0	0	0
Tr_Glu2_rt	0.008389	0.008389	0.008389	0.008389	0.008389	0.008389	0.008389	0.008389	0.008389	0.008389	0.008389	0.008389	0.008389	0.008389
Tr_His2_rt	0	0	0	0	0	0	0	0	0	0	0	0	0	0
Tr_His3_rt	0	0	0	0	0	0	0	0	0	0	0	0	0	0
Tr_Ile2_rt	0	0	0	0	0	0	0	0	0	0	0	0	0	0
Tr_Ile3_rt	0	0	0	0	0	0	0	0	0	0	0	0	0	0
Tr_Leu2_rt	0	0	0	0	0	0	0	0	0	0	0	0	0	0
Tr_Leu3_rt	0	0	0	0	0	0	0	0	0	0	0	0	0	0
Tr_Lys2_rt	0	0	0	0	0	0	0	0	0	0	0	0	0	0
Tr_Met2_rt	0	0	0	0	0	0	0	0	0	0	0	0	0	0
Tr_Met3_rt	0	0	0	0	0	0	0	0	0	0	0	0	0	0
Tr_Phe2_rt	0	0	0	0	0	0	0	0	0	0	0	0	0	0
Tr_Phe3_rt	0	0	0	0	0	0	0	0	0	0	0	0	0	0
Tr_Pro2_rt	0	0	0	0	0	0	0	0	0	0	0	0	0	0
Tr_Ser2_rt	0	0	0	0	0	0	0	0	0	0	0	0	0	0
Tr_Ser3_rt	0.011964	0.011964	0.011964	0.011964	0.020029	0.023629	0.0884828	0.103838	0.125664	0.147575	0.147464	0.147464	0.147464	0.147464
Tr_Thr2_rt	0	0	0	0	0	0	0	0	0	0	0	0	0	0
Tr_Thr3_rt	0	0	0	0	0	0	0	0	0	0	0	0	0	0
Tr_Trp2_rt	0	0	0	0	0	0	0	0	0	0	0	0	0	0
Tr_Trp3_rt	0	0	0	0	0	0	0	0	0	0	0	0	0	0
Tr_Tyr2_rt	0	0	0	0	0	0	0	0	0	0	0	0	0	0
Tr_Tyr3_rt	0	0	0	0	0	0	0	0	0	0	0	0	0	0
Tr_Val2_rt	0	0	0	0	0	0	0	0	0	0	0	0	0	0
Tr_Val3_rt	0	0	0	0	0	0	0	0	0	0	0	0	0	0
Si_H_rt	0	0	0	0	0	0	0	0	0	0	0	0	0	0
Im_CO2_rt_f	0.217433	0.217433	0.217433	0.217433	0.213028	0.212971	0.183634	0.149754	0.645014	0.604949	0.612439	0.621289	0.621289	0.621289
Ex_O2_rt_f	0	0	0	0	0	0	0	0	0	0	0	0	0	0
Im_H2O_rt_f	0	0	0	0	0	0	0	0	0	0	0	0	0	0
Im_Pi_rt_f	0.070967	0.070967	0.070967	0.070967	0.070967	0.070967	0.070967	0.070967	0.070967	0.070967	0.070967	0.070967	0.070967	0.070967
Im_NO3_rt_f	0.170296	0.170296	0.170296	0.170296	0.170296	0.170296	0.170296	0.170296	0.170296	0.170296	0.170296	0.170296	0.170296	0.170296
Im_SO4_rt_f	0.00125	0.00125	0.00125	0.00125	0.00125	0.00125	0.00125	0.00125	0.00125	0.00125	0.00125	0.00125	0.00125	0.00125
Sit_H_lf_cpls_f	0.0920173	0.098723	0.098723	0.098723	0.100876	0.0958503	0	0	0	0	0	0	0	0
Imt_H2O_lf_cpls_f	0.147102	0.0927707	0.0927707	0.0927708	0.0846457	0.0846457	0.0689502	0.0543396	0.0522283	0.0463803	0.0468701	0.0410221	0.0410221	0.0410221
Imt_Pi_lf_cpls_f	0	0	0	0	0	0	0	0	0	0	0	0	0	0
Imt_NO3_lf_cpls_f	0	0	0	0	0	0	0	0	0	0	0	0	0	0
Imt_NH4_lf_cpls	0	0	0	0	0	0	0	0	0	0	0	0	0	0
Imt_SO4_lf_cpls_f	0	0	0	0	0	0	0	0	0	0	0	0	0	0
Imt_H2S_lf_cpls_f	0	0	0	0	0	0	0	0	0	0	0	0	0	0
Ext_Ala_c_lf_cpls_f	0	0	0	0	0	0	0	0	0	0	0	0	0	0
Ext_Arg_c_lf_cpls_f	0.002055	0.002055	0.002055	0.002055	0.002055	0.002055	0.002055	0.002055	0.002055	0.002055	0.002055	0.002055	0.002055	0.002055
Ext_Asn_c_lf_cpls_f	0	0	0	0	0	0	0	0	0	0	0	0	0	0
Ext_Asp_c_lf_cpls_f	0.04575	0.04575	0.04575	0.04575	0.0708912	0.0741743	0.0794061	0.0853562	0.0610713	0.0552233	0.0500286	0.0411785	0.0411785	0.0411785
Ext_Cys_c_lf_cpls_f	0.000297	0.000297	0.000297	0.000297	0.000297	0.000297	0.000297	0.000297	0	0	0	0	0	0
Ext_Gln_c_lf_cpls_f	0.20398	0.20398	0.20398	0.20398	0.212045	0.212045	0.217277	0.223227	0.228421	0.228421	0.228789	0.228789	0.228789	0.228789
Ext_Glu_c_lf_cpls_f	0	0	0	0	0	0	0	0	0	0	0	0	0	0
Ext_Gly_c_lf_cpls_f	0.038494	0.038494	0.038494	0.038494	0.022364	0.022364	0.0119003	0	0	0	0	0	0	0
Ext_His_c_lf_cpls_f	0.000321	0.000321	0.000321	0.000321	0.000321	0.000321	0.000321	0.000321	0.000321	0.000321	0.000321	0.000321	0.000321	0.000321
Ext_Ile_c_lf_cpls_f	0.000735	0.000735	0.000735	0.000735	0.000735	0.000735	0.000735	0.000735	0.000735	0.000735	0.000735	0.000735	0.000735	0.000735
Ext_Leu_c_lf_cpls_f	0.001725	0.001725	0.001725	0.001725	0.001725	0.001725	0.001725	0.001725	0.001725	0.001725	0.001725	0.001725	0.001725	0.001725
Ext_Lys_c_lf_cpls_f	0.000855	0.000855	0.000855	0.000855	0.000855	0.000855	0.000855	0.000855	0.000855	0.000855	0.000855	0.000855	0.000855	0.000855
Ext_Met_c_lf_cpls_f	1.5e-05	1.5e-05	1.5e-05	1.5e-05	1.5e-05	1.5e-05	1.5e-05	1.5e-05	1.5e-05	1.5e-05	1.5e-05	1.5e-05	1.5e-05	1.5e-05
Ext_Phe_c_lf_cpls_f	0.00099	0.00099	0.00099	0.00099	0.00099	0.00099	0.00099	0.00099	0.00099	0.00099	0.00099	0.00099	0.00099	0.00099
Ext_Pro_c_lf_cpls_f	0	0	0	0	0	0	0	0	0	0	0	0	0	0
Ext_Ser_c_lf_cpls_f	0	0	0	0	0	0	0	0	0	0	0	0	0	0
Ext_Thr_c_lf_cpls_f	0.0118725	0.0118725	0.0118725	0.0118725	0.0118725	0.0118725	0.0118725	0.0118725	0.011546	0.011546	0.010995	0.010995	0.010995	0.010995
Ext_Trp_c_lf_cpls_f	0.00045	0.00045	0.00045	0.00045	0.00045	0.00045	0.00045	0.00045	0.00045	0.00045	0.00045	0.00045	0.00045	0.00045
Ext_Tyr_c_lf_cpls_f	0.00411	0.00411	0.00411	0.00411	0.00411	0.00411	0.00411	0.00411	0.00411	0.00411	0.00411	0.00411	0.00411	0.00411
Ext_Val_c_lf_cpls_f	0.0012	0.0012	0.0012	0.0012	0.0012	0.0012	0.0012	0.0012	0.0008	0.0008	0.0008	0.0008	0.0008	0.0008
Ext_Suc_lf_cpls_f	0.0876842	0.0876842	0.0876842	0.0876842	0.0898187	0.0902291	0.0902291	0.091072	0.0879134	0.0871824	0.0867856	0.0856793	0.0856793	0.0856793
Sit_H_st_cpsr_f	0	0	0	0	0	0	0	0	0	0	0	0	0	0
Imt_H2O_st_cpsr_f	0	0	0	0	0	0	0	0	0	0	0	0	0	0
Imt_Pi_st_cpsr_f	0.022129	0.022129	0.022129	0.022129	0.022129	0.022129	0.022129	0.022129	0.022129	0.022129	0.022129	0.022129	0.022129	0.022129
Imt_NO3_st_cpsr_f	0	0	0	0	0	0	0	0	0	0	0	0	0	0
Imt_NH4_st_cpsr	0	0	0	0	0	0	0	0	0	0	0	0	0	0
Imt_SO4_st_cpsr_f	0	0	0	0	0	0	0	0	0	0	0	0	0	0
Imt_H2S_st_cpsr_f	0	0	0	0	0	0	0	0	0	0	0	0	0	0
Ext_Ala_c_st_cpsr_f	0	0	0	0	0	0	0	0	0	0	0	0	0	0
Ext_Arg_c_st_cpsr_f	0	0	0	0	0	0	0	0	0	0	0	0	0	0
Ext_Asn_c_st_cpsr_f	0	0	0	0	0	0	0	0	0	0	0	0	0	0
Ext_Asp_c_st_cpsr_f	0	0	0	0	0	0	0	0	0	0	0	0	0	0
Ext_Cys_c_st_cpsr_f	0	0	0	0	0	0	0	0	0	0	0.0002205	0.0002205	0.0002205	0.0002205
Ext_Gln_c_st_cpsr_f	0	0	0	0	0	0	0	0	0	0	0	0	0	0
Ext_Glu_c_st_cpsr_f	0	0	0	0	0	0	0	0	0	0	0	0	0	0
Ext_Gly_c_st_cpsr_f	0	0	0	0	0	0	0	0	0.00843167	0.00843167	0.007697	0.007697	0.007697	0.007697
Ext_His_c_st_cpsr_f	0	0	0	0	0	0	0	0	0	0	0	0	0	0
Ext_Ile_c_st_cpsr_f	0	0	0	0	0	0	0	0	0	0	0	0	0	0
Ext_Leu_c_st_cpsr_f	0	0	0	0	0	0	0	0	0	0	0	0	0	0
Ext_Lys_c_st_cpsr_f	0	0	0	0	0	0	0	0	0	0	0	0	0	0
Ext_Met_c_st_cpsr_f	0	0	0	0	0	0	0	0	0	0	0	0	0	0
Ext_Phe_c_st_cpsr_f	0	0	0	0	0	0	0	0	0	0	0	0	0	0
Ext_Pro_c_st_cpsr_f	6e-05	6e-05	6e-05	6e-05	0	0	0	0	0	0	0	0	0	0
Ext_Ser_c_st_cpsr_f	0	0	0	0	0	0	0	0	0	0	0	0	0	0
Ext_Thr_c_st_cpsr_f	0	0	0	0	0	0	0	0	0	0	0	0	0	0
Ext_Trp_c_st_cpsr_f	0	0	0	0	0	0	0	0	0	0	0	0	0	0
Ext_Tyr_c_st_cpsr_f	0	0	0	0	0	0	0	0	0	0	0	0	0	0
Ext_Val_c_st_cpsr_f	0	0	0	0	0	0	0	0	0	0	0	0	0	0
Ext_Suc_st_cpsr_f	0	0	0	0	0	0	0	0	0	0	0	0	0	0
Sit_H_lf_cpsr_f	0	0	0	0	0	0	0	0	0	0	0	0	0	0
Imt_H2O_lf_cpsr_f	3.17371	3.22784	3.22784	3.22784	3.23979	3.41309	4.66657	4.72956	5.24869	5.41676	5.42688	5.43272	5.43272	5.43272
Imt_Pi_lf_cpsr_f	0.025344	0.025344	0.025344	0.025344	0.025344	0.025344	0.025344	0.025344	0.025344	0.025344	0.025344	0.025344	0.025344	0.025344
Imt_NO3_lf_cpsr_f	0.170296	0.283826	0.283826	0.283826	0.283826	0.283826	0.283826	0.283826	0.283826	0.283826	0.283826	0.283826	0.283826	0.283826
Imt_NH4_lf_cpsr	0	0	0	0	0	0	0	0	0	0	0	0	0	0
Imt_SO4_lf_cpsr_f	0.00125	0.00125	0.00125	0.00125	0.00125	0.00125	0.00125	0.00125	0.00125	0.00125	0.00125	0.00125	0.00125	0.00125
Imt_H2S_lf_cpsr_f	0	0	0	0	0	0	0	0	0	0	0	0	0	0
Ext_Ala_c_lf_cpsr_f	0	0	0	0	0	0	0	0	0	0	0	0	0	0
Ext_Arg_c_lf_cpsr_f	0.001515	0.001515	0.001515	0.001515	0.001515	0.001515	0.001515	0.001515	0.001515	0.001515	0.001515	0.001515	0.001515	0.001515
Ext_Asn_c_lf_cpsr_f	0	0	0	0	0	0	0	0	0	0	0	0	0	0
Ext_Asp_c_lf_cpsr_f	0.201532	0.201532	0.201532	0.201532	0.176391	0.169508	0.0945332	0.0740492	0.0696985	0.0319472	0.0371419	0.045992	0.045992	0.045992
Ext_Cys_c_lf_cpsr_f	0.0002205	0.0002205	0.0002205	0.0002205	0.0002205	0.0002205	0.0002205	0.0002205	0	0	0	0	0	0
Ext_Gln_c_lf_cpsr_f	0.809312	0.809312	0.809312	0.809312	0.801247	0.797647	0.733069	0.715127	0.693668	0.671757	0.671501	0.671501	0.671501	0.671501
Ext_Glu_c_lf_cpsr_f	0	0	0	0	0	0	0	0	0	0	0	0	0	0
Ext_Gly_c_lf_cpsr_f	0.017486	0.017486	0.017486	0.017486	0.033616	0.040816	0.170524	0.201234	0.237189	0.281012	0.280788	0.280788	0.280788	0.280788
Ext_His_c_lf_cpsr_f	0.0002385	0.0002385	0.0002385	0.0002385	0.0002385	0.0002385	0.0002385	0.0002385	0.0002385	0.0002385	0.0002385	0.0002385	0.0002385	0.0002385
Ext_Ile_c_lf_cpsr_f	0.00054	0.00054	0.00054	0.00054	0.00054	0.00054	0.00054	0.00054	0.00054	0.00054	0.00054	0.00054	0.00054	0.00054
Ext_Leu_c_lf_cpsr_f	0.001275	0.001275	0.001275	0.001275	0.001275	0.001275	0.001275	0.001275	0.001275	0.001275	0.001275	0.001275	0.001275	0.001275
Ext_Lys_c_lf_cpsr_f	0.00063	0.00063	0.00063	0.00063	0.00063	0.00063	0.00063	0.00063	0.00063	0.00063	0.00063	0.00063	0.00063	0.00063
Ext_Met_c_lf_cpsr_f	1.5e-05	1.5e-05	1.5e-05	1.5e-05	1.5e-05	1.5e-05	1.5e-05	1.5e-05	1.5e-05	1.5e-05	1.5e-05	1.5e-05	1.5e-05	1.5e-05
Ext_Phe_c_lf_cpsr_f	0.000735	0.000735	0.000735	0.000735	0.000735	0.000735	0.000735	0.000735	0.000735	0.000735	0.000735	0.000735	0.000735	0.000735
Ext_Pro_c_lf_cpsr_f	0	0	0	0	0	0	0	0	0	0	0	0	0	0
Ext_Ser_c_lf_cpsr_f	0	0	0	0	0	0	0	0	0	0	0	0	0	0
Ext_Thr_c_lf_cpsr_f	0.007995	0.007995	0.007995	0.007995	0.007995	0.007995	0.007995	0.007995	0.007444	0.007444	0.007995	0.007995	0.007995	0.007995
Ext_Trp_c_lf_cpsr_f	0.0003	0.0003	0.0003	0.0003	0.0003	0.0003	0.0003	0.0003	0.0003	0.0003	0.0003	0.0003	0.0003	0.0003
Ext_Tyr_c_lf_cpsr_f	0.00363	0.00363	0.00363	0.00363	0.00363	0.00363	0.00363	0.00363	0.00363	0.00363	0.00363	0.00363	0.00363	0.00363
Ext_Val_c_lf_cpsr_f	0.0006	0.0006	0.0006	0.0006	0.0006	0.0006	0.0006	0.0006	0.0006	0.0006	0.0006	0.0006	0.0006	0.0006
Ext_Suc_lf_cpsr_f	0.286202	0.286202	0.286202	0.286202	0.283851	0.283329	0.281902	0.281362	0.313637	0.310143	0.310722	0.311829	0.311829	0.311829
Tr_Asp_c_m_lf_f	0	0	0	0	0	0	0	0	0	0	0	0	0	0
Tr_Asp_c_m_st_f	0	0	0	0	0	0	0	0	0	0	0	0	0	0
Tr_Asp_c_m_rt_f	0	0	0	0	0	0	0	0	0	0	0	0	0	0.00036
Xylose_lf	0.00282	0.00282	0.00282	0.00282	0.00282	0.00282	0.00282	0.00282	0.00282	0.00282	0.00282	0.00282	0.00282	0.00282
Lignin_1_lf_f	0	0	0	0	0	0	0	0	0	0	0	0	0	0
Lignin_2_lf_f	0.00144	0.00144	0.00144	0.00144	0.00144	0.00144	0.00144	0.00144	0.00144	0.00144	0.00144	0.00144	0.00144	0.00144
Lignin_3_lf	0	0	0	0	0	0	0	0	0	0	0	0	0	0
Lignin_4_lf_f	0	0	0	0	0	0	0	0	0	0	0	0	0	0
Lignin_5_lf_f	0	0	0	0	0	0	0	0	0	0	0	0	0	0
Lignin_6_lf	0.00104	0.00104	0.00104	0.00104	0.00104	0.00104	0.00104	0.00104	0.00104	0.00104	0.00104	0.00104	0.00104	0.00104
Lignin_7_lf	0	0	0	0	0	0	0	0	0	0	0	0	0	0
Lignin_8_lf_f	0.0004	0.0004	0.0004	0.0004	0.0004	0.0004	0.0004	0.0004	0.0004	0.0004	0.0004	0.0004	0.0004	0.0004
Lignin_9_lf_f	0	0	0	0	0	0	0	0	0	0	0	0	0	0
Lignin_10_lf_f	0.0004	0.0004	0.0004	0.0004	0.0004	0.0004	0.0004	0.0004	0.0004	0.0004	0.0004	0.0004	0.0004	0.0004
Lignin_11_lf_f	0	0	0	0	0	0	0	0	0	0	0	0	0	0
Lignin_12_lf_f	0	0	0	0	0	0	0	0	0	0	0	0	0	0
Lignin_13_lf	0	0	0	0	0	0	0	0	0	0	0	0	0	0
Lignin_14_lf_f	0	0	0	0	0	0	0	0	0	0	0	0	0	0
Lignin_15_lf_f	0	0	0	0	0	0	0	0	0	0	0	0	0	0
Lignin_16_lf_f	0	0	0	0	0	0	0	0	0	0	0	0	0	0
Lignin_17_lf_f	0	0	0	0	0	0	0	0	0	0	0	0	0	0
Lignin_18_lf_f	0.00048	0.00048	0.00048	0.00048	0.00048	0.00048	0.00048	0.00048	0.00048	0.00048	0.00048	0.00048	0.00048	0.00048
Lignin_19_lf	0.00048	0.00048	0.00048	0.00048	0.00048	0.00048	0.00048	0.00048	0.00048	0.00048	0.00048	0.00048	0.00048	0.00048
Lignin_20_lf_f	0	0	0	0	0	0	0	0	0	0	0	0	0	0
Lignin_21_lf_f	0.00104	0.00104	0.00104	0.00104	0.00104	0.00104	0.00104	0.00104	0.00104	0.00104	0.00104	0.00104	0.00104	0.00104
Lignin_22_lf_f	0.00056	0.00056	0.00056	0.00056	0.00056	0.00056	0.00056	0.00056	0.00056	0.00056	0.00056	0.00056	0.00056	0.00056
Lignin_23_lf_f	0	0	0	0	0	0	0	0	0	0	0	0	0	0
Lignin_24_lf_f	0.00056	0.00056	0.00056	0.00056	0.00056	0.00056	0.00056	0.00056	0.00056	0.00056	0.00056	0.00056	0.00056	0.00056
Lignin_25_lf	0	0	0	0	0	0	0	0	0	0	0	0	0	0
Lignin_26_lf	0.00056	0.00056	0.00056	0.00056	0.00056	0.00056	0.00056	0.00056	0.00056	0.00056	0.00056	0.00056	0.00056	0.00056
Lignin_27_lf_f	0.00056	0.00056	0.00056	0.00056	0.00056	0.00056	0.00056	0.00056	0.00056	0.00056	0.00056	0.00056	0.00056	0.00056
Lignin_28_lf	0.00056	0.00056	0.00056	0.00056	0.00056	0.00056	0.00056	0.00056	0.00056	0.00056	0.00056	0.00056	0.00056	0.00056
Fatty_acid_lf	0.0023	0.0023	0.0023	0.0023	0.0023	0.0023	0.0023	0.0023	0.0023	0.0023	0.0023	0.0023	0.0023	0.0023
Xylose_st	0.0036	0.0036	0.0036	0.0036	0.0036	0.0036	0.0036	0.0036	0.0036	0.0036	0.0036	0.0036	0.0036	0.0036
Lignin_1_st_f	0	0	0	0	0	0	0	0	0	0	0	0	0	0
Lignin_2_st_f	0.00249	0.00249	0.00249	0.00249	0.00249	0.00249	0.00249	0.00249	0.00249	0.00249	0.00249	0.00249	0.00249	0.00249
Lignin_3_st	0	0	0	0	0	0	0	0	0	0	0	0	0	0
Lignin_4_st_f	0	0	0	0	0	0	0	0	0	0	0	0	0	0
Lignin_5_st_f	0	0	0	0	0	0	0	0	0	0	0	0	0	0
Lignin_6_st	0	0	0	0	0	0	0	0	0	0	0	0	0	0
Lignin_7_st	0.00097	0.00097	0.00097	0.00097	0.00097	0.00097	0.00097	0.0018	0.00097	0.0018	0.00097	0.00097	0.00097	0.0018
Lignin_8_st_f	0.00152	0.00152	0.00152	0.00152	0.00152	0.00152	0.00152	0.00069	0.00152	0.00069	0.00152	0.00152	0.00152	0.00069
Lignin_9_st_f	0	0	0	0	0	0	0	0	0	0	0	0	0	0
Lignin_10_st_f	0.00069	0.00069	0.00069	0.00069	0.00069	0.00069	0.00069	0.00069	0.00069	0.00069	0.00069	0.00069	0.00069	0.00069
Lignin_11_st_f	0	0	0	0	0	0	0	0	0	0	0	0	0	0
Lignin_12_st_f	0	0	0	0	0	0	0	0	0	0	0	0	0	0
Lignin_13_st	0.00083	0.00083	0.00083	0.00083	0.00083	0.00083	0.00083	0	0.00083	0	0.00083	0.00083	0.00083	0
Lignin_14_st_f	0	0	0	0	0	0	0	0	0	0	0	0	0	0
Lignin_15_st_f	0.00083	0.00083	0.00083	0.00083	0.00083	0.00083	0.00083	0.00083	0.00083	0.00083	0.00083	0.00083	0.00083	0.00083
Lignin_16_st_f	0	0	0	0	0	0	0	0.00083	0	0.00083	0	0	0	0.00083
Lignin_17_st_f	0	0	0	0	0	0	0	0	0	0	0	0	0	0
Lignin_18_st_f	0	0	0	0	0	0	0	0	0	0	0	0	0	0
Lignin_19_st	0.00083	0.00083	0.00083	0.00083	0.00083	0.00083	0.00083	0.00083	0.00083	0.00083	0.00083	0.00083	0.00083	0.00083
Lignin_20_st_f	0	0	0	0	0	0	0	0	0	0	0	0	0	0
Lignin_21_st_f	0.00097	0.00097	0.00097	0.00097	0.00097	0.00097	0.00097	0.00097	0.00097	0.00097	0.00097	0.00097	0.00097	0.00097
Lignin_22_st_f	0.00097	0.00097	0.00097	0.00097	0.00097	0.00097	0.00097	0.00097	0.00097	0.00097	0.00097	0.00097	0.00097	0.00097
Lignin_23_st_f	0	0	0	0	0	0	0	0	0	0	0	0	0	0
Lignin_24_st_f	0.00097	0.00097	0.00097	0.00097	0.00097	0.00097	0.00097	0.00097	0.00097	0.00097	0.00097	0.00097	0.00097	0.00097
Lignin_25_st	0	0	0	0	0	0	0	0	0	0	0	0	0	0
Lignin_26_st	0.00097	0.00097	0.00097	0.00097	0.00097	0.00097	0.00097	0.00097	0.00097	0.00097	0.00097	0.00097	0.00097	0.00097
Lignin_27_st_f	0.00097	0.00097	0.00097	0.00097	0.00097	0.00097	0.00097	0.00097	0.00097	0.00097	0.00097	0.00097	0.00097	0.00097
Lignin_28_st	0.00097	0.00097	0.00097	0.00097	0.00097	0.00097	0.00097	0.00097	0.00097	0.00097	0.00097	0.00097	0.00097	0.00097
Fatty_acid_st	0.0009	0.0009	0.0009	0.0009	0.0009	0.0009	0.0009	0.0009	0.0009	0.0009	0.0009	0.0009	0.0009	0.0009
Xylose_rt	0.00419	0.00419	0.00419	0.00419	0.00419	0.00419	0.00419	0.00419	0.00419	0.00419	0.00419	0.00419	0.00419	0.00419
Lignin_1_rt_f	0	0	0	0	0	0	0	0	0	0	0	0	0	0
Lignin_2_rt_f	0.00222	0.00222	0.00222	0.00222	0.00222	0.00222	0.00222	0.00222	0.00222	0.00222	0.00222	0.00222	0.00222	0.00222
Lignin_3_rt	0	0	0	0	0	0	0	0	0	0	0	0	0	0
Lignin_4_rt_f	0	0	0	0	0	0	0	0	0	0	0	0	0	0
Lignin_5_rt_f	0	0	0	0	0	0	0	0	0	0	0	0	0	0
Lignin_6_rt	0	0	0	0	0	0	0	0	0	0	0	0	0	0
Lignin_7_rt	0.0016	0.0016	0.0016	0.0016	0.0016	0.0016	0.0016	0.0016	0.0016	0.0016	0.0016	0.0016	0.0016	0.0016
Lignin_8_rt_f	0.00062	0.00062	0.00062	0.00062	0.00062	0.00062	0.00062	0.00062	0.00062	0.00062	0.00062	0.00062	0.00062	0.00062
Lignin_9_rt_f	0	0	0	0	0	0	0	0	0	0	0	0	0	0
Lignin_10_rt_f	0.00062	0.00062	0.00062	0.00062	0.00062	0.00062	0.00062	0.00062	0.00062	0.00062	0.00062	0.00062	0.00062	0.00062
Lignin_11_rt_f	0	0	0	0	0	0	0	0	0	0	0	0	0	0
Lignin_12_rt_f	0	0	0	0	0	0	0	0	0	0	0	0	0	0
Lignin_13_rt	0	0	0	0	0	0	0	0	0	0	0	0	0	0
Lignin_14_rt_f	0	0	0	0	0	0	0	0	0	0	0	0	0	0
Lignin_15_rt_f	0	0	0	0	0	0	0	0	0	0	0	0	0	0
Lignin_16_rt_f	0	0	0	0	0	0	0	0	0	0	0	0	0	0
Lignin_17_rt_f	0	0	0	0	0	0	0	0	0	0	0	0	0	0
Lignin_18_rt_f	0.00074	0.00074	0.00074	0.00074	0.00074	0.00074	0.00074	0.00074	0.00074	0.00074	0.00074	0.00074	0.00074	0.00074
Lignin_19_rt	0.00074	0.00074	0.00074	0.00074	0.00074	0.00074	0.00074	0.00074	0.00074	0.00074	0.00074	0.00074	0.00074	0.00074
Lignin_20_rt_f	0	0	0	0	0	0	0	0	0	0	0	0	0	0
Lignin_21_rt_f	0.0016	0.0016	0.0016	0.0016	0.0016	0.0016	0.0016	0.0016	0.0016	0.0016	0.0016	0.0016	0.0016	0.0016
Lignin_22_rt_f	0.00086	0.00086	0.00086	0.00086	0.00086	0.00086	0.00086	0.00086	0.00086	0.00086	0.00086	0.00086	0.00086	0.00086
Lignin_23_rt_f	0	0	0	0	0	0	0	0	0	0	0	0	0	0
Lignin_24_rt_f	0.00086	0.00086	0.00086	0.00086	0.00086	0.00086	0.00086	0.00086	0.00086	0.00086	0.00086	0.00086	0.00086	0.00086
Lignin_25_rt	0	0	0	0	0	0	0	0	0	0	0	0	0	0
Lignin_26_rt	0.00086	0.00086	0.00086	0.00086	0.00086	0.00086	0.00086	0.00086	0.00086	0.00086	0.00086	0.00086	0.00086	0.00086
Lignin_27_rt_f	0.00086	0.00086	0.00086	0.00086	0.00086	0.00086	0.00086	0.00086	0.00086	0.00086	0.00086	0.00086	0.00086	0.00086
Lignin_28_rt	0.00086	0.00086	0.00086	0.00086	0.00086	0.00086	0.00086	0.00086	0.00086	0.00086	0.00086	0.00086	0.00086	0.00086
Fatty_acid_rt	0.0006	0.0006	0.0006	0.0006	0.0006	0.0006	0.0006	0.0006	0.0006	0.0006	0.0006	0.0006	0.0006	0.0006
Biomass_lf	0.01	0.01	0.01	0.01	0.01	0.01	0.01	0.01	0.01	0.01	0.01	0.01	0.01	0.01
Biomass_st	0.01	0.01	0.01	0.01	0.01	0.01	0.01	0.01	0.01	0.01	0.01	0.01	0.01	0.01
Biomass_rt	0.01	0.01	0.01	0.01	0.01	0.01	0.01	0.01	0.01	0.01	0.01	0.01	0.01	0.01
Cyto_Transaldolase_lf_f	0.244457	0.244457	0.244457	0.244457	0.24561	0.251374	0	0	0	0	0	0	0	0
Cyto_Transketolase1_lf_f	0.244457	0.244457	0.244457	0.244457	0.24561	0.251374	0	0	0	0	0	0	0	0
Cyto_Transketolase2_lf_f	0	0	0	0	0	0	0	0	0	0	0	0	0	0
G6PDH_c_lf_f	0.73337	0.73337	0.73337	0.73337	0.736829	0.754122	0.757252	0.743765	0.262968	0.287193	0.284052	0.284052	0.284052	0.284052
6PGL_c_lf_f	0.73337	0.73337	0.73337	0.73337	0.736829	0.754122	0.757252	0.743765	0.262968	0.287193	0.284052	0.284052	0.284052	0.284052
6PGDHNAD_c_lf	0	0	0	0	0	0	0.0446191	0	0	0	0	0	0	0
6PGDHNADP_c_lf	0.73337	0.73337	0.73337	0.73337	0.736829	0.754122	0.712633	0.743765	0.262968	0.287193	0.284052	0.284052	0.284052	0.284052
Cyto_pentose_isomerase_lf_f	0.244457	0.244457	0.244457	0.244457	0.24561	0.251374	0	0	0	0	0	0	0	0
Cyto_pentose_epimerase_lf_f	0.488914	0.488913	0.488913	0.488914	0.49122	0.502748	0.757252	0.743765	0.262968	0.287193	0.284052	0.284052	0.284052	0.284052
XPT_lf_f	0	0	0	0	0	0	0.757252	0.743765	0.262968	0.287193	0.284052	0.284052	0.284052	0.284052
Cyto_Transaldolase_st_f	0	0	0	0	0	0	0	0.00250358	0.00338761	0.00338761	0.0036325	0.0036325	0.0036325	0.0036325
Cyto_Transketolase1_st	0	0	0	0	0	0	0	0.00250358	0.00338761	0.00338761	0.0036325	0.0036325	0.0036325	0.0036325
Cyto_Transketolase2_st_f	0	0	0	0	0	0	0	0	0	0	0	0	0	0
G6PDH_c_st_f	0	0	0	0	0	0	0	0.0134868	0.0161388	0.0161388	0.0168735	0.0168735	0.0168735	0.0168735
6PGL_c_st_f	0	0	0	0	0	0	0	0.0134868	0.0161388	0.0161388	0.0168735	0.0168735	0.0168735	0.0168735
6PGDHNAD_c_st	0	0	0	0	0	0	0	0	0	0	0	0	0	0
6PGDHNADP_c_st	0	0	0	0	0	0	0	0.0134868	0.0161388	0.0161388	0.0168735	0.0168735	0.0168735	0.0168735
Cyto_pentose_isomerase_st_f	0	0	0	0	0	0	0	0.00250358	0.00338761	0.00338761	0.0036325	0.0036325	0.0036325	0.0036325
Cyto_pentose_epimerase_st_f	0	0	0	0	0	0	0	0.0109832	0.0127512	0.0127512	0.013241	0.013241	0.013241	0.013241
XPT_st_f	0	0	0	0	0	0	0	0.005976	0.005976	0.005976	0.005976	0.005976	0.005976	0.005976
Cyto_Transaldolase_rt_f	0	0	0	0	0	0	0	0	0.156585	0.151307	0.154051	0.157702	0.157702	0.157702
Cyto_Transketolase1_rt	0	0	0	0	0	0	0	0	0.156585	0.151307	0.154051	0.157702	0.157702	0.157702
Cyto_Transketolase2_rt_f	0	0	0	0	0	0	0	0	0	0	0	0	0	0
G6PDH_c_rt_f	0.008389	0.008389	0.008389	0.008389	0.00493	0.00313	0	0	0.478145	0.45392	0.456327	0.456327	0.456327	0.456327
6PGL_c_rt_f	0.008389	0.008389	0.008389	0.008389	0.00493	0.00313	0	0	0.478145	0.45392	0.456327	0.456327	0.456327	0.456327
6PGDHNAD_c_rt	0	0	0	0	0	0	0	0	0	0	0	0	0	0
6PGDHNADP_c_rt	0.008389	0.008389	0.008389	0.008389	0.00493	0.00313	0	0	0.478145	0.45392	0.456327	0.456327	0.456327	0.456327
Cyto_pentose_isomerase_rt_f	0	0	0	0	0	0	0	0	0.156585	0.151307	0.154051	0.157702	0.157702	0.157702
Cyto_pentose_epimerase_rt_f	0.008389	0.008389	0.008389	0.008389	0.00493	0.00313	0	0	0.32156	0.302613	0.302276	0.298625	0.298625	0.298625
XPT_rt_f	0.008389	0.008389	0.008389	0.008389	0.00493	0.00313	0	0	0.008389	0	0	0	0	0
NT_RBC_h_lf	0	0	0	0	0	0	0	0	0	0	0	0	0	0
NT_PGAK_h_lf_f	0	0	0	0	0	0	0	0	0	0	0	0	0	0
NT_GAPDH1_h_lf	0	0	0	0	0	0	0	0	0	0	0	0	0	0
NT_TPI_h_lf_f	0	0	0	0	0	0	0	0	0	0	0	0	0	0
NT_FBPA_h_lf_f	0	0	0	0	0	0	0	0	0	0	0	0	0	0
NT_FBPase_h_lf	0	0	0	0	0	0	0	0	0	0	0	0	0	0
NT_FTK_h_lf_f	0	0	0	0	0	0.00124633	0.00124633	0.00124633	0.00124633	0.00139517	0.00124633	0.00124633	0.00124633	0.00124633
NT_SBPA_h_lf	0	0	0	0	0	0	0	0	0	0	0	0	0	0
NT_SBPase_h_lf	0	0	0	0	0	0	0	0	0	0	0	0	0	0
NT_STK_h_lf_f	0	0	0	0	0	0.00124633	0.00124633	0.00124633	0.00124633	0.00139517	0.00124633	0.00124633	0.00124633	0.00124633
NT_Ru5PE_h_lf_f	0.003739	0.003739	0.003739	0.003739	0.003739	0.00249267	0.00249267	0.00249267	0.00249267	0.00279033	0.00249267	0.00249267	0.00249267	0.00249267
NT_R5PI_h_lf_f	0	0	0	0	0	0	0	0	0	0	0	0	0	0
NT_Ru5PK_h_lf	0.001789	0.001789	0.001789	0.001789	0.001789	0.001789	0.001789	0.001789	0.001789	0.001789	0.001789	0.001789	0.001789	0.001789
NT_PGI_h_lf_f	0	0	0	0	0	0	0	0	0	0	0	0	0	0
NT_PGM_h_lf_f	0	0	0	0	0	0	0	0	0	0	0	0	0	0
NT_AGPase_h_lf	0	0	0	0	0	0	0	0	0	0	0	0	0	0
NT_StS_h1_lf	0	0	0	0	0	0	0	0	0	0	0	0	0	0
NT_StS_h2_lf	0	0	0	0	0	0	0	0	0	0	0	0	0	0
NT_StS_h3_lf	0	0	0	0	0	0	0	0	0	0	0	0	0	0
NT_bAMY1_h_lf	0.129581	0.129581	0.129581	0.129581	0.129505	0.129465	0.128965	0.129071	0.139287	0.137805	0.137869	0.137869	0.137869	0.137869
NT_bAMY2_h_lf	0	0	0	0	0	0	0	0	0	0	0	0	0	0
NT_DPE11_h_lf	0.129581	0.129581	0.129581	0.129581	0.129505	0.129465	0.128965	0.129071	0.139287	0.137805	0.137869	0.137869	0.137869	0.137869
NT_DPE12_h_lf	0	0	0	0	0	0	0	0	0	0	0	0	0	0
NT_DPE13_h_lf	0.129581	0.129581	0.129581	0.129581	0.129505	0.129465	0.128965	0.129071	0.139287	0.137805	0.137869	0.137869	0.137869	0.137869
NT_DPE2_c_lf	0	0	0	0	0	0	0	0	0	0	0	0	0	0
NT_HEXK_c_lf	0.243707	0.243707	0.243707	0.243707	0.243707	0.242925	0.242971	0.245351	0.252549	0.27147	0.274678	0.274678	0.274678	0.274678
NT_StP1_h_lf	0	0	0	0	0	0	0	0	0	0	0	0	0	0
NT_StP21_c_lf	0	0	0	0	0	0	0	0	0	0	0	0	0	0
NT_TPI_c_lf_f	0	0	0	0	0	0	0	0	0	0	0	0	0	0
NT_FBPA_c_lf_f	0	0	0	0	0	0	0	0	0	0	0	0	0	0
NT_FBPase_c_lf	0	0	0	0	0	0	0	0	0	0	0	0	0	0
NT_F6PK2_c_lf	0	0	0	0	0	0	0	0	0	0	0	0	0	0
NT_F26BPPh_c_lf_f	0	0	0	0	0	0	0	0	0	0	0	0	0	0
NT_PGI_c_lf_f	0	0	0	0	0	0	0	0	0	0	0	0	0	0
NT_PGM_c_lf_f	0	0	0	0	0	0	0	0	0	0	0	0	0	0
NT_UGPase_c_lf_f	0	0	0	0	0	0	0	0	0	0	0	0	0	0
NT_S6PS_c_lf	0	0	0	0	0	0	0	0	0	0	0	0	0	0
NT_S6PPh_c_lf	0	0	0	0	0	0	0	0	0	0	0	0	0	0
NT_SucS_c_lf_f	0.012111	0.012111	0.012111	0.012111	0.012111	0.012111	0.012111	0.012111	0.012111	0.012111	0.012111	0.012111	0.012111	0.012111
NT_FrcFD_c_lf	0	0	0	0	0	0	0	0	0	0	0	0	0	0
NT_FrcK_c_lf	0	0	0	0	0	0	0	0	0	0	0	0	0	0
NT_TPS_c_lf	0	0	0	0	0	0	0	0	0	0	0	0	0	0
NT_TPP_c_lf	0	0	0	0	0	0	0	0	0	0	0	0	0	0
NT_CeS_c1_lf	0.00305	0.00305	0.00305	0.00305	0.00305	0.00305	0.00305	0.00305	0.00305	0.00305	0.00305	0.00305	0.00305	0.00305
NT_CeS_c2_lf	0.00305	0.00305	0.00305	0.00305	0.00305	0.00305	0.00305	0.00305	0.00305	0.00305	0.00305	0.00305	0.00305	0.00305
NT_CeS_c3_lf	0.00305	0.00305	0.00305	0.00305	0.00305	0.00305	0.00305	0.00305	0.00305	0.00305	0.00305	0.00305	0.00305	0.00305
NT_MalDH1_c_lf_f	0	0	0	0	0	0	0	0	0	0	0	0	0	0
NT_PEPC1_c_lf	0	0	0	0	0	0	0	0	0	0	0	0	0	0
NT_PEPC2_c_lf_f	0	0	0	0	0	0	0	0	0	0	0	0	0	0
NT_Enol_c_lf_f	0	0	0	0	0	0	0	0	0	0	0	0	0	0
NT_PGAM_c_lf_f	0	0	0	0	0	0	0	0	0	0	0	0	0	0
NT_PGAK_c_lf_f	0	0	0	0	0	0	0	0	0	0	0	0	0	0
NT_GAPDH2_c_lf_f	0.435533	0.435533	0.435533	0.435533	0.435533	0.436733	0.436825	0.438001	0.446963	0.455474	0.460104	0.460104	0.460104	0.460104
NT_GAPDH3_c_lf	0	0	0	0	0	0	0	0	0	0	0	0	0	0
NT_F6PK1_c_lf	0.212624	0.212624	0.212624	0.212624	0.212624	0.215183	0.0599875	0.000403838	0	0	0	0	0	0
NT_F6PK1_h_lf	0.0203835	0.0203835	0.0203835	0.0203835	0.0203835	0.0222067	0.177448	0.236826	0.244428	0.263051	0.266556	0.266556	0.266556	0.266556
NT_GAPDH2_h_lf_f	0.040767	0.040767	0.040767	0.040767	0.040767	0.043167	0.043167	0.046752	0.0521853	0.0807714	0.0833016	0.0833016	0.0833016	0.0833015
NT_PGAM_h_lf_f	0.0415675	0.0415675	0.0415675	0.0415675	0.0415675	0.0457907	0.020478	0.020478	0.023328	0.024221	0.023328	0.023328	0.023328	0.023328
NT_Enol_h_lf_f	0.0415675	0.0415675	0.0415675	0.0415675	0.0415675	0.0457907	0.020478	0.020478	0.023328	0.024221	0.023328	0.023328	0.023328	0.023328
NT_PyrK_c_lf	0.436521	0.436521	0.436521	0.436521	0.436521	0.435898	0.461303	0.466064	0.477609	0.513813	0.514967	0.514967	0.514967	0.514967
NT_PyrK_h_lf	0.0234895	0.0234895	0.0234895	0.0234895	0.0234895	0.0253127	0	0	0	0	0	0	0	0
NT_PyrDH1_m_lf	0.820406	0.820406	0.820406	0.820406	0.820406	0.820406	0.840464	0.84695	0.867523	0.9109	0.911123	0.911123	0.911123	0.911123
NT_PyrDH2_m_lf	0.820406	0.820406	0.820406	0.820406	0.820406	0.820406	0.840464	0.84695	0.867523	0.9109	0.911123	0.911123	0.911123	0.911123
NT_DHLAcT_m_lf	0.820406	0.820406	0.820406	0.820406	0.820406	0.820406	0.840464	0.84695	0.867523	0.9109	0.911123	0.911123	0.911123	0.911123
NT_DHLDH2_m_lf	0.820406	0.820406	0.820406	0.820406	0.820406	0.820406	0.840464	0.84695	0.867523	0.9109	0.911123	0.911123	0.911123	0.911123
NT_CitS_m_lf	0.820406	0.820406	0.820406	0.820406	0.820406	0.820406	0.840464	0.84695	0.867523	0.9109	0.911123	0.911123	0.911123	0.911123
NT_cACNDHA_m_lf	0	0	0	0	0	0	0	0	0	0	0	0	0	0
NT_cACNHA_m_lf	0	0	0	0	0	0.146213	0.839294	0.84578	0.867523	0.9109	0.911123	0.911123	0.911123	0.911123
NT_iCitDHNAD_m_lf	0	0	0	0	0	0	0	0	0	0	0	0	0	0
NT_KGDH_m_lf	0	0	0	0	0	0	0	0	0	0	0	0	0	0
NT_DHLST_m_lf	0	0	0	0	0	0	0	0	0	0	0	0	0	0
NT_SCACoAL_m_lf	0	0	0	0	0	0	0	0	0	0	0	0	0	0
NT_cplx2_m_lf	0.0693878	0.0693878	0.0693878	0.0693878	0.0693878	0.214401	0.86436	0.866648	0.87593	0.904773	0.904996	0.904996	0.904996	0.904996
NT_FumHA_m_lf	0.0693878	0.0693878	0.0693878	0.0693878	0.0693878	0.214401	0.86436	0.866648	0.87593	0.904773	0.904996	0.904996	0.904996	0.904996
NT_MalDH1_m_lf_f	1.36246	1.36243	1.36243	1.36243	1.36243	1.48006	2.1502	2.16015	2.19897	2.2797	2.27787	2.27787	2.27787	2.27787
NT_cplx1_m_lf	2.59245	2.59238	2.59238	2.59238	2.59238	2.85502	4.19558	4.21409	4.28288	4.43583	4.43482	4.43482	4.43482	4.43482
NT_cplx3_m_lf	2.662	2.66193	2.66193	2.66193	2.66193	3.06958	5.06011	5.0809	5.15897	5.34076	5.33997	5.33997	5.33997	5.33997
NT_cplx4_m_lf	1.331	1.33097	1.33097	1.33097	1.33097	1.53479	2.53005	2.54045	2.57948	2.67038	2.66999	2.66999	2.66999	2.66999
NT_cplx5_m_lf_f	6.58545	6.58528	6.58528	6.58528	6.58528	7.4594	11.7857	11.8354	12.0213	12.447	12.4448	12.4448	12.4448	12.4448
NT_RBO_h_lf	0.001789	0.001789	0.001789	0.001789	0.001789	0.001789	0.001789	0.001789	0.001789	0.001789	0.001789	0.001789	0.001789	0.001789
NT_PGP_h_lf	0.001789	0.001789	0.001789	0.001789	0.001789	0.001789	0.001789	0.001789	0.001789	0.001789	0.001789	0.001789	0.001789	0.001789
NT_GCAO_p_lf	0	0	0	0	0	0	0	0	0	0	0	0	0	0
NT_CAT_p_lf	0	0	0	0	0	0	0	0	0	0	0	0	0	0
NT_GGAT_p_lf	0	0	0	0	0	0	0	0	0	0	0	0	0	0
NT_GlyDH_m_lf	0	0	0	0	0	0	0	0	0	0	0	0	0	0
NT_AMT_m_lf	0	0	0	0	0	0	0	0	0	0	0	0	0	0
NT_DHLDH1_m_lf	0	0	0	0	0	0	0	0	0	0	0	0	0	0
NT_GlyHMT_m_lf_f	0	0	0	0	0	0	0	0	0	0	0	0	0	0
NT_SGAT_p_lf	0	0	0	0	0	0	0	0	0	0	0	0	0	0
NT_GCEADH_p_lf	0	0	0	0	0	0	0	0	0	0	0	0	0	0
NT_MalDH1_p_lf_f	0	0	0	0	0	0	0	0	0	0	0	0	0	0
NT_GCEAK_h_lf	0	0	0	0	0	0	0	0	0	0	0	0	0	0
NT_G6PDH_h_lf	0	0	0	0	0	0	0	0	0	0	0	0	0	0
NT_6PGL_h_lf	0	0	0	0	0	0	0	0	0	0	0	0	0	0
NT_6PGDHNAD_h_lf_f	0	0	0	0	0	0	0	0	0	0	0	0	0	0
NT_6PGDHNADP_h_lf_f	0.0177	0.0177	0.0177	0.0177	0.0177	0.0201	0.0201	0.021295	0.0240117	0.0383047	0.0395698	0.0395698	0.0395698	0.0395698
NT_TA_h_lf_f	0	0	0	0	0	0	0	0	0	0	0	0	0	0
NT_DAHPS_h_lf	0	0	0	0	0	0	0	0	0	0	0	0	0	0
NT_DHQS_h_lf	0	0	0	0	0	0	0	0	0	0	0	0	0	0
NT_DHQDH_h_lf	0	0	0	0	0	0	0	0	0	0	0	0	0	0
NT_SADH_h_lf	0	0	0	0	0	0	0	0	0	0	0	0	0	0
NT_SAK_h_lf	0	0	0	0	0	0	0	0	0	0	0	0	0	0
NT_EPSPS_h_lf	0	0	0	0	0	0	0	0	0	0	0	0	0	0
NT_CHRS_h_lf	0	0	0	0	0	0	0	0	0	0	0	0	0	0
NT_R5PDPK_h_lf	0.00195	0.00195	0.00195	0.00195	0.00195	0.00195	0.00195	0.00195	0.00195	0.0023965	0.00195	0.00195	0.00195	0.00195
NT_PyrPiDK_h_lf_f	0	0	0	0	0	0	0	0	0	0	0	0	0	0
NT_MalDH2NADP_c_lf	0	0	0	0	0	0	0	0	0	0	0	0	0	0
NT_MalDH2NADP_h_lf	0	0	0	0	0	0	0	0	0	0	0	0	0	0
NT_MalDH1_h_lf_f	0.003739	0.003739	0.003739	0.003739	0.003739	0.003739	0.003739	0.004934	0.007784	0.0214985	0.0223171	0.0223171	0.0223171	0.0223171
NT_MalDH3_c_lf	0	0	0	0	0	0.115227	0.788434	0.79298	0.811807	0.855183	0.855407	0.855407	0.855407	0.855407
NT_MalDH3_h_lf	0	0	0	0	0	0	0	0	0	0	0	0	0	0
NT_MalDH3_m_lf	0	0	0	0	0	0	0	0	0	0	0	0	0	0
NT_CitS_c_lf	0	0	0	0	0	0	0	0	0	0	0	0	0	0
NT_CitS_h_lf	0	0	0	0	0	0	0	0	0	0	0	0	0	0
NT_cACNDHA_c_lf	0	0	0	0	0	0.146213	0.839294	0.84578	0.867523	0.9109	0.911123	0.911123	0.911123	0.911123
NT_cACNDHA_h_lf	0	0	0	0	0	0	0	0	0	0	0	0	0	0
NT_cACNHA_c_lf	0	0	0	0	0	0	0	0	0	0	0	0	0	0
NT_cACNHA_h_lf	0	0	0	0	0	0	0	0	0	0	0	0	0	0
NT_iCitDHNAD_c_lf	0	0	0	0	0	0	0	0	0	0	0	0	0	0
NT_iCitDHNADP_c_lf	0	0	0	0	0	0.146213	0.839294	0.84578	0.867523	0.9109	0.911123	0.911123	0.911123	0.911123
NT_iCitDHNADP_h_lf	0	0	0	0	0	0	0	0	0	0	0	0	0	0
NT_iCitDHNADP_m_lf	0	0	0	0	0	0	0	0	0	0	0	0	0	0
NT_iCitL_c_lf	0	0	0	0	0	0	0	0	0	0	0	0	0	0
NT_MalS_c_lf	0	0	0	0	0	0	0	0	0	0	0	0	0	0
NT_ATPCitL_c_lf	0	0	0	0	0	0	0	0	0	0	0	0	0	0
NT_ACoAS_h_lf	0.0184	0.0184	0.0184	0.0184	0.0184	0.0208	0.0208	0.0208	0.0208	0.0208	0.0208	0.0208	0.0208	0.0208
NT_ACoAC_h_lf	0.0161	0.0161	0.0161	0.0161	0.0161	0.0161	0.0161	0.0161	0.0161	0.0161	0.0161	0.0161	0.0161	0.0161
NT_ACPM_h_lf	0.0161	0.0161	0.0161	0.0161	0.0161	0.0161	0.0161	0.0161	0.0161	0.0161	0.0161	0.0161	0.0161	0.0161
NT_PPiase_h_lf	0.002111	0.002111	0.002111	0.002111	0.002111	0.002111	0.002111	0.002111	0.002111	0.002111	0.002111	0.002111	0.002111	0.002111
NT_PPIase_c_lf	0	0	0	0	0	0	0	0	0	0	0	0	0	0
NT_PPIF6PK_c_lf_f	0.003183	0.003183	0.003183	0.003183	0.003183	0.003183	0.003183	0.00576967	0.00576967	0.00576967	0.00576967	0.00576967	0.00576967	0.00576967
NT_ForDH_h_lf_f	0.003578	0.003578	0.003578	0.003578	0.003578	0.003578	0.003578	0.003578	0.003578	0.0040245	0.003578	0.003578	0.003578	0.003578
NT_ForTHFL_h_lf	0.003578	0.003578	0.003578	0.003578	0.003578	0.003578	0.003578	0.003578	0.003578	0.0040245	0.003578	0.003578	0.003578	0.003578
NT_DHFR_c_lf	2e-05	2e-05	2e-05	2e-05	2e-05	2e-05	2e-05	2e-05	2e-05	2e-05	2e-05	2e-05	2e-05	2e-05
NT_TRXR_c_lf	6.6e-05	6.6e-05	6.6e-05	6.6e-05	6.6e-05	6.6e-05	6.6e-05	6.6e-05	6.6e-05	6.6e-05	6.6e-05	6.6e-05	6.6e-05	6.6e-05
NT_ADNK_c_lf	0	0	0	0	0	0	0	0	0	0	0	0	0	0
NT_ADNN_c_lf	0	0	0	0	0	0	0	0	0	0	0	0	0	0
NT_ADPRPPT_c_lf	0	0	0	0	0	0	0	0	0	0	0	0	0	0
NT_RibK_h_lf	0	0	0	0	0	0	0	0	0	0	0	0	0	0
NT_NO3R1_c_lf	0	0	0	0	0	0	0	0	0	0	0	0	0	0
NT_NO3R2_c_lf_f	0	0	0	0	0	0	0	0	0	0	0	0	0	0
NT_NO2R_h_lf	0	0	0	0	0	0	0	0	0	0	0	0	0	0
NT_ATPSL_h_lf	0	0	0	0	0	0	0	0	0	0	0	0	0	0
NT_APSR_h_lf	0	0	0	0	0	0	0	0	0	0	0	0	0	0
NT_GSSGR_h_lf	0	0	0	0	0	0	0	0	0	0	0	0	0	0
NT_SO3R_h_lf	0	0	0	0	0	0	0	0	0	0	0	0	0	0
NT_HCO3DHA_c_lf	0	0	0	0	0	0	0	0	0	0	0.00689976	0.00689976	0.00689976	0.00689976
NT_HCO3DHA_h_lf	0.016261	0.016261	0.016261	0.016261	0.016261	0.016261	0.016261	0.016261	0.019111	0.019111	0.019111	0.019111	0.019111	0.019111
NT_AlaTA_h_lf_f	0	0	0	0	0	0	0	0	0	0	0	0	0	0
NT_AlaTA_m_lf_f	0	0	0	0	0	0	0	0	0	0	0	0	0	0
NT_AlaTA_p_lf_f	0	0	0	0	0	0	0	0	0	0	0	0	0	0
NT_AGluK_lf	0	0	0	0	0	0	0	0	0.00285	0.00285	0.00285	0.00285	0.00285	0.00285
NT_AGluPR_h_lf	0	0	0	0	0	0	0	0	0.00285	0.00285	0.00285	0.00285	0.00285	0.00285
NT_AOrnTA_h_lf	0	0	0	0	0	0	0	0	0.00285	0.00285	0.00285	0.00285	0.00285	0.00285
NT_AOrnAGluAcT_h_lf	0	0	0	0	0	0	0	0	0.00285	0.00285	0.00285	0.00285	0.00285	0.00285
NT_CBPS_h_lf	0.000161	0.000161	0.000161	0.000161	0.000161	0.000161	0.000161	0.000161	0.003011	0.003011	0.003011	0.003011	0.003011	0.003011
NT_OrnCMT_h_lf_f	0	0	0	0	0	0	0	0	0.00285	0.00285	0.00285	0.00285	0.00285	0.00285
NT_ArgSCAS_h_lf	0	0	0	0	0	0	0	0	0.00285	0.00285	0.00285	0.00285	0.00285	0.00285
NT_ArgSCAL_h_lf	0	0	0	0	0	0	0	0	0.00285	0.00285	0.00285	0.00285	0.00285	0.00285
NT_FumHA_c_lf	0.473892	0.474092	0.474092	0.474092	0.467174	0.436188	0.0394425	0.0425775	0.0471742	0.016502	0.006428	0.006428	0.006428	0.006428
NT_AsnS_c_lf	0	0	0	0	0	0	0	0.00258667	0.00258667	0.00258667	0.00258667	0.00258667	0.00258667	0.00258667
NT_AspAT_c_lf_f	0.0146595	0.0146595	0.0146595	0.0146595	0.0146595	0	0	0	0	0	0	0	0	0
NT_AspAT_h_lf_f	0.003739	0.003739	0.003739	0.003739	0.003739	0.003739	0.003739	0.004934	0.007784	0.0214985	0.0223171	0.0223171	0.0223171	0.0223171
NT_AspAT_m_lf_f	0.0693878	0.0693878	0.0693878	0.0693878	0.0693878	0.0828473	0.0595998	0.0573418	0.46392	0.0332635	0.0332635	0.455628	0.455628	0.0332635
NT_AspAT_p_lf_f	0	0	0	0	0	0	0	0	0	0	0	0	0	0
NT_Asnase_c_lf	0	0	0	0	0	0	0	0	0	0	0	0	0	0
NT_SerAcT_c_lf	0	0	0	0	0	0	0	0	0	0	0	0	0	0
NT_SerAcT_h_lf	0	0	0	0	0	0	0	0	0	0	0	0	0	0
NT_SerAcT_m_lf	0	0	0	0	0	0	0	0	0	0	0	0	0	0
NT_CysS_c_lf	0	0	0	0	0	0	0	0	0	0	0	0	0	0
NT_CysS_h_lf	0	0	0	0	0	0	0	0	0	0	0	0	0	0
NT_CysS_m_lf	0	0	0	0	0	0	0	0	0	0	0	0	0	0
NT_GluSNADP_h_lf_f	0	0	0	0	0	0	0	0	0	0	0	0	0	0
NT_GluDH3NADP_c_lf_f	0	0	0	0	0	0	0	0	0	0	0	0	0	0
NT_Glnase_c_lf	0	0	0	0	0	0	0	0	0	0	0	0	0	0
NT_GluSNAD_h_lf	0.007128	0.007128	0.007128	0.007128	0.007128	0.009528	0.009528	0.011918	0.0174847	0.0326707	0.0330428	0.0330428	0.0330428	0.0330428
NT_GluSFd_h_lf	0	0	0	0	0	0	0	0	0	0	0	0	0	0
NT_GluDH1NAD_m_lf	0	0	0	0	0	0	0	0	0	0	0	0	0	0
NT_GluDH1NADP_m_lf_f	0	0	0	0	0	0	0	0	0	0	0	0	0	0
NT_GluDH2NAD_m_lf	0.340193	0.34016	0.34016	0.34016	0.34016	0.34016	0.34056	0.340345	0.340456	0.340456	0.340824	0.340824	0.340824	0.340824
NT_GluDC_c_lf	0.0693878	0.0693878	0.0693878	0.0693878	0.0693878	0.214401	0.86436	0.866648	0.87593	0.904773	0.904996	0.904996	0.904996	0.904996
NT_GABATA1_m_lf_f	0	0	0	0	0	0	0	0	0	0	0	0	0	0
NT_GABATA2_m_lf	0.0693878	0.0693878	0.0693878	0.0693878	0.0693878	0.214401	0.86436	0.866648	0.87593	0.904773	0.904996	0.904996	0.904996	0.904996
NT_SCASeADH_m_lf	0.0693878	0.0693878	0.0693878	0.0693878	0.0693878	0.214401	0.86436	0.866648	0.87593	0.904773	0.904996	0.904996	0.904996	0.904996
NT_GlnS_c_lf	0.321534	0.321534	0.321534	0.321534	0.321534	0.320334	0.320426	0.319015	0.313594	0.30629	0.306327	0.306327	0.306327	0.306327
NT_GlnS_h_lf	0.010867	0.010867	0.010867	0.010867	0.010867	0.013267	0.013267	0.015657	0.0240737	0.0397062	0.0396318	0.0396318	0.0396318	0.0396318
NT_GlnS_m_lf	0	0	0	0	0	0	0	0	0	0	0	0	0	0
NT_ThrA_c_lf	0.0184	0.0184	0.0184	0.0184	0.0184	0.0208	0.0208	0.0208	0.0208	0.0208	0.0208	0.0208	0.0208	0.0208
NT_ACDOxRed_c_lf	0.0184	0.0184	0.0184	0.0184	0.0184	0.0208	0.0208	0.0208	0.0208	0.0208	0.0208	0.0208	0.0208	0.0208
NT_GCAO_h_lf	0.001789	0.001789	0.001789	0.001789	0.001789	0.001789	0.001789	0.001789	0.001789	0.001789	0.001789	0.001789	0.001789	0.001789
NT_CAT_h_lf	0.0008945	0.0008945	0.0008945	0.0008945	0.0008945	0.0008945	0.0008945	0.0008945	0.0008945	0.0008945	0.0008945	0.0008945	0.0008945	0.0008945
NT_SGAT_h_lf	0	0	0	0	0	0	0	0	0	0	0	0	0	0
NT_GCEADH_h_lf	0	0	0	0	0	0	0	0	0	0	0	0	0	0
NT_GGAT_h_lf	0.001789	0.001789	0.001789	0.001789	0.001789	0.001789	0.001789	0.001789	0.001789	0.001789	0.001789	0.001789	0.001789	0.001789
NT_ATPPRT_h_lf	0	0	0	0	0	0	0	0	0	0.0004465	0	0	0	0
NT_PrATPDP_h_lf	0	0	0	0	0	0	0	0	0	0.0004465	0	0	0	0
NT_PrAMPCy_h_lf	0	0	0	0	0	0	0	0	0	0.0004465	0	0	0	0
NT_PAICARPI_h_lf	0	0	0	0	0	0	0	0	0	0.0004465	0	0	0	0
NT_IGPS_h_lf	0	0	0	0	0	0	0	0	0	0.0004465	0	0	0	0
NT_IGPDA_h_lf	0	0	0	0	0	0	0	0	0	0.0004465	0	0	0	0
NT_HisolPTA_h_lf	0	0	0	0	0	0	0	0	0	0.0004465	0	0	0	0
NT_HisolPP_h_lf	0	0	0	0	0	0	0	0	0	0.0004465	0	0	0	0
NT_HisolPDH_h_lf	0	0	0	0	0	0	0	0	0	0.0004465	0	0	0	0
NT_HisalPDH_h_lf	0	0	0	0	0	0	0	0	0	0.0004465	0	0	0	0
NT_ThrDA_h_lf	0	0	0	0	0	0	0	0	0	0.001025	0.001025	0.001025	0.001025	0.001025
NT_ALS1_h_lf	0.0016	0.0016	0.0016	0.0016	0.0016	0.004	0.004	0.004	0.00386667	0.00489167	0.00489167	0.00489167	0.00489167	0.00489167
NT_ALS2_h_lf	0	0	0	0	0	0	0	0	0	0.001025	0.001025	0.001025	0.001025	0.001025
NT_KARI1_h_lf_f	0	0	0	0	0	0	0	0	0	0.001025	0.001025	0.001025	0.001025	0.001025
NT_KARI2_h_lf	0	0	0	0	0	0	0	0	0	0.001025	0.001025	0.001025	0.001025	0.001025
NT_DHADA1_h_lf	0	0	0	0	0	0	0	0	0	0.001025	0.001025	0.001025	0.001025	0.001025
NT_BAATA1_h_lf_f	0	0	0	0	0	0	0	0	0	0.001025	0.001025	0.001025	0.001025	0.001025
NT_ALS3_h_lf	0.0016	0.0016	0.0016	0.0016	0.0016	0.004	0.004	0.004	0.00386667	0.00386667	0.00386667	0.00386667	0.00386667	0.00386667
NT_KARI3_h_lf_f	0.0016	0.0016	0.0016	0.0016	0.0016	0.004	0.004	0.004	0.00386667	0.00386667	0.00386667	0.00386667	0.00386667	0.00386667
NT_KARI4_h_lf	0.0016	0.0016	0.0016	0.0016	0.0016	0.004	0.004	0.004	0.00386667	0.00386667	0.00386667	0.00386667	0.00386667	0.00386667
NT_DHADA2_h_lf	0.0016	0.0016	0.0016	0.0016	0.0016	0.004	0.004	0.004	0.00386667	0.00386667	0.00386667	0.00386667	0.00386667	0.00386667
NT_2IPMS_h_lf	0	0	0	0	0	0.0024	0.0024	0.0024	0.0024	0.0024	0.0024	0.0024	0.0024	0.0024
NT_3IPMDA1_h_lf	0	0	0	0	0	0.0024	0.0024	0.0024	0.0024	0.0024	0.0024	0.0024	0.0024	0.0024
NT_3IPMDA2_h_lf	0	0	0	0	0	0.0024	0.0024	0.0024	0.0024	0.0024	0.0024	0.0024	0.0024	0.0024
NT_3IPMDH_h_lf	0	0	0	0	0	0.0024	0.0024	0.0024	0.0024	0.0024	0.0024	0.0024	0.0024	0.0024
NT_IPODC_h_lf	0	0	0	0	0	0.0024	0.0024	0.0024	0.0024	0.0024	0.0024	0.0024	0.0024	0.0024
NT_BAATA2_h_lf_f	0	0	0	0	0	0.0024	0.0024	0.0024	0.0024	0.0024	0.0024	0.0024	0.0024	0.0024
NT_AspK_h_lf	0	0	0	0	0	0	0	0.001195	0.001195	0.014463	0.0157281	0.0157281	0.0157281	0.0157281
NT_Asp-SeADH_h_lf	0	0	0	0	0	0	0	0.001195	0.001195	0.014463	0.0157281	0.0157281	0.0157281	0.0157281
NT_DHDS_h_lf	0	0	0	0	0	0	0	0.001195	0.001195	0.001195	0.001195	0.001195	0.001195	0.001195
NT_DHDRNAD_h_lf	0	0	0	0	0	0	0	0.001195	0.001195	0.001195	0.001195	0.001195	0.001195	0.001195
NT_DHDRNADP_h_lf	0	0	0	0	0	0	0	0	0	0	0	0	0	0
NT_DAPAT_h_lf	0	0	0	0	0	0	0	0.001195	0.001195	0.001195	0.001195	0.001195	0.001195	0.001195
NT_DAPE_h_lf	0	0	0	0	0	0	0	0.001195	0.001195	0.001195	0.001195	0.001195	0.001195	0.001195
NT_DAPDC_h_lf	0	0	0	0	0	0	0	0.001195	0.001195	0.001195	0.001195	0.001195	0.001195	0.001195
NT_HSerDHNADP_h_lf	0	0	0	0	0	0	0	0	0	0	0	0	0	0
NT_HSerDHNAD_h_lf	0	0	0	0	0	0	0	0	0	0.013268	0.0145331	0.0145331	0.0145331	0.0145331
NT_HSerK_h_lf	0	0	0	0	0	0	0	0	0	0.013268	0.0145331	0.0145331	0.0145331	0.0145331
NT_CTHS_h_lf	0	0	0	0	0	0	0	0	0	0	0	0	0	0
NT_CTHL_h_lf	0	0	0	0	0	0	0	0	0	0	0	0	0	0
NT_5M-THFOR_c_lf	0.0016	0.0016	0.0016	0.0016	0.0016	0.0016	0.0016	0.0016	0.0016	0.0016	0.0016	0.0016	0.0016	0.0016
NT_MetS_c_lf	0.0016	0.0016	0.0016	0.0016	0.0016	0.0016	0.0016	0.0016	0.0016	0.0016	0.0016	0.0016	0.0016	0.0016
NT_GlyHMT_c_lf_f	0	0	0	0	0	0	0	0	0	0	0	0	0	0
NT_MetAdT_h_lf	0.0016	0.0016	0.0016	0.0016	0.0016	0.0016	0.0016	0.0016	0.0016	0.0016	0.0016	0.0016	0.0016	0.0016
NT_HCysMT_c_lf	0	0	0	0	0	0	0	0	0	0	0	0	0	0
NT_Cysase_c_lf_f	0	0	0	0	0	0	0	0	0	0	0	0	0	0
NT_CHRM_c_lf	0	0	0	0	0	0	0	0	0	0	0	0	0	0
NT_GPAT_h_lf_f	0	0	0	0	0	0	0	0	0	0	0	0	0	0
NT_AGNDA_h_lf	0	0	0	0	0	0	0	0	0	0	0	0	0	0
NT_Arginase_m_lf	0	0	0	0	0	0	0	0	0	0	0	0	0	0
NT_Urease_m_lf	0	0	0	0	0	0	0	0	0	0	0	0	0	0
NT_OrnAT_m_lf_f	0	0	0	0	0	0	0	0	0	0	0	0	0	0
NT_GluK_c_lf	0	0	0	0	0	0	0	0	0	0	0	0	0	0
NT_GluK_h_lf	0	0	0	0	0	0	0	0	0	0	0	0	0	0
NT_GluK_m_lf	6.58545	6.58528	6.58528	6.58528	6.58528	7.4594	11.7857	11.8354	12.0213	12.447	12.4448	12.4448	12.4448	12.4448
NT_GluSeADH_c_lf	0	0	0	0	0	0	0	0	0	0	0	0	0	0
NT_GluSeADH_h_lf	0	0	0	0	0	0	0	0	0	0	0	0	0	0
NT_GluSeADH_m_lf	6.58545	6.58528	6.58528	6.58528	6.58528	7.4594	11.7857	11.8354	12.0213	12.447	12.4448	12.4448	12.4448	12.4448
NT_GluSeADA_c_lf	0	0	0	0	0	0	0	0	0	0	0	0	0	0
NT_GluSeADA_h_lf	0	0	0	0	0	0	0	0	0	0	0	0	0	0
NT_GluSeADA_m_lf	6.58545	6.58528	6.58528	6.58528	6.58528	7.4594	11.7857	11.8354	12.0213	12.447	12.4448	12.4448	12.4448	12.4448
NT_P5CRNAD_c_lf	6.66667e-05	0.0001	0.0001	0.0001	0.0001	0.0001	6.66667e-05	6.66667e-05	6.66667e-05	6.66667e-05	6.66667e-05	6.66667e-05	6.66667e-05	6.66667e-05
NT_ProDHNAD_m_lf_r	0	0	0	0	0	0	0	0	0	0	0	0	0	0
NT_ProDHNADP_m_lf_r	0	0	0	0	0	0	0	0	0	0	0	0	0	0
NT_P5CDHNAD_h_lf	0	0	0	0	0	0	0	0	0	0	0	0	0	0
NT_P5CDHNAD_m_lf	0	0	0	0	0	0	0	0	0	0	0	0	0	0
NT_P5CDHNADP_m_lf	6.58538	6.58518	6.58518	6.58518	6.58518	7.4593	11.7857	11.8354	12.0213	12.4469	12.4447	12.4447	12.4447	12.4447
NT_PGADH_h_lf_f	0	0	0	0	0	0	0	0	0	0	0	0	0	0
NT_PSerAT_h_lf	0	0	0	0	0	0	0	0	0	0	0	0	0	0
NT_PSerP_h_lf	0	0	0	0	0	0	0	0	0	0	0	0	0	0
NT_SerRM_c_lf	0.00525775	0.00525775	0.00525775	0.00525775	0.00525775	0.00645775	0.0260562	0.0291913	0.0349917	0.0422954	0.0418909	0.0418909	0.0418909	0.0418909
NT_ThrS_h_lf	0	0	0	0	0	0	0	0	0	0.013268	0.0145331	0.0145331	0.0145331	0.0145331
NT_ANTS_h_lf	0	0	0	0	0	0	0	0	0	0	0	0	0	0
NT_ANTPRT_h_lf	0	0	0	0	0	0	0	0	0	0	0	0	0	0
NT_PRANTI_h_lf	0	0	0	0	0	0	0	0	0	0	0	0	0	0
NT_IndGPS_h_lf	0	0	0	0	0	0	0	0	0	0	0	0	0	0
NT_IndGPL_h_lf	0	0	0	0	0	0	0	0	0	0	0	0	0	0
NT_TrpS_h_lf	0	0	0	0	0	0	0	0	0	0	0	0	0	0
NT_AGNDH_h_lf	0	0	0	0	0	0	0	0	0	0	0	0	0	0
NT_BAATA3_h_lf_f	0.0016	0.0016	0.0016	0.0016	0.0016	0.0016	0.0016	0.0016	0.00146667	0.00146667	0.00146667	0.00146667	0.00146667	0.00146667
NT_ATase_h_lf	0.001789	0.001789	0.001789	0.001789	0.001789	0.001789	0.001789	0.001789	0.001789	0.001789	0.001789	0.001789	0.001789	0.001789
NT_PRAGlyL_h_lf	0.001789	0.001789	0.001789	0.001789	0.001789	0.001789	0.001789	0.001789	0.001789	0.001789	0.001789	0.001789	0.001789	0.001789
NT_GARFT_h_lf	0.001789	0.001789	0.001789	0.001789	0.001789	0.001789	0.001789	0.001789	0.001789	0.001789	0.001789	0.001789	0.001789	0.001789
NT_FGAMS_h_lf	0.001789	0.001789	0.001789	0.001789	0.001789	0.001789	0.001789	0.001789	0.001789	0.001789	0.001789	0.001789	0.001789	0.001789
NT_FGAMCL_h_lf	0.001789	0.001789	0.001789	0.001789	0.001789	0.001789	0.001789	0.001789	0.001789	0.001789	0.001789	0.001789	0.001789	0.001789
NT_AIRC_h_lf	0.001789	0.001789	0.001789	0.001789	0.001789	0.001789	0.001789	0.001789	0.001789	0.001789	0.001789	0.001789	0.001789	0.001789
NT_SAICARS_h_lf	0.001789	0.001789	0.001789	0.001789	0.001789	0.001789	0.001789	0.001789	0.001789	0.001789	0.001789	0.001789	0.001789	0.001789
NT_DCAMPL1_h_lf	0.001789	0.001789	0.001789	0.001789	0.001789	0.001789	0.001789	0.001789	0.001789	0.001789	0.001789	0.001789	0.001789	0.001789
NT_AICARFT_h_lf	0.001789	0.001789	0.001789	0.001789	0.001789	0.001789	0.001789	0.001789	0.001789	0.0022355	0.001789	0.001789	0.001789	0.001789
NT_IMPCH_h_lf	0.001789	0.001789	0.001789	0.001789	0.001789	0.001789	0.001789	0.001789	0.001789	0.0022355	0.001789	0.001789	0.001789	0.001789
NT_AMPDA_c_lf	0.000103	0.000103	0.000103	0.000103	0.000103	0.000103	0.000103	0.000103	0.000103	0.000103	0.000103	0.000103	0.000103	0.000103
NT_IMPDH_c_lf	0.000103	0.000103	0.000103	0.000103	0.000103	0.000103	0.000103	0.000103	0.000103	0.000103	0.000103	0.000103	0.000103	0.000103
NT_GMPS_c_lf	0.000103	0.000103	0.000103	0.000103	0.000103	0.000103	0.000103	0.000103	0.000103	0.000103	0.000103	0.000103	0.000103	0.000103
NT_DCAMPS_h_lf	0.001789	0.001789	0.001789	0.001789	0.001789	0.001789	0.001789	0.001789	0.001789	0.0022355	0.001789	0.001789	0.001789	0.001789
NT_DCAMPL2_h_lf	0.001789	0.001789	0.001789	0.001789	0.001789	0.001789	0.001789	0.001789	0.001789	0.0022355	0.001789	0.001789	0.001789	0.001789
NT_AspCT_h_lf	0.000161	0.000161	0.000161	0.000161	0.000161	0.000161	0.000161	0.000161	0.000161	0.000161	0.000161	0.000161	0.000161	0.000161
NT_DHOase_h_lf	0.000161	0.000161	0.000161	0.000161	0.000161	0.000161	0.000161	0.000161	0.000161	0.000161	0.000161	0.000161	0.000161	0.000161
NT_DHODH_m_lf	0.000161	0.000161	0.000161	0.000161	0.000161	0.000161	0.000161	0.000161	0.000161	0.000161	0.000161	0.000161	0.000161	0.000161
NT_OROPRT_c_lf	0.000161	0.000161	0.000161	0.000161	0.000161	0.000161	0.000161	0.000161	0.000161	0.000161	0.000161	0.000161	0.000161	0.000161
NT_OMPDC_c_lf	0.000161	0.000161	0.000161	0.000161	0.000161	0.000161	0.000161	0.000161	0.000161	0.000161	0.000161	0.000161	0.000161	0.000161
NT_CTPS_c_lf	8.1e-05	8.1e-05	8.1e-05	8.1e-05	8.1e-05	8.1e-05	8.1e-05	8.1e-05	8.1e-05	8.1e-05	8.1e-05	8.1e-05	8.1e-05	8.1e-05
NT_AMPK_c_lf	0.029795	0.029795	0.029795	0.029795	0.029795	0.029795	0.029795	0.0323817	0.0323817	0.0323817	0.0323817	0.0323817	0.0323817	0.0323817
NT_AMPK_h_lf	0	0	0	0	0	0	0	0	0	0	0	0	0	0
NT_GMPK_c_lf	0.000103	0.000103	0.000103	0.000103	0.000103	0.000103	0.000103	0.000103	0.000103	0.000103	0.000103	0.000103	0.000103	0.000103
NT_NMPK_c_lf	0.000161	0.000161	0.000161	0.000161	0.000161	0.000161	0.000161	0.000161	0.000161	0.000161	0.000161	0.000161	0.000161	0.000161
NT_CTPP_c_lf	1.3e-05	1.3e-05	1.3e-05	1.3e-05	1.3e-05	1.3e-05	1.3e-05	1.3e-05	1.3e-05	1.3e-05	1.3e-05	1.3e-05	1.3e-05	1.3e-05
NT_ADPR_c_lf	2e-05	2e-05	2e-05	2e-05	2e-05	2e-05	2e-05	2e-05	2e-05	2e-05	2e-05	2e-05	2e-05	2e-05
NT_CDPR_c_lf	1.3e-05	1.3e-05	1.3e-05	1.3e-05	1.3e-05	1.3e-05	1.3e-05	1.3e-05	1.3e-05	1.3e-05	1.3e-05	1.3e-05	1.3e-05	1.3e-05
NT_GDPR_c_lf	1.3e-05	1.3e-05	1.3e-05	1.3e-05	1.3e-05	1.3e-05	1.3e-05	1.3e-05	1.3e-05	1.3e-05	1.3e-05	1.3e-05	1.3e-05	1.3e-05
NT_UDPR_c_lf	2e-05	2e-05	2e-05	2e-05	2e-05	2e-05	2e-05	2e-05	2e-05	2e-05	2e-05	2e-05	2e-05	2e-05
NT_dUTPP_c_lf	2e-05	2e-05	2e-05	2e-05	2e-05	2e-05	2e-05	2e-05	2e-05	2e-05	2e-05	2e-05	2e-05	2e-05
NT_dTMPS_c_lf	2e-05	2e-05	2e-05	2e-05	2e-05	2e-05	2e-05	2e-05	2e-05	2e-05	2e-05	2e-05	2e-05	2e-05
NT_dTMPK_c_lf	2e-05	2e-05	2e-05	2e-05	2e-05	2e-05	2e-05	2e-05	2e-05	2e-05	2e-05	2e-05	2e-05	2e-05
NT_GDPK_c_lf	9e-05	9e-05	9e-05	9e-05	9e-05	9e-05	9e-05	9e-05	9e-05	9e-05	9e-05	9e-05	9e-05	9e-05
NT_GDPK_h_lf	0.001789	0.001789	0.001789	0.001789	0.001789	0.001789	0.001789	0.001789	0.001789	0.0022355	0.001789	0.001789	0.001789	0.001789
NT_UDPK_c_lf	0	0	0	0	0	0	0	0	0	0	0	0	0	0
NT_dADPK_c_lf	2e-05	2e-05	2e-05	2e-05	2e-05	2e-05	2e-05	2e-05	2e-05	2e-05	2e-05	2e-05	2e-05	2e-05
NT_dCDPK_c_lf	1.3e-05	1.3e-05	1.3e-05	1.3e-05	1.3e-05	1.3e-05	1.3e-05	1.3e-05	1.3e-05	1.3e-05	1.3e-05	1.3e-05	1.3e-05	1.3e-05
NT_dGDPK_c_lf	1.3e-05	1.3e-05	1.3e-05	1.3e-05	1.3e-05	1.3e-05	1.3e-05	1.3e-05	1.3e-05	1.3e-05	1.3e-05	1.3e-05	1.3e-05	1.3e-05
NT_dTDPK_c_lf	2e-05	2e-05	2e-05	2e-05	2e-05	2e-05	2e-05	2e-05	2e-05	2e-05	2e-05	2e-05	2e-05	2e-05
NT_dUDPK_c_lf	2e-05	2e-05	2e-05	2e-05	2e-05	2e-05	2e-05	2e-05	2e-05	2e-05	2e-05	2e-05	2e-05	2e-05
NT_Tr_SO4_lf_f	0	0	0	0	0	0	0	0	0	0	0	0	0	0
NT_Tr_NO2_lf	0	0	0	0	0	0	0	0	0	0	0	0	0	0
NT_Tr_NTT_lf	0	0	0	0	0	0	0.180554	0.239932	0.259067	0.292166	0.294704	0.294704	0.294704	0.294704
NT_Tr_AAC_lf	0	0	0	0	0	0	0	0	0	0	0	0	0	0
NT_Tr_BT11_lf	0.001789	0.001789	0.001789	0.001789	0.001789	0.001789	0.001789	0.001789	0.001789	0.001789	0.001789	0.001789	0.001789	0.001789
NT_Tr_BT12_lf	0	0	0	0	0	0	0	0	0	0	0	0	0	0
NT_Tr_BT13_lf	0	0	0	0	0	0	0	0	0	0	0	0	0	0
NT_Tr_NDT1_lf_f	0.002272	0.002272	0.002272	0.002272	0.002272	0.002272	0.002272	0.002272	0.002272	0.002272	0.002272	0.002272	0.002272	0.002272
NT_Tr_NDT2_lf_f	0	0	0	0	0	0	0	0	0	0	0	0	0	0
NT_Tr_TPT1_lf_f	0.0009885	0.0009885	0.0009885	0.0009885	0.0009885	0	0.024478	0.028063	0.0306463	0.0583394	0.0617626	0.0617626	0.0617626	0.0617625
NT_Tr_TPT2_lf_f	0	0	0	0	0	0	0.310484	0.425654	0.435423	0.443935	0.448565	0.448565	0.448565	0.448565
NT_Tr_TPT3_lf_f	0	0	0	0	0	0	0	0	0	0	0	0	0	0
NT_Tr_PPT_lf	0	0	0	0	0	0	0	0	0	0	0	0	0	0
NT_Tr_GCA1_lf	0	0	0	0	0	0	0	0	0	0	0	0	0	0
NT_Tr_GCEA1_lf	0	0	0	0	0	0	0	0	0	0	0	0	0	0
NT_Tr_GPT1_lf	0.0203835	0.0203835	0.0203835	0.0203835	0.0203835	0.0246993	0.179941	0.239319	0.24692	0.265841	0.269049	0.269049	0.269049	0.269049
NT_Tr_pGlc_lf	0.259161	0.259161	0.259161	0.259161	0.259009	0.25893	0.25793	0.258142	0.278575	0.27561	0.275738	0.275738	0.275738	0.275738
NT_Tr_Mex1_lf	0	0	0	0	0	0	0	0	0	0	0	0	0	0
NT_Tr_PLT5_lf	0	0	0	0	0	0	0	0	0	0	0	0	0	0
NT_Tr_DIC1_lf_f	0	0	0	0	0	0	0	0	0	0	0	0	0	0
NT_Tr_DIC2_lf_f	0	0	0	0	0	0	0	0	0	0	0	0	0	0
NT_Tr_DIT1_lf	0	0	0	0	0	0	0	0	0	0	0	0	0	0
NT_Tr_DIT2_lf	0.003739	0.003739	0.003739	0.003739	0.003739	0.003739	0.003739	0.004934	0.007784	0.0214985	0.0223171	0.0223171	0.0223171	0.0223171
NT_Tr_DTC1A_lf_f	0	0	0	0	0	0	0.80476	0.399228	0.41201	0	0.871733	0.449368	0	0
NT_Tr_DTC1B_lf_f	0	0	0	0	0	0	0	0	0	0.871509	0	0	0.449368	0.871733
NT_Tr_DTC1C_lf_f	0	0	0	0	0	0.131553	0	0.410078	0	0	0	0	0	0
NT_Tr_DTC2A_lf_f	0.820406	1.29304	0.820406	1.29304	1.29304	0.820406	0.446545	0.447721	0.455513	0.9109	0.0393902	0.461755	0.911123	1.33349
NT_Tr_DTC2B_lf_f	0	0	0	0	0	0.44525	0.839294	0.84578	0.867523	0.0393902	1.33349	0.911123	0.461755	0.0393902
NT_Tr_DTC2C_lf_f	0.472669	0	0.472635	0	0	0	0	0	0	0.424634	0	0	0	0
NT_Tr_DTC3A_lf_f	0	0	0	0	0	0	0	0	0	0	0	0	0	0
NT_Tr_DTC3B_lf_f	0	0	0	0	0	0	0	0	0	0	0	0	0	0
NT_Tr_DTC3C_lf_f	0	0	0	0	0	0	0	0	0	0	0	0	0	0
NT_Tr_DTC4A_lf_f	0	0	0	0	0	0	0	0	0	0	0	0	0	0
NT_Tr_DTC4B_lf_f	0	0	0	0	0	0	0	0	0	0	0	0	0	0
NT_Tr_DTC4C_lf_f	0	0	0	0	0	0	0	0	0	0	0	0	0	0
NT_Tr_SFC_lf	0	0	0	0	0	0	0	0	0	0	0	0	0	0
NT_Tr_BAT11_lf_f	0.34026	0.34026	0.34026	0.34026	0.34026	0.34026	0.340627	0.340411	0.340523	0.340523	0.34089	0.34089	0.34089	0.34089
NT_Tr_BAT12_lf_f	0	0	0	0	0	0	0	0	0	0	0	0	0	0
NT_Tr_BAT13_lf_f	6.66667e-05	0.0001	0.0001	0.0001	0.0001	0	0	0	0	0	0	0	0	0
NT_Tr_BAT14_lf_f	0	0	0	0	0	0	0	0	0	0	0	0	0	0
NT_Tr_BAT15_lf_f	0.0693878	0.0693878	0.0693878	0.0693878	0.0693878	0.214401	0.86436	0.866648	0.87593	0.904773	0.904996	0.904996	0.904996	0.904996
NT_Tr_BAC1_lf	0	0	0	0	0	0	0	0	0	0	0	0	0	0
NT_Tr_BAC2_lf	0	0	0	0	0	0	0	0	0	0	0	0	0	0
NT_Tr_ProU_lf	0	0	0	0	0	0	0	0	0	0	0	0	0	0
NT_Tr_ProA_lf	0	0	0	0	0	0	0	0	0	0	0	0	0	0
NT_Tr_P5C1_lf	0	0	0	0	0	0	0	0	0	0	0	0	0	0
NT_Tr_P5C2_lf	6.66667e-05	0.0001	0.0001	0.0001	0.0001	0.0001	6.66667e-05	6.66667e-05	6.66667e-05	6.66667e-05	6.66667e-05	6.66667e-05	6.66667e-05	6.66667e-05
NT_Tr_PRPP_lf	0.000161	0.000161	0.000161	0.000161	0.000161	0.000161	0.000161	0.000161	0.000161	0.000161	0.000161	0.000161	0.000161	0.000161
NT_Tr_Fum_lf	0.003578	0.003578	0.003578	0.003578	0.003578	0.003578	0.003578	0.003578	0.006428	0.0068745	0.006428	0.006428	0.006428	0.006428
NT_Tr_HCys_lf	0	0	0	0	0	0	0	0	0	0	0	0	0	0
NT_Tr_ORO_lf	0.000161	0.000161	0.000161	0.000161	0.000161	0.000161	0.000161	0.000161	0.000161	0.000161	0.000161	0.000161	0.000161	0.000161
NT_Tr_DHO1_lf	0.000161	0.000161	0.000161	0.000161	0.000161	0.000161	0.000161	0.000161	0.000161	0.000161	0.000161	0.000161	0.000161	0.000161
NT_Tr_DHO2_lf	0.000161	0.000161	0.000161	0.000161	0.000161	0.000161	0.000161	0.000161	0.000161	0.000161	0.000161	0.000161	0.000161	0.000161
NT_Tr_GlySer_lf	0	0	0	0	0	0	0	0	0	0	0	0	0	0
NT_Tr_O2h_lf_f	0.0026835	0.0026835	0.0026835	0.0026835	0.0026835	0.0026835	0.0026835	0.0026835	0.0026835	0.0026835	0.0026835	0.0026835	0.0026835	0.0026835
NT_Tr_O2m_lf_f	1.331	1.33097	1.33097	1.33097	1.33097	1.53479	2.53005	2.54045	2.57948	2.67038	2.66999	2.66999	2.66999	2.66999
NT_Tr_O2p_lf_f	0	0	0	0	0	0	0	0	0	0	0	0	0	0
NT_Tr_CO2h_lf_f	0.020028	0.020028	0.020028	0.020028	0.020028	0.015228	0.015228	0.014033	0.0170163	0.0164378	0.0159913	0.0159913	0.0159913	0.0159913
NT_Tr_CO2m_lf_f	0	0	0	0	0	0	0	0	0	0	0	0	0	0
NT_Tr_H2Oh_lf_f	0.0927741	0.0927741	0.0927741	0.0927741	0.0926982	0.0884356	0.113248	0.112159	0.125359	0.136119	0.137448	0.137448	0.137448	0.137448
NT_Tr_H2Om_lf_f	0	0	0	0	0	0	0	0	0	0	0	0	0	0
NT_Tr_H2Op_lf_f	0	0	0	0	0	0	0	0	0	0	0	0	0	0
NT_Tr_Hp_lf_f	0	0	0	0	0	0	0	0	0	0	0	0	0	0
NT_Tr_NH41_lf_f	0.010867	0.010867	0.010867	0.010867	0.010867	0.013267	0.013267	0.015657	0.0240737	0.0386812	0.0386068	0.0386068	0.0386068	0.0386068
NT_Tr_NH42_lf_f	0	0	0	0	0	0	0	0	0	0	0	0	0	0
NT_Tr_H2S1_lf_f	0	0	0	0	0	0	0	0	0	0	0	0	0	0
NT_Tr_H2S2_lf_f	0	0	0	0	0	0	0	0	0	0	0	0	0	0
NT_Tr_AC1_lf_f	0.0184	0.0184	0.0184	0.0184	0.0184	0.0208	0.0208	0.0208	0.0208	0.0208	0.0208	0.0208	0.0208	0.0208
NT_Tr_AC2_lf_f	0	0	0	0	0	0	0	0	0	0	0	0	0	0
NT_Tr_Pyr1_lf_f	0	0	0	0	0	0	0	0	0	0	0	0	0	0
NT_Tr_Pyr2_lf_f	0.480147	0.480147	0.480147	0.480147	0.480147	0.480147	0.499837	0.506538	0.527	0.570377	0.570232	0.570232	0.570232	0.570232
NT_Tr_Pyr3_lf_f	0	0	0	0	0	0	0	0	0	0	0	0	0	0
NT_Tr_GCA2_lf_f	0	0	0	0	0	0	0	0	0	0	0	0	0	0
NT_Tr_GCEA2_lf_f	0	0	0	0	0	0	0	0	0	0	0	0	0	0
NT_Tr_Mal_lf_f	0	0	0	0	0	0	0	0	0	0	0	0	0	0
NT_Tr_OAA_lf_f	0	0	0	0	0	0	0	0	0	0	0	0	0	0
NT_Tr_KG_lf_f	0	0	0	0	0	0	0	0	0	0	0	0	0	0
NT_Tr_Ala1_lf_f	0	0	0	0	0	0	0	0	0	0	0	0	0	0
NT_Tr_Arg1_lf_f	0	0	0	0	0	0	0	0	0	0	0	0	0	0
NT_Tr_Asn1_lf_f	0	0	0	0	0	0	0	0	0	0	0	0	0	0
NT_Tr_Asp_lf_f	0	0	0	0	0	0	0	0	0	0	0	0	0	0
NT_Tr_Cys_lf_f	0	0	0	0	0	0	0	0	0	0	0	0	0	0
NT_Tr_Glu1_lf_f	0	0	0	0	0	0	0	0	0	0	0	0	0	0
NT_Tr_Gln_lf_f	0	0	0	0	0	0	0	0	0	0	0	0	0	0
NT_Tr_Gly_lf_f	0	0	0	0	0	0	0	0	0	0	0	0	0	0
NT_Tr_His1_lf_f	0	0	0	0	0	0	0	0	0	0	0	0	0	0
NT_Tr_Ile1_lf_f	0	0	0	0	0	0	0	0	0	0	0	0	0	0
NT_Tr_Leu1_lf_f	0	0	0	0	0	0	0	0	0	0	0	0	0	0
NT_Tr_Lys1_lf_f	0	0	0	0	0	0	0	0	0	0	0	0	0	0
NT_Tr_Met1_lf_f	0	0	0	0	0	0	0	0	0	0	0	0	0	0
NT_Tr_Phe1_lf_f	0	0	0	0	0	0	0	0	0	0	0	0	0	0
NT_Tr_Pro1_lf_f	0	0	0	0	0	0	0	0	0	0	0	0	0	0
NT_Tr_Ser1_lf_f	0	0	0	0	0	0	0	0	0	0	0	0	0	0
NT_Tr_Thr1_lf_f	0	0	0	0	0	0	0	0	0	0	0	0	0	0
NT_Tr_Trp1_lf_f	0	0	0	0	0	0	0	0	0	0	0	0	0	0
NT_Tr_Tyr1_lf_f	0	0	0	0	0	0	0	0	0	0	0	0	0	0
NT_Tr_Val1_lf_f	0	0	0	0	0	0	0	0	0	0	0	0	0	0
NT_Tr_Ala2_lf	0	0	0	0	0	0	0	0	0	0	0	0	0	0
NT_Tr_Arg2_lf	0	0	0	0	0	0	0	0	0.00285	0.00285	0.00285	0.00285	0.00285	0.00285
NT_Tr_Asn2_lf	0	0	0	0	0	0	0	0	0	0	0	0	0	0
NT_Tr_Asn3_lf	0	0	0	0	0	0	0	0	0	0	0	0	0	0
NT_Tr_Glu2_lf	0.003739	0.003739	0.003739	0.003739	0.003739	0.003739	0.003739	0.004934	0.010634	0.0243485	0.0251671	0.0251671	0.0251671	0.0251671
NT_Tr_His2_lf	0	0	0	0	0	0	0	0	0	0.0004465	0	0	0	0
NT_Tr_His3_lf	0	0	0	0	0	0	0	0	0	0	0	0	0	0
NT_Tr_Ile2_lf	0	0	0	0	0	0	0	0	0	0.001025	0.001025	0.001025	0.001025	0.001025
NT_Tr_Ile3_lf	0	0	0	0	0	0	0	0	0	0	0	0	0	0
NT_Tr_Leu2_lf	0	0	0	0	0	0.0024	0.0024	0.0024	0.0024	0.0024	0.0024	0.0024	0.0024	0.0024
NT_Tr_Leu3_lf	0	0	0	0	0	0	0	0	0	0	0	0	0	0
NT_Tr_Lys2_lf	0	0	0	0	0	0	0	0.001195	0.001195	0.001195	0.001195	0.001195	0.001195	0.001195
NT_Tr_Met2_lf	0	0	0	0	0	0	0	0	0	0	0	0	0	0
NT_Tr_Met3_lf	0	0	0	0	0	0	0	0	0	0	0	0	0	0
NT_Tr_Phe2_lf	0	0	0	0	0	0	0	0	0	0	0	0	0	0
NT_Tr_Phe3_lf	0	0	0	0	0	0	0	0	0	0	0	0	0	0
NT_Tr_Pro2_lf	0	0	0	0	0	0	0	0	0	0	0	0	0	0
NT_Tr_Ser2_lf	0	0	0	0	0	0	0	0	0	0	0	0	0	0
NT_Tr_Ser3_lf	0	0	0	0	0	0	0	0	0	0	0	0	0	0
NT_Tr_Thr2_lf	0	0	0	0	0	0	0	0	0	0.012243	0.0135081	0.0135081	0.0135081	0.0135081
NT_Tr_Thr3_lf	0	0	0	0	0	0	0	0	0	0	0	0	0	0
NT_Tr_Trp2_lf	0	0	0	0	0	0	0	0	0	0	0	0	0	0
NT_Tr_Trp3_lf	0	0	0	0	0	0	0	0	0	0	0	0	0	0
NT_Tr_Tyr2_lf	0	0	0	0	0	0	0	0	0	0	0	0	0	0
NT_Tr_Tyr3_lf	0	0	0	0	0	0	0	0	0	0	0	0	0	0
NT_Tr_Val2_lf	0.0016	0.0016	0.0016	0.0016	0.0016	0.0016	0.0016	0.0016	0.00146667	0.00146667	0.00146667	0.00146667	0.00146667	0.00146667
NT_Tr_Val3_lf	0	0	0	0	0	0	0	0	0	0	0	0	0	0
[truncated: 2,383 more rows]

## Sheet: M_Transcripts_HighLight
Reactions / Scale	0	0.0001	0.0005	0.001	0.005	0.01	0.05	0.1	0.5	1	2	10	100	1000
PSII_h_lf	82.4705	82.4663	82.2245	82.2245	82.2254	82.5863	84.1671	84.1748	84.2964	84.0463	84.0463	81.5852	82.6829	82.6829
Cytb6f_h_lf	122.237	122.252	123.24	123.24	123.413	123.257	118.592	118.597	118.739	119.181	119.181	123.307	121.968	121.968
PSI_h_lf	122.237	122.252	123.24	123.24	123.413	123.257	118.592	118.597	118.739	119.181	119.181	123.307	121.968	121.968
Fd-NADPR_h_lf	40.2449	40.2428	40.1219	40.1219	40.1224	40.3031	41.0968	41.1007	41.1639	41.0389	41.0389	39.8083	40.3619	40.3619
ATPase_h_lf_f	23.3532	23.355	23.4789	23.4789	23.5037	23.5071	22.9537	22.9549	22.9839	23.0291	23.0291	23.4428	23.33	23.33
QCYC_h_lf	61.1185	61.1259	61.6201	61.62	61.7066	61.6284	59.296	59.2983	59.3695	59.5903	59.5903	61.6535	60.9842	60.9842
CEF_h_lf	19.8832	19.8928	20.5078	20.5078	20.5939	20.3352	17.2125	17.2109	17.2213	17.5671	17.5671	20.8609	19.6427	19.6427
PTOX_h_lf	0	0	0	0	0	0	0	0	0	0	0	0	0	0
NDHq_h_lf	0	0	0	0	0	0	0	0	0	0	0	0	0	0
RBC_h_lf	14.1734	14.1744	14.2459	14.2459	14.2641	14.2953	14.0043	14.0053	14.0257	13.8269	13.8269	13.5456	13.5873	13.5873
PGAK_h_lf_f	41.0015	41.0021	41.0622	41.0622	41.0851	41.1788	40.9786	40.9825	41.0469	40.9218	40.9218	39.6913	40.2458	40.2458
GAPDH1_h_lf	40.9947	40.9988	41.0588	41.0588	41.0818	41.1754	40.9786	40.9825	41.0469	40.9218	40.9218	39.6913	40.2458	40.2458
TPI_h_lf_f	13.7697	16.0838	13.8347	16.1378	16.1518	13.8878	13.322	13.3499	13.6743	13.5013	13.5013	13.2563	13.2962	13.2962
FBPA_h_lf_f	6.99599	6.99636	7.02626	7.02626	7.03504	7.05573	6.78888	6.80332	6.97117	6.89321	6.89321	6.78278	6.80273	6.80273
FBPase_h_lf	6.99599	6.99636	7.02626	7.02626	7.03504	7.05573	6.78888	6.80332	6.97117	6.89321	6.89321	6.78278	6.80273	6.80273
FTK_h_lf_f	6.79325	6.79374	6.82791	6.82791	6.83664	6.85156	6.55262	6.56609	6.72261	6.62756	6.62756	6.49301	6.51296	6.51296
SBPA_h_lf	6.77375	6.77424	6.80841	6.80841	6.81714	6.83206	6.53312	6.54659	6.70311	6.60806	6.60806	6.47351	6.49346	6.49346
SBPase_h_lf	6.77375	6.77424	6.80841	6.80841	6.81714	6.83206	6.53312	6.54659	6.70311	6.60806	6.60806	6.47351	6.49346	6.49346
STK_h_lf_f	6.77375	6.77424	6.80841	6.80841	6.81714	6.83206	6.53312	6.54659	6.70311	6.60806	6.60806	6.47351	6.49346	6.49346
Ru5PE_h_lf_f	13.567	13.568	13.6363	13.6363	13.6538	13.6836	13.565	13.5529	13.4257	13.2356	13.2356	12.9665	13.0064	13.0064
R5PI_h_lf_f	6.76874	6.76923	6.80339	6.80339	6.81213	6.82705	6.5281	6.54158	6.69809	6.60304	6.60304	6.46849	6.48844	6.48844
Ru5PK_h_lf	20.3357	20.3372	20.4397	20.4397	20.4659	20.5107	20.0931	20.0945	20.1238	19.8387	19.8387	19.435	19.4949	19.4949
PGI_h_lf_f	0.202741	0.202618	0.198347	0.198347	0.198394	0.20417	0.236263	0.237225	0.248561	0.265657	0.265657	0.289769	0.289769	0.289769
PGM_h_lf_f	0.202741	0.202618	0.198347	0.198347	0.198394	0.20417	0.236263	0.237225	0.248561	0.265657	0.265657	0.289769	0.289769	0.289769
AGPase_h_lf	0.202741	0.202618	0.198347	0.198347	0.198394	0.20417	0.236263	0.237225	0.248561	0.265657	0.265657	0.289769	0.289769	0.289769
StS_h1_lf	0.10137	0.101309	0.0991734	0.0991736	0.099197	0.102085	0.118131	0.118613	0.124281	0.132828	0.132828	0.144885	0.144885	0.144885
StS_h2_lf	0.10137	0.101309	0.0991734	0.0991736	0.099197	0.102085	0.118131	0.118613	0.124281	0.132828	0.132828	0.144885	0.144885	0.144885
StS_h3_lf	0	0	0	0	0	0	0	0	0	0	0	0	0	0
bAMY1_h_lf	0	0	0	0	0	0	0	0	0	0	0	0	0	0
bAMY2_h_lf	0	0	0	0	0	0	0	0	0	0	0	0	0	0
DPE11_h_lf	0	0	0	0	0	0	0	0	0	0	0	0	0	0
DPE12_h_lf	0	0	0	0	0	0	0	0	0	0	0	0	0	0
DPE13_h_lf	0	0	0	0	0	0	0	0	0	0	0	0	0	0
DPE2_c_lf	0	0	0	0	0	0	0	0	0	0	0	0	0	0
HEXK_c_lf	0	0	0	0	0	0	0	0	0	0	0	0	0	0
StP1_h_lf	0	0	0	0	0	0	0	0	0	0	0	0	0	0
StP21_c_lf	0	0	0	0	0	0	0	0	0	0	0	0	0	0
TPI_c_lf_f	2.31288	0	2.30313	0	0	2.28068	2.64252	2.60881	2.22989	2.26637	2.26637	2.31769	2.32028	2.32028
FBPA_c_lf_f	2.31288	2.31317	2.30313	2.30313	2.29963	2.28068	2.64252	2.60881	2.22989	2.26637	2.26637	2.31769	2.32028	2.32028
FBPase_c_lf	2.31288	2.31317	2.30313	2.30313	2.29963	2.28068	2.64252	2.60881	2.22989	2.26637	2.26637	2.31769	2.32028	2.32028
F6PK2_c_lf	0	0	0	0	0	0	0	0	0	0	0	0	0	0
F26BPPh_c_lf_f	0	0	0	0	0	0	0	0	0	0	0	0	0	0
PGI_c_lf_f	1.21971	1.22191	1.2309	1.23089	1.23489	1.21667	1.22361	1.18761	0.78251	0.835506	0.835506	0.910255	0.910255	0.910255
PGM_c_lf_f	0.640466	0.640087	0.626845	0.626846	0.626992	0.644896	0.744385	0.747368	0.78251	0.835506	0.835506	0.910255	0.910255	0.910255
UGPase_c_lf_f	0.640466	0.640087	0.626845	0.626846	0.626992	0.644896	0.744385	0.747368	0.78251	0.835506	0.835506	0.910255	0.910255	0.910255
S6PS_c_lf	1.47933	1.47914	1.47494	1.47494	1.47	1.4452	1.41891	1.42119	1.44738	1.43086	1.43086	1.40743	1.41002	1.41002
S6PPh_c_lf	1.47933	1.47914	1.47494	1.47494	1.47	1.4452	1.41891	1.42119	1.44738	1.43086	1.43086	1.40743	1.41002	1.41002
SucS_c_lf_f	0.850837	0.851027	0.860061	0.860061	0.854983	0.81227	0.686495	0.685795	0.676845	0.607328	0.607328	0.509146	0.511737	0.511737
FrcFD_c_lf	0	0	0	0	0	0	0	0	0	0	0	0	0	0
FrcK_c_lf	0	0	0	0	0	0	0	0	0	0	0	0	0	0
TPS_c_lf	0	0	0	0	0	0	0	0	0	0	0	0	0	0
TPP_c_lf	0	0	0	0	0	0	0	0	0	0	0	0	0	0
CeS_c1_lf	0.00305	0.00305	0.00305	0.00305	0.00305	0.00305	0.00305	0.00305	0.00305	0.00305	0.00305	0.00305	0.00305	0.00305
CeS_c2_lf	0.00305	0.00305	0.00305	0.00305	0.00305	0.00305	0.00305	0.00305	0.00305	0.00305	0.00305	0.00305	0.00305	0.00305
CeS_c3_lf	0.00305	0.00305	0.00305	0.00305	0.00305	0.00305	0.00305	0.00305	0.00305	0.00305	0.00305	0.00305	0.00305	0.00305
MalDH1_c_lf_f	0	0	0	0	0	0	0	0	0	0	0	0	0	0
PEPC1_c_lf	0	0	0	0	0	0	0	0	0	0	0	0	0	0
PEPC2_c_lf_f	0	0	0	0	0	0	0	0	0	0	0	0	0	0
Enol_c_lf_f	0	0	0	0	0	0	0	0	0	0	0	0	0	0
PGAM_c_lf_f	0	0	0	0	0	0	0	0	0	0	0	0	0	0
PGAK_c_lf_f	0	0	0	0	0	0	0	0	0	0	0	0	0	0
GAPDH2_c_lf_f	2.23783	2.23657	2.16183	2.16183	2.14929	2.18268	2.49875	2.50078	2.51773	2.7608	2.7608	2.05211	2.50175	2.50175
GAPDH3_c_lf	0	0	0	0	0	0	0	0	0	0	0	0	0	0
F6PK1_c_lf	0	0	0	0	0	0	0	0	0	0	0	0	0	0
F6PK1_h_lf	0	0	0	0	0	0	0	0	0	0	0	0	0	0
GAPDH2_h_lf_f	0	0	0	0	0	0	0	0	0	0	0	0	0	0
PGAM_h_lf_f	0	0	0	0	0	0	0	0	0	0	0	0	0	0
Enol_h_lf_f	0	0	0	0	0	0	0	0	0	0	0	0	0	0
PyrK_c_lf	0	0	0	0	0	0	0	0	0	0	0	1.05254	0.585795	0.585795
PyrK_h_lf	0	0	0	0	0	0	0	0	0	0	0	0	0	0
PyrDH1_m_lf	0	0	0	0	0	0	0	0	0	0	0	0	0	0
PyrDH2_m_lf	0	0	0	0	0	0	0	0	0	0	0	0	0	0
DHLAcT_m_lf	0	0	0	0	0	0	0	0	0	0	0	0	0	0
DHLDH2_m_lf	0	0	0	0	0	0	0	0	0	0	0	0	0	0
CitS_m_lf	0	0	0	0	0	0	0	0	0	0	0	0	0	0
cACNDHA_m_lf	0	0	0	0	0	0	0	0	0	0	0	0	0	0
cACNHA_m_lf	2.94148	2.94131	2.9295	2.9295	2.91433	2.83227	0	0	0	0	0	0	0	0
iCitDHNAD_m_lf	0	0	0	0	0	0	0	0	0	0	0	0	0	0
KGDH_m_lf	0	0	0	0	0	0	0	0	0	0	0	0	0	0
DHLST_m_lf	0	0	0	0	0	0	0	0	0	0	0	0	0	0
SCACoAL_m_lf	0	0	0	0	0	0	0	0	0	0	0	0	0	0
cplx2_m_lf	3.01584	3.01596	3.02466	3.02466	3.02384	3.01195	0.134663	0.134663	0.124685	0.12425	0.12425	0.12425	0.11	0.11
FumHA_m_lf	0.0743604	0.0746549	0.0490996	0.0490982	0.0631784	0.123444	0	0	0	0	0	0	0	0
MalDH1_m_lf_f	0.337378	0.337378	0.0490996	0.0490982	0	0	0	0	0	0	0	0	0	0
cplx1_m_lf	6.41769	6.41804	6.15399	6.15398	6.10794	6.10283	1.72118	1.64479	0.739083	1.18423	1.18423	0.760947	1.15022	1.15022
cplx3_m_lf	9.43369	9.43416	9.17881	9.1788	9.13194	9.11495	1.856	1.77961	0.863929	1.30864	1.30864	0.885357	1.26038	1.26038
cplx4_m_lf	4.71684	4.71708	4.5894	4.5894	4.56597	4.55747	0.928002	0.889806	0.431965	0.654322	0.654322	0.442679	0.63019	0.63019
cplx5_m_lf_f	20.5682	20.5693	19.9222	19.9222	19.8058	19.7753	4.50519	4.31421	2.03498	3.1472	3.1472	2.08898	3.04079	3.04079
RBO_h_lf	6.16235	6.16279	6.19385	6.19385	6.20179	6.21535	6.08881	6.08924	6.09812	6.01171	6.01171	5.8894	5.90753	5.90753
PGP_h_lf	6.16235	6.16279	6.19385	6.19385	6.20179	6.21535	6.08881	6.08924	6.09812	6.01171	6.01171	5.8894	5.90753	5.90753
GCAO_p_lf	6.16056	6.161	6.19206	6.19206	6.2	6.21356	6.08702	6.08746	6.09633	6.00992	6.00992	5.88761	5.90574	5.90574
CAT_p_lf	3.08028	3.0805	3.09603	3.09603	3.1	3.10678	3.04351	3.04373	3.04817	3.00496	3.00496	2.9438	2.95287	2.95287
GGAT_p_lf	3.07412	3.07434	3.08987	3.08987	3.09384	3.10062	3.05925	3.05947	3.06613	3.02303	3.02303	2.96187	2.97664	2.97664
GlyDH_m_lf	3.06447	3.0647	3.08023	3.08023	3.0842	3.09098	2.94341	2.94363	2.93516	2.89174	2.89174	2.83058	2.81685	2.81685
AMT_m_lf	3.06447	3.0647	3.08023	3.08023	3.0842	3.09098	2.94341	2.94363	2.93516	2.89174	2.89174	2.83058	2.81685	2.81685
DHLDH1_m_lf	3.06447	3.0647	3.08023	3.08023	3.0842	3.09098	2.94341	2.94363	2.93516	2.89174	2.89174	2.83058	2.81685	2.81685
GlyHMT_m_lf_f	3.06447	3.0647	3.08023	3.08023	3.0842	3.09098	2.94341	2.94363	2.93516	2.89174	2.89174	2.83058	2.81685	2.81685
SGAT_p_lf	3.08644	3.08666	3.10219	3.10219	3.10616	3.11294	3.02777	3.02799	3.03021	2.98689	2.98689	2.92574	2.9291	2.9291
GCEADH_p_lf	3.08644	3.08666	3.10219	3.10219	3.10616	3.11294	3.02777	3.02799	3.03021	2.98689	2.98689	2.92574	2.9291	2.9291
MalDH1_p_lf_f	3.08644	3.08666	3.10219	3.10219	3.10616	3.11294	3.02777	3.02799	3.03021	2.98689	2.98689	2.92574	2.9291	2.9291
GCEAK_h_lf	3.08644	3.08666	3.10219	3.10219	3.10616	3.11294	3.02777	3.02799	3.03021	2.98689	2.98689	2.92574	2.9291	2.9291
G6PDH_h_lf	0	0	0	0	0	0	0	0	0	0	0	0	0	0
6PGL_h_lf	0	0	0	0	0	0	0	0	0	0	0	0	0	0
6PGDHNAD_h_lf_f	0	0	0	0	0	0	0	0	0	0	0	0	0	0
6PGDHNADP_h_lf_f	0	0	0	0	0	0	0	0	0	0	0	0	0	0
TA_h_lf_f	0	0	0	0	0	0	0	0	0	0	0	0	0	0
DAHPS_h_lf	0.0195	0.0195	0.0195	0.0195	0.0195	0.0195	0.0195	0.0195	0.0195	0.0195	0.0195	0.0195	0.0195	0.0195
DHQS_h_lf	0.0195	0.0195	0.0195	0.0195	0.0195	0.0195	0.0195	0.0195	0.0195	0.0195	0.0195	0.0195	0.0195	0.0195
DHQDH_h_lf	0.0195	0.0195	0.0195	0.0195	0.0195	0.0195	0.0195	0.0195	0.0195	0.0195	0.0195	0.0195	0.0195	0.0195
SADH_h_lf	0.0195	0.0195	0.0195	0.0195	0.0195	0.0195	0.0195	0.0195	0.0195	0.0195	0.0195	0.0195	0.0195	0.0195
SAK_h_lf	0.0195	0.0195	0.0195	0.0195	0.0195	0.0195	0.0195	0.0195	0.0195	0.0195	0.0195	0.0195	0.0195	0.0195
EPSPS_h_lf	0.0195	0.0195	0.0195	0.0195	0.0195	0.0195	0.0195	0.0195	0.0195	0.0195	0.0195	0.0195	0.0195	0.0195
CHRS_h_lf	0.0195	0.0195	0.0195	0.0195	0.0195	0.0195	0.0195	0.0195	0.0195	0.0195	0.0195	0.0195	0.0195	0.0195
R5PDPK_h_lf	0.005016	0.005016	0.005016	0.005016	0.005016	0.005016	0.005016	0.005016	0.005016	0.005016	0.005016	0.005016	0.005016	0.005016
PyrPiDK_h_lf_f	2.48796	2.48957	2.58854	2.58853	2.59915	2.52895	2.03776	2.03633	2.02805	2.31408	2.31408	3.77026	3.30352	3.30352
MalDH2NADP_c_lf	0	0	0	0	0	0	0	0	0	0	0	0	0	0
MalDH2NADP_h_lf	0.874111	0.876899	1.05787	1.05786	1.08032	0.992965	0	0	0	0	0	0	0	0
MalDH1_h_lf_f	0.090085	0.090085	0.090085	0.090085	0.090085	0.090085	0.090085	0.090085	0.08889	0.08889	0.08889	0.08889	0.08604	0.08604
MalDH3_c_lf	0	0	0	0	0	0	0	0	0	0	0	0	0	0
MalDH3_h_lf	0	0	0	0	0	0	0	0	0	0	0	0	0	0
MalDH3_m_lf	0	0	0	0	0	0	0	0	0	0	0	0	0	0
CitS_c_lf	0	0	0	0	0	0	0	0	0	0	0	0	0	0
CitS_h_lf	0	0	0	0	0	0	0	0	0	0	0	0	0	0
cACNDHA_c_lf	2.94148	2.94131	2.9295	2.9295	2.91433	2.83227	0	0	0	0	0	0	0	0
cACNDHA_h_lf	0	0	0	0	0	0	0	0	0	0	0	0	0	0
cACNHA_c_lf	0	0	0	0	0	0	0	0	0	0	0	0	0	0
cACNHA_h_lf	0	0	0	0	0	0	0	0	0	0	0	0	0	0
iCitDHNAD_c_lf	1.8053	2.38842	2.34406	2.34404	2.31993	2.1457	0	0	0	0	0	0	0	0
iCitDHNADP_c_lf	1.13618	0.552887	0.585448	0.585464	0.594397	0.686576	0	0	0	0	0	0	0	0
iCitDHNADP_h_lf	0	0	0	0	0	0	0	0	0	0	0	0	0	0
iCitDHNADP_m_lf	0	0	0	0	0	0	0	0	0	0	0	0	0	0
iCitL_c_lf	0	0	0	0	0	0	0	0	0	0	0	0	0	0
MalS_c_lf	0	0	0	0	0	0	0	0	0	0	0	0	0	0
ATPCitL_c_lf	0.00117	0.00117	0.00117	0.00117	0.00117	0.00117	0.00117	0.00117	0.000435333	0	0	0	0	0
ACoAS_h_lf	0.02528	0.02528	0.02528	0.02528	0.02528	0.02528	0.02288	0.02288	0.02288	0.02288	0.02288	0.02288	0.02288	0.02288
ACoAC_h_lf	0.0161	0.0161	0.0161	0.0161	0.0161	0.0161	0.0161	0.0161	0.0161	0.0161	0.0161	0.0161	0.0161	0.0161
ACPM_h_lf	0.0161	0.0161	0.0161	0.0161	0.0161	0.0161	0.0161	0.0161	0.0161	0.0161	0.0161	0.0161	0.0161	0.0161
PPiase_h_lf	2.73143	2.73292	2.82762	2.82761	2.83828	2.77385	2.31236	2.31189	2.31494	2.61806	2.61806	4.09836	3.62877	3.62877
PPIase_c_lf	0.64379	0.643411	0.630169	0.63017	0.630316	0.66238	0.747709	0.750692	0.785834	0.83883	0.83883	0.913579	0.913579	0.913579
PPIF6PK_c_lf_f	0	0	0	0	0	0	0	0	0	0	0	0	0	0
ForDH_h_lf_f	0.004844	0.004844	0.004844	0.004844	0.004844	0.004844	0.004844	0.004844	0.004844	0.004844	0.004844	0.004844	0.004844	0.004844
ForTHFL_h_lf	0.004844	0.004844	0.004844	0.004844	0.004844	0.004844	0.004844	0.004844	0.004844	0.004844	0.004844	0.004844	0.004844	0.004844
DHFR_c_lf	2e-05	2e-05	2e-05	2e-05	2e-05	2e-05	2e-05	2e-05	2e-05	2e-05	2e-05	2e-05	2e-05	2e-05
TRXR_c_lf	6.6e-05	6.6e-05	6.6e-05	6.6e-05	6.6e-05	6.6e-05	6.6e-05	6.6e-05	6.6e-05	6.6e-05	6.6e-05	6.6e-05	6.6e-05	6.6e-05
ADNK_c_lf	0	0	0	0	0	0	0	0	0	0	0	0	0	0
ADNN_c_lf	0	0	0	0	0	0	0	0	0	0	0	0	0	0
ADPRPPT_c_lf	0	0	0	0	0	0	0	0	0	0	0	0	0	0
RibK_h_lf	0	0	0	0	0	0	0	0	0	0	0	0	0	0
NO3R1_c_lf	0.283826	0.283826	0.283826	0.283826	0.283826	0.283826	0.283826	0.283826	1.73643	1.5025	1.5025	1.17225	1.18416	1.18416
NO3R2_c_lf_f	0	0	0	0	0	0	0	0	0	0	0	0	0	0
NO2R_h_lf	0.283826	0.283826	0.283826	0.283826	0.283826	0.283826	0.283826	0.283826	0.283826	0.283826	0.283826	0.283826	0.283826	0.283826
ATPSL_h_lf	0.00125	0.00125	0.00125	0.00125	0.00125	0.00125	0.00125	0.00125	0.00125	0.00125	0.00125	0.00125	0.00125	0.00125
APSR_h_lf	0.00125	0.00125	0.00125	0.00125	0.00125	0.00125	0.00125	0.00125	0.00125	0.00125	0.00125	0.00125	0.00125	0.00125
GSSGR_h_lf	0.00125	0.00125	0.00125	0.00125	0.00125	0.00125	0.00125	0.00125	0.00125	0.00125	0.00125	0.00125	0.00125	0.00125
SO3R_h_lf	0.00125	0.00125	0.00125	0.00125	0.00125	0.00125	0.00125	0.00125	0.00125	0.00125	0.00125	0.00125	0.00125	0.00125
HCO3DHA_c_lf	1.27903	1.28143	1.43507	1.43506	1.45864	1.41088	0.642117	0.641479	0.637718	0.764648	0.764648	0.944046	0.944046	0.944046
HCO3DHA_h_lf	0.024341	0.024341	0.024341	0.024341	0.024341	0.024341	0.024341	0.024341	0.024341	0.024341	0.024341	0.024341	0.021491	0.021491
AlaTA_h_lf_f	0	0	0	0	0	0	0	0	0	0	0	0	0	0
AlaTA_m_lf_f	0	0	0	0	0	0	0.346933	0.426072	0	0	0	0	0	0
AlaTA_p_lf_f	0	0	0	0	0	0	0	0	0	0	0	0	0	0
AGluK_lf	0.00808	0.00808	0.00808	0.00808	0.00808	0.00808	0.00808	0.00808	0.00808	0.00808	0.00808	0.00808	0.00523	0.00523
AGluPR_h_lf	0.00808	0.00808	0.00808	0.00808	0.00808	0.00808	0.00808	0.00808	0.00808	0.00808	0.00808	0.00808	0.00523	0.00523
AOrnTA_h_lf	0.00808	0.00808	0.00808	0.00808	0.00808	0.00808	0.00808	0.00808	0.00808	0.00808	0.00808	0.00808	0.00523	0.00523
AOrnAGluAcT_h_lf	0.00808	0.00808	0.00808	0.00808	0.00808	0.00808	0.00808	0.00808	0.00808	0.00808	0.00808	0.00808	0.00523	0.00523
CBPS_h_lf	0.008241	0.008241	0.008241	0.008241	0.008241	0.008241	0.008241	0.008241	0.008241	0.008241	0.008241	0.008241	0.005391	0.005391
OrnCMT_h_lf_f	0.00808	0.00808	0.00808	0.00808	0.00808	0.00808	0.00808	0.00808	0.00808	0.00808	0.00808	0.00808	0.00523	0.00523
ArgSCAS_h_lf	0.00808	0.00808	0.00808	0.00808	0.00808	0.00808	0.00808	0.00808	0.00808	0.00808	0.00808	0.00808	0.00523	0.00523
ArgSCAL_h_lf	0.00808	0.00808	0.00808	0.00808	0.00808	0.00808	0.00808	0.00808	0.00808	0.00808	0.00808	0.00808	0.00523	0.00523
FumHA_c_lf	0	0	0	0	0	0	0	0	0	0	0.137174	0.137174	0.120074	0.120074
AsnS_c_lf	0	0	0	0	0	0.01416	0	0	0	0	0	0	0	0
AspAT_c_lf_f	0	0	0	0	0	0	0.421321	0.420563	0.416112	0.511309	0.511309	0.645858	0.643008	0.643008
AspAT_h_lf_f	0.090085	0.090085	0.090085	0.090085	0.090085	0.090085	0.090085	0.090085	0.08889	0.08889	0.08889	0.08889	0.08604	0.08604
AspAT_m_lf_f	0.337378	0.337378	0.337378	0.337378	0.352578	0.452442	0.134383	0.134663	0.124375	0.12394	0.12394	0.12394	0.10969	0.10969
AspAT_p_lf_f	0	0	0	0	0	0	0	0	0	0	0	0	0	0
Asnase_c_lf	0	0	0	0	0	0	0	0	0	0	0	0	0	0
SerAcT_c_lf	0.00117	0.00117	0.00117	0.00117	0.00117	0.00117	0.00117	0.00117	0.000435333	0	0	0	0	0
SerAcT_h_lf	8e-05	8e-05	8e-05	8e-05	8e-05	8e-05	8e-05	8e-05	8e-05	8e-05	8e-05	8e-05	8e-05	8e-05
SerAcT_m_lf	0	0	0	0	0	0	0	0	0	0	0	0	0	0
CysS_c_lf	0.00117	0.00117	0.00117	0.00117	0.00117	0.00117	0.00117	0.00117	0.000435333	0	0	0	0	0
CysS_h_lf	8e-05	8e-05	8e-05	8e-05	8e-05	8e-05	8e-05	8e-05	8e-05	8e-05	8e-05	8e-05	8e-05	8e-05
CysS_m_lf	0	0	0	0	0	0	0	0	0	0	0	0	0	0
GluSNADP_h_lf_f	0	0	0	0	0	0	0	0	0	0	0	0	0	0
GluDH3NADP_c_lf_f	0	0	0	0	0	0	0	0	0	0	0	0	0	0
Glnase_c_lf	0	0	0	0	0	0	0	0	0	0	0	0	0	0
GluSNAD_h_lf	0	0	0	0	0	0	0.000953	0.000953	0.000953	0.000953	0.000953	0.000953	0	0
GluSFd_h_lf	0.13698	0.13698	0.13698	0.13698	0.13698	0.13668	0.133327	0.133327	0.130937	0.130937	0.130937	0.130937	0.12619	0.12619
GluDH1NAD_m_lf	0	0	0	0	0.0001	0.0001	0.481877	0.560735	0.00031	0.00031	0.00031	0.00031	0.00031	0.00031
GluDH1NADP_m_lf_f	0	0	0	0	0	0	0	0	0	0	0	0	0	0
GluDH2NAD_m_lf	0	0	0	0	0	0	0	0	0	0	0	0	0	0
GluDC_c_lf	3.01584	3.01596	3.02466	3.02466	3.02384	3.01195	0.134663	0.134663	0.124685	0.12425	0.12425	0.12425	0.11	0.11
GABATA1_m_lf_f	0	0	0	0	0	0	0.134663	0.134663	0	0	0	0	0	0
GABATA2_m_lf	3.01584	3.01596	3.02466	3.02466	3.02384	3.01195	0	0	0.124685	0.12425	0.12425	0.12425	0.11	0.11
SCASeADH_m_lf	3.01584	3.01596	3.02466	3.02466	3.02384	3.01195	0.134663	0.134663	0.124685	0.12425	0.12425	0.12425	0.11	0.11
GlnS_c_lf	1.50187	1.50098	1.43948	1.43948	1.4268	1.41396	1.65886	1.65791	1.64046	1.83096	1.83096	2.10006	2.08296	2.08296
GlnS_h_lf	0.151865	0.151865	0.151865	0.151865	0.151865	0.151565	0.149165	0.149165	0.146775	0.146775	0.146775	0.146775	0.138225	0.138225
GlnS_m_lf	0	0	0	0	0	0	0	0	0	0	0	0	0	0
ThrA_c_lf	0.02403	0.02403	0.02403	0.02403	0.02403	0.02403	0.02163	0.02163	0.0223647	0.0228	0.0228	0.0228	0.0228	0.0228
ACDOxRed_c_lf	0.02403	0.02403	0.02403	0.02403	0.02403	0.02403	0.02163	0.02163	0.0223647	0.0228	0.0228	0.0228	0.0228	0.0228
GCAO_h_lf	0.001789	0.001789	0.001789	0.001789	0.001789	0.001789	0.001789	0.001789	0.001789	0.001789	0.001789	0.001789	0.001789	0.001789
CAT_h_lf	0.0008945	0.0008945	0.0008945	0.0008945	0.0008945	0.0008945	0.0008945	0.0008945	0.0008945	0.0008945	0.0008945	0.0008945	0.0008945	0.0008945
SGAT_h_lf	0	0	0	0	0	0	0	0	0	0	0	0	0	0
GCEADH_h_lf	0	0	0	0	0	0	0	0	0	0	0	0	0	0
GGAT_h_lf	0.001789	0.001789	0.001789	0.001789	0.001789	0.001789	0.001789	0.001789	0.001789	0.001789	0.001789	0.001789	0.001789	0.001789
ATPPRT_h_lf	0.001266	0.001266	0.001266	0.001266	0.001266	0.001266	0.001266	0.001266	0.001266	0.001266	0.001266	0.001266	0.001266	0.001266
PrATPDP_h_lf	0.001266	0.001266	0.001266	0.001266	0.001266	0.001266	0.001266	0.001266	0.001266	0.001266	0.001266	0.001266	0.001266	0.001266
PrAMPCy_h_lf	0.001266	0.001266	0.001266	0.001266	0.001266	0.001266	0.001266	0.001266	0.001266	0.001266	0.001266	0.001266	0.001266	0.001266
PAICARPI_h_lf	0.001266	0.001266	0.001266	0.001266	0.001266	0.001266	0.001266	0.001266	0.001266	0.001266	0.001266	0.001266	0.001266	0.001266
IGPS_h_lf	0.001266	0.001266	0.001266	0.001266	0.001266	0.001266	0.001266	0.001266	0.001266	0.001266	0.001266	0.001266	0.001266	0.001266
IGPDA_h_lf	0.001266	0.001266	0.001266	0.001266	0.001266	0.001266	0.001266	0.001266	0.001266	0.001266	0.001266	0.001266	0.001266	0.001266
HisolPTA_h_lf	0.001266	0.001266	0.001266	0.001266	0.001266	0.001266	0.001266	0.001266	0.001266	0.001266	0.001266	0.001266	0.001266	0.001266
HisolPP_h_lf	0.001266	0.001266	0.001266	0.001266	0.001266	0.001266	0.001266	0.001266	0.001266	0.001266	0.001266	0.001266	0.001266	0.001266
HisolPDH_h_lf	0.001266	0.001266	0.001266	0.001266	0.001266	0.001266	0.001266	0.001266	0.001266	0.001266	0.001266	0.001266	0.001266	0.001266
HisalPDH_h_lf	0.001266	0.001266	0.001266	0.001266	0.001266	0.001266	0.001266	0.001266	0.001266	0.001266	0.001266	0.001266	0.001266	0.001266
ThrDA_h_lf	0.0029	0.0029	0.0029	0.0029	0.0029	0.0029	0.0029	0.0029	0.0029	0.0029	0.0029	0.0029	0.0029	0.0029
ALS1_h_lf	0.0128	0.0128	0.0128	0.0128	0.0128	0.0125	0.0101	0.0101	0.0101	0.0101	0.0101	0.0101	0.0101	0.0101
ALS2_h_lf	0.0029	0.0029	0.0029	0.0029	0.0029	0.0029	0.0029	0.0029	0.0029	0.0029	0.0029	0.0029	0.0029	0.0029
KARI1_h_lf_f	0.0029	0.0029	0.0029	0.0029	0.0029	0.0029	0.0029	0.0029	0.0029	0.0029	0.0029	0.0029	0.0029	0.0029
KARI2_h_lf	0.0029	0.0029	0.0029	0.0029	0.0029	0.0029	0.0029	0.0029	0.0029	0.0029	0.0029	0.0029	0.0029	0.0029
DHADA1_h_lf	0.0029	0.0029	0.0029	0.0029	0.0029	0.0029	0.0029	0.0029	0.0029	0.0029	0.0029	0.0029	0.0029	0.0029
BAATA1_h_lf_f	0.0029	0.0029	0.0029	0.0029	0.0029	0.0029	0.0029	0.0029	0.0029	0.0029	0.0029	0.0029	0.0029	0.0029
ALS3_h_lf	0.0099	0.0099	0.0099	0.0099	0.0099	0.0096	0.0072	0.0072	0.0072	0.0072	0.0072	0.0072	0.0072	0.0072
KARI3_h_lf_f	0.0099	0.0099	0.0099	0.0099	0.0099	0.0096	0.0072	0.0072	0.0072	0.0072	0.0072	0.0072	0.0072	0.0072
KARI4_h_lf	0.0099	0.0099	0.0099	0.0099	0.0099	0.0096	0.0072	0.0072	0.0072	0.0072	0.0072	0.0072	0.0072	0.0072
DHADA2_h_lf	0.0099	0.0099	0.0099	0.0099	0.0099	0.0096	0.0072	0.0072	0.0072	0.0072	0.0072	0.0072	0.0072	0.0072
2IPMS_h_lf	0.0068	0.0068	0.0068	0.0068	0.0068	0.0068	0.0044	0.0044	0.0044	0.0044	0.0044	0.0044	0.0044	0.0044
3IPMDA1_h_lf	0.0068	0.0068	0.0068	0.0068	0.0068	0.0068	0.0044	0.0044	0.0044	0.0044	0.0044	0.0044	0.0044	0.0044
3IPMDA2_h_lf	0.0068	0.0068	0.0068	0.0068	0.0068	0.0068	0.0044	0.0044	0.0044	0.0044	0.0044	0.0044	0.0044	0.0044
3IPMDH_h_lf	0.0068	0.0068	0.0068	0.0068	0.0068	0.0068	0.0044	0.0044	0.0044	0.0044	0.0044	0.0044	0.0044	0.0044
IPODC_h_lf	0.0068	0.0068	0.0068	0.0068	0.0068	0.0068	0.0044	0.0044	0.0044	0.0044	0.0044	0.0044	0.0044	0.0044
BAATA2_h_lf_f	0.0068	0.0068	0.0068	0.0068	0.0068	0.0068	0.0044	0.0044	0.0044	0.0044	0.0044	0.0044	0.0044	0.0044
AspK_h_lf	0.077	0.077	0.077	0.077	0.077	0.077	0.077	0.077	0.075805	0.075805	0.075805	0.075805	0.075805	0.075805
Asp-SeADH_h_lf	0.077	0.077	0.077	0.077	0.077	0.077	0.077	0.077	0.075805	0.075805	0.075805	0.075805	0.075805	0.075805
DHDS_h_lf	0.00338	0.00338	0.00338	0.00338	0.00338	0.00338	0.00338	0.00338	0.002185	0.002185	0.002185	0.002185	0.002185	0.002185
DHDRNAD_h_lf	0	0.00338	0.00338	0.00338	0.00338	0.00338	0.00338	0.00338	0.002185	0.002185	0.002185	0.002185	0.000288	0.000288
DHDRNADP_h_lf	0.00338	0	0	0	0	0	0	0	0	0	0	0	0.001897	0.001897
DAPAT_h_lf	0.00338	0.00338	0.00338	0.00338	0.00338	0.00338	0.00338	0.00338	0.002185	0.002185	0.002185	0.002185	0.002185	0.002185
DAPE_h_lf	0.00338	0.00338	0.00338	0.00338	0.00338	0.00338	0.00338	0.00338	0.002185	0.002185	0.002185	0.002185	0.002185	0.002185
DAPDC_h_lf	0.00338	0.00338	0.00338	0.00338	0.00338	0.00338	0.00338	0.00338	0.002185	0.002185	0.002185	0.002185	0.002185	0.002185
HSerDHNADP_h_lf	0	0	0	0	0	0	0	0	0	0	0	0	0	0
HSerDHNAD_h_lf	0.07362	0.07362	0.07362	0.07362	0.07362	0.07362	0.07362	0.07362	0.07362	0.07362	0.07362	0.07362	0.07362	0.07362
HSerK_h_lf	0.07362	0.07362	0.07362	0.07362	0.07362	0.07362	0.07362	0.07362	0.07362	0.07362	0.07362	0.07362	0.07362	0.07362
CTHS_h_lf	8e-05	8e-05	8e-05	8e-05	8e-05	8e-05	8e-05	8e-05	8e-05	8e-05	8e-05	8e-05	8e-05	8e-05
CTHL_h_lf	8e-05	8e-05	8e-05	8e-05	8e-05	8e-05	8e-05	8e-05	8e-05	8e-05	8e-05	8e-05	8e-05	8e-05
5M-THFOR_c_lf	0.00168	0.00168	0.00168	0.00168	0.00168	0.00168	0.00168	0.00168	0.00168	0.00168	0.00168	0.00168	0.00168	0.00168
MetS_c_lf	0.00168	0.00168	0.00168	0.00168	0.00168	0.00168	0.00168	0.00168	0.00168	0.00168	0.00168	0.00168	0.00168	0.00168
GlyHMT_c_lf_f	0	0	0	0	0	0	0	0	0	0	0	0	0	0
MetAdT_h_lf	0.0016	0.0016	0.0016	0.0016	0.0016	0.0016	0.0016	0.0016	0.0016	0.0016	0.0016	0.0016	0.0016	0.0016
HCysMT_c_lf	0	0	0	0	0	0	0	0	0	0	0	0	0	0
Cysase_c_lf_f	0	0	0	0	0	0	0	0	0	0	0	0	0	0
CHRM_c_lf	0.0177	0.0177	0.0177	0.0177	0.0177	0.0177	0.0177	0.0177	0.0177	0.0177	0.0177	0.0177	0.0177	0.0177
GPAT_h_lf_f	0.0177	0.0177	0.0177	0.0177	0.0177	0.0177	0.0177	0.0177	0.0177	0.0177	0.0177	0.0177	0.0177	0.0177
AGNDA_h_lf	0.0039	0.0039	0.0039	0.0039	0.0039	0.0039	0.0039	0.0039	0.0039	0.0039	0.0039	0.0039	0.0039	0.0039
Arginase_m_lf	0	0	0	0	0	0	0	0	0	0	0	0	0	0
Urease_m_lf	0	0	0	0	0	0	0	0	0	0	0	0	0	0
OrnAT_m_lf_f	0	0	0	0	0	0	0	0	0	0	0	0	0	0
GluK_c_lf	0	0	0	0	0	0	0	0	0	0	0	0	0	0
GluK_h_lf	0	0	0	0	0	0	0	0	0	0	0	0	0	0
GluK_m_lf	20.5682	20.5693	19.9222	19.9222	19.8058	19.7753	4.50519	4.31421	2.03498	3.1472	3.1472	2.08898	3.04079	3.04079
GluSeADH_c_lf	0	0	0	0	0	0	0	0	0	0	0	0	0	0
GluSeADH_h_lf	0	0	0	0	0	0	0	0	0	0	0	0	0	0
GluSeADH_m_lf	20.5682	20.5693	19.9222	19.9222	19.8058	19.7753	4.50519	4.31421	2.03498	3.1472	3.1472	2.08898	3.04079	3.04079
GluSeADA_c_lf	0	0	0	0	0	0	0	0	0	0	0	0	0	0
GluSeADA_h_lf	0	0	0	0	0	0	0	0	0	0	0	0	0	0
GluSeADA_m_lf	20.5682	20.5693	19.9222	19.9222	19.8058	19.7753	4.50519	4.31421	2.03498	3.1472	3.1472	2.08898	3.04079	3.04079
P5CRNAD_c_lf	0	0	0	0	0.0001	0.0001	0.00028	0	0.00031	0.00031	0.00031	0.00031	0.00031	0.00031
ProDHNAD_m_lf_r	0	0	0	0	0	0	0	0	0	0	0	0	0	0
ProDHNADP_m_lf_r	0	0	0	0	0	0	0	0	0	0	0	0	0	0
P5CDHNAD_h_lf	0	0	0	0	0	0	0	0	0	0	0	0	0	0
P5CDHNAD_m_lf	0	0	0	0	0	0	0	0	0	0	0	0	0	0
P5CDHNADP_m_lf	20.5682	20.5693	19.9222	19.9222	19.8057	19.7752	4.50491	4.31421	2.03467	3.14689	3.14689	2.08867	3.04048	3.04048
PGADH_h_lf_f	0.00188	0.00188	0.00188	0.00188	0.00188	0.00188	0.00188	0.00188	0.00188	0.00188	0.00188	0.00188	0.00188	0.00188
PSerAT_h_lf	0.00188	0.00188	0.00188	0.00188	0.00188	0.00188	0.00188	0.00188	0.00188	0.00188	0.00188	0.00188	0.00188	0.00188
PSerP_h_lf	0.00188	0.00188	0.00188	0.00188	0.00188	0.00188	0.00188	0.00188	0.00188	0.00188	0.00188	0.00188	0.00188	0.00188
SerRM_c_lf	0	0	0	0	0	0	0	0	0	0	0	0	0	0
ThrS_h_lf	0.07354	0.07354	0.07354	0.07354	0.07354	0.07354	0.07354	0.07354	0.07354	0.07354	0.07354	0.07354	0.07354	0.07354
ANTS_h_lf	0.0018	0.0018	0.0018	0.0018	0.0018	0.0018	0.0018	0.0018	0.0018	0.0018	0.0018	0.0018	0.0018	0.0018
ANTPRT_h_lf	0.0018	0.0018	0.0018	0.0018	0.0018	0.0018	0.0018	0.0018	0.0018	0.0018	0.0018	0.0018	0.0018	0.0018
PRANTI_h_lf	0.0018	0.0018	0.0018	0.0018	0.0018	0.0018	0.0018	0.0018	0.0018	0.0018	0.0018	0.0018	0.0018	0.0018
IndGPS_h_lf	0.0018	0.0018	0.0018	0.0018	0.0018	0.0018	0.0018	0.0018	0.0018	0.0018	0.0018	0.0018	0.0018	0.0018
IndGPL_h_lf	0.0018	0.0018	0.0018	0.0018	0.0018	0.0018	0.0018	0.0018	0.0018	0.0018	0.0018	0.0018	0.0018	0.0018
TrpS_h_lf	0.0018	0.0018	0.0018	0.0018	0.0018	0.0018	0.0018	0.0018	0.0018	0.0018	0.0018	0.0018	0.0018	0.0018
AGNDH_h_lf	0.0138	0.0138	0.0138	0.0138	0.0138	0.0138	0.0138	0.0138	0.0138	0.0138	0.0138	0.0138	0.0138	0.0138
BAATA3_h_lf_f	0.0031	0.0031	0.0031	0.0031	0.0031	0.0028	0.0028	0.0028	0.0028	0.0028	0.0028	0.0028	0.0028	0.0028
ATase_h_lf	0.001789	0.001789	0.001789	0.001789	0.001789	0.001789	0.001789	0.001789	0.001789	0.001789	0.001789	0.001789	0.001789	0.001789
PRAGlyL_h_lf	0.001789	0.001789	0.001789	0.001789	0.001789	0.001789	0.001789	0.001789	0.001789	0.001789	0.001789	0.001789	0.001789	0.001789
GARFT_h_lf	0.001789	0.001789	0.001789	0.001789	0.001789	0.001789	0.001789	0.001789	0.001789	0.001789	0.001789	0.001789	0.001789	0.001789
FGAMS_h_lf	0.001789	0.001789	0.001789	0.001789	0.001789	0.001789	0.001789	0.001789	0.001789	0.001789	0.001789	0.001789	0.001789	0.001789
FGAMCL_h_lf	0.001789	0.001789	0.001789	0.001789	0.001789	0.001789	0.001789	0.001789	0.001789	0.001789	0.001789	0.001789	0.001789	0.001789
AIRC_h_lf	0.001789	0.001789	0.001789	0.001789	0.001789	0.001789	0.001789	0.001789	0.001789	0.001789	0.001789	0.001789	0.001789	0.001789
SAICARS_h_lf	0.001789	0.001789	0.001789	0.001789	0.001789	0.001789	0.001789	0.001789	0.001789	0.001789	0.001789	0.001789	0.001789	0.001789
DCAMPL1_h_lf	0.001789	0.001789	0.001789	0.001789	0.001789	0.001789	0.001789	0.001789	0.001789	0.001789	0.001789	0.001789	0.001789	0.001789
AICARFT_h_lf	0.003055	0.003055	0.003055	0.003055	0.003055	0.003055	0.003055	0.003055	0.003055	0.003055	0.003055	0.003055	0.003055	0.003055
IMPCH_h_lf	0.003055	0.003055	0.003055	0.003055	0.003055	0.003055	0.003055	0.003055	0.003055	0.003055	0.003055	0.003055	0.003055	0.003055
AMPDA_c_lf	0.000103	0.000103	0.000103	0.000103	0.000103	0.000103	0.000103	0.000103	0.000103	0.000103	0.000103	0.000103	0.000103	0.000103
IMPDH_c_lf	0.000103	0.000103	0.000103	0.000103	0.000103	0.000103	0.000103	0.000103	0.000103	0.000103	0.000103	0.000103	0.000103	0.000103
GMPS_c_lf	0.000103	0.000103	0.000103	0.000103	0.000103	0.000103	0.000103	0.000103	0.000103	0.000103	0.000103	0.000103	0.000103	0.000103
DCAMPS_h_lf	0.003055	0.003055	0.003055	0.003055	0.003055	0.003055	0.003055	0.003055	0.003055	0.003055	0.003055	0.003055	0.003055	0.003055
DCAMPL2_h_lf	0.003055	0.003055	0.003055	0.003055	0.003055	0.003055	0.003055	0.003055	0.003055	0.003055	0.003055	0.003055	0.003055	0.003055
AspCT_h_lf	0.000161	0.000161	0.000161	0.000161	0.000161	0.000161	0.000161	0.000161	0.000161	0.000161	0.000161	0.000161	0.000161	0.000161
DHOase_h_lf	0.000161	0.000161	0.000161	0.000161	0.000161	0.000161	0.000161	0.000161	0.000161	0.000161	0.000161	0.000161	0.000161	0.000161
DHODH_m_lf	0.000161	0.000161	0.000161	0.000161	0.000161	0.000161	0.000161	0.000161	0.000161	0.000161	0.000161	0.000161	0.000161	0.000161
OROPRT_c_lf	0.000161	0.000161	0.000161	0.000161	0.000161	0.000161	0.000161	0.000161	0.000161	0.000161	0.000161	0.000161	0.000161	0.000161
OMPDC_c_lf	0.000161	0.000161	0.000161	0.000161	0.000161	0.000161	0.000161	0.000161	0.000161	0.000161	0.000161	0.000161	0.000161	0.000161
CTPS_c_lf	8.1e-05	8.1e-05	8.1e-05	8.1e-05	8.1e-05	8.1e-05	8.1e-05	8.1e-05	8.1e-05	8.1e-05	8.1e-05	8.1e-05	8.1e-05	8.1e-05
AMPK_c_lf	0.029795	0.029795	0.029795	0.029795	0.029795	0.043955	0.029795	0.029795	0.029795	0.029795	0.029795	0.029795	0.029795	0.029795
AMPK_h_lf	2.52658	2.52819	2.62716	2.62715	2.63777	2.56757	2.07398	2.07255	2.06427	2.3503	2.3503	3.80648	3.33689	3.33689
GMPK_c_lf	0.000103	0.000103	0.000103	0.000103	0.000103	0.000103	0.000103	0.000103	0.000103	0.000103	0.000103	0.000103	0.000103	0.000103
NMPK_c_lf	0.000161	0.000161	0.000161	0.000161	0.000161	0.000161	0.000161	0.000161	0.000161	0.000161	0.000161	0.000161	0.000161	0.000161
CTPP_c_lf	1.3e-05	1.3e-05	1.3e-05	1.3e-05	1.3e-05	1.3e-05	1.3e-05	1.3e-05	1.3e-05	1.3e-05	1.3e-05	1.3e-05	1.3e-05	1.3e-05
ADPR_c_lf	2e-05	2e-05	2e-05	2e-05	2e-05	2e-05	2e-05	2e-05	2e-05	2e-05	2e-05	2e-05	2e-05	2e-05
CDPR_c_lf	1.3e-05	1.3e-05	1.3e-05	1.3e-05	1.3e-05	1.3e-05	1.3e-05	1.3e-05	1.3e-05	1.3e-05	1.3e-05	1.3e-05	1.3e-05	1.3e-05
GDPR_c_lf	1.3e-05	1.3e-05	1.3e-05	1.3e-05	1.3e-05	1.3e-05	1.3e-05	1.3e-05	1.3e-05	1.3e-05	1.3e-05	1.3e-05	1.3e-05	1.3e-05
UDPR_c_lf	2e-05	2e-05	2e-05	2e-05	2e-05	2e-05	2e-05	2e-05	2e-05	2e-05	2e-05	2e-05	2e-05	2e-05
dUTPP_c_lf	2e-05	2e-05	2e-05	2e-05	2e-05	2e-05	2e-05	2e-05	2e-05	2e-05	2e-05	2e-05	2e-05	2e-05
dTMPS_c_lf	2e-05	2e-05	2e-05	2e-05	2e-05	2e-05	2e-05	2e-05	2e-05	2e-05	2e-05	2e-05	2e-05	2e-05
dTMPK_c_lf	2e-05	2e-05	2e-05	2e-05	2e-05	2e-05	2e-05	2e-05	2e-05	2e-05	2e-05	2e-05	2e-05	2e-05
GDPK_c_lf	9e-05	9e-05	9e-05	9e-05	9e-05	9e-05	9e-05	9e-05	9e-05	9e-05	9e-05	9e-05	9e-05	9e-05
GDPK_h_lf	0.003055	0.003055	0.003055	0.003055	0.003055	0.003055	0.003055	0.003055	0.003055	0.003055	0.003055	0.003055	0.003055	0.003055
UDPK_c_lf	0.640607	0.640228	0.626986	0.626987	0.627133	0.645037	0.744526	0.747509	0.782651	0.835647	0.835647	0.910396	0.910396	0.910396
dADPK_c_lf	2e-05	2e-05	2e-05	2e-05	2e-05	2e-05	2e-05	2e-05	2e-05	2e-05	2e-05	2e-05	2e-05	2e-05
dCDPK_c_lf	1.3e-05	1.3e-05	1.3e-05	1.3e-05	1.3e-05	1.3e-05	1.3e-05	1.3e-05	1.3e-05	1.3e-05	1.3e-05	1.3e-05	1.3e-05	1.3e-05
dGDPK_c_lf	1.3e-05	1.3e-05	1.3e-05	1.3e-05	1.3e-05	1.3e-05	1.3e-05	1.3e-05	1.3e-05	1.3e-05	1.3e-05	1.3e-05	1.3e-05	1.3e-05
dTDPK_c_lf	2e-05	2e-05	2e-05	2e-05	2e-05	2e-05	2e-05	2e-05	2e-05	2e-05	2e-05	2e-05	2e-05	2e-05
dUDPK_c_lf	2e-05	2e-05	2e-05	2e-05	2e-05	2e-05	2e-05	2e-05	2e-05	2e-05	2e-05	2e-05	2e-05	2e-05
Tr_SO4_lf_f	0.00125	0.00125	0.00125	0.00125	0.00125	0.00125	0.00125	0.00125	0.00125	0.00125	0.00125	0.00125	0.00125	0.00125
Tr_NO2_lf	0.283826	0.283826	0.283826	0.283826	0.283826	0.283826	0.283826	0.283826	0.283826	0.283826	0.283826	0.283826	0.283826	0.283826
Tr_NTT_lf	0	0	0	0	0	0	0	0	0	0	0	0	0	0
Tr_AAC_lf	0	0	0	0	0	0	0	0	0	0	0	0	0	0
Tr_BT11_lf	0.001789	0.001789	0.001789	0.001789	0.001789	0.001789	0.001789	0.001789	0.001789	0.001789	0.001789	0.001789	0.001789	0.001789
Tr_BT12_lf	0	0	0	0	0	0	0	0	0	0	0	0	0	0
Tr_BT13_lf	0	0	0	0	0	0	0	0	0	0	0	0	0	0
Tr_NDT1_lf_f	0.002272	0.002272	0.002272	0.002272	0.002272	0.002272	0.002272	0.002272	0.002272	0.002272	0.002272	0.002272	0.002272	0.002272
Tr_NDT2_lf_f	0	0	0	0	0	0	0	0	0	0	0	0	0	0
Tr_TPT1_lf_f	0	0	0	0	0	0	0	0	0	0	0	0	0	0
Tr_TPT2_lf_f	6.67051	4.3558	6.56674	4.26361	4.24629	6.55345	7.7838	7.71839	6.97752	7.29354	7.29354	6.68748	7.1423	7.1423
Tr_TPT3_lf_f	0	2.31317	0	2.30313	2.29963	0	0	0	0	0	0	0	0	0
Tr_PPT_lf	0	0	0	0	0	0	0	0	0	0	0	0	0	0
Tr_GCA1_lf	6.16056	6.161	6.19206	6.19206	6.2	6.21356	6.08702	6.08746	6.09633	6.00992	6.00992	5.88761	5.90574	5.90574
Tr_GCEA1_lf	3.08644	3.08666	3.10219	3.10219	3.10616	3.11294	3.02777	3.02799	3.03021	2.98689	2.98689	2.92574	2.9291	2.9291
Tr_GPT1_lf	0	0	0	0	0	0	0	0	0	0	0	0	0	0
Tr_pGlc_lf	0	0	0	0	0	0	0	0	0	0	0	0	0	0
Tr_Mex1_lf	0	0	0	0	0	0	0	0	0	0	0	0	0	0
Tr_PLT5_lf	0	0	0	0	0	0	0	0	0	0	0	0	0	0
Tr_DIC1_lf_f	0	0	0	0	0	0	0	0	0	0	0	0	0	0
Tr_DIC2_lf_f	0	0	0	0	0	0	0	0	0	0	0	0	0	0
Tr_DIT1_lf	0	0	0	0	0	0	0	0	0	0	0	0	0	0
Tr_DIT2_lf	0.964196	0.966984	1.14796	1.14795	1.17041	1.08305	0.090085	0.090085	0.08889	0.08889	0.08889	0.08889	0.08604	0.08604
Tr_DTC1A_lf_f	0	0	0	0.0460562	0	0	0	0	0	0	0	0	0	0.00031
Tr_DTC1B_lf_f	2.67846	2.67858	2.64122	2.64122	2.67126	2.55951	0	0	0	0	0.00031	0	0.00031	0
Tr_DTC1C_lf_f	0	0	0.0460559	0	0	0	0.00028	0	0.00031	0.00031	0	0.00031	0	0
Tr_DTC2A_lf_f	0	0	0	0	0	0	0	0	0	0	0	0	0	0
Tr_DTC2B_lf_f	0.263018	0.262723	0	0	0	0	0	0	0	0	0	0	0	0
Tr_DTC2C_lf_f	0	0	0	0	0	0	0	0	0	0	0	0	0	0
Tr_DTC3A_lf_f	0	0	0	0	0	0.123444	0.875015	1.00743	2.44483	1.95538	0	0.12394	1.88601	1.88601
Tr_DTC3B_lf_f	0	0	0.288278	0.28828	0.243063	0.272762	0.134383	0	0	0	0	2.19357	0	0
Tr_DTC3C_lf_f	0	0	0	0	0.109515	0.0562357	0	0	0	0	1.95538	0	0	0
Tr_DTC4A_lf_f	0	0	0	0	0	0	0	0	0	0	0	0	0	0
Tr_DTC4B_lf_f	0	0	0	0	0	0	0	0	0	0	0	0	0	0
Tr_DTC4C_lf_f	0	0	0	0	0	0	0	0	0	0	0	0	0	0
Tr_SFC_lf	2.94148	2.94131	2.97556	2.97556	2.96066	2.88851	0.134663	0.134663	0.124685	0.12425	0.12425	0.12425	0.11	0.11
Tr_BAT11_lf_f	0	0	0	0	0	0	0	0	0	0	0	0	0	0
Tr_BAT12_lf_f	0	0	0	0	0	0	0	0	0	0	0	0	0	0
Tr_BAT13_lf_f	0	0	0	0	0	0	0	0	0	0	0	0	0	0
Tr_BAT14_lf_f	0	0	0	0	0	0	0	0	0	0	0	0	0	0
Tr_BAT15_lf_f	3.01584	3.01596	3.02466	3.02466	3.02384	3.01195	0.134663	0.134663	0.124685	0.12425	0.12425	0.12425	0.11	0.11
Tr_BAC1_lf	0	0	0	0	0	0	0	0	0	0	0	0	0	0
Tr_BAC2_lf	0	0	0	0	0	0	0	0	0	0	0	0	0	0
Tr_ProU_lf	0	0	0	0	0	0	0	0	0	0	0	0	0	0
Tr_ProA_lf	0	0	0	0	0	0	0	0	0	0	0	0	0	0
Tr_P5C1_lf	0	0	0	0	0	0	0	0	0	0	0	0	0	0
Tr_P5C2_lf	0	0	0	0	0.0001	0.0001	0.00028	0	0.00031	0.00031	0.00031	0.00031	0.00031	0.00031
Tr_PRPP_lf	0.000161	0.000161	0.000161	0.000161	0.000161	0.000161	0.000161	0.000161	0.000161	0.000161	0.000161	0.000161	0.000161	0.000161
Tr_Fum_lf	0.012924	0.012924	0.012924	0.012924	0.012924	0.012924	0.012924	0.012924	0.012924	0.012924	0.012924	0.012924	0.010074	0.010074
Tr_HCys_lf	8e-05	8e-05	8e-05	8e-05	8e-05	8e-05	8e-05	8e-05	8e-05	8e-05	8e-05	8e-05	8e-05	8e-05
Tr_ORO_lf	0.000161	0.000161	0.000161	0.000161	0.000161	0.000161	0.000161	0.000161	0.000161	0.000161	0.000161	0.000161	0.000161	0.000161
Tr_DHO1_lf	0.000161	0.000161	0.000161	0.000161	0.000161	0.000161	0.000161	0.000161	0.000161	0.000161	0.000161	0.000161	0.000161	0.000161
Tr_DHO2_lf	0.000161	0.000161	0.000161	0.000161	0.000161	0.000161	0.000161	0.000161	0.000161	0.000161	0.000161	0.000161	0.000161	0.000161
Tr_GlySer_lf	6.12895	6.12939	6.16045	6.16045	6.16839	6.18195	5.88682	5.88725	5.87032	5.78347	5.78347	5.66115	5.63369	5.63369
Tr_O2h_lf_f	0	0	0	0	0	0	0	0	0	0	0	0	0	0
Tr_O2m_lf_f	4.71684	4.71708	4.5894	4.5894	4.56597	4.55747	0.928002	0.889806	0.431965	0.654322	0.654322	0.442679	0.63019	0.63019
Tr_O2p_lf_f	3.08028	3.0805	3.09603	3.09603	3.1	3.10678	3.04351	3.04373	3.04817	3.00496	3.00496	2.9438	2.95287	2.95287
Tr_CO2h_lf_f	13.2878	13.286	13.1765	13.1765	13.1723	13.2911	13.9979	13.9989	14.0205	13.8217	13.8217	13.5404	13.5793	13.5793
Tr_CO2m_lf_f	0	0	0	0	0	0	0	0	0	0	0	0	0	0
Tr_H2Oh_lf_f	10.0714	10.0692	9.93458	9.93458	9.92569	10.0448	10.5756	10.6037	10.9327	10.8116	10.8116	10.6398	10.6849	10.6849
Tr_H2Om_lf_f	0	0	0	0	0	0	0.739911	0.737942	2.19529	1.70672	1.70672	2.06885	1.66584	1.66584
Tr_H2Op_lf_f	0	0	0	0	0	0	0	0	0	0	0	0	0	0
Tr_Hp_lf_f	0	0	0	0	0	0	0	0	0	0	0	0	0	0
Tr_NH41_lf_f	0	0	0	0	0	0	0	0	0	0	0	0	0	0
Tr_NH42_lf_f	0	0	0	0	0	0	0	0	0	0	0	0	0	0
Tr_H2S1_lf_f	0	0	0	0	0	0	0	0	0	0	0	0	0	0
Tr_H2S2_lf_f	0	0	0	0	0	0	0	0	0	0	0	0	0	0
Tr_AC1_lf_f	0.0252	0.0252	0.0252	0.0252	0.0252	0.0252	0.0228	0.0228	0.0228	0.0228	0.0228	0.0228	0.0228	0.0228
Tr_AC2_lf_f	0	0	0	0	0	0	0	0	0	0	0	0	0	0
Tr_Pyr1_lf_f	1.63805	1.63687	1.55487	1.55487	1.54303	1.55959	2.05656	2.05513	2.04565	2.33168	2.33168	3.78786	3.32112	3.32112
Tr_Pyr2_lf_f	0	0	0	0	0	0	0.481597	0.560735	0	0	0	0	0	0
Tr_Pyr3_lf_f	0	0	0	0	0	0	0	0	0	0	0	0	0	0
Tr_GCA2_lf_f	6.16056	6.161	6.19206	6.19206	6.2	6.21356	6.08702	6.08746	6.09633	6.00992	6.00992	5.88761	5.90574	5.90574
Tr_GCEA2_lf_f	0	0	0	0	0	0	0	0	0	0	0	0	0	0
Tr_Mal_lf_f	3.08644	3.08666	3.10219	3.10219	3.10616	3.11294	3.02777	3.02799	3.03021	2.98689	2.98689	2.92574	2.9291	2.9291
Tr_OAA_lf_f	0	0	0	0	0	0	0	0	0	0	0	0	0	0
Tr_KG_lf_f	0	0	0	0	0	0	0	0	0	0	0	0	0	0
Tr_Ala1_lf_f	1.63805	1.63687	1.55487	1.55487	1.54303	1.55959	2.53816	2.61587	2.04565	2.33168	2.33168	2.73533	2.73533	2.73533
Tr_Arg1_lf_f	0	0	0	0	0	0	0	0	0	0	0	0	0	0
Tr_Asn1_lf_f	0	0	0	0	0	0	0	0	0	0	0	0	0	0
Tr_Asp_lf_f	0	0	0	0	0	0	0	0	0	0	0	0	0	0
Tr_Cys_lf_f	0	0	0	0	0	0	0	0	0	0	0	0	0	0
Tr_Glu1_lf_f	1.43607	1.43748	1.53501	1.535	1.55081	1.54103	0.521092	0.443604	1.02047	0.691349	0.691349	0.226546	0.241314	0.241314
Tr_Gln_lf_f	0	0	0	0	0	0	0	0	0	0	0	0	0	0
Tr_Gly_lf_f	0	0	0	0	0	0	0	0	0	0	0	0	0	0
Tr_His1_lf_f	0	0	0	0	0	0	0	0	0	0	0	0	0	0
Tr_Ile1_lf_f	0	0	0	0	0	0	0	0	0	0	0	0	0	0
Tr_Leu1_lf_f	0	0	0	0	0	0	0	0	0	0	0	0	0	0
Tr_Lys1_lf_f	0	0	0	0	0	0	0	0	0	0	0	0	0	0
Tr_Met1_lf_f	0	0	0	0	0	0	0	0	0	0	0	0	0	0
Tr_Phe1_lf_f	0	0	0	0	0	0	0	0	0	0	0	0	0	0
Tr_Pro1_lf_f	0	0	0	0	0	0	0	0	0	0	0	0	0	0
Tr_Ser1_lf_f	3.08644	3.08666	3.10219	3.10219	3.10616	3.11294	3.02777	3.02799	3.03021	2.98689	2.98689	2.92574	2.9291	2.9291
Tr_Thr1_lf_f	0	0	0	0	0	0	0	0	0	0	0	0	0	0
Tr_Trp1_lf_f	0	0	0	0	0	0	0	0	0	0	0	0	0	0
Tr_Tyr1_lf_f	0	0	0	0	0	0	0	0	0	0	0	0	0	0
Tr_Val1_lf_f	0	0	0	0	0	0	0	0	0	0	0	0	0	0
Tr_Ala2_lf	0	0	0	0	0	0	0	0	0	0	0	0	0	0
Tr_Arg2_lf	0.00808	0.00808	0.00808	0.00808	0.00808	0.00808	0.00808	0.00808	0.00808	0.00808	0.00808	0.00808	0.00523	0.00523
Tr_Asn2_lf	0	0	0	0	0	0	0	0	0	0	0	0	0	0
Tr_Asn3_lf	0	0	0	0	0	0	0	0	0	0	0	0	0	0
Tr_Glu2_lf	0.972276	0.975064	1.15604	1.15603	1.17849	1.09113	0.098165	0.098165	0.09697	0.09697	0.09697	0.09697	0.09127	0.09127
Tr_His2_lf	0.001266	0.001266	0.001266	0.001266	0.001266	0.001266	0.001266	0.001266	0.001266	0.001266	0.001266	0.001266	0.001266	0.001266
Tr_His3_lf	0	0	0	0	0	0	0	0	0	0	0	0	0	0
Tr_Ile2_lf	0.0029	0.0029	0.0029	0.0029	0.0029	0.0029	0.0029	0.0029	0.0029	0.0029	0.0029	0.0029	0.0029	0.0029
Tr_Ile3_lf	0	0	0	0	0	0	0	0	0	0	0	0	0	0
Tr_Leu2_lf	0.0068	0.0068	0.0068	0.0068	0.0068	0.0068	0.0044	0.0044	0.0044	0.0044	0.0044	0.0044	0.0044	0.0044
Tr_Leu3_lf	0	0	0	0	0	0	0	0	0	0	0	0	0	0
Tr_Lys2_lf	0.00338	0.00338	0.00338	0.00338	0.00338	0.00338	0.00338	0.00338	0.002185	0.002185	0.002185	0.002185	0.002185	0.002185
Tr_Met2_lf	0	0	0	0	0	0	0	0	0	0	0	0	0	0
Tr_Met3_lf	0	0	0	0	0	0	0	0	0	0	0	0	0	0
Tr_Phe2_lf	0.0039	0.0039	0.0039	0.0039	0.0039	0.0039	0.0039	0.0039	0.0039	0.0039	0.0039	0.0039	0.0039	0.0039
Tr_Phe3_lf	0	0	0	0	0	0	0	0	0	0	0	0	0	0
Tr_Pro2_lf	0	0	0	0	0	0	0	0	0	0	0	0	0	0
Tr_Ser2_lf	0	0	0	0	0	0	0	0	0	0	0	0	0	0
Tr_Ser3_lf	3.06447	3.0647	3.08023	3.08023	3.0842	3.09098	2.94341	2.94363	2.93516	2.89174	2.89174	2.83058	2.81685	2.81685
Tr_Thr2_lf	0.07064	0.07064	0.07064	0.07064	0.07064	0.07064	0.07064	0.07064	0.07064	0.07064	0.07064	0.07064	0.07064	0.07064
Tr_Thr3_lf	0	0	0	0	0	0	0	0	0	0	0	0	0	0
Tr_Trp2_lf	0.0018	0.0018	0.0018	0.0018	0.0018	0.0018	0.0018	0.0018	0.0018	0.0018	0.0018	0.0018	0.0018	0.0018
Tr_Trp3_lf	0	0	0	0	0	0	0	0	0	0	0	0	0	0
Tr_Tyr2_lf	0.0138	0.0138	0.0138	0.0138	0.0138	0.0138	0.0138	0.0138	0.0138	0.0138	0.0138	0.0138	0.0138	0.0138
Tr_Tyr3_lf	0	0	0	0	0	0	0	0	0	0	0	0	0	0
Tr_Val2_lf	0.0031	0.0031	0.0031	0.0031	0.0031	0.0028	0.0028	0.0028	0.0028	0.0028	0.0028	0.0028	0.0028	0.0028
Tr_Val3_lf	0	0	0	0	0	0	0	0	0	0	0	0	0	0
Si_H_lf	0	0	0	0	0	0	0	0	0	0	0	0	0	0
Im_hnu_lf_f	0	0	0	0	0	0	0	0	0	0	0	0	0	0
Im_CO2_lf_f	0	0	0	0	0	0	0	0	0	0	0	0	0	0
Ex_O2_lf_f	6.65566	6.6537	6.67433	6.67434	6.6861	6.76447	10.9789	11.0184	11.4934	11.3381	11.3381	11.1179	11.1776	11.1776
PSII_h_st	0	0	0	0	0	0	0	0	0	0	0	0	0	0
Cytb6f_h_st	0	0	0	0	0	0	0	0	0	0	0	0	0	0
PSI_h_st	0	0	0	0	0	0	0	0	0	0	0	0	0	0
Fd-NADPR_h_st	0	0	0	0	0	0	0	0	0	0	0	0	0	0
ATPase_h_st_f	0	0	0	0	0	0	0	0	0	0	0	0	0	0
RBC_h_st	0.0249639	0.0426839	0.0611025	0.06111	0.086338	0.185013	0.360526	0.360048	0.357227	0.459784	0.463705	0.610611	0.631149	0.631149
PGAK_h_st_f	0.0575159	0.0752359	0.0936545	0.093662	0.10369	0.190603	0.366116	0.365638	0.362817	0.465374	0.457533	0.567366	0.52629	0.52629
GAPDH1_h_st	0.0575159	0.0752359	0.0936545	0.093662	0.10369	0.190603	0.366116	0.365638	0.362817	0.465374	0.457533	0.567366	0.52629	0.52629
TPI_h_st_f	0	0	0	0	0	0	0	0	0	0	0	0	0	0
FBPA_h_st_f	0	0	0	0	0	0	0	0	0	0	0	0	0	0
FBPase_h_st	0	0	0	0	0	0	0	0	0	0	0	0	0	0
FTK_h_st_f	0.003052	0.0070586	0.003052	0.003052	0.00874233	0.0115901	0.0417723	0.0318672	0	0	0	0	0	0
SBPA_h_st	0	0	0	0	0	0	0	0	0	0	0	0	0	0
SBPase_h_st	0	0	0	0	0	0	0	0	0	0	0	0	0	0
STK_h_st_f	0.003052	0.0070586	0.003052	0.003052	0.00874233	0.0115901	0.0417723	0.0318672	0	0	0	0	0	0
Ru5PE_h_st_f	0.0278879	0.0416013	0.0640265	0.064034	0.0835717	0.179399	0.324729	0.334157	0.363203	0.46576	0.469681	0.616587	0.637125	0.637125
R5PI_h_st_f	0	0.0040066	0	0	0.00569033	0.00853808	0.0387203	0.0288152	0	0	0	0	0	0
Ru5PK_h_st	0.0278879	0.0456079	0.0640265	0.064034	0.089262	0.187937	0.36345	0.362972	0.360151	0.462708	0.466629	0.613535	0.634073	0.634073
PGI_h_st_f	0	0	0	0	0	0	0	0	0	0	0	0	0	0
PGM_h_st_f	0.02208	0.02208	0.02208	0.02208	0.02208	0.02208	0.01104	0.01104	0.01104	0	0	0	0	0
AGPase_h_st	0.02208	0.02208	0.02208	0.02208	0.02208	0.02208	0.01104	0.01104	0.01104	0	0	0	0	0
StS_h1_st	0.01104	0.01104	0.01104	0.01104	0.01104	0.01104	0.00552	0.00552	0.00552	0	0	0	0	0
StS_h2_st	0.01104	0.01104	0.01104	0.01104	0.01104	0.01104	0.00552	0.00552	0.00552	0	0	0	0	0
StS_h3_st	0	0	0	0	0	0	0	0	0	0	0	0	0	0
bAMY1_h_st	0	0	0	0	0	0	0	0	0	0	0	0	0	0
bAMY2_h_st	0	0	0	0	0	0	0	0	0	0	0	0	0	0
DPE11_h_st	0	0	0	0	0	0	0	0	0	0	0	0	0	0
DPE12_h_st	0	0	0	0	0	0	0	0	0	0	0	0	0	0
DPE13_h_st	0	0	0	0	0	0	0	0	0	0	0	0	0	0
DPE2_c_st	0	0	0	0	0	0	0	0	0	0	0	0	0	0
HEXK_c_st	0.0929675	0.0734271	0.0859955	0.086003	0.105541	0.164107	0.241758	0.239948	0.233271	0.2623	0.265572	0.350594	0.455565	0.455565
StP1_h_st	0	0	0	0	0	0	0	0	0	0	0	0	0	0
StP21_c_st	0	0	0	0	0	0	0	0	0	0	0	0	0	0
TPI_c_st_f	0	0	0	0	0	0	0	0	0	0	0	0	0	0
FBPA_c_st_f	0	0	0	0	0	0	0	0	0	0	0	0	0	0
FBPase_c_st	0	0	0	0	0	0	0	0	0	0	0	0	0	0
F6PK2_c_st	0	0	0	0	0	0	0	0	0	0	0	0	0	0
F26BPPh_c_st_f	0	0	0	0	0	0	0	0	0	0	0	0	0	0
PGI_c_st_f	0	0	0	0	0	0.0372607	0.0939	0.105137	0.148519	0.211008	0.211656	0.27354	0.189107	0.189107
PGM_c_st_f	0	0	0	0	0	0	0	0	0	0	0	0	0	0
UGPase_c_st_f	0	0	0	0	0	0	0	0	0	0	0	0	0	0
S6PS_c_st	0	0	0	0	0	0	0	0	0	0	0	0	0	0
S6PPh_c_st	0	0	0	0	0	0	0	0	0	0	0	0	0	0
SucS_c_st_f	0.015381	0.015381	0.015381	0.015381	0.015381	0.015381	0.015381	0.015381	0.015381	0.015381	0.015381	0.015381	0.015381	0.015381
FrcFD_c_st	0.03905	0.0743071	0.0821605	0.0821605	0.0850057	0.12369	0.184381	0.190665	0.211732	0.26318	0.263828	0.351474	0.351474	0.351474
FrcK_c_st	0.053551	0.0888081	0.0966615	0.0966615	0.0995067	0.138191	0.198882	0.205166	0.226233	0.277681	0.278329	0.340213	0.25578	0.25578
TPS_c_st	0	0	0	0	0	0	0	0	0	0	0	0	0	0
TPP_c_st	0	0	0	0	0	0	0	0	0	0	0	0	0	0
CeS_c1_st	0.00389	0.00389	0.00389	0.00389	0.00389	0.00389	0.00389	0.00389	0.00389	0.00389	0.00389	0.00389	0.00389	0.00389
CeS_c2_st	0.00389	0.00389	0.00389	0.00389	0.00389	0.00389	0.00389	0.00389	0.00389	0.00389	0.00389	0.00389	0.00389	0.00389
CeS_c3_st	0.00389	0.00389	0.00389	0.00389	0.00389	0.00389	0.00389	0.00389	0.00389	0.00389	0.00389	0.00389	0.00389	0.00389
MalDH1_c_st_f	0	0	0	0	0	0	0	0	0	0	0	0	0	0
PEPC1_c_st	0	0	0	0	0	0	0	0	0	0	0	0	0	0
PEPC2_c_st_f	0	0	0	0	0	0	0	0	0	0	0	0	0	0
Enol_c_st_f	0	0	0	0	0	0	0	0	0	0	0	0	0	0
PGAM_c_st_f	0	0	0	0	0	0	0	0	0	0	0	0	0	0
PGAK_c_st_f	0	0	0	0	0	0	0	0	0	0	0	0	0	0
GAPDH2_c_st_f	0.247787	0.265507	0.283926	0.283933	0.293961	0.380874	0.534307	0.533829	0.531008	0.611485	0.603644	0.713477	0.672401	0.672401
GAPDH3_c_st	0	0	0	0	0	0	0	0	0	0	0	0	0	0
F6PK1_c_st	0.0912855	0.0932888	0.0912855	0.0912855	0.0941307	0.0955545	0.0996056	0.0946531	0.077443	0.066403	0.066403	0.066403	0.066403	0.066403
F6PK1_h_st	0	0	0	0	0	0	0	0	0	0	0	0	0	0
GAPDH2_h_st_f	0	0	0	0	0	0	0	0	0	0	0	0	0	0
PGAM_h_st_f	0.0652159	0.0829359	0.101355	0.101362	0.12659	0.225265	0.384218	0.38374	0	0	0	0	0	0
Enol_h_st_f	0.0652159	0.0829359	0.101355	0.101362	0.12659	0.225265	0.384218	0.38374	0	0	0	0	0	0
PyrK_c_st	0.083487	0.083487	0.083487	0.083487	0.098687	0.110449	0.099409	0.099409	0.099409	0.088369	0.100131	0.137204	0.198818	0.198818
PyrK_h_st	0.152692	0.188132	0.224969	0.224984	0.26024	0.445827	0.785813	0.784858	0.779215	0.97329	0.969369	1.22611	1.20557	1.20557
PyrDH1_m_st	0	0	0	0	0	0	0	0	0	0	0	0	0	0
PyrDH2_m_st	0	0	0	0	0	0	0	0	0	0	0	0	0	0
DHLAcT_m_st	0	0	0	0	0	0	0	0	0	0	0	0	0	0
DHLDH2_m_st	0	0	0	0	0	0	0	0	0	0	0	0	0	0
CitS_m_st	0	0	0	0	0	0	0	0	0	0	0	0	0	0
cACNDHA_m_st	0	0	0	0	0	0	0	0	0	0	0	0	0	0
cACNHA_m_st	0.0146457	0.0233874	0.00496879	0.0049613	0	0	0	0	0	0	0	0	0	0
iCitDHNAD_m_st	0	0	0	0	0	0	0	0	0	0	0	0	0	0
KGDH_m_st	0	0	0	0	0	0	0	0	0	0	0	0	0	0
DHLST_m_st	0	0	0	0	0	0	0	0	0	0	0	0	0	0
SCACoAL_m_st	0	0	0	0	0	0	0	0	0	0	0	0	0	0
cplx2_m_st	0.0146457	0.0233874	0.0133124	0.0132563	0.024199	0.028286	0.0886504	0.0688403	0	0	0	0	0	0
FumHA_m_st	0.0146457	0.0233874	0.0133124	0.0132563	0.024199	0.028286	0.0886504	0.0688403	0	0	0	0	0	0
MalDH1_m_st_f	0.0144377	0.0231794	0.00476079	0.0048333	0	0	0	0	0	0	0	0	0	0
cplx1_m_st	0	0	0	0	0	0	0	0	0	0	0	0	0	0
cplx3_m_st	0.0147737	0.0235154	0.0134404	0.0133843	0.024327	0.028414	0.0887784	0.0689683	0.000128	0.000128	0.000128	0.000128	0.000128	0.000128
cplx4_m_st	0.00738686	0.0117577	0.00672021	0.00669214	0.0121635	0.014207	0.0443892	0.0344842	6.4e-05	6.4e-05	6.4e-05	6.4e-05	6.4e-05	6.4e-05
cplx5_m_st_f	0.0221606	0.0352731	0.0201606	0.0200764	0.0364906	0.042621	0.133168	0.103452	0.000192	0.000192	0.000192	0.000192	0.000192	0.000192
RBO_h_st	0.002924	0.002924	0.002924	0.002924	0.002924	0.002924	0.002924	0.002924	0.002924	0.002924	0.002924	0.002924	0.002924	0.002924
PGP_h_st	0.002924	0.002924	0.002924	0.002924	0.002924	0.002924	0.002924	0.002924	0.002924	0.002924	0.002924	0.002924	0.002924	0.002924
GCAO_p_st	0	0	0	0	0	0	0	0	0	0	0	0	0	0
CAT_p_st	0	0	0	0	0	0	0	0	0	0	0	0	0	0
GGAT_p_st	0	0	0	0	0	0	0	0	0	0	0	0	0	0
GlyDH_m_st	0.00863555	0.0151918	0.0113022	0.0112544	0.0235109	0.0324235	0.0927879	0.0729778	0.0041375	0.0041375	0.0041375	0.0041375	0.0041375	0.0041375
AMT_m_st	0.00863555	0.0151918	0.0113022	0.0112544	0.0235109	0.0324235	0.0927879	0.0729778	0.0041375	0.0041375	0.0041375	0.0041375	0.0041375	0.0041375
DHLDH1_m_st	0.00863555	0.0151918	0.0113022	0.0112544	0.0235109	0.0324235	0.0927879	0.0729778	0.0041375	0.0041375	0.0041375	0.0041375	0.0041375	0.0041375
GlyHMT_m_st_f	0.00863555	0.0151918	0.0113022	0.0112544	0.0235109	0.0324235	0.0927879	0.0729778	0.0041375	0.0041375	0.0041375	0.0041375	0.0041375	0.0041375
SGAT_p_st	0	0	0	0	0	0	0	0	0	0	0	0	0	0
GCEADH_p_st	0	0	0	0	0	0	0	0	0	0	0	0	0	0
MalDH1_p_st_f	0	0	0	0	0	0	0	0	0	0	0	0	0	0
GCEAK_h_st	0	0	0	0	0	0	0	0	0	0	0	0	0	0
G6PDH_h_st	0	0	0	0	0	0	0	0	0	0	0	0	0	0
6PGL_h_st	0	0	0	0	0	0	0	0	0	0	0	0	0	0
6PGDHNAD_h_st_f	0.006172	0	0	0	0	0	0	0	0	0	0	0	0	0
6PGDHNADP_h_st_f	0	0	0	0	0	0	0	0	0	0	0	0	0	0
TA_h_st_f	0	0	0	0	0	0	0	0	0	0	0	0	0	0
DAHPS_h_st	0	0	0	0	0	0	0	0	0	0	0	0	0	0
DHQS_h_st	0	0	0	0	0	0	0	0	0	0	0	0	0	0
DHQDH_h_st	0	0	0	0	0	0	0	0	0	0	0	0	0	0
SADH_h_st	0	0	0	0	0	0	0	0	0	0	0	0	0	0
SAK_h_st	0	0	0	0	0	0	0	0	0	0	0	0	0	0
EPSPS_h_st	0	0	0	0	0	0	0	0	0	0	0	0	0	0
CHRS_h_st	0	0	0	0	0	0	0	0	0	0	0	0	0	0
R5PDPK_h_st	0.003052	0.003052	0.003052	0.003052	0.003052	0.003052	0.003052	0.003052	0.003052	0.003052	0.003052	0.003052	0.003052	0.003052
PyrPiDK_h_st_f	0	0	0	0	0	0	0	0	0	0	0	0	0	0
MalDH2NADP_c_st	0	0	0	0	0	0	0	0	0	0	0	0	0	0
MalDH2NADP_h_st	0.0788879	0.0966079	0.115027	0.115034	0.125062	0.211975	0.387488	0.38701	0.384189	0.486746	0.478905	0.588738	0.547662	0.547662
MalDH1_h_st_f	0.005976	0.012148	0.012148	0.012148	0.012148	0.012148	0.012148	0.012148	0.012148	0.012148	0.012148	0.012148	0.012148	0.012148
MalDH3_c_st	0	0	0	0	0	0	0	0	0	0	0	0	0	0
MalDH3_h_st	0	0.006172	0.006172	0.006172	0.006172	0.006172	0.006172	0.006172	0.006172	0.006172	0.006172	0.006172	0.006172	0.006172
MalDH3_m_st	0	0	0	0	0	0	0	0	0	0	0	0	0	0
CitS_c_st	0	0	0	0	0	0	0	0	0	0	0	0	0	0
CitS_h_st	0	0	0	0	0	0	0	0	0	0	0	0	0	0
cACNDHA_c_st	0.031327	0.0233874	0.00496879	0.0049613	0	0	0	0	0	0	0	0	0	0
cACNDHA_h_st	0	0	0	0	0	0	0	0	0	0	0	0	0	0
cACNHA_c_st	0.0166813	0	0	0	0	0	0	0	0	0	0	0	0	0
cACNHA_h_st	0	0	0	0	0	0	0	0	0	0	0	0	0	0
iCitDHNAD_c_st	0	0	0	0	0	0	0	0	0	0	0	0	0	0
iCitDHNADP_c_st	0.031327	0.0233874	0.00496879	0.0049613	0	0	0	0	0	0	0	0	0	0
iCitDHNADP_h_st	0	0	0	0	0	0	0	0	0	0	0	0	0	0
iCitDHNADP_m_st	0	0	0	0	0	0	0	0	0	0	0	0	0	0
iCitL_c_st	0	0	0	0	0	0	0	0	0	0	0	0	0	0
MalS_c_st	0	0	0	0	0	0	0	0	0	0	0	0	0	0
ATPCitL_c_st	0	0	0	0	0	0	0	0	0	0	0	0	0	0
ACoAS_h_st	0.0072	0.0072	0.0072	0.0072	0.0072	0.0072	0.0072	0.0072	0.0072	0.0072	0.0072	0.0072	0.0072	0.0072
ACoAC_h_st	0.0063	0.0063	0.0063	0.0063	0.0063	0.0063	0.0063	0.0063	0.0063	0.0063	0.0063	0.0063	0.0063	0.0063
ACPM_h_st	0.0063	0.0063	0.0063	0.0063	0.0063	0.0063	0.0063	0.0063	0.0063	0.0063	0.0063	0.0063	0.0063	0.0063
PPiase_h_st	0.02526	0.02526	0.02526	0.02526	0.02526	0.02526	0.01422	0.01422	0.01422	0.00318	0.00318	0.00318	0.00318	0.00318
PPIase_c_st	0	0	0	0	0	0	0	0	0	0	0	0	0	0
PPIF6PK_c_st_f	0.005376	0.005376	0.005376	0.005376	0.005376	0.005376	0.005376	0.005376	0.005376	0.005376	0.005376	0.005376	0.005376	0.005376
ForDH_h_st_f	0.005848	0.005848	0.005848	0.005848	0.005848	0.005848	0.005848	0.005848	0.005848	0.005848	0.005848	0.005848	0.005848	0.005848
ForTHFL_h_st	0.005848	0.005848	0.005848	0.005848	0.005848	0.005848	0.005848	0.005848	0.005848	0.005848	0.005848	0.005848	0.005848	0.005848
DHFR_c_st	1.7e-05	1.7e-05	1.7e-05	1.7e-05	1.7e-05	1.7e-05	1.7e-05	1.7e-05	1.7e-05	1.7e-05	1.7e-05	1.7e-05	1.7e-05	1.7e-05
TRXR_c_st	5.6e-05	5.6e-05	5.6e-05	5.6e-05	5.6e-05	5.6e-05	5.6e-05	5.6e-05	5.6e-05	5.6e-05	5.6e-05	5.6e-05	5.6e-05	5.6e-05
ADNK_c_st	0	0	0	0	0	0	0	0	0	0	0	0	0	0
ADNN_c_st	0	0	0	0	0	0	0	0	0	0	0	0	0	0
ADPRPPT_c_st	0	0	0	0	0	0	0	0	0	0	0	0	0	0
RibK_h_st	0	0	0	0	0	0	0	0	0	0	0	0	0	0
NO3R1_c_st	0.174818	0.184023	0.213809	0.213763	0.225534	0.226605	0.27225	0.25244	0.183599	0.168879	0.161038	0.136323	0.0952467	0.0952468
NO3R2_c_st_f	0	0	0	0	0	0	0	0	0	0	0	0	0	0
NO2R_h_st	0	0	0	0	0	0	0	0	0	0	0	0	0	0
ATPSL_h_st	0	0	0	0	0	0	0	0	0	0	0	0	0	0
APSR_h_st	0	0	0	0	0	0	0	0	0	0	0	0	0	0
GSSGR_h_st	0	0	0	0	0	0	0	0	0	0	0	0	0	0
SO3R_h_st	0	0	0	0	0	0	0	0	0	0	0	0	0	0
HCO3DHA_c_st	0	0	0	0	0	0	0	0	0	0	0	0	0	0
HCO3DHA_h_st	0.006428	0.006428	0.006428	0.006428	0.006428	0.006428	0.006428	0.006428	0.006428	0.006428	0.006428	0.006428	0.006428	0.006428
AlaTA_h_st_f	0	0	0	0	0	0	0	0	0	0	0	0	0	0
AlaTA_m_st_f	0.0229933	0.0382912	0.0159829	0.0160877	0.0235109	0.0324235	0.0927879	0.0729778	0.0041375	0.0041375	0.0041375	0.0041375	0.0041375	0.0041375
AlaTA_p_st_f	0.284372	0.313492	0.401131	0.401105	0.443223	0.714486	1.09822	1.1364	1.26562	1.55121	1.55121	1.95486	1.95486	1.95486
AGluK_st	0	0	0	0	0	0	0	0	0	0	0	0	0	0
AGluPR_h_st	0	0	0	0	0	0	0	0	0	0	0	0	0	0
AOrnTA_h_st	0	0	0	0	0	0	0	0	0	0	0	0	0	0
AOrnAGluAcT_h_st	0	0	0	0	0	0	0	0	0	0	0	0	0	0
CBPS_h_st	0.000128	0.000128	0.000128	0.000128	0.000128	0.000128	0.000128	0.000128	0.000128	0.000128	0.000128	0.000128	0.000128	0.000128
OrnCMT_h_st_f	0	0	0	0	0	0	0	0	0	0	0	0	0	0
ArgSCAS_h_st	0	0	0	0	0	0	0	0	0	0	0	0	0	0
ArgSCAL_h_st	0	0	0	0	0	0	0	0	0	0	0	0	0	0
FumHA_c_st	0	0	0	0	0	0	0	0	0	0.005848	0.005848	0.005848	0.005848	0.005848
AsnS_c_st	0	0	0	0	0	0	0	0	0	0	0	0	0	0
AspAT_c_st_f	0	0	0	0	0	0	0	0	0	0	0	0	0	0
AspAT_h_st_f	0.005976	0.005976	0.005976	0.005976	0.005976	0.005976	0.005976	0.005976	0.005976	0.005976	0.005976	0.005976	0.005976	0.005976
AspAT_m_st_f	0	0	0	0	0	0	0	0	0	0	0	0	0	0
AspAT_p_st_f	0	0	0	0	0	0	0	0	0	0	0	0	0	0
Asnase_c_st	0	0	0	0	0	0	0	0	0	0	0	0	0	0
SerAcT_c_st	0	0	0	0	0	0	0	0	0	0	0	0	0	0
SerAcT_h_st	0	0	0	0	0	0	0	0	0	0	0	0	0	0
SerAcT_m_st	0	0	0	0	0	0	0	0	0	0	0	0	0	0
CysS_c_st	0	0	0	0	0	0	0	0	0	0	0	0	0	0
CysS_h_st	0	0	0	0	0	0	0	0	0	0	0	0	0	0
CysS_m_st	0	0	0	0	0	0	0	0	0	0	0	0	0	0
GluSNADP_h_st_f	0.0089	0.0089	0.0089	0.0089	0.0089	0.0089	0.0089	0.0089	0.0089	0.0089	0.0089	0.0089	0.0089	0.0089
GluDH3NADP_c_st_f	0	0	0	0	0	0	0	0	0	0	0	0	0	0
Glnase_c_st	0.272197	0.302346	0.346097	0.346155	0.375388	0.560809	0.836751	0.855605	0.918803	1.1092	1.1092	1.37829	1.37829	1.37829
GluSNAD_h_st	0	0	0	0	0	0	0	0	0	0	0	0	0	0
GluSFd_h_st	0	0	0	0	0	0	0	0	0	0	0	0	0	0
GluDH1NAD_m_st	0.037719	0.0617586	0.0293754	0.029344	0.04771	0.0607095	0.181438	0.141818	0.0041375	0.0041375	0.0041375	0.0041375	0.0041375	0.0041375
GluDH1NADP_m_st_f	0	0	0	0	0	0	0	0	0	0	0	0	0	0
GluDH2NAD_m_st	0	0	0	0	0	0	0	0	0	0	0	0	0	0
GluDC_c_st	0.0146457	0.0233874	0.0133124	0.0132563	0.024199	0.028286	0.0886504	0.0688403	0	0	0	0	0	0
GABATA1_m_st_f	0.0146457	0.0233874	0.0133124	0.0132563	0.024199	0.028286	0.0886504	0.0688403	0	0	0	0	0	0
GABATA2_m_st	0	0	0	0	0	0	0	0	0	0	0	0	0	0
SCASeADH_m_st	0.0146457	0.0233874	0.0133124	0.0132563	0.024199	0.028286	0.0886504	0.0688403	0	0	0	0	0	0
GlnS_c_st	0	0	0	0	0	0	0	0	0	0	0	0	0	0
GlnS_h_st	0.014876	0.014876	0.014876	0.014876	0.014876	0.014876	0.014876	0.014876	0.014876	0.014876	0.014876	0.014876	0.014876	0.014876
GlnS_m_st	0	0	0	0	0	0	0	0	0	0	0	0	0	0
ThrA_c_st	0.0072	0.0072	0.0072	0.0072	0.0072	0.0072	0.0072	0.0072	0.0072	0.0072	0.0072	0.0072	0.0072	0.0072
ACDOxRed_c_st	0.0072	0.0072	0.0072	0.0072	0.0072	0.0072	0.0072	0.0072	0.0072	0.0072	0.0072	0.0072	0.0072	0.0072
GCAO_h_st	0.002924	0.002924	0.002924	0.002924	0.002924	0.002924	0.002924	0.002924	0.002924	0.002924	0.002924	0.002924	0.002924	0.002924
CAT_h_st	0.001462	0.001462	0.001462	0.001462	0.001462	0.001462	0.001462	0.001462	0.001462	0.001462	0.001462	0.001462	0.001462	0.001462
SGAT_h_st	0	0	0	0	0	0	0	0	0	0	0	0	0	0
GCEADH_h_st	0	0	0	0	0	0	0	0	0	0	0	0	0	0
GGAT_h_st	0.002924	0.002924	0.002924	0.002924	0.002924	0.002924	0.002924	0.002924	0.002924	0.002924	0.002924	0.002924	0.002924	0.002924
ATPPRT_h_st	0	0	0	0	0	0	0	0	0	0	0	0	0	0
PrATPDP_h_st	0	0	0	0	0	0	0	0	0	0	0	0	0	0
PrAMPCy_h_st	0	0	0	0	0	0	0	0	0	0	0	0	0	0
PAICARPI_h_st	0	0	0	0	0	0	0	0	0	0	0	0	0	0
IGPS_h_st	0	0	0	0	0	0	0	0	0	0	0	0	0	0
IGPDA_h_st	0	0	0	0	0	0	0	0	0	0	0	0	0	0
HisolPTA_h_st	0	0	0	0	0	0	0	0	0	0	0	0	0	0
HisolPP_h_st	0	0	0	0	0	0	0	0	0	0	0	0	0	0
HisolPDH_h_st	0	0	0	0	0	0	0	0	0	0	0	0	0	0
HisalPDH_h_st	0	0	0	0	0	0	0	0	0	0	0	0	0	0
ThrDA_h_st	0	0	0	0	0	0	0	0	0	0	0	0	0	0
ALS1_h_st	0	0	0	0	0	0	0	0	0	0	0	0	0	0
ALS2_h_st	0	0	0	0	0	0	0	0	0	0	0	0	0	0
KARI1_h_st_f	0	0	0	0	0	0	0	0	0	0	0	0	0	0
KARI2_h_st	0	0	0	0	0	0	0	0	0	0	0	0	0	0
DHADA1_h_st	0	0	0	0	0	0	0	0	0	0	0	0	0	0
BAATA1_h_st_f	0	0	0	0	0	0	0	0	0	0	0	0	0	0
ALS3_h_st	0	0	0	0	0	0	0	0	0	0	0	0	0	0
KARI3_h_st_f	0	0	0	0	0	0	0	0	0	0	0	0	0	0
KARI4_h_st	0	0	0	0	0	0	0	0	0	0	0	0	0	0
DHADA2_h_st	0	0	0	0	0	0	0	0	0	0	0	0	0	0
2IPMS_h_st	0	0	0	0	0	0	0	0	0	0	0	0	0	0
3IPMDA1_h_st	0	0	0	0	0	0	0	0	0	0	0	0	0	0
3IPMDA2_h_st	0	0	0	0	0	0	0	0	0	0	0	0	0	0
3IPMDH_h_st	0	0	0	0	0	0	0	0	0	0	0	0	0	0
IPODC_h_st	0	0	0	0	0	0	0	0	0	0	0	0	0	0
BAATA2_h_st_f	0	0	0	0	0	0	0	0	0	0	0	0	0	0
AspK_h_st	0	0	0	0	0	0	0	0	0	0	0	0	0	0
Asp-SeADH_h_st	0	0	0	0	0	0	0	0	0	0	0	0	0	0
DHDS_h_st	0	0	0	0	0	0	0	0	0	0	0	0	0	0
DHDRNAD_h_st	0	0	0	0	0	0	0	0	0	0	0	0	0	0
DHDRNADP_h_st	0	0	0	0	0	0	0	0	0	0	0	0	0	0
DAPAT_h_st	0	0	0	0	0	0	0	0	0	0	0	0	0	0
DAPE_h_st	0	0	0	0	0	0	0	0	0	0	0	0	0	0
DAPDC_h_st	0	0	0	0	0	0	0	0	0	0	0	0	0	0
HSerDHNADP_h_st	0	0	0	0	0	0	0	0	0	0	0	0	0	0
HSerDHNAD_h_st	0	0	0	0	0	0	0	0	0	0	0	0	0	0
HSerK_h_st	0	0	0	0	0	0	0	0	0	0	0	0	0	0
CTHS_h_st	0	0	0	0	0	0	0	0	0	0	0	0	0	0
CTHL_h_st	0	0	0	0	0	0	0	0	0	0	0	0	0	0
5M-THFOR_c_st	0.00277	0.00277	0.00277	0.00277	0.00277	0.00277	0.00277	0.00277	0.00277	0.00277	0.00277	0.00277	0.00277	0.00277
MetS_c_st	0.00277	0.00277	0.00277	0.00277	0.00277	0.00277	0.00277	0.00277	0.00277	0.00277	0.00277	0.00277	0.00277	0.00277
GlyHMT_c_st_f	0	0	0	0	0	0	0	0	0	0	0	0	0	0
MetAdT_h_st	0.00277	0.00277	0.00277	0.00277	0.00277	0.00277	0.00277	0.00277	0.00277	0.00277	0.00277	0.00277	0.00277	0.00277
HCysMT_c_st	0	0	0	0	0	0	0	0	0	0	0	0	0	0
Cysase_c_st_f	0	0	0	0	0	0	0	0	0	0	0	0	0	0
CHRM_c_st	0	0	0	0	0	0	0	0	0	0	0	0	0	0
GPAT_h_st_f	0	0	0	0	0	0	0	0	0	0	0	0	0	0
AGNDA_h_st	0	0	0	0	0	0	0	0	0	0	0	0	0	0
Arginase_m_st	0	0	0	0	0	0	0	0	0	0	0	0	0	0
Urease_m_st	0	0	0	0	0	0	0	0	0	0	0	0	0	0
OrnAT_m_st_f	0	0	0	0	0	0	0	0	0	0	0	0	0	0
GluK_c_st	0	0	0	0	0	0	0	0	0	0	0	0	0	0
GluK_h_st	0	0	0	0	0	0	0	0	0	0	0	0	0	0
GluK_m_st	0.0221606	0.0352731	0.0201606	0.0200764	0.0364906	0.042621	0.133168	0.103452	0.000192	0.000192	0.000192	0.000192	0.000192	0.000192
GluSeADH_c_st	0	0	0	0	0	0	0	0	0	0	0	0	0	0
GluSeADH_h_st	0	0	0	0	0	0	0	0	0	0	0	0	0	0
GluSeADH_m_st	0.0221606	0.0352731	0.0201606	0.0200764	0.0364906	0.042621	0.133168	0.103452	0.000192	0.000192	0.000192	0.000192	0.000192	0.000192
GluSeADA_c_st	0	0	0	0	0	0	0	0	0	0	0	0	0	0
GluSeADA_h_st	0	0	0	0	0	0	0	0	0	0	0	0	0	0
GluSeADA_m_st	0.0221606	0.0352731	0.0201606	0.0200764	0.0364906	0.042621	0.133168	0.103452	0.000192	0.000192	0.000192	0.000192	0.000192	0.000192
P5CRNAD_c_st	8e-05	8e-05	8e-05	0	0	0	0	0	0	0	0	0	0	0
ProDHNAD_m_st_r	0	0	0	0	0	0	0	0	0	0	0	0	0	0
ProDHNADP_m_st_r	0	0	0	0	0	0	0	0	0	0	0	0	0	0
P5CDHNAD_h_st	0	0	0	0	0	0	0	0	0	0	0	0	0	0
P5CDHNAD_m_st	0	0	0	0	0	0	0	0	0	0	0	0	0	0
P5CDHNADP_m_st	0.0220806	0.0351931	0.0200806	0.0200764	0.0364906	0.042621	0.133168	0.103452	0.000192	0.000192	0.000192	0.000192	0.000192	0.000192
PGADH_h_st_f	0	0	0	0	0	0	0	0	0	0	0	0	0	0
PSerAT_h_st	0	0	0	0	0	0	0	0	0	0	0	0	0	0
PSerP_h_st	0	0	0	0	0	0	0	0	0	0	0	0	0	0
SerRM_c_st	0	0	0	0	0	0	0	0	0	0	0	0	0	0
ThrS_h_st	0	0	0	0	0	0	0	0	0	0	0	0	0	0
ANTS_h_st	0	0	0	0	0	0	0	0	0	0	0	0	0	0
ANTPRT_h_st	0	0	0	0	0	0	0	0	0	0	0	0	0	0
PRANTI_h_st	0	0	0	0	0	0	0	0	0	0	0	0	0	0
IndGPS_h_st	0	0	0	0	0	0	0	0	0	0	0	0	0	0
IndGPL_h_st	0	0	0	0	0	0	0	0	0	0	0	0	0	0
TrpS_h_st	0	0	0	0	0	0	0	0	0	0	0	0	0	0
AGNDH_h_st	0	0	0	0	0	0	0	0	0	0	0	0	0	0
BAATA3_h_st_f	0	0	0	0	0	0	0	0	0	0	0	0	0	0
ATase_h_st	0.002924	0.002924	0.002924	0.002924	0.002924	0.002924	0.002924	0.002924	0.002924	0.002924	0.002924	0.002924	0.002924	0.002924
PRAGlyL_h_st	0.002924	0.002924	0.002924	0.002924	0.002924	0.002924	0.002924	0.002924	0.002924	0.002924	0.002924	0.002924	0.002924	0.002924
GARFT_h_st	0.002924	0.002924	0.002924	0.002924	0.002924	0.002924	0.002924	0.002924	0.002924	0.002924	0.002924	0.002924	0.002924	0.002924
FGAMS_h_st	0.002924	0.002924	0.002924	0.002924	0.002924	0.002924	0.002924	0.002924	0.002924	0.002924	0.002924	0.002924	0.002924	0.002924
FGAMCL_h_st	0.002924	0.002924	0.002924	0.002924	0.002924	0.002924	0.002924	0.002924	0.002924	0.002924	0.002924	0.002924	0.002924	0.002924
AIRC_h_st	0.002924	0.002924	0.002924	0.002924	0.002924	0.002924	0.002924	0.002924	0.002924	0.002924	0.002924	0.002924	0.002924	0.002924
SAICARS_h_st	0.002924	0.002924	0.002924	0.002924	0.002924	0.002924	0.002924	0.002924	0.002924	0.002924	0.002924	0.002924	0.002924	0.002924
DCAMPL1_h_st	0.002924	0.002924	0.002924	0.002924	0.002924	0.002924	0.002924	0.002924	0.002924	0.002924	0.002924	0.002924	0.002924	0.002924
AICARFT_h_st	0.002924	0.002924	0.002924	0.002924	0.002924	0.002924	0.002924	0.002924	0.002924	0.002924	0.002924	0.002924	0.002924	0.002924
IMPCH_h_st	0.002924	0.002924	0.002924	0.002924	0.002924	0.002924	0.002924	0.002924	0.002924	0.002924	0.002924	0.002924	0.002924	0.002924
AMPDA_c_st	8.2e-05	8.2e-05	8.2e-05	8.2e-05	8.2e-05	8.2e-05	8.2e-05	8.2e-05	8.2e-05	8.2e-05	8.2e-05	8.2e-05	8.2e-05	8.2e-05
IMPDH_c_st	8.2e-05	8.2e-05	8.2e-05	8.2e-05	8.2e-05	8.2e-05	8.2e-05	8.2e-05	8.2e-05	8.2e-05	8.2e-05	8.2e-05	8.2e-05	8.2e-05
GMPS_c_st	8.2e-05	8.2e-05	8.2e-05	8.2e-05	8.2e-05	8.2e-05	8.2e-05	8.2e-05	8.2e-05	8.2e-05	8.2e-05	8.2e-05	8.2e-05	8.2e-05
DCAMPS_h_st	0.002924	0.002924	0.002924	0.002924	0.002924	0.002924	0.002924	0.002924	0.002924	0.002924	0.002924	0.002924	0.002924	0.002924
DCAMPL2_h_st	0.002924	0.002924	0.002924	0.002924	0.002924	0.002924	0.002924	0.002924	0.002924	0.002924	0.002924	0.002924	0.002924	0.002924
AspCT_h_st	0.000128	0.000128	0.000128	0.000128	0.000128	0.000128	0.000128	0.000128	0.000128	0.000128	0.000128	0.000128	0.000128	0.000128
DHOase_h_st	0.000128	0.000128	0.000128	0.000128	0.000128	0.000128	0.000128	0.000128	0.000128	0.000128	0.000128	0.000128	0.000128	0.000128
DHODH_m_st	0.000128	0.000128	0.000128	0.000128	0.000128	0.000128	0.000128	0.000128	0.000128	0.000128	0.000128	0.000128	0.000128	0.000128
OROPRT_c_st	0.000128	0.000128	0.000128	0.000128	0.000128	0.000128	0.000128	0.000128	0.000128	0.000128	0.000128	0.000128	0.000128	0.000128
OMPDC_c_st	0.000128	0.000128	0.000128	0.000128	0.000128	0.000128	0.000128	0.000128	0.000128	0.000128	0.000128	0.000128	0.000128	0.000128
CTPS_c_st	6.4e-05	6.4e-05	6.4e-05	6.4e-05	6.4e-05	6.4e-05	6.4e-05	6.4e-05	6.4e-05	6.4e-05	6.4e-05	6.4e-05	6.4e-05	6.4e-05
AMPK_c_st	0.030005	0.030005	0.030005	0.030005	0.030005	0.030005	0.030005	0.030005	0.030005	0.030005	0.030005	0.030005	0.030005	0.030005
AMPK_h_st	0	0	0	0	0	0	0	0	0	0	0	0	0	0
GMPK_c_st	8.2e-05	8.2e-05	8.2e-05	8.2e-05	8.2e-05	8.2e-05	8.2e-05	8.2e-05	8.2e-05	8.2e-05	8.2e-05	8.2e-05	8.2e-05	8.2e-05
NMPK_c_st	0.000128	0.000128	0.000128	0.000128	0.000128	0.000128	0.000128	0.000128	0.000128	0.000128	0.000128	0.000128	0.000128	0.000128
CTPP_c_st	1.1e-05	1.1e-05	1.1e-05	1.1e-05	1.1e-05	1.1e-05	1.1e-05	1.1e-05	1.1e-05	1.1e-05	1.1e-05	1.1e-05	1.1e-05	1.1e-05
ADPR_c_st	1.7e-05	1.7e-05	1.7e-05	1.7e-05	1.7e-05	1.7e-05	1.7e-05	1.7e-05	1.7e-05	1.7e-05	1.7e-05	1.7e-05	1.7e-05	1.7e-05
CDPR_c_st	1.1e-05	1.1e-05	1.1e-05	1.1e-05	1.1e-05	1.1e-05	1.1e-05	1.1e-05	1.1e-05	1.1e-05	1.1e-05	1.1e-05	1.1e-05	1.1e-05
GDPR_c_st	1.1e-05	1.1e-05	1.1e-05	1.1e-05	1.1e-05	1.1e-05	1.1e-05	1.1e-05	1.1e-05	1.1e-05	1.1e-05	1.1e-05	1.1e-05	1.1e-05
UDPR_c_st	1.7e-05	1.7e-05	1.7e-05	1.7e-05	1.7e-05	1.7e-05	1.7e-05	1.7e-05	1.7e-05	1.7e-05	1.7e-05	1.7e-05	1.7e-05	1.7e-05
dUTPP_c_st	1.7e-05	1.7e-05	1.7e-05	1.7e-05	1.7e-05	1.7e-05	1.7e-05	1.7e-05	1.7e-05	1.7e-05	1.7e-05	1.7e-05	1.7e-05	1.7e-05
dTMPS_c_st	1.7e-05	1.7e-05	1.7e-05	1.7e-05	1.7e-05	1.7e-05	1.7e-05	1.7e-05	1.7e-05	1.7e-05	1.7e-05	1.7e-05	1.7e-05	1.7e-05
dTMPK_c_st	1.7e-05	1.7e-05	1.7e-05	1.7e-05	1.7e-05	1.7e-05	1.7e-05	1.7e-05	1.7e-05	1.7e-05	1.7e-05	1.7e-05	1.7e-05	1.7e-05
GDPK_c_st	7.1e-05	7.1e-05	7.1e-05	7.1e-05	7.1e-05	7.1e-05	7.1e-05	7.1e-05	7.1e-05	7.1e-05	7.1e-05	7.1e-05	7.1e-05	7.1e-05
GDPK_h_st	0.002924	0.002924	0.002924	0.002924	0.002924	0.002924	0.002924	0.002924	0.002924	0.002924	0.002924	0.002924	0.002924	0.002924
UDPK_c_st	0	0	0	0	0	0	0	0	0	0	0	0	0	0
dADPK_c_st	1.7e-05	1.7e-05	1.7e-05	1.7e-05	1.7e-05	1.7e-05	1.7e-05	1.7e-05	1.7e-05	1.7e-05	1.7e-05	1.7e-05	1.7e-05	1.7e-05
dCDPK_c_st	1.1e-05	1.1e-05	1.1e-05	1.1e-05	1.1e-05	1.1e-05	1.1e-05	1.1e-05	1.1e-05	1.1e-05	1.1e-05	1.1e-05	1.1e-05	1.1e-05
dGDPK_c_st	1.1e-05	1.1e-05	1.1e-05	1.1e-05	1.1e-05	1.1e-05	1.1e-05	1.1e-05	1.1e-05	1.1e-05	1.1e-05	1.1e-05	1.1e-05	1.1e-05
dTDPK_c_st	1.7e-05	1.7e-05	1.7e-05	1.7e-05	1.7e-05	1.7e-05	1.7e-05	1.7e-05	1.7e-05	1.7e-05	1.7e-05	1.7e-05	1.7e-05	1.7e-05
dUDPK_c_st	1.7e-05	1.7e-05	1.7e-05	1.7e-05	1.7e-05	1.7e-05	1.7e-05	1.7e-05	1.7e-05	1.7e-05	1.7e-05	1.7e-05	1.7e-05	1.7e-05
Tr_SO4_st_f	0	0	0	0	0	0	0	0	0	0	0	0	0	0
Tr_NO2_st	0	0	0	0	0	0	0	0	0	0	0	0	0	0
Tr_NTT_st	0	0	0	0	0	0	0	0	0	0	0	0	0	0
Tr_AAC_st	0	0	0	0	0	0	0	0	0	0	0	0	0	0
Tr_BT11_st	0.002924	0.002924	0.002924	0.002924	0.002924	0.002924	0.002924	0.002924	0.002924	0.002924	0.002924	0.002924	0.002924	0.002924
Tr_BT12_st	0	0	0	0	0	0	0	0	0	0	0	0	0	0
Tr_BT13_st	0	0	0	0	0	0	0	0	0	0	0	0	0	0
Tr_NDT1_st_f	0.003308	0.003308	0.003308	0.003308	0.003308	0.003308	0.003308	0.003308	0.003308	0.003308	0.003308	0.003308	0.003308	0.003308
Tr_NDT2_st_f	0	0	0	0	0	0	0	0	0	0	0	0	0	0
Tr_TPT1_st_f	0	0	0	0	0	0	0	0	0.354561	0.457118	0.472801	0.656779	0.738932	0.738932
Tr_TPT2_st_f	0.0544639	0.0681773	0.0906025	0.09061	0.0949477	0.179013	0.324343	0.333771	0.362817	0.465374	0.457533	0.567366	0.52629	0.52629
Tr_TPT3_st_f	0	0	0	0	0	0	0	0	0	0	0	0	0	0
Tr_PPT_st	0.0944199	0.11214	0.130559	0.130566	0.140594	0.227507	0.40854	0.408062	0.786159	0.980234	0.976313	1.23305	1.21251	1.21251
Tr_GCA1_st	0	0	0	0	0	0	0	0	0	0	0	0	0	0
Tr_GCEA1_st	0	0	0	0	0	0	0	0	0	0	0	0	0	0
Tr_GPT1_st	0.028184	0.0361972	0.028184	0.028184	0.0395647	0.0452602	0.0945845	0.0747745	0.01104	0	0	0	0	0
Tr_pGlc_st	0	0	0	0	0	0	0	0	0	0	0	0	0	0
Tr_Mex1_st	0	0	0	0	0	0	0	0	0	0	0	0	0	0
Tr_PLT5_st	0	0	0	0	0	0	0	0	0	0	0	0	0	0
Tr_DIC1_st_f	0	0	0	0	0	0	0	0	0	0	0	0	0	0
Tr_DIC2_st_f	0	0	0	0	0	0	0	0	0	0	0	0	0	0
Tr_DIT1_st	0	0	0	0	0	0	0	0	0	0	0	0	0	0
Tr_DIT2_st	0.0848639	0.102584	0.121003	0.12101	0.131038	0.217951	0.393464	0.392986	0.390165	0.492722	0.484881	0.594714	0.553638	0.553638
Tr_DTC1A_st_f	0	0	0.00476079	0	0	0	0	0.0688403	0	0	0	0	0	0
Tr_DTC1B_st_f	0.0146457	0.0233874	0.00855163	0.0132563	0.024199	0.028286	0.0886504	0	0	0	0	0	0	0
Tr_DTC1C_st_f	0	0	0	0	0	0	0	0	0	0	0	0	0	0
Tr_DTC2A_st_f	0	0	0	0	0	0	0	0	0	0	0	0	0	0
Tr_DTC2B_st_f	0	0	0	0	0	0	0	0	0	0	0	0	0	0
Tr_DTC2C_st_f	0	0	0	0	0	0	0	0	0	0	0	0	0	0
Tr_DTC3A_st_f	0	0	0	0	0	0	0	0	0	0	0	0	0	0
Tr_DTC3B_st_f	0	0	0	0	0	0	0	0	0	0	0	0	0	0
Tr_DTC3C_st_f	0	0	0	0	0	0	0	0	0	0	0	0	0	0
Tr_DTC4A_st_f	0	0	0	0	0	0	0	0	0	0	0	0	0	0
Tr_DTC4B_st_f	0	0	0	0	0	0	0	0	0	0	0	0	0	0
Tr_DTC4C_st_f	0	0	0	0	0	0	0	0	0	0	0	0	0	0
Tr_SFC_st	0	0	0	0	0	0	0	0	0	0	0	0	0	0
Tr_BAT11_st_f	0	0	0	0	0	0	0	0	0	0	0	0	0	0
Tr_BAT12_st_f	0	0	0	0	0	0	0	0	0	0	0	0	0	0
Tr_BAT13_st_f	0	0	0	0	0	0	0	0	0	0	0	0	0	0
Tr_BAT14_st_f	0	0	0	0	0	0	0	0	0	0	0	0	0	0
Tr_BAT15_st_f	0.0146457	0.0233874	0.0133124	0.0132563	0.024199	0.028286	0.0886504	0.0688403	0	0	0	0	0	0
Tr_BAC1_st	0	0	0	0	0	0	0	0	0	0	0	0	0	0
Tr_BAC2_st	0	0	0	0	0	0	0	0	0	0	0	0	0	0
Tr_ProU_st	0	0	0	0	0	0	0	0	0	0	0	0	0	0
Tr_ProA_st	0	0	0	0	0	0	0	0	0	0	0	0	0	0
Tr_P5C1_st	0	0	0	0	0	0	0	0	0	0	0	0	0	0
Tr_P5C2_st	8e-05	8e-05	8e-05	0	0	0	0	0	0	0	0	0	0	0
Tr_PRPP_st	0.000128	0.000128	0.000128	0.000128	0.000128	0.000128	0.000128	0.000128	0.000128	0.000128	0.000128	0.000128	0.000128	0.000128
Tr_Fum_st	0.005848	0.005848	0.005848	0.005848	0.005848	0.005848	0.005848	0.005848	0.005848	0.005848	0.005848	0.005848	0.005848	0.005848
Tr_HCys_st	0	0	0	0	0	0	0	0	0	0	0	0	0	0
Tr_ORO_st	0.000128	0.000128	0.000128	0.000128	0.000128	0.000128	0.000128	0.000128	0.000128	0.000128	0.000128	0.000128	0.000128	0.000128
Tr_DHO1_st	0.000128	0.000128	0.000128	0.000128	0.000128	0.000128	0.000128	0.000128	0.000128	0.000128	0.000128	0.000128	0.000128	0.000128
Tr_DHO2_st	0.000128	0.000128	0.000128	0.000128	0.000128	0.000128	0.000128	0.000128	0.000128	0.000128	0.000128	0.000128	0.000128	0.000128
Tr_GlySer_st	0.0172711	0.0303836	0.0226043	0.0225089	0.0470218	0.064847	0.185576	0.145956	0.008275	0.008275	0.008275	0.008275	0.008275	0.008275
Tr_O2h_st_f	0.004386	0.004386	0.004386	0.004386	0.004386	0.004386	0.004386	0.004386	0.004386	0.004386	0.004386	0.004386	0.004386	0.004386
Tr_O2m_st_f	0.00738686	0.0117577	0.00672021	0.00669214	0.0121635	0.014207	0.0443892	0.0344842	6.4e-05	6.4e-05	6.4e-05	6.4e-05	6.4e-05	6.4e-05
Tr_O2p_st_f	0	0	0	0	0	0	0	0	0	0	0	0	0	0
Tr_CO2h_st_f	0	0	0	0	0	0	0	0	0	0	0	0.0370726	0.098687	0.098687
Tr_CO2m_st_f	0	0	0	0	0	0	0	0	0	0	0	0	0	0
Tr_H2Oh_st_f	0	0	0	0	0	0	0	0	0.380919	0.466916	0.470837	0.617743	0.638281	0.638281
Tr_H2Om_st_f	0	0	0	0	0	0	0	0	0	0	0	0	0	0
Tr_H2Op_st_f	0	0	0	0	0	0	0	0	0	0	0	0	0	0
Tr_Hp_st_f	0	0	0	0	0	0	0	0	0	0	0	0	0	0
Tr_NH41_st_f	0.014876	0.014876	0.014876	0.014876	0.014876	0.014876	0.014876	0.014876	0.014876	0.014876	0.014876	0.014876	0.014876	0.014876
Tr_NH42_st_f	0.0290035	0.0464868	0.0179932	0.0180896	0.024199	0.028286	0.0886504	0.0688403	0	0	0	0	0	0
Tr_H2S1_st_f	0	0	0	0	0	0	0	0	0	0	0	0	0	0
Tr_H2S2_st_f	0	0	0	0	0	0	0	0	0	0	0	0	0	0
Tr_AC1_st_f	0.0072	0.0072	0.0072	0.0072	0.0072	0.0072	0.0072	0.0072	0.0072	0.0072	0.0072	0.0072	0.0072	0.0072
Tr_AC2_st_f	0	0	0	0	0	0	0	0	0	0	0	0	0	0
Tr_Pyr1_st_f	0	0	0	0	0	0	0	0	0	0	0	0	0	0
Tr_Pyr2_st_f	0.037639	0.0616786	0.0292954	0.029344	0.04771	0.0607095	0.181438	0.141818	0.0041375	0.0041375	0.0041375	0.0041375	0.0041375	0.0041375
Tr_Pyr3_st_f	0.284372	0.313492	0.401131	0.401105	0.443223	0.714486	1.09822	1.1364	1.26562	1.55121	1.55121	1.95486	1.95486	1.95486
Tr_GCA2_st_f	0	0	0	0	0	0	0	0	0	0	0	0	0	0
Tr_GCEA2_st_f	0	0	0	0	0	0	0	0	0	0	0	0	0	0
Tr_Mal_st_f	0	0	0	0	0	0	0	0	0	0	0	0	0	0
Tr_OAA_st_f	0	0	0	0	0	0	0	0	0	0	0	0	0	0
Tr_KG_st_f	0	0	0	0	0	0	0	0	0	0	0	0	0	0
Tr_Ala1_st_f	0	0	0	0	0	0	0	0	0	0	0	0	0	0
Tr_Arg1_st_f	0	0	0	0	0	0	0	0	0	0	0	0	0	0
Tr_Asn1_st_f	0	0	0	0	0	0	0	0	0	0	0	0	0	0
Tr_Asp_st_f	0	0	0	0	0	0	0	0	0	0	0	0	0	0
Tr_Cys_st_f	0	0	0	0	0	0	0	0	0	0	0	0	0	0
Tr_Glu1_st_f	0.284372	0.313492	0.401131	0.401105	0.443223	0.714486	1.09822	1.1364	1.26562	1.55121	1.55121	1.95486	1.95486	1.95486
Tr_Gln_st_f	0	0	0	0	0	0	0	0	0	0	0	0	0	0
Tr_Gly_st_f	0	0	0	0	0	0	0	0	0	0	0	0	0	0
Tr_His1_st_f	0	0	0	0	0	0	0	0	0	0	0	0	0	0
Tr_Ile1_st_f	0	0	0	0	0	0	0	0	0	0	0	0	0	0
Tr_Leu1_st_f	0	0	0	0	0	0	0	0	0	0	0	0	0	0
Tr_Lys1_st_f	0	0	0	0	0	0	0	0	0	0	0	0	0	0
Tr_Met1_st_f	0	0	0	0	0	0	0	0	0	0	0	0	0	0
Tr_Phe1_st_f	0	0	0	0	0	0	0	0	0	0	0	0	0	0
Tr_Pro1_st_f	0	0	0	0	0	0	0	0	0	0	0	0	0	0
Tr_Ser1_st_f	0	0	0	0	0	0	0	0	0	0	0	0	0	0
Tr_Thr1_st_f	0	0	0	0	0	0	0	0	0	0	0	0	0	0
Tr_Trp1_st_f	0	0	0	0	0	0	0	0	0	0	0	0	0	0
Tr_Tyr1_st_f	0	0	0	0	0	0	0	0	0	0	0	0	0	0
Tr_Val1_st_f	0	0	0	0	0	0	0	0	0	0	0	0	0	0
Tr_Ala2_st	0	0	0	0	0	0	0	0	0	0	0	0	0	0
Tr_Arg2_st	0	0	0	0	0	0	0	0	0	0	0	0	0	0
Tr_Asn2_st	0	0	0	0	0	0	0	0	0	0	0	0	0	0
Tr_Asn3_st	0	0	0	0	0	0	0	0	0	0	0	0	0	0
Tr_Glu2_st	0.0848639	0.102584	0.121003	0.12101	0.131038	0.217951	0.393464	0.392986	0.390165	0.492722	0.484881	0.594714	0.553638	0.553638
Tr_His2_st	0	0	0	0	0	0	0	0	0	0	0	0	0	0
Tr_His3_st	0	0	0	0	0	0	0	0	0	0	0	0	0	0
Tr_Ile2_st	0	0	0	0	0	0	0	0	0	0	0	0	0	0
Tr_Ile3_st	0	0	0	0	0	0	0	0	0	0	0	0	0	0
Tr_Leu2_st	0	0	0	0	0	0	0	0	0	0	0	0	0	0
Tr_Leu3_st	0	0	0	0	0	0	0	0	0	0	0	0	0	0
Tr_Lys2_st	0	0	0	0	0	0	0	0	0	0	0	0	0	0
Tr_Met2_st	0	0	0	0	0	0	0	0	0	0	0	0	0	0
Tr_Met3_st	0	0	0	0	0	0	0	0	0	0	0	0	0	0
Tr_Phe2_st	0	0	0	0	0	0	0	0	0	0	0	0	0	0
Tr_Phe3_st	0	0	0	0	0	0	0	0	0	0	0	0	0	0
Tr_Pro2_st	0	0	0	0	0	0	0	0	0	0	0	0	0	0
Tr_Ser2_st	0	0	0	0	0	0	0	0	0	0	0	0	0	0
Tr_Ser3_st	0.00863555	0.0151918	0.0113022	0.0112544	0.0235109	0.0324235	0.0927879	0.0729778	0.0041375	0.0041375	0.0041375	0.0041375	0.0041375	0.0041375
Tr_Thr2_st	0	0	0	0	0	0	0	0	0	0	0	0	0	0
Tr_Thr3_st	0	0	0	0	0	0	0	0	0	0	0	0	0	0
Tr_Trp2_st	0	0	0	0	0	0	0	0	0	0	0	0	0	0
Tr_Trp3_st	0	0	0	0	0	0	0	0	0	0	0	0	0	0
Tr_Tyr2_st	0	0	0	0	0	0	0	0	0	0	0	0	0	0
Tr_Tyr3_st	0	0	0	0	0	0	0	0	0	0	0	0	0	0
Tr_Val2_st	0	0	0	0	0	0	0	0	0	0	0	0	0	0
Tr_Val3_st	0	0	0	0	0	0	0	0	0	0	0	0	0	0
Si_H_st	0	0	0	0	0	0	0	0	0	0	0	0	0	0
Im_CO2_st_f	0.118844	0.131903	0.129958	0.129854	0.141049	0.232418	0.438113	0.42773	0.390489	0.493046	0.485205	0.595038	0.553962	0.553962
Ex_O2_st_f	0	0	0	0	0	0	0	0	0	0	0	0	0	0
PSII_h_rt	0	0	0	0	0	0	0	0	0	0	0	0	0	0
Cytb6f_h_rt	0	0	0	0	0	0	0	0	0	0	0	0	0	0
PSI_h_rt	0	0	0	0	0	0	0	0	0	0	0	0	0	0
Fd-NADPR_h_rt	0	0	0	0	0	0	0	0	0	0	0	0	0	0
ATPase_h_rt_f	0	0	0	0	0	0	0	0	0	0	0	0	0	0
RBC_h_rt	0.182754	0.164641	0.118888	0.118882	0.0947739	0.00606325	0	0	0	0	0	0	0	0
PGAK_h_rt_f	0.155367	0.137255	0.0915019	0.0914958	0.0673876	0	0	0	0	0	0	0	0	0
GAPDH1_h_rt	0.155367	0.137255	0.0915019	0.0914958	0.0673876	0	0	0	0	0	0	0	0	0
TPI_h_rt_f	0	0	0	0	0	0	0	0	0	0	0	0	0	0
FBPA_h_rt_f	0	0	0	0	0	0	0	0	0	0	0	0	0	0
FBPase_h_rt	0	0	0	0	0	0	0	0	0	0	0	0	0	0
FTK_h_rt_f	0.0116383	0.00836018	0.0106673	0.0106645	0.00663358	0.00117367	0.00279633	0.00279633	0	0.00279633	0.004738	0.004738	0.004738	0.004738
SBPA_h_rt	0	0	0	0	0	0	0	0	0	0	0	0	0	0
SBPase_h_rt	0	0	0	0	0	0	0	0	0	0	0	0	0	0
STK_h_rt_f	0.0116383	0.00836018	0.0106673	0.0106645	0.00663358	0.00117367	0.00279633	0.00279633	0	0.00279633	0.004738	0.004738	0.004738	0.004738
Ru5PE_h_rt_f	0.179504	0.16467	0.11661	0.116607	0.0965293	0.0132786	0.00559267	0.00559267	0.008389	0.00559267	0.003651	0.003651	0.003651	0.003651
R5PI_h_rt_f	0.00690031	0.00362218	0.00592934	0.00592653	0.00189558	0	0	0	0	0	0	0	0	0
Ru5PK_h_rt	0.186405	0.168292	0.122539	0.122533	0.0984249	0.00971425	0.003651	0.003651	0.003651	0.003651	0.003651	0.003651	0.003651	0.003651
PGI_h_rt_f	0	0	0	0	0	0	0	0	0	0	0	0	0	0
PGM_h_rt_f	0.0344	0.0344	0.0344	0.0344	0.0344	0.0344	0.0344	0.0344	0.0344	0.0344	0.0344	0.0344	0.0344	0.0344
AGPase_h_rt	0.0344	0.0344	0.0344	0.0344	0.0344	0.0344	0.0344	0.0344	0.0344	0.0344	0.0344	0.0344	0.0344	0.0344
StS_h1_rt	0.0172	0.0172	0.0172	0.0172	0.0172	0.0172	0.0172	0.0172	0.0172	0.0172	0.0172	0.0172	0.0172	0.0172
StS_h2_rt	0.0172	0.0172	0.0172	0.0172	0.0172	0.0172	0.0172	0.0172	0.0172	0.0172	0.0172	0.0172	0.0172	0.0172
StS_h3_rt	0	0	0	0	0	0	0	0	0	0	0	0	0	0
bAMY1_h_rt	0	0	0	0	0	0	0	0	0	0	0	0	0	0
bAMY2_h_rt	0	0	0	0	0	0	0	0	0	0	0	0	0	0
DPE11_h_rt	0	0	0	0	0	0	0	0	0	0	0	0	0	0
DPE12_h_rt	0	0	0	0	0	0	0	0	0	0	0	0	0	0
DPE13_h_rt	0	0	0	0	0	0	0	0	0	0	0	0	0	0
DPE2_c_rt	0	0	0	0	0	0	0	0	0	0	0	0	0	0
HEXK_c_rt	0.29359	0.285353	0.2619	0.261898	0.250851	0.206976	0.204424	0.204424	0.373678	0.363209	0.363209	0.348259	0.348259	0.348259
StP1_h_rt	0	0	0	0	0	0	0	0	0	0	0	0	0	0
StP21_c_rt	0	0	0	0	0	0	0	0	0	0	0	0	0	0
TPI_c_rt_f	0	0	0	0	0	0	0	0	0	0	0	0	0	0
FBPA_c_rt_f	0	0	0	0	0	0	0	0	0	0	0	0	0	0
FBPase_c_rt	0	0	0	0	0	0	0	0	0	0	0	0	0	0
F6PK2_c_rt	0	0	0	0	0	0	0	0	0	0	0	0	0	0
F26BPPh_c_rt_f	0	0	0	0	0	0	0	0	0	0	0	0	0	0
PGI_c_rt_f	0	0	0	0	0	0	0	0	0.271631	0.182135	0.186018	0.05147	0.05147	0.05147
PGM_c_rt_f	0	0	0	0	0	0	0	0	0	0	0	0	0	0
UGPase_c_rt_f	0	0	0	0	0	0	0	0	0	0	0	0	0	0
S6PS_c_rt	0	0	0	0	0	0	0	0	0	0	0	0	0	0
S6PPh_c_rt	0	0	0	0	0	0	0	0	0	0	0	0	0	0
SucS_c_rt_f	0.018855	0.018855	0.018855	0.018855	0.018855	0.018855	0.018855	0.018855	0.018855	0.018855	0.018855	0.018855	0.018855	0.018855
FrcFD_c_rt	0.29404	0.285803	0.26235	0.262348	0.251301	0.207426	0.204874	0.204874	0.0867183	0.0762497	0.0762497	0.0612999	0.0612998	0.0612999
FrcK_c_rt	0.312445	0.304208	0.280755	0.280753	0.269706	0.225831	0.223279	0.223279	0.105123	0.0946547	0.0946547	0.0797049	0.0797048	0.0797049
TPS_c_rt	0	0	0	0	0	0	0	0	0	0	0	0	0	0
TPP_c_rt	0	0	0	0	0	0	0	0	0	0	0	0	0	0
CeS_c1_rt	0.00453	0.00453	0.00453	0.00453	0.00453	0.00453	0.00453	0.00453	0.00453	0.00453	0.00453	0.00453	0.00453	0.00453
CeS_c2_rt	0.00453	0.00453	0.00453	0.00453	0.00453	0.00453	0.00453	0.00453	0.00453	0.00453	0.00453	0.00453	0.00453	0.00453
CeS_c3_rt	0.00453	0.00453	0.00453	0.00453	0.00453	0.00453	0.00453	0.00453	0.00453	0.00453	0.00453	0.00453	0.00453	0.00453
MalDH1_c_rt_f	0	0	0	0	0	0	0	0	0	0	0	0	0	0
PEPC1_c_rt	0	0	0	0	0	0	0	0	0	0	0	0	0	0
PEPC2_c_rt_f	0	0	0	0	0	0	0	0	0	0	0	0	0	0
Enol_c_rt_f	0	0	0	0	0	0	0	0	0	0	0	0	0	0
PGAM_c_rt_f	0	0	0	0	0	0	0	0	0	0	0	0	0	0
PGAK_c_rt_f	0	0	0	0	0	0	0	0	0	0	0	0	0	0
GAPDH2_c_rt_f	0.93014	0.912028	0.866275	0.866269	0.842161	0.75188	0.75542	0.75542	0.755508	0.755943	0.755943	0.755943	0.755943	0.755943
GAPDH3_c_rt	0	0	0	0	0	0	0	0	0	0	0	0	0	0
F6PK1_c_rt	0.359794	0.358155	0.359309	0.359307	0.357292	0.359872	0.344298	0.344298	0	0	0	0	0	0
F6PK1_h_rt	0	0	0	0	0	0	0.0110747	0.0110747	0.305656	0.327029	0.327029	0.356928	0.356928	0.356928
GAPDH2_h_rt_f	0	0	0	0	0	0.019353	0.019353	0.019353	0.019353	0.019353	0.019353	0.019353	0.019353	0.019353
PGAM_h_rt_f	0.213791	0.195678	0.149925	0.149919	0.125811	0.0351305	0.023004	0.023004	0.023004	0.023004	0.023004	0.023004	0.023004	0.023004
Enol_h_rt_f	0.213791	0.195678	0.149925	0.149919	0.125811	0.0351305	0.023004	0.023004	0.023004	0.023004	0.023004	0.023004	0.023004	0.023004
PyrK_c_rt	0.675119	0.675119	0.675119	0.675119	0.675119	0.669609	0.666407	0.666407	0.371267	0.35033	0.35033	0.32043	0.32043	0.32043
PyrK_h_rt	0.425961	0.389735	0.29823	0.298218	0.250002	0.0745502	0.0691659	0.0691659	0.364394	0.385766	0.385766	0.415666	0.415666	0.415666
PyrDH1_m_rt	0	0	0	0	0	0	0	0	0	0	0	0	0	0
PyrDH2_m_rt	0	0	0	0	0	0	0	0	0	0	0	0	0	0
DHLAcT_m_rt	0	0	0	0	0	0	0	0	0	0	0	0	0	0
DHLDH2_m_rt	0	0	0	0	0	0	0	0	0	0	0	0	0	0
CitS_m_rt	0	0	0	0	0	0	0	0	0	0	0	0	0	0
cACNDHA_m_rt	0	0	0	0	0	0	0	0	0	0	0	0	0	0
cACNHA_m_rt	0.028096	0.0215397	0.0265163	0.0265641	0.0204994	0.008616	0.0124262	0.00532232	0.160786	0.160351	0.160351	0.160351	0.143251	0.143251
iCitDHNAD_m_rt	0	0	0	0	0	0	0	0	0	0	0	0	0	0
KGDH_m_rt	0	0	0	0	0	0	0	0	0	0	0	0	0	0
DHLST_m_rt	0	0	0	0	0	0	0	0	0	0	0	0	0	0
SCACoAL_m_rt	0	0	0	0	0	0	0	0	0	0	0	0	0	0
cplx2_m_rt	0.028096	0.0215397	0.0265163	0.0265641	0.0204994	0.008616	0.0124262	0.00532232	0	0	0	0	0	0
FumHA_m_rt	0.028096	0	0	0	0	0	0	0	0	0	0	0	0	0
MalDH1_m_rt_f	0.028096	0	0	0	0	0	0	0	0.581356	0.326627	0.326627	0.160351	0.606956	0.606956
cplx1_m_rt	0	0	0	0	0	0	0	0.00504232	0.685674	0.431053	0.431053	0.0722575	0.0893575	0.0893575
cplx3_m_rt	0.029183	0.0226267	0.0276033	0.0276511	0.0215864	0.009703	0.0135132	0.0114516	0.686761	0.43214	0.43214	0.0733445	0.0904445	0.0904445
cplx4_m_rt	0.0145915	0.0113134	0.0138017	0.0138255	0.0107932	0.0048515	0.00675659	0.00572582	0.343381	0.21607	0.21607	0.0366723	0.0452222	0.0452223
cplx5_m_rt_f	0.0437744	0.0339401	0.041405	0.0414766	0.0323797	0.0145545	0.0202698	0.0222198	1.71582	1.07926	1.07926	0.182274	0.225024	0.225024
RBO_h_rt	0.003651	0.003651	0.003651	0.003651	0.003651	0.003651	0.003651	0.003651	0.003651	0.003651	0.003651	0.003651	0.003651	0.003651
PGP_h_rt	0.003651	0.003651	0.003651	0.003651	0.003651	0.003651	0.003651	0.003651	0.003651	0.003651	0.003651	0.003651	0.003651	0.003651
GCAO_p_rt	0	0	0	0	0	0	0	0	0	0	0	0	0	0
CAT_p_rt	0	0	0	0	0	0	0	0	0	0	0	0	0	0
GGAT_p_rt	0	0	0	0	0	0	0	0	0	0	0	0	0	0
GlyDH_m_rt	0.027009	0.0204527	0.0243423	0.0243901	0.0121336	0.003221	0.00607864	0.0258887	0.104318	0.104427	0.104426	0.104427	0.121526	0.121527
AMT_m_rt	0.027009	0.0204527	0.0243423	0.0243901	0.0121336	0.003221	0.00607864	0.0258887	0.104318	0.104427	0.104426	0.104427	0.121526	0.121527
DHLDH1_m_rt	0.027009	0.0204527	0.0243423	0.0243901	0.0121336	0.003221	0.00607864	0.0258887	0.104318	0.104427	0.104426	0.104427	0.121526	0.121527
GlyHMT_m_rt_f	0.027009	0.0204527	0.0243423	0.0243901	0.0121336	0.003221	0.00607864	0.0258887	0.104318	0.104427	0.104426	0.104427	0.121526	0.121527
SGAT_p_rt	0	0	0	0	0	0	0	0	0	0	0	0	0	0
GCEADH_p_rt	0	0	0	0	0	0	0	0	0	0	0	0	0	0
MalDH1_p_rt_f	0	0	0	0	0	0	0	0	0	0	0	0	0	0
GCEAK_h_rt	0	0	0	0	0	0	0	0	0	0	0	0	0	0
G6PDH_h_rt	0	0	0	0	0	0	0	0	0	0	0	0	0	0
6PGL_h_rt	0	0	0	0	0	0	0	0	0	0	0	0	0	0
6PGDHNAD_h_rt_f	0.003113	0.003113	0.003113	0.003113	0.003113	0	0	0	0	0	0	0	0	0
6PGDHNADP_h_rt_f	0	0	0	0	0	0.0042	0.0042	0.0042	0.0042	0.0042	0.0042	0.0042	0.0042	0.0042
TA_h_rt_f	0	0	0	0	0	0	0	0	0	0	0	0	0	0
DAHPS_h_rt	0	0	0	0	0	0	0	0	0	0	0	0	0	0
DHQS_h_rt	0	0	0	0	0	0	0	0	0	0	0	0	0	0
DHQDH_h_rt	0	0	0	0	0	0	0	0	0	0	0	0	0	0
SADH_h_rt	0	0	0	0	0	0	0	0	0	0	0	0	0	0
SAK_h_rt	0	0	0	0	0	0	0	0	0	0	0	0	0	0
EPSPS_h_rt	0	0	0	0	0	0	0	0	0	0	0	0	0	0
CHRS_h_rt	0	0	0	0	0	0	0	0	0	0	0	0	0	0
R5PDPK_h_rt	0.00933825	0.00933825	0.00933825	0.00933825	0.00933825	0.0128783	0.00933825	0.00933825	0.00998492	0.00998492	0.00998492	0.00998492	0.00998492	0.00998492
PyrPiDK_h_rt_f	0	0	0	0	0	0	0	0	0	0	0	0	0	0
MalDH2NADP_c_rt	0	0	0	0	0	0	0	0	0	0	0	0	0	0
MalDH2NADP_h_rt	0.17472	0.156608	0.110855	0.110849	0.0867406	0	0	0	0	0	0	0	0	0
MalDH1_h_rt_f	0.008389	0.008389	0.008389	0.008389	0.008389	0.008389	0.008389	0.008389	0.008389	0.008389	0.008389	0.008389	0.008389	0.008389
MalDH3_c_rt	0	0	0	0	0	0	0.256017	0.236207	0.739231	0.484718	0.484718	0.318443	0.747948	0.747948
MalDH3_h_rt	0	0	0	0	0	0	0	0	0	0	0	0	0	0
MalDH3_m_rt	0	0	0	0	0	0	0	0	0	0	0	0	0	0
CitS_c_rt	0	0	0	0	0	0	0	0	0	0	0	0	0	0
CitS_h_rt	0	0	0	0	0	0	0	0	0	0	0	0	0	0
cACNDHA_c_rt	0.132069	0.145654	0.181055	0.18106	0.205333	0.268987	0.271811	0.244897	0.160786	0.160351	0.160351	0.160351	0.143251	0.143251
cACNDHA_h_rt	0	0	0	0	0	0	0	0	0	0	0	0	0	0
cACNHA_c_rt	0.103973	0.124114	0.154539	0.154496	0.184833	0.260371	0.259385	0.239575	0	0	0	0	0	0
cACNHA_h_rt	0	0	0	0	0	0	0	0	0	0	0	0	0	0
iCitDHNAD_c_rt	0	0	0	0	0	0	0	0	0	0	0	0	0	0
iCitDHNADP_c_rt	0.132069	0.145654	0.181055	0.18106	0.205333	0.268987	0.271811	0.244897	0.160786	0.160351	0.160351	0.160351	0.143251	0.143251
iCitDHNADP_h_rt	0	0	0	0	0	0	0	0	0	0	0	0	0	0
iCitDHNADP_m_rt	0	0	0	0	0	0	0	0	0	0	0	0	0	0
iCitL_c_rt	0	0	0	0	0	0	0	0	0	0	0	0	0	0
MalS_c_rt	0	0	0	0	0	0	0	0	0	0	0	0	0	0
ATPCitL_c_rt	0	0	0	0	0	0	0	0	0.000734667	0.00117	0.00117	0.00117	0.00117	0.00117
ACoAS_h_rt	0.0048	0.0048	0.0048	0.0048	0.0048	0.0048	0.0048	0.0048	0.0048	0.0048	0.0048	0.0048	0.0048	0.0048
ACoAC_h_rt	0.0042	0.0042	0.0042	0.0042	0.0042	0.0042	0.0042	0.0042	0.0042	0.0042	0.0042	0.0042	0.0042	0.0042
ACPM_h_rt	0.0042	0.0042	0.0042	0.0042	0.0042	0.0042	0.0042	0.0042	0.0042	0.0042	0.0042	0.0042	0.0042	0.0042
PPiase_h_rt	0	0	0	0	0	0	0	0	0	0	0	0	0	0
PPIase_c_rt	0	0	0	0	0	0	0	0	0	0	0	0	0	0
PPIF6PK_c_rt_f	0.0334115	0.0334115	0.0334115	0.0334115	0.0334115	0.0263315	0.0334115	0.0334115	0.0321182	0.0321182	0.0321182	0.0321182	0.0321182	0.0321182
ForDH_h_rt_f	0.007302	0.007302	0.007302	0.007302	0.007302	0.007302	0.007302	0.007302	0.007302	0.007302	0.007302	0.007302	0.007302	0.007302
ForTHFL_h_rt	0.007302	0.007302	0.007302	0.007302	0.007302	0.007302	0.007302	0.007302	0.007302	0.007302	0.007302	0.007302	0.007302	0.007302
DHFR_c_rt	1.2e-05	1.2e-05	1.2e-05	1.2e-05	1.2e-05	1.2e-05	1.2e-05	1.2e-05	1.2e-05	1.2e-05	1.2e-05	1.2e-05	1.2e-05	1.2e-05
TRXR_c_rt	4e-05	4e-05	4e-05	4e-05	4e-05	4e-05	4e-05	4e-05	4e-05	4e-05	4e-05	4e-05	4e-05	4e-05
ADNK_c_rt	0	0	0	0	0	0	0	0	0	0	0	0	0	0
ADNN_c_rt	0.00460025	0.00460025	0.00460025	0.00460025	0.00460025	0.00814025	0.00460025	0.00460025	0.00524692	0.00524692	0.00524692	0.00524692	0.00524692	0.00524692
ADPRPPT_c_rt	0.00460025	0.00460025	0.00460025	0.00460025	0.00460025	0.00814025	0.00460025	0.00460025	0.00524692	0.00524692	0.00524692	0.00524692	0.00524692	0.00524692
RibK_h_rt	0.00460025	0.00460025	0.00460025	0.00460025	0.00460025	0.00814025	0.00460025	0.00460025	0.00524692	0.00524692	0.00524692	0.00524692	0.00524692	0.00524692
NO3R1_c_rt	0.68099	0.684417	0.642554	0.642516	0.606251	0.509288	0.766747	0.766467	0.7661	0.7661	0.7661	0.7661	0.7661	0.7661
NO3R2_c_rt_f	0	0	0	0	0	0	0	0	0	0	0	0	0	0
NO2R_h_rt	0	0	0	0	0	0	0	0	0	0	0	0	0	0
ATPSL_h_rt	0	0	0	0	0	0	0	0	0	0	0	0	0	0
APSR_h_rt	0	0	0	0	0	0	0	0	0	0	0	0	0	0
GSSGR_h_rt	0	0	0	0	0	0	0	0	0	0	0	0	0	0
SO3R_h_rt	0	0	0	0	0	0	0	0	0	0	0	0	0	0
HCO3DHA_c_rt	0	0	0	0	0	0	0	0	0	0	0	0	0	0
HCO3DHA_h_rt	0.005287	0.005287	0.005287	0.005287	0.005287	0.005287	0.005287	0.005287	0.005287	0.005287	0.005287	0.005287	0.005287	0.005287
AlaTA_h_rt_f	0	0	0	0	0	0	0	0	0	0	0	0	0	0
AlaTA_m_rt_f	0.0549449	0.0202927	0.0241823	0.0241501	0.0119936	0.003041	0.00607864	0.0205664	0	0	0	0.19252	0.639125	0.639125
AlaTA_p_rt_f	1.23561	1.22248	1.07636	1.07632	1.02222	0.775353	0.761021	0.753637	0.778512	0.778947	0.778947	0.586427	0.139822	0.139822
AGluK_rt	0	0	0	0	0	0	0	0	0	0	0	0	0	0
AGluPR_h_rt	0	0	0	0	0	0	0	0	0	0	0	0	0	0
AOrnTA_h_rt	0	0	0	0	0	0	0	0	0	0	0	0	0	0
AOrnAGluAcT_h_rt	0	0	0	0	0	0	0	0	0	0	0	0	0	0
CBPS_h_rt	0.001087	0.001087	0.001087	0.001087	0.001087	0.001087	0.001087	0.001087	0.001087	0.001087	0.001087	0.001087	0.001087	0.001087
OrnCMT_h_rt_f	0	0	0	0	0	0	0	0	0	0	0	0	0	0
ArgSCAS_h_rt	0	0	0	0	0	0	0	0	0	0	0	0	0	0
ArgSCAL_h_rt	0	0	0	0	0	0	0	0	0	0	0	0	0	0
FumHA_c_rt	0	0	0	0	0	0	0	0	0	0	0	0	0	0
AsnS_c_rt	0.0189	0.0189	0.0189	0.0189	0.0189	0.00474	0.0189	0.0189	0.0163133	0.0163133	0.0163133	0.0163133	0.0163133	0.0163133
AspAT_c_rt_f	0	0	0	0	0	0	0	0	0	0	0	0	0	0
AspAT_h_rt_f	0.008389	0.008389	0.008389	0.008389	0.008389	0.008389	0.008389	0.008389	0.008389	0.008389	0.008389	0.008389	0.008389	0.008389
AspAT_m_rt_f	0	0	0	0	0	0	0	0	0	0	0	0	0	0
AspAT_p_rt_f	0	0	0	0	0	0	0	0	0	0	0	0	0	0
Asnase_c_rt	0	0	0	0	0	0	0	0	0	0	0	0	0	0
SerAcT_c_rt	0	0	0	0	0	0	0	0	0.000734667	0.00117	0.00117	0.00117	0.00117	0.00117
SerAcT_h_rt	0	0	0	0	0	0	0	0	0	0	0	0	0	0
SerAcT_m_rt	0	0	0	0	0	0	0	0	0	0	0	0	0	0
CysS_c_rt	0	0	0	0	0	0	0	0	0.000734667	0.00117	0.00117	0.00117	0.00117	0.00117
CysS_h_rt	0	0	0	0	0	0	0	0	0	0	0	0	0	0
CysS_m_rt	0	0	0	0	0	0	0	0	0	0	0	0	0	0
GluSNADP_h_rt_f	0.01204	0.01204	0.01204	0.01204	0.01204	0	0	0	0	0	0	0	0	0
GluDH3NADP_c_rt_f	0	0	0	0	0	0	0	0	0	0	0	0	0	0
Glnase_c_rt	1.181	1.1468	1.03997	1.0399	0.997917	0.808023	0.793315	0.773505	0.695443	0.695552	0.695552	0.695552	0.678452	0.678452
GluSNAD_h_rt	0	0	0	0	0	0.01204	0.01204	0.01204	0.01204	0.01204	0.01204	0.01204	0.01204	0.01204
GluSFd_h_rt	0	0	0	0	0	0	0	0	0	0	0	0	0	0
GluDH1NAD_m_rt	0.0832009	0.0419924	0.0508587	0.0509541	0.032633	0.011837	0.0185048	0.0261687	0	0	0	0.19252	0.639125	0.639125
GluDH1NADP_m_rt_f	0	0	0	0	0	0	0	0	0	0	0	0	0	0
GluDH2NAD_m_rt	0	0	0	0	0	0	0	0	0	0	0	0	0	0
GluDC_c_rt	0.028096	0.0215397	0.0265163	0.0265641	0.0204994	0.008616	0.0124262	0.00532232	0	0	0	0	0	0
GABATA1_m_rt_f	0.028096	0.0215397	0.0265163	0.0265641	0.0204994	0.008616	0.0124262	0.00532232	0	0	0	0	0	0
GABATA2_m_rt	0	0	0	0	0	0	0	0	0	0	0	0	0	0
SCASeADH_m_rt	0.028096	0.0215397	0.0265163	0.0265641	0.0204994	0.008616	0.0124262	0.00532232	0	0	0	0	0	0
GlnS_c_rt	0	0	0	0	0	0	0	0	0	0	0	0	0	0
GlnS_h_rt	0.020429	0.020429	0.020429	0.020429	0.020429	0.020429	0.020429	0.020429	0.020429	0.020429	0.020429	0.020429	0.020429	0.020429
GlnS_m_rt	0	0	0	0	0	0	0	0	0	0	0	0	0	0
ThrA_c_rt	0.0048	0.0048	0.0048	0.0048	0.0048	0.0048	0.0048	0.0048	0.00406533	0.00363	0.00363	0.00363	0.00363	0.00363
ACDOxRed_c_rt	0.0048	0.0048	0.0048	0.0048	0.0048	0.0048	0.0048	0.0048	0.00406533	0.00363	0.00363	0.00363	0.00363	0.00363
GCAO_h_rt	0.003651	0.003651	0.003651	0.003651	0.003651	0.003651	0.003651	0.003651	0.003651	0.003651	0.003651	0.003651	0.003651	0.003651
CAT_h_rt	0.0018255	0.0018255	0.0018255	0.0018255	0.0018255	0.0018255	0.0018255	0.0018255	0.0018255	0.0018255	0.0018255	0.0018255	0.0018255	0.0018255
SGAT_h_rt	0	0	0	0	0	0	0	0	0	0	0	0	0	0
GCEADH_h_rt	0	0	0	0	0	0	0	0	0	0	0	0	0	0
GGAT_h_rt	0.003651	0.003651	0.003651	0.003651	0.003651	0.003651	0.003651	0.003651	0.003651	0.003651	0.003651	0.003651	0.003651	0.003651
ATPPRT_h_rt	0	0	0	0	0	0	0	0	0	0	0	0	0	0
PrATPDP_h_rt	0	0	0	0	0	0	0	0	0	0	0	0	0	0
PrAMPCy_h_rt	0	0	0	0	0	0	0	0	0	0	0	0	0	0
PAICARPI_h_rt	0	0	0	0	0	0	0	0	0	0	0	0	0	0
IGPS_h_rt	0	0	0	0	0	0	0	0	0	0	0	0	0	0
IGPDA_h_rt	0	0	0	0	0	0	0	0	0	0	0	0	0	0
HisolPTA_h_rt	0	0	0	0	0	0	0	0	0	0	0	0	0	0
HisolPP_h_rt	0	0	0	0	0	0	0	0	0	0	0	0	0	0
HisolPDH_h_rt	0	0	0	0	0	0	0	0	0	0	0	0	0	0
HisalPDH_h_rt	0	0	0	0	0	0	0	0	0	0	0	0	0	0
ThrDA_h_rt	0	0	0	0	0	0	0	0	0	0	0	0	0	0
ALS1_h_rt	0	0	0	0	0	0	0	0	0	0	0	0	0	0
ALS2_h_rt	0	0	0	0	0	0	0	0	0	0	0	0	0	0
KARI1_h_rt_f	0	0	0	0	0	0	0	0	0	0	0	0	0	0
KARI2_h_rt	0	0	0	0	0	0	0	0	0	0	0	0	0	0
DHADA1_h_rt	0	0	0	0	0	0	0	0	0	0	0	0	0	0
BAATA1_h_rt_f	0	0	0	0	0	0	0	0	0	0	0	0	0	0
ALS3_h_rt	0	0	0	0	0	0	0	0	0	0	0	0	0	0
KARI3_h_rt_f	0	0	0	0	0	0	0	0	0	0	0	0	0	0
KARI4_h_rt	0	0	0	0	0	0	0	0	0	0	0	0	0	0
DHADA2_h_rt	0	0	0	0	0	0	0	0	0	0	0	0	0	0
2IPMS_h_rt	0	0	0	0	0	0	0	0	0	0	0	0	0	0
3IPMDA1_h_rt	0	0	0	0	0	0	0	0	0	0	0	0	0	0
3IPMDA2_h_rt	0	0	0	0	0	0	0	0	0	0	0	0	0	0
3IPMDH_h_rt	0	0	0	0	0	0	0	0	0	0	0	0	0	0
IPODC_h_rt	0	0	0	0	0	0	0	0	0	0	0	0	0	0
BAATA2_h_rt_f	0	0	0	0	0	0	0	0	0	0	0	0	0	0
AspK_h_rt	0	0	0	0	0	0	0	0	0	0	0	0	0	0
Asp-SeADH_h_rt	0	0	0	0	0	0	0	0	0	0	0	0	0	0
DHDS_h_rt	0	0	0	0	0	0	0	0	0	0	0	0	0	0
DHDRNAD_h_rt	0	0	0	0	0	0	0	0	0	0	0	0	0	0
DHDRNADP_h_rt	0	0	0	0	0	0	0	0	0	0	0	0	0	0
DAPAT_h_rt	0	0	0	0	0	0	0	0	0	0	0	0	0	0
DAPE_h_rt	0	0	0	0	0	0	0	0	0	0	0	0	0	0
DAPDC_h_rt	0	0	0	0	0	0	0	0	0	0	0	0	0	0
HSerDHNADP_h_rt	0	0	0	0	0	0	0	0	0	0	0	0	0	0
HSerDHNAD_h_rt	0	0	0	0	0	0	0	0	0	0	0	0	0	0
HSerK_h_rt	0	0	0	0	0	0	0	0	0	0	0	0	0	0
CTHS_h_rt	0	0	0	0	0	0	0	0	0	0	0	0	0	0
CTHL_h_rt	0	0	0	0	0	0	0	0	0	0	0	0	0	0
5M-THFOR_c_rt	0.00246	0.00246	0.00246	0.00246	0.00246	0.00246	0.00246	0.00246	0.00246	0.00246	0.00246	0.00246	0.00246	0.00246
MetS_c_rt	0.00246	0.00246	0.00246	0.00246	0.00246	0.00246	0.00246	0.00246	0.00246	0.00246	0.00246	0.00246	0.00246	0.00246
GlyHMT_c_rt_f	0	0	0	0	0	0	0	0	0	0	0	0	0	0
MetAdT_h_rt	0.00706025	0.00706025	0.00706025	0.00706025	0.00706025	0.0106003	0.00706025	0.00706025	0.00770692	0.00770692	0.00770692	0.00770692	0.00770692	0.00770692
HCysMT_c_rt	0.00460025	0.00460025	0.00460025	0.00460025	0.00460025	0.00814025	0.00460025	0.00460025	0.00524692	0.00524692	0.00524692	0.00524692	0.00524692	0.00524692
Cysase_c_rt_f	0.00460025	0.00460025	0.00460025	0.00460025	0.00460025	0.00814025	0.00460025	0.00460025	0.00524692	0.00524692	0.00524692	0.00524692	0.00524692	0.00524692
CHRM_c_rt	0	0	0	0	0	0	0	0	0	0	0	0	0	0
GPAT_h_rt_f	0	0	0	0	0	0	0	0	0	0	0	0	0	0
AGNDA_h_rt	0	0	0	0	0	0	0	0	0	0	0	0	0	0
Arginase_m_rt	0	0	0	0	0	0	0	0	0	0	0	0	0	0
Urease_m_rt	0	0	0	0	0	0	0	0	0	0	0	0	0	0
OrnAT_m_rt_f	0	0	0	0	0	0	0	0	0	0	0	0	0	0
GluK_c_rt	0	0	0	0	0	0	0	0	0	0	0	0	0	0
GluK_h_rt	0	0	0	0	0	0	0	0	0	0	0	0	0	0
GluK_m_rt	0.0437744	0.0339401	0.041405	0.0414766	0.0323797	0.0145545	0.0202698	0.0222198	1.71582	1.07926	1.07926	0.182274	0.225024	0.225024
GluSeADH_c_rt	0	0	0	0	0	0	0	0	0	0	0	0	0	0
GluSeADH_h_rt	0	0	0	0	0	0	0	0	0	0	0	0	0	0
GluSeADH_m_rt	0.0437744	0.0339401	0.041405	0.0414766	0.0323797	0.0145545	0.0202698	0.0222198	1.71582	1.07926	1.07926	0.182274	0.225024	0.225024
GluSeADA_c_rt	0	0	0	0	0	0	0	0	0	0	0	0	0	0
GluSeADA_h_rt	0	0	0	0	0	0	0	0	0	0	0	0	0	0
GluSeADA_m_rt	0.0437744	0.0339401	0.041405	0.0414766	0.0323797	0.0145545	0.0202698	0.0222198	1.71582	1.07926	1.07926	0.182274	0.225024	0.225024
P5CRNAD_c_rt	0.00016	0.00016	0.00016	0.00024	0.00014	0.00018	0	0.00028	0	0	0	0	0	0
ProDHNAD_m_rt_r	0	0	0	0	0	0	0	0	0	0	0	0	0	0
ProDHNADP_m_rt_r	0	0	0	0	0	0	0	0	0	0	0	0	0	0
P5CDHNAD_h_rt	0	0	0	0	0	0	0	0	0	0	0	0	0	0
P5CDHNAD_m_rt	0	0	0	0	0	0	0	0	0	0	0	0	0	0
P5CDHNADP_m_rt	0.0436144	0.0337801	0.041245	0.0412366	0.0322397	0.0143745	0.0202698	0.0219398	1.71582	1.07926	1.07926	0.182274	0.225024	0.225024
PGADH_h_rt_f	0	0	0	0	0	0	0	0	0	0	0	0	0	0
PSerAT_h_rt	0	0	0	0	0	0	0	0	0	0	0	0	0	0
PSerP_h_rt	0	0	0	0	0	0	0	0	0	0	0	0	0	0
SerRM_c_rt	0	0	0	0	0	0	0.001102	0.001102	0	0	0	0	0	0
ThrS_h_rt	0	0	0	0	0	0	0	0	0	0	0	0	0	0
ANTS_h_rt	0	0	0	0	0	0	0	0	0	0	0	0	0	0
ANTPRT_h_rt	0	0	0	0	0	0	0	0	0	0	0	0	0	0
PRANTI_h_rt	0	0	0	0	0	0	0	0	0	0	0	0	0	0
IndGPS_h_rt	0	0	0	0	0	0	0	0	0	0	0	0	0	0
IndGPL_h_rt	0	0	0	0	0	0	0	0	0	0	0	0	0	0
TrpS_h_rt	0	0	0	0	0	0	0	0	0	0	0	0	0	0
AGNDH_h_rt	0	0	0	0	0	0	0	0	0	0	0	0	0	0
BAATA3_h_rt_f	0	0	0	0	0	0	0	0	0	0	0	0	0	0
ATase_h_rt	0.003651	0.003651	0.003651	0.003651	0.003651	0.003651	0.003651	0.003651	0.003651	0.003651	0.003651	0.003651	0.003651	0.003651
PRAGlyL_h_rt	0.003651	0.003651	0.003651	0.003651	0.003651	0.003651	0.003651	0.003651	0.003651	0.003651	0.003651	0.003651	0.003651	0.003651
GARFT_h_rt	0.003651	0.003651	0.003651	0.003651	0.003651	0.003651	0.003651	0.003651	0.003651	0.003651	0.003651	0.003651	0.003651	0.003651
FGAMS_h_rt	0.003651	0.003651	0.003651	0.003651	0.003651	0.003651	0.003651	0.003651	0.003651	0.003651	0.003651	0.003651	0.003651	0.003651
FGAMCL_h_rt	0.003651	0.003651	0.003651	0.003651	0.003651	0.003651	0.003651	0.003651	0.003651	0.003651	0.003651	0.003651	0.003651	0.003651
AIRC_h_rt	0.003651	0.003651	0.003651	0.003651	0.003651	0.003651	0.003651	0.003651	0.003651	0.003651	0.003651	0.003651	0.003651	0.003651
SAICARS_h_rt	0.003651	0.003651	0.003651	0.003651	0.003651	0.003651	0.003651	0.003651	0.003651	0.003651	0.003651	0.003651	0.003651	0.003651
DCAMPL1_h_rt	0.003651	0.003651	0.003651	0.003651	0.003651	0.003651	0.003651	0.003651	0.003651	0.003651	0.003651	0.003651	0.003651	0.003651
AICARFT_h_rt	0.003651	0.003651	0.003651	0.003651	0.003651	0.003651	0.003651	0.003651	0.003651	0.003651	0.003651	0.003651	0.003651	0.003651
IMPCH_h_rt	0.003651	0.003651	0.003651	0.003651	0.003651	0.003651	0.003651	0.003651	0.003651	0.003651	0.003651	0.003651	0.003651	0.003651
AMPDA_c_rt	0.000607	0.000607	0.000607	0.000607	0.000607	0.000607	0.000607	0.000607	0.000607	0.000607	0.000607	0.000607	0.000607	0.000607
IMPDH_c_rt	0.000607	0.000607	0.000607	0.000607	0.000607	0.000607	0.000607	0.000607	0.000607	0.000607	0.000607	0.000607	0.000607	0.000607
GMPS_c_rt	0.000607	0.000607	0.000607	0.000607	0.000607	0.000607	0.000607	0.000607	0.000607	0.000607	0.000607	0.000607	0.000607	0.000607
DCAMPS_h_rt	0.003651	0.003651	0.003651	0.003651	0.003651	0.003651	0.003651	0.003651	0.003651	0.003651	0.003651	0.003651	0.003651	0.003651
DCAMPL2_h_rt	0.003651	0.003651	0.003651	0.003651	0.003651	0.003651	0.003651	0.003651	0.003651	0.003651	0.003651	0.003651	0.003651	0.003651
AspCT_h_rt	0.001087	0.001087	0.001087	0.001087	0.001087	0.001087	0.001087	0.001087	0.001087	0.001087	0.001087	0.001087	0.001087	0.001087
DHOase_h_rt	0.001087	0.001087	0.001087	0.001087	0.001087	0.001087	0.001087	0.001087	0.001087	0.001087	0.001087	0.001087	0.001087	0.001087
DHODH_m_rt	0.001087	0.001087	0.001087	0.001087	0.001087	0.001087	0.001087	0.001087	0.001087	0.001087	0.001087	0.001087	0.001087	0.001087
OROPRT_c_rt	0.001087	0.001087	0.001087	0.001087	0.001087	0.001087	0.001087	0.001087	0.001087	0.001087	0.001087	0.001087	0.001087	0.001087
OMPDC_c_rt	0.001087	0.001087	0.001087	0.001087	0.001087	0.001087	0.001087	0.001087	0.001087	0.001087	0.001087	0.001087	0.001087	0.001087
CTPS_c_rt	0.000541	0.000541	0.000541	0.000541	0.000541	0.000541	0.000541	0.000541	0.000541	0.000541	0.000541	0.000541	0.000541	0.000541
AMPK_c_rt	0	0	0	0	0	0	0	0	0	0	0	0	0	0
AMPK_h_rt	0.0178905	0.0178905	0.0178905	0.0178905	0.0178905	0.0108105	0.0178905	0.0178905	0.0165972	0.0165972	0.0165972	0.0165972	0.0165972	0.0165972
GMPK_c_rt	0.000607	0.000607	0.000607	0.000607	0.000607	0.000607	0.000607	0.000607	0.000607	0.000607	0.000607	0.000607	0.000607	0.000607
NMPK_c_rt	0.001087	0.001087	0.001087	0.001087	0.001087	0.001087	0.001087	0.001087	0.001087	0.001087	0.001087	0.001087	0.001087	0.001087
CTPP_c_rt	8e-06	8e-06	8e-06	8e-06	8e-06	8e-06	8e-06	8e-06	8e-06	8e-06	8e-06	8e-06	8e-06	8e-06
ADPR_c_rt	1.2e-05	1.2e-05	1.2e-05	1.2e-05	1.2e-05	1.2e-05	1.2e-05	1.2e-05	1.2e-05	1.2e-05	1.2e-05	1.2e-05	1.2e-05	1.2e-05
CDPR_c_rt	8e-06	8e-06	8e-06	8e-06	8e-06	8e-06	8e-06	8e-06	8e-06	8e-06	8e-06	8e-06	8e-06	8e-06
GDPR_c_rt	8e-06	8e-06	8e-06	8e-06	8e-06	8e-06	8e-06	8e-06	8e-06	8e-06	8e-06	8e-06	8e-06	8e-06
UDPR_c_rt	1.2e-05	1.2e-05	1.2e-05	1.2e-05	1.2e-05	1.2e-05	1.2e-05	1.2e-05	1.2e-05	1.2e-05	1.2e-05	1.2e-05	1.2e-05	1.2e-05
dUTPP_c_rt	1.2e-05	1.2e-05	1.2e-05	1.2e-05	1.2e-05	1.2e-05	1.2e-05	1.2e-05	1.2e-05	1.2e-05	1.2e-05	1.2e-05	1.2e-05	1.2e-05
dTMPS_c_rt	1.2e-05	1.2e-05	1.2e-05	1.2e-05	1.2e-05	1.2e-05	1.2e-05	1.2e-05	1.2e-05	1.2e-05	1.2e-05	1.2e-05	1.2e-05	1.2e-05
dTMPK_c_rt	1.2e-05	1.2e-05	1.2e-05	1.2e-05	1.2e-05	1.2e-05	1.2e-05	1.2e-05	1.2e-05	1.2e-05	1.2e-05	1.2e-05	1.2e-05	1.2e-05
GDPK_c_rt	0.000599	0.000599	0.000599	0.000599	0.000599	0.000599	0.000599	0.000599	0.000599	0.000599	0.000599	0.000599	0.000599	0.000599
GDPK_h_rt	0.003651	0.003651	0.003651	0.003651	0.003651	0.003651	0.003651	0.003651	0.003651	0.003651	0.003651	0.003651	0.003651	0.003651
UDPK_c_rt	0	0	0	0	0	0	0	0	0	0	0	0	0	0
dADPK_c_rt	1.2e-05	1.2e-05	1.2e-05	1.2e-05	1.2e-05	1.2e-05	1.2e-05	1.2e-05	1.2e-05	1.2e-05	1.2e-05	1.2e-05	1.2e-05	1.2e-05
dCDPK_c_rt	8e-06	8e-06	8e-06	8e-06	8e-06	8e-06	8e-06	8e-06	8e-06	8e-06	8e-06	8e-06	8e-06	8e-06
dGDPK_c_rt	8e-06	8e-06	8e-06	8e-06	8e-06	8e-06	8e-06	8e-06	8e-06	8e-06	8e-06	8e-06	8e-06	8e-06
dTDPK_c_rt	1.2e-05	1.2e-05	1.2e-05	1.2e-05	1.2e-05	1.2e-05	1.2e-05	1.2e-05	1.2e-05	1.2e-05	1.2e-05	1.2e-05	1.2e-05	1.2e-05
dUDPK_c_rt	1.2e-05	1.2e-05	1.2e-05	1.2e-05	1.2e-05	1.2e-05	1.2e-05	1.2e-05	1.2e-05	1.2e-05	1.2e-05	1.2e-05	1.2e-05	1.2e-05
Tr_SO4_rt_f	0	0	0	0	0	0	0	0	0	0	0	0	0	0
Tr_NO2_rt	0	0	0	0	0	0	0	0	0	0	0	0	0	0
Tr_NTT_rt	0	0	0	0	0	0	0.0103958	0.0103958	0.00974908	0.00974908	0.00974908	0.00974908	0.00974908	0.00974908
Tr_AAC_rt	0	0	0	0	0	0	0	0	0	0	0	0	0	0
Tr_BT11_rt	0	0	0	0	0	0	0	0	0	0	0	0	0	0
Tr_BT12_rt	0	0	0	0	0	0	0	0	0	0	0	0	0	0
Tr_BT13_rt	0.003651	0.003651	0.003651	0.003651	0.003651	0.003651	0.003651	0.003651	0.003651	0.003651	0.003651	0.003651	0.003651	0.003651
Tr_NDT1_rt_f	0	0	0	0	0	0	0	0	0	0	0	0	0	0
Tr_NDT2_rt_f	0.0429523	0.0429523	0.0429522	0.0429523	0.0429523	0.0323323	0.0429522	0.0429523	0.0410123	0.0410123	0.0410123	0.0410123	0.0410122	0.0410123
Tr_TPT1_rt_f	0	0	0	0	0	0	0	0	0	0	0	0	0	0
Tr_TPT2_rt_f	0.143729	0.128894	0.0808346	0.0808313	0.0607541	0	0	0	0.591959	0.631908	0.629966	0.332837	0.689765	0.332837
Tr_TPT3_rt_f	0	0	0	0	0	0	0	0	0	0	0	0.356928	0	0.356928
Tr_PPT_rt	0.255021	0.236908	0.191156	0.19115	0.167041	0.0822708	0.0890129	0.0890129	0.384241	0.405613	0.405613	0.435513	0.435513	0.435513
Tr_GCA1_rt	0	0	0	0	0	0	0	0	0	0	0	0	0	0
Tr_GCEA1_rt	0	0	0	0	0	0	0	0	0	0	0	0	0	0
Tr_GPT1_rt	0.0576766	0.0511204	0.0557347	0.0557291	0.0476672	0.0367473	0.0510673	0.0510673	0.340056	0.367021	0.370905	0.400804	0.400804	0.400804
Tr_pGlc_rt	0	0	0	0	0	0	0	0	0	0	0	0	0	0
Tr_Mex1_rt	0	0	0	0	0	0	0	0	0	0	0	0	0	0
Tr_PLT5_rt	0.00460025	0.00460025	0.00460025	0.00460025	0.00460025	0.00814025	0.00460025	0.00460025	0.00524692	0.00524692	0.00524692	0.00524692	0.00524692	0.00524692
Tr_DIC1_rt_f	0	0	0	0	0	0	0	0	0	0	0	0	0	0
Tr_DIC2_rt_f	0	0	0	0	0	0	0	0	0	0	0	0	0	0
Tr_DIT1_rt	0	0	0	0	0	0	0	0	0	0	0	0	0	0
Tr_DIT2_rt	0.183109	0.164997	0.119244	0.119238	0.0951296	0.008389	0.008389	0.008389	0.008389	0.008389	0.008389	0.008389	0.008389	0.008389
Tr_DTC1A_rt_f	0	0	0	0	0	0	0	0	0	0	0	0	0	0
Tr_DTC1B_rt_f	0.028096	0.0215397	0.0265163	0.0265641	0.0204994	0.008616	0.0124262	0.00532232	0	0	0	0	0	0
Tr_DTC1C_rt_f	0	0	0	0	0	0	0	0	0	0	0	0	0	0
Tr_DTC2A_rt_f	0	0	0	0	0	0	0	0	0	0	0	0	0.463705	0
Tr_DTC2B_rt_f	0	0	0	0	0	0	0	0	0.160786	0.160351	0.160351	0.160351	0.143251	0.606956
Tr_DTC2C_rt_f	0	0	0	0	0	0	0	0	0.42057	0.166275	0.166275	0	0	0
Tr_DTC3A_rt_f	0	0	0	0	0	0	0	0	0	0	0	0	0	0
Tr_DTC3B_rt_f	0	0	0	0	0	0	0	0	0	0	0	0	0	0
Tr_DTC3C_rt_f	0	0	0	0	0	0	0	0	0	0	0	0	0	0
Tr_DTC4A_rt_f	0	0	0	0	0	0	0	0	0	0	0	0	0	0
Tr_DTC4B_rt_f	0	0	0	0	0	0	0	0	0	0	0	0	0	0
Tr_DTC4C_rt_f	0	0	0	0	0	0	0	0	0	0	0	0	0	0
Tr_SFC_rt	0	0.0215397	0.0265163	0.0265641	0.0204994	0.008616	0.0124262	0.00532232	0	0	0	0	0	0
Tr_BAT11_rt_f	0	0	0	0	0	0	0	0	0	0	0	0	0	0
Tr_BAT12_rt_f	0	0	0	0	0	0	0	0	0	0	0	0	0	0
Tr_BAT13_rt_f	0	0	0	0	0	0	0	0	0	0	0	0	0	0
Tr_BAT14_rt_f	0	0	0	0	0	0	0	0	0	0	0	0	0	0
Tr_BAT15_rt_f	0.028096	0.0215397	0.0265163	0.0265641	0.0204994	0.008616	0.0124262	0.00532232	0	0	0	0	0	0
Tr_BAC1_rt	0	0	0	0	0	0	0	0	0	0	0	0	0	0
Tr_BAC2_rt	0	0	0	0	0	0	0	0	0	0	0	0	0	0
Tr_ProU_rt	0	0	0	0	0	0	0	0	0	0	0	0	0	0
Tr_ProA_rt	0	0	0	0	0	0	0	0	0	0	0	0	0	0
Tr_P5C1_rt	0	0	0	0	0	0	0	0	0	0	0	0	0	0
Tr_P5C2_rt	0.00016	0.00016	0.00016	0.00024	0.00014	0.00018	0	0.00028	0	0	0	0	0	0
Tr_PRPP_rt	0.00568725	0.00568725	0.00568725	0.00568725	0.00568725	0.00922725	0.00568725	0.00568725	0.00633392	0.00633392	0.00633392	0.00633392	0.00633392	0.00633392
Tr_Fum_rt	0.007302	0.007302	0.007302	0.007302	0.007302	0.007302	0.007302	0.007302	0.007302	0.007302	0.007302	0.007302	0.007302	0.007302
Tr_HCys_rt	0	0	0	0	0	0	0	0	0	0	0	0	0	0
Tr_ORO_rt	0.001087	0.001087	0.001087	0.001087	0.001087	0.001087	0.001087	0.001087	0.001087	0.001087	0.001087	0.001087	0.001087	0.001087
Tr_DHO1_rt	0.001087	0.001087	0.001087	0.001087	0.001087	0.001087	0.001087	0.001087	0.001087	0.001087	0.001087	0.001087	0.001087	0.001087
Tr_DHO2_rt	0.001087	0.001087	0.001087	0.001087	0.001087	0.001087	0.001087	0.001087	0.001087	0.001087	0.001087	0.001087	0.001087	0.001087
Tr_GlySer_rt	0.0540179	0.0409054	0.0486847	0.0487801	0.0242672	0.006442	0.0121573	0.0517774	0.208635	0.208853	0.208853	0.208853	0.243053	0.243053
Tr_O2h_rt_f	0.0054765	0.0054765	0.0054765	0.0054765	0.0054765	0.0054765	0.0054765	0.0054765	0.0054765	0.0054765	0.0054765	0.0054765	0.0054765	0.0054765
Tr_O2m_rt_f	0.0145915	0.0113134	0.0138017	0.0138255	0.0107932	0.0048515	0.00675659	0.00572582	0.343381	0.21607	0.21607	0.0366723	0.0452222	0.0452223
Tr_O2p_rt_f	0	0	0	0	0	0	0	0	0	0	0	0	0	0
Tr_CO2h_rt_f	0.0242733	0.0242733	0.0242733	0.0242733	0.0242733	0.0223032	0.01624	0.01624	0.01624	0.01624	0.01624	0.01624	0.01624	0.01624
Tr_CO2m_rt_f	0	0	0	0	0	0	0	0	0	0	0	0	0	0
Tr_H2Oh_rt_f	0	0	0	0	0	0	0	0	0	0	0	0	0	0
Tr_H2Om_rt_f	0	0	0	0	0	0	0	0	0	0	0	0	0	0
Tr_H2Op_rt_f	0	0	0	0	0	0	0	0	0	0	0	0	0	0
Tr_Hp_rt_f	0	0	0	0	0	0	0	0	0	0	0	0	0	0
Tr_NH41_rt_f	0.020429	0.020429	0.020429	0.020429	0.020429	0.020429	0.020429	0.020429	0.020429	0.020429	0.020429	0.020429	0.020429	0.020429
Tr_NH42_rt_f	0.0560319	0.0213797	0.0263563	0.0263241	0.0203594	0.008436	0.0124262	0	0	0	0	0.0880936	0.517599	0.517599
Tr_H2S1_rt_f	0	0	0	0	0	0	0	0	0	0	0	0	0	0
Tr_H2S2_rt_f	0	0	0	0	0	0	0	0	0	0	0	0	0	0
Tr_AC1_rt_f	0.0048	0.0048	0.0048	0.0048	0.0048	0.0048	0.0048	0.0048	0.0048	0.0048	0.0048	0.0048	0.0048	0.0048
Tr_AC2_rt_f	0	0	0	0	0	0	0	0	0	0	0	0	0	0
Tr_Pyr1_rt_f	0	0	0	0	0	0	0	0	0	0	0	0	0	0
Tr_Pyr2_rt_f	0.0830409	0.0418324	0.0506987	0.0507141	0.032493	0.011657	0.0185048	0.0258887	0	0	0	0.19252	0.639125	0.639125
Tr_Pyr3_rt_f	1.23561	1.22248	1.07636	1.07632	1.02222	0.775353	0.761021	0.753637	0.778512	0.778947	0.778947	0.586427	0.139822	0.139822
Tr_GCA2_rt_f	0	0	0	0	0	0	0	0	0	0	0	0	0	0
Tr_GCEA2_rt_f	0	0	0	0	0	0	0	0	0	0	0	0	0	0
Tr_Mal_rt_f	0	0	0	0	0	0	0	0	0	0	0	0	0	0
Tr_OAA_rt_f	0	0	0	0	0	0	0	0	0	0	0	0	0	0
Tr_KG_rt_f	0	0	0	0	0	0	0	0	0	0	0	0	0	0
Tr_Ala1_rt_f	0	0	0	0	0	0	0	0	0	0	0	0	0	0
Tr_Arg1_rt_f	0	0	0	0	0	0	0	0	0	0	0	0	0	0
Tr_Asn1_rt_f	0	0	0	0	0	0	0	0	0	0	0	0	0	0
Tr_Asp_rt_f	0.232221	0.238778	0.234888	0.23484	0.247097	0.253739	0.256017	0.236207	0.15714	0.156922	0.156922	0.156922	0.139822	0.139822
Tr_Cys_rt_f	0	0	0	0	0	0	0	0	0	0	0	0	0	0
Tr_Glu1_rt_f	1.00339	0.983703	0.841469	0.841483	0.775123	0.521614	0.505004	0.51743	0.621372	0.622025	0.622025	0.429505	0	0
Tr_Gln_rt_f	0	0	0	0	0	0	0	0	0	0	0	0	0	0
Tr_Gly_rt_f	0	0	0	0	0	0	0	0	0	0	0	0	0	0
Tr_His1_rt_f	0	0	0	0	0	0	0	0	0	0	0	0	0	0
Tr_Ile1_rt_f	0	0	0	0	0	0	0	0	0	0	0	0	0	0
Tr_Leu1_rt_f	0	0	0	0	0	0	0	0	0	0	0	0	0	0
Tr_Lys1_rt_f	0	0	0	0	0	0	0	0	0	0	0	0	0	0
Tr_Met1_rt_f	0	0	0	0	0	0	0	0	0	0	0	0	0	0
Tr_Phe1_rt_f	0	0	0	0	0	0	0	0	0	0	0	0	0	0
Tr_Pro1_rt_f	0	0	0	0	0	0	0	0	0	0	0	0	0	0
Tr_Ser1_rt_f	0	0	0	0	0	0	0	0	0	0	0	0	0	0
Tr_Thr1_rt_f	0	0	0	0	0	0	0	0	0	0	0	0	0	0
Tr_Trp1_rt_f	0	0	0	0	0	0	0	0	0	0	0	0	0	0
Tr_Tyr1_rt_f	0	0	0	0	0	0	0	0	0	0	0	0	0	0
Tr_Val1_rt_f	0	0	0	0	0	0	0	0	0	0	0	0	0	0
Tr_Ala2_rt	0	0	0	0	0	0	0	0	0	0	0	0	0	0
Tr_Arg2_rt	0	0	0	0	0	0	0	0	0	0	0	0	0	0
Tr_Asn2_rt	0	0	0	0	0	0	0	0	0	0	0	0	0	0
Tr_Asn3_rt	0	0	0	0	0	0	0	0	0	0	0	0	0	0
Tr_Glu2_rt	0.183109	0.164997	0.119244	0.119238	0.0951296	0.008389	0.008389	0.008389	0.008389	0.008389	0.008389	0.008389	0.008389	0.008389
Tr_His2_rt	0	0	0	0	0	0	0	0	0	0	0	0	0	0
Tr_His3_rt	0	0	0	0	0	0	0	0	0	0	0	0	0	0
Tr_Ile2_rt	0	0	0	0	0	0	0	0	0	0	0	0	0	0
Tr_Ile3_rt	0	0	0	0	0	0	0	0	0	0	0	0	0	0
Tr_Leu2_rt	0	0	0	0	0	0	0	0	0	0	0	0	0	0
Tr_Leu3_rt	0	0	0	0	0	0	0	0	0	0	0	0	0	0
Tr_Lys2_rt	0	0	0	0	0	0	0	0	0	0	0	0	0	0
Tr_Met2_rt	0	0	0	0	0	0	0	0	0	0	0	0	0	0
Tr_Met3_rt	0	0	0	0	0	0	0	0	0	0	0	0	0	0
Tr_Phe2_rt	0	0	0	0	0	0	0	0	0	0	0	0	0	0
Tr_Phe3_rt	0	0	0	0	0	0	0	0	0	0	0	0	0	0
Tr_Pro2_rt	0	0	0	0	0	0	0	0	0	0	0	0	0	0
Tr_Ser2_rt	0	0	0	0	0	0	0	0	0	0	0	0	0	0
Tr_Ser3_rt	0.027009	0.0204527	0.0243423	0.0243901	0.0121336	0.003221	0.00607864	0.0258887	0.104318	0.104427	0.104426	0.104427	0.121526	0.121527
Tr_Thr2_rt	0	0	0	0	0	0	0	0	0	0	0	0	0	0
Tr_Thr3_rt	0	0	0	0	0	0	0	0	0	0	0	0	0	0
Tr_Trp2_rt	0	0	0	0	0	0	0	0	0	0	0	0	0	0
Tr_Trp3_rt	0	0	0	0	0	0	0	0	0	0	0	0	0	0
Tr_Tyr2_rt	0	0	0	0	0	0	0	0	0	0	0	0	0	0
Tr_Tyr3_rt	0	0	0	0	0	0	0	0	0	0	0	0	0	0
Tr_Val2_rt	0	0	0	0	0	0	0	0	0	0	0	0	0	0
Tr_Val3_rt	0	0	0	0	0	0	0	0	0	0	0	0	0	0
Si_H_rt	0	0	0	0	0	0	0	0	0	0	0	0	0	0
Im_CO2_rt_f	0.324405	0.316599	0.308193	0.308295	0.302232	0.274729	0.279353	0.265145	0.560469	0.433212	0.433212	0.253815	0.253815	0.253815
Ex_O2_rt_f	0	0	0	0	0	0	0	0	0	0	0	0	0	0
Im_H2O_rt_f	0	0	0	0	0	0	0	0	0	0	0	0	0	0
Im_Pi_rt_f	0.070967	0.070967	0.070967	0.070967	0.070967	0.070967	0.070967	0.070967	0.070967	0.070967	0.070967	0.070967	0.070967	0.070967
Im_NO3_rt_f	0.170296	0.170296	0.170296	0.170296	0.170296	0.170296	0.170296	0.170296	0.170296	0.170296	0.170296	0.170296	0.170296	0.170296
Im_SO4_rt_f	0.00125	0.00125	0.00125	0.00125	0.00125	0.00125	0.00125	0.00125	0.00125	0.00125	0.00125	0.00125	0.00125	0.00125
Sit_H_lf_cpls_f	0.180078	0.267751	0.370652	0.370852	0.401013	0.732442	0	0	0	0	0	0	0	0
Imt_H2O_lf_cpls_f	0.0746263	0.0408473	0.0310491	0.0309452	0.0342283	0	0	0	0	0	0	0	0	0
Imt_Pi_lf_cpls_f	0	0	0	0	0	0	0	0	0	0	0	0	0	0
Imt_NO3_lf_cpls_f	0	0	0	0	0	0	0	0	0	0	0	0	0	0
Imt_NH4_lf_cpls	0	0	0	0	0	0	0	0	0	0	0	0	0	0
Imt_SO4_lf_cpls_f	0	0	0	0	0	0	0	0	0	0	0	0	0	0
Imt_H2S_lf_cpls_f	0	0	0	0	0	0	0	0	0	0	0	0	0	0
Ext_Ala_c_lf_cpls_f	0	0	0	0	0	0	0	0	0	0	0	0	0	0
Ext_Arg_c_lf_cpls_f	0.002055	0.002055	0.002055	0.002055	0.002055	0.002055	0.002055	0.002055	0.002055	0.002055	0.002055	0.002055	0.002055	0.002055
Ext_Asn_c_lf_cpls_f	0	0	0	0	0	0.0048	0	0	0	0	0	0	0	0
Ext_Asp_c_lf_cpls_f	0.0811542	0.0745979	0.0784876	0.0785353	0.0814788	0.16732	0.275109	0.294441	0.36046	0.455658	0.455658	0.590206	0.590206	0.590206
Ext_Cys_c_lf_cpls_f	0.000297	0.000297	0.000297	0.000297	0.000297	0.000297	0.000297	0.000297	0	0	0	0	0	0
Ext_Gln_c_lf_cpls_f	0.275193	0.308507	0.353839	0.353903	0.38321	0.563805	0.839747	0.858601	0.921799	1.11219	1.11219	1.38129	1.38129	1.38129
Ext_Glu_c_lf_cpls_f	0	0	0	0	0	0	0	0	0	0	0	0	0	0
Ext_Gly_c_lf_cpls_f	0.00840409	0.0215166	0.0137373	0.0136419	0.0381548	0.05598	0.176709	0.137089	0	0	0	0	0	0
Ext_His_c_lf_cpls_f	0.000321	0.000321	0.000321	0.000321	0.000321	0.000321	0.000321	0.000321	0.000321	0.000321	0.000321	0.000321	0.000321	0.000321
Ext_Ile_c_lf_cpls_f	0.000735	0.000735	0.000735	0.000735	0.000735	0.000735	0.000735	0.000735	0.000735	0.000735	0.000735	0.000735	0.000735	0.000735
Ext_Leu_c_lf_cpls_f	0.001725	0.001725	0.001725	0.001725	0.001725	0.001725	0.001725	0.001725	0.001725	0.001725	0.001725	0.001725	0.001725	0.001725
Ext_Lys_c_lf_cpls_f	0.000855	0.000855	0.000855	0.000855	0.000855	0.000855	0.000855	0.000855	0.000855	0.000855	0.000855	0.000855	0.000855	0.000855
Ext_Met_c_lf_cpls_f	1.5e-05	1.5e-05	1.5e-05	1.5e-05	1.5e-05	1.5e-05	1.5e-05	1.5e-05	1.5e-05	1.5e-05	1.5e-05	1.5e-05	1.5e-05	1.5e-05
Ext_Phe_c_lf_cpls_f	0.00099	0.00099	0.00099	0.00099	0.00099	0.00099	0.00099	0.00099	0.00099	0.00099	0.00099	0.00099	0.00099	0.00099
Ext_Pro_c_lf_cpls_f	0	0	0	0	0	0	0.00012	0	0.00012	0.00012	0.00012	0.00012	0.00012	0.00012
Ext_Ser_c_lf_cpls_f	0	0	0	0	0	0	0	0	0	0	0	0	0	0
Ext_Thr_c_lf_cpls_f	0.0118725	0.0118725	0.0118725	0.0118725	0.0118725	0.0118725	0.0118725	0.0118725	0.0118725	0.0118725	0.0118725	0.0118725	0.0118725	0.0118725
Ext_Trp_c_lf_cpls_f	0.00045	0.00045	0.00045	0.00045	0.00045	0.00045	0.00045	0.00045	0.00045	0.00045	0.00045	0.00045	0.00045	0.00045
Ext_Tyr_c_lf_cpls_f	0.00411	0.00411	0.00411	0.00411	0.00411	0.00411	0.00411	0.00411	0.00411	0.00411	0.00411	0.00411	0.00411	0.00411
Ext_Val_c_lf_cpls_f	0.0012	0.0012	0.0012	0.0012	0.0012	0.0012	0.0012	0.0012	0.0012	0.0012	0.0012	0.0012	0.0012	0.0012
Ext_Suc_lf_cpls_f	0.0993918	0.105286	0.112944	0.112947	0.12134	0.1676	0.244131	0.246368	0.253563	0.301161	0.301161	0.368435	0.368435	0.368435
Sit_H_st_cpsr_f	0	0	0	0	0	0	0	0	0	0	0	0	0	0
Imt_H2O_st_cpsr_f	0	0	0	0	0	0	0.0342282	0.050418	0.105904	0.168721	0.171169	0.258815	0.258815	0.258815
Imt_Pi_st_cpsr_f	0.022129	0.022129	0.022129	0.022129	0.022129	0.022129	0.022129	0.022129	0.022129	0.022129	0.022129	0.022129	0.022129	0.022129
Imt_NO3_st_cpsr_f	0	0	0	0	0	0	0	0	0	0	0	0	0	0
Imt_NH4_st_cpsr	0	0	0	0	0	0	0	0	0	0	0	0	0	0
Imt_SO4_st_cpsr_f	0	0	0	0	0	0	0	0	0	0	0	0	0	0
Imt_H2S_st_cpsr_f	0	0	0	0	0	0	0	0	0	0	0	0	0	0
Ext_Ala_c_st_cpsr_f	0	0	0	0	0	0	0	0	0	0	0	0	0	0
Ext_Arg_c_st_cpsr_f	0	0	0	0	0	0	0	0	0	0	0	0	0	0
Ext_Asn_c_st_cpsr_f	0	0	0	0	0	0	0	0	0	0	0	0	0	0
Ext_Asp_c_st_cpsr_f	0	0	0	0	0	0	0	0	0	0	0	0	0	0
Ext_Cys_c_st_cpsr_f	0	0	0	0	0	0	0	0	0	0	0	0	0	0
Ext_Gln_c_st_cpsr_f	0	0	0	0	0	0	0	0	0	0	0	0	0	0
Ext_Glu_c_st_cpsr_f	0	0	0	0	0	0	0	0	0	0	0	0	0	0
Ext_Gly_c_st_cpsr_f	0	0	0	0	0	0	0	0	0.000592	0.000592	0.000592	0.000592	0.000592	0.000592
Ext_His_c_st_cpsr_f	0	0	0	0	0	0	0	0	0	0	0	0	0	0
Ext_Ile_c_st_cpsr_f	0	0	0	0	0	0	0	0	0	0	0	0	0	0
Ext_Leu_c_st_cpsr_f	0	0	0	0	0	0	0	0	0	0	0	0	0	0
Ext_Lys_c_st_cpsr_f	0	0	0	0	0	0	0	0	0	0	0	0	0	0
Ext_Met_c_st_cpsr_f	0	0	0	0	0	0	0	0	0	0	0	0	0	0
Ext_Phe_c_st_cpsr_f	0	0	0	0	0	0	0	0	0	0	0	0	0	0
Ext_Pro_c_st_cpsr_f	0	0	0	0	0	0	0	0	0	0	0	0	0	0
Ext_Ser_c_st_cpsr_f	0	0	0	0	0	0.0008265	0	0	0	0	0	0	0	0
Ext_Thr_c_st_cpsr_f	0	0	0	0	0	0	0	0	0	0	0	0	0	0
Ext_Trp_c_st_cpsr_f	0	0	0	0	0	0	0	0	0	0	0	0	0	0
Ext_Tyr_c_st_cpsr_f	0	0	0	0	0	0	0	0	0	0	0	0	0	0
Ext_Val_c_st_cpsr_f	0	0	0	0	0	0	0	0	0	0	0	0	0	0
Ext_Suc_st_cpsr_f	0	0	0	0	0	0	0	0	0	0	0	0	0	0
Sit_H_lf_cpsr_f	0.619935	0.575895	0.373855	0.373677	0.317905	0.0020191	0	0	0	0	0	0	0	0
Imt_H2O_lf_cpsr_f	3.62087	3.65336	3.66926	3.66937	3.69206	3.85038	9.31984	9.35614	9.80443	9.58843	9.7256	9.41863	9.48547	9.48547
Imt_Pi_lf_cpsr_f	0.025344	0.025344	0.025344	0.025344	0.025344	0.025344	0.025344	0.025344	0.025344	0.025344	0.025344	0.025344	0.025344	0.025344
Imt_NO3_lf_cpsr_f	0.170296	0.283826	0.283826	0.283826	0.283826	0.283826	0.283826	0.283826	0.283826	0.283826	0.283826	0.283826	0.283826	0.283826
Imt_NH4_lf_cpsr	0	0	0	0	0	0	0	0	0	0	0	0	0	0
Imt_SO4_lf_cpsr_f	0.00125	0.00125	0.00125	0.00125	0.00125	0.00125	0.00125	0.00125	0.00125	0.00125	0.00125	0.00125	0.00125	0.00125
Imt_H2S_lf_cpsr_f	0	0	0	0	0	0	0	0	0	0	0	0	0	0
Ext_Ala_c_lf_cpsr_f	0	0	0	0	0	0	0	0	0	0	0	0	0	0
Ext_Arg_c_lf_cpsr_f	0.001515	0.001515	0.001515	0.001515	0.001515	0.001515	0.001515	0.001515	0.001515	0.001515	0.001515	0.001515	0.001515	0.001515
Ext_Asn_c_lf_cpsr_f	0	0	0	0	0	0	0	0	0	0	0	0	0	0
Ext_Asp_c_lf_cpsr_f	0.254604	0.26116	0.25727	0.257223	0.269479	0.269342	0.278975	0.259165	0.178407	0.177972	0.177972	0.177972	0.160872	0.160872
Ext_Cys_c_lf_cpsr_f	0.0002205	0.0002205	0.0002205	0.0002205	0.0002205	0.0002205	0.0002205	0.0002205	0	0	0	0	0	0
Ext_Gln_c_lf_cpsr_f	1.20315	1.16896	1.06212	1.06206	1.02008	0.816021	0.815473	0.795663	0.715014	0.715123	0.715123	0.715123	0.698023	0.698023
Ext_Glu_c_lf_cpsr_f	0	0	0	0	0	0	0	0	0	0	0	0	0	0
Ext_Gly_c_lf_cpsr_f	0.0475759	0.0344634	0.0422427	0.0423381	0.0178252	0	0.00571527	0.0453354	0.202336	0.202989	0.202989	0.202989	0.237189	0.237189
Ext_His_c_lf_cpsr_f	0.0002385	0.0002385	0.0002385	0.0002385	0.0002385	0.0002385	0.0002385	0.0002385	0.0002385	0.0002385	0.0002385	0.0002385	0.0002385	0.0002385
Ext_Ile_c_lf_cpsr_f	0.00054	0.00054	0.00054	0.00054	0.00054	0.00054	0.00054	0.00054	0.00054	0.00054	0.00054	0.00054	0.00054	0.00054
Ext_Leu_c_lf_cpsr_f	0.001275	0.001275	0.001275	0.001275	0.001275	0.001275	0.001275	0.001275	0.001275	0.001275	0.001275	0.001275	0.001275	0.001275
Ext_Lys_c_lf_cpsr_f	0.00063	0.00063	0.00063	0.00063	0.00063	0.00063	0.00063	0.00063	0.00063	0.00063	0.00063	0.00063	0.00063	0.00063
Ext_Met_c_lf_cpsr_f	1.5e-05	1.5e-05	1.5e-05	1.5e-05	1.5e-05	1.5e-05	1.5e-05	1.5e-05	1.5e-05	1.5e-05	1.5e-05	1.5e-05	1.5e-05	1.5e-05
Ext_Phe_c_lf_cpsr_f	0.000735	0.000735	0.000735	0.000735	0.000735	0.000735	0.000735	0.000735	0.000735	0.000735	0.000735	0.000735	0.000735	0.000735
Ext_Pro_c_lf_cpsr_f	0	0	0	0	0	0	6e-05	0	9e-05	9e-05	9e-05	9e-05	9e-05	9e-05
Ext_Ser_c_lf_cpsr_f	0	0	0	0	0	0	0	0	0	0	0	0	0	0
Ext_Thr_c_lf_cpsr_f	0.007995	0.007995	0.007995	0.007995	0.007995	0.007995	0.007995	0.007995	0.007444	0.0071175	0.0071175	0.0071175	0.0071175	0.0071175
Ext_Trp_c_lf_cpsr_f	0.0003	0.0003	0.0003	0.0003	0.0003	0.0003	0.0003	0.0003	0.0003	0.0003	0.0003	0.0003	0.0003	0.0003
Ext_Tyr_c_lf_cpsr_f	0.00363	0.00363	0.00363	0.00363	0.00363	0.00363	0.00363	0.00363	0.00363	0.00363	0.00363	0.00363	0.00363	0.00363
Ext_Val_c_lf_cpsr_f	0.0009	0.0009	0.0009	0.0009	0.0009	0.0006	0.0006	0.0006	0.0006	0.0006	0.0006	0.0006	0.0006	0.0006
Ext_Suc_lf_cpsr_f	0.361457	0.355279	0.337689	0.337687	0.329403	0.296571	0.294657	0.294657	0.313819	0.305967	0.305967	0.294755	0.294755	0.294755
Tr_Asp_c_m_lf_f	0	0	0	0	0	0	0	0	0	0	0	0	0	0
Tr_Asp_c_m_st_f	0	0	0	0	0	0	0	0	0	0	0	0	0	0
Tr_Asp_c_m_rt_f	0	0	0	0	0	0	0	0	0	0	0	0	0	0
Xylose_lf	0.00282	0.00282	0.00282	0.00282	0.00282	0.00282	0.00282	0.00282	0.00282	0.00282	0.00282	0.00282	0.00282	0.00282
Lignin_1_lf_f	0	0	0	0	0	0	0	0	0	0	0	0	0	0
Lignin_2_lf_f	0.00144	0.00144	0.00144	0.00144	0.00144	0.00144	0.00144	0.00144	0.00144	0.00144	0.00144	0.00144	0.00144	0.00144
Lignin_3_lf	0	0	0	0	0	0	0	0	0	0	0	0	0	0
Lignin_4_lf_f	0	0	0	0	0	0	0	0	0	0	0	0	0	0
Lignin_5_lf_f	0	0	0	0	0	0	0	0	0	0	0	0	0	0
Lignin_6_lf	0.00104	0.00104	0.00104	0.00104	0.00104	0.00104	0.00104	0.00104	0.00104	0.00104	0.00104	0.00104	0.00104	0.00104
Lignin_7_lf	0	0	0	0	0	0	0	0	0	0	0	0	0	0
Lignin_8_lf_f	0.0004	0.0004	0.0004	0.0004	0.0004	0.0004	0.0004	0.0004	0.0004	0.0004	0.0004	0.0004	0.0004	0.0004
Lignin_9_lf_f	0	0	0	0	0	0	0	0	0	0	0	0	0	0
Lignin_10_lf_f	0.0004	0.0004	0.0004	0.0004	0.0004	0.0004	0.0004	0.0004	0.0004	0.0004	0.0004	0.0004	0.0004	0.0004
Lignin_11_lf_f	0	0	0	0	0	0	0	0	0	0	0	0	0	0
Lignin_12_lf_f	0	0	0	0	0	0	0	0	0	0	0	0	0	0
Lignin_13_lf	0	0	0	0	0	0	0	0	0	0	0	0	0	0
Lignin_14_lf_f	0	0	0	0	0	0	0	0	0	0	0	0	0	0
Lignin_15_lf_f	0	0	0	0	0	0	0	0	0	0	0	0	0	0
Lignin_16_lf_f	0	0	0	0	0	0	0	0	0	0	0	0	0	0
Lignin_17_lf_f	0	0	0	0	0	0	0	0	0	0	0	0	0	0
Lignin_18_lf_f	0.00048	0.00048	0.00048	0.00048	0.00048	0.00048	0.00048	0.00048	0.00048	0.00048	0.00048	0.00048	0.00048	0.00048
Lignin_19_lf	0.00048	0.00048	0.00048	0.00048	0.00048	0.00048	0.00048	0.00048	0.00048	0.00048	0.00048	0.00048	0.00048	0.00048
Lignin_20_lf_f	0	0	0	0	0	0	0	0	0	0	0	0	0	0
Lignin_21_lf_f	0.00104	0.00104	0.00104	0.00104	0.00104	0.00104	0.00104	0.00104	0.00104	0.00104	0.00104	0.00104	0.00104	0.00104
Lignin_22_lf_f	0.00056	0.00056	0.00056	0.00056	0.00056	0.00056	0.00056	0.00056	0.00056	0.00056	0.00056	0.00056	0.00056	0.00056
Lignin_23_lf_f	0	0	0	0	0	0	0	0	0	0	0	0	0	0
Lignin_24_lf_f	0.00056	0.00056	0.00056	0.00056	0.00056	0.00056	0.00056	0.00056	0.00056	0.00056	0.00056	0.00056	0.00056	0.00056
Lignin_25_lf	0	0	0	0	0	0	0	0	0	0	0	0	0	0
Lignin_26_lf	0.00056	0.00056	0.00056	0.00056	0.00056	0.00056	0.00056	0.00056	0.00056	0.00056	0.00056	0.00056	0.00056	0.00056
Lignin_27_lf_f	0.00056	0.00056	0.00056	0.00056	0.00056	0.00056	0.00056	0.00056	0.00056	0.00056	0.00056	0.00056	0.00056	0.00056
Lignin_28_lf	0.00056	0.00056	0.00056	0.00056	0.00056	0.00056	0.00056	0.00056	0.00056	0.00056	0.00056	0.00056	0.00056	0.00056
Fatty_acid_lf	0.0023	0.0023	0.0023	0.0023	0.0023	0.0023	0.0023	0.0023	0.0023	0.0023	0.0023	0.0023	0.0023	0.0023
Xylose_st	0.0036	0.0036	0.0036	0.0036	0.0036	0.0036	0.0036	0.0036	0.0036	0.0036	0.0036	0.0036	0.0036	0.0036
Lignin_1_st_f	0	0	0	0	0	0	0	0	0	0	0	0	0	0
Lignin_2_st_f	0.00249	0.00249	0.00249	0.00249	0.00249	0.00249	0.00249	0.00249	0.00249	0.00249	0.00249	0.00249	0.00249	0.00249
Lignin_3_st	0	0	0	0	0	0	0	0	0	0	0	0	0	0
Lignin_4_st_f	0	0	0	0	0	0	0	0	0	0	0	0	0	0
Lignin_5_st_f	0	0	0	0	0	0	0	0	0	0	0	0	0	0
Lignin_6_st	0.0018	0	0	0	0	0	0.0018	0.0018	0.0018	0.0018	0	0	0	0
Lignin_7_st	0	0.00097	0.00097	0.00097	0.00097	0.00097	0	0	0	0	0.00097	0.00097	0.00097	0.0018
Lignin_8_st_f	0.00069	0.00152	0.00152	0.00152	0.00152	0.00152	0.00069	0.00069	0.00069	0.00069	0.00152	0.00152	0.00152	0.00069
Lignin_9_st_f	0	0	0	0	0	0	0	0	0	0	0	0	0	0
Lignin_10_st_f	0.00069	0.00069	0.00069	0.00069	0.00069	0.00069	0.00069	0.00069	0.00069	0.00069	0.00069	0.00069	0.00069	0.00069
Lignin_11_st_f	0	0	0	0	0	0	0	0	0	0	0	0	0	0
Lignin_12_st_f	0	0	0	0	0	0	0	0	0	0	0	0	0	0
Lignin_13_st	0	0.00083	0.00083	0.00083	0.00083	0.00083	0	0	0	0	0.00083	0.00083	0.00083	0
Lignin_14_st_f	0	0	0	0	0	0	0	0	0	0	0	0	0	0
Lignin_15_st_f	0.00083	0.00083	0.00083	0.00083	0.00083	0.00083	0.00083	0.00083	0.00083	0.00083	0.00083	0.00083	0.00083	0.00083
Lignin_16_st_f	0.00083	0	0	0	0	0	0.00083	0.00083	0.00083	0.00083	0	0	0	0.00083
Lignin_17_st_f	0	0	0	0	0	0	0	0	0	0	0	0	0	0
Lignin_18_st_f	0	0	0	0	0	0	0	0	0	0	0	0	0	0
Lignin_19_st	0.00083	0.00083	0.00083	0.00083	0.00083	0.00083	0.00083	0.00083	0.00083	0.00083	0.00083	0.00083	0.00083	0.00083
Lignin_20_st_f	0	0	0	0	0	0	0	0	0	0	0	0	0	0
Lignin_21_st_f	0.00097	0.00097	0.00097	0.00097	0.00097	0.00097	0.00097	0.00097	0.00097	0.00097	0.00097	0.00097	0.00097	0.00097
Lignin_22_st_f	0.00097	0.00097	0.00097	0.00097	0.00097	0.00097	0.00097	0.00097	0.00097	0.00097	0.00097	0.00097	0.00097	0.00097
Lignin_23_st_f	0	0	0	0	0	0	0	0	0	0	0	0	0	0
Lignin_24_st_f	0.00097	0.00097	0.00097	0.00097	0.00097	0.00097	0.00097	0.00097	0.00097	0.00097	0.00097	0.00097	0.00097	0.00097
Lignin_25_st	0	0	0	0	0	0	0	0	0	0	0	0	0	0
Lignin_26_st	0.00097	0.00097	0.00097	0.00097	0.00097	0.00097	0.00097	0.00097	0.00097	0.00097	0.00097	0.00097	0.00097	0.00097
Lignin_27_st_f	0.00097	0.00097	0.00097	0.00097	0.00097	0.00097	0.00097	0.00097	0.00097	0.00097	0.00097	0.00097	0.00097	0.00097
Lignin_28_st	0.00097	0.00097	0.00097	0.00097	0.00097	0.00097	0.00097	0.00097	0.00097	0.00097	0.00097	0.00097	0.00097	0.00097
Fatty_acid_st	0.0009	0.0009	0.0009	0.0009	0.0009	0.0009	0.0009	0.0009	0.0009	0.0009	0.0009	0.0009	0.0009	0.0009
Xylose_rt	0.00419	0.00419	0.00419	0.00419	0.00419	0.00419	0.00419	0.00419	0.00419	0.00419	0.00419	0.00419	0.00419	0.00419
Lignin_1_rt_f	0	0	0	0	0	0	0	0	0	0	0	0	0	0
Lignin_2_rt_f	0.00222	0.00222	0.00222	0.00222	0.00222	0.00222	0.00222	0.00222	0.00222	0.00222	0.00222	0.00222	0.00222	0.00222
Lignin_3_rt	0	0	0	0	0	0	0	0	0	0	0	0	0	0
Lignin_4_rt_f	0	0	0	0	0	0	0	0	0	0	0	0	0	0
Lignin_5_rt_f	0	0	0	0	0	0	0	0	0	0	0	0	0	0
Lignin_6_rt	0	0	0	0	0	0	0	0	0	0	0	0	0	0
Lignin_7_rt	0.0016	0.0016	0.0016	0.0016	0.0016	0.0016	0.0016	0.0016	0.0016	0.0016	0.0016	0.0016	0.0016	0.0016
Lignin_8_rt_f	0.00062	0.00062	0.00062	0.00062	0.00062	0.00062	0.00062	0.00062	0.00062	0.00062	0.00062	0.00062	0.00062	0.00062
Lignin_9_rt_f	0	0	0	0	0	0	0	0	0	0	0	0	0	0
Lignin_10_rt_f	0.00062	0.00062	0.00062	0.00062	0.00062	0.00062	0.00062	0.00062	0.00062	0.00062	0.00062	0.00062	0.00062	0.00062
Lignin_11_rt_f	0	0	0	0	0	0	0	0	0	0	0	0	0	0
Lignin_12_rt_f	0	0	0	0	0	0	0	0	0	0	0	0	0	0
Lignin_13_rt	0	0	0	0	0	0	0	0	0	0	0	0	0	0
Lignin_14_rt_f	0	0	0	0	0	0	0	0	0	0	0	0	0	0
Lignin_15_rt_f	0	0	0	0	0	0	0	0	0	0	0	0	0	0
Lignin_16_rt_f	0	0	0	0	0	0	0	0	0	0	0	0	0	0
Lignin_17_rt_f	0	0	0	0	0	0	0	0	0	0	0	0	0	0
Lignin_18_rt_f	0.00074	0.00074	0.00074	0.00074	0.00074	0.00074	0.00074	0.00074	0.00074	0.00074	0.00074	0.00074	0.00074	0.00074
Lignin_19_rt	0.00074	0.00074	0.00074	0.00074	0.00074	0.00074	0.00074	0.00074	0.00074	0.00074	0.00074	0.00074	0.00074	0.00074
Lignin_20_rt_f	0	0	0	0	0	0	0	0	0	0	0	0	0	0
Lignin_21_rt_f	0.0016	0.0016	0.0016	0.0016	0.0016	0.0016	0.0016	0.0016	0.0016	0.0016	0.0016	0.0016	0.0016	0.0016
Lignin_22_rt_f	0.00086	0.00086	0.00086	0.00086	0.00086	0.00086	0.00086	0.00086	0.00086	0.00086	0.00086	0.00086	0.00086	0.00086
Lignin_23_rt_f	0	0	0	0	0	0	0	0	0	0	0	0	0	0
Lignin_24_rt_f	0.00086	0.00086	0.00086	0.00086	0.00086	0.00086	0.00086	0.00086	0.00086	0.00086	0.00086	0.00086	0.00086	0.00086
Lignin_25_rt	0	0	0	0	0	0	0	0	0	0	0	0	0	0
Lignin_26_rt	0.00086	0.00086	0.00086	0.00086	0.00086	0.00086	0.00086	0.00086	0.00086	0.00086	0.00086	0.00086	0.00086	0.00086
Lignin_27_rt_f	0.00086	0.00086	0.00086	0.00086	0.00086	0.00086	0.00086	0.00086	0.00086	0.00086	0.00086	0.00086	0.00086	0.00086
Lignin_28_rt	0.00086	0.00086	0.00086	0.00086	0.00086	0.00086	0.00086	0.00086	0.00086	0.00086	0.00086	0.00086	0.00086	0.00086
Fatty_acid_rt	0.0006	0.0006	0.0006	0.0006	0.0006	0.0006	0.0006	0.0006	0.0006	0.0006	0.0006	0.0006	0.0006	0.0006
Biomass_lf	0.01	0.01	0.01	0.01	0.01	0.01	0.01	0.01	0.01	0.01	0.01	0.01	0.01	0.01
Biomass_st	0.01	0.01	0.01	0.01	0.01	0.01	0.01	0.01	0.01	0.01	0.01	0.01	0.01	0.01
Biomass_rt	0.01	0.01	0.01	0.01	0.01	0.01	0.01	0.01	0.01	0.01	0.01	0.01	0.01	0.01
Cyto_Transaldolase_lf_f	0.19308	0.19394	0.201351	0.201348	0.202634	0.190591	0	0	0	0	0	0	0	0
Cyto_Transketolase1_lf_f	0.19308	0.19394	0.201351	0.201348	0.202634	0.190591	0	0	0	0	0	0	0	0
Cyto_Transketolase2_lf_f	0	0	0	0	0	0	0	0	0	0	0	0	0	0
G6PDH_c_lf_f	0.579241	0.581819	0.604054	0.604044	0.607903	0.571774	0.47923	0.440247	0	0	0	0	0	0
6PGL_c_lf_f	0.579241	0.581819	0.604054	0.604044	0.607903	0.571774	0.47923	0.440247	0	0	0	0	0	0
6PGDHNAD_c_lf	0.579241	0	0	0	0	0	0	0	0	0	0	0	0	0
6PGDHNADP_c_lf	0	0.581819	0.604054	0.604044	0.607903	0.571774	0.47923	0.440247	0	0	0	0	0	0
Cyto_pentose_isomerase_lf_f	0.19308	0.19394	0.201351	0.201348	0.202634	0.190591	0	0	0	0	0	0	0	0
Cyto_pentose_epimerase_lf_f	0.38616	0.387879	0.402703	0.402696	0.405269	0.381182	0.47923	0.440247	0	0	0	0	0	0
XPT_lf_f	0	0	0	0	0	0	0.47923	0.440247	0	0	0	0	0	0
Cyto_Transaldolase_st_f	0	0	0	0	0	0	0	0	0.00255292	0.00255292	0.00255292	0.00255292	0.00255292	0.00255292
Cyto_Transketolase1_st	0	0	0	0	0	0	0	0	0.00255292	0.00255292	0.00255292	0.00255292	0.00255292	0.00255292
Cyto_Transketolase2_st_f	0	0	0	0	0	0	0	0	0	0	0	0	0	0
G6PDH_c_st_f	0.0217839	0.0274841	0.0579225	0.05793	0.066087	0.156218	0.241185	0.270422	0.370861	0.473419	0.477339	0.624245	0.644783	0.644783
6PGL_c_st_f	0.0217839	0.0274841	0.0579225	0.05793	0.066087	0.156218	0.241185	0.270422	0.370861	0.473419	0.477339	0.624245	0.644783	0.644783
6PGDHNAD_c_st	0	0	0	0	0	0	0	0	0	0	0	0	0	0
6PGDHNADP_c_st	0.0217839	0.0274841	0.0579225	0.05793	0.066087	0.156218	0.241185	0.270422	0.370861	0.473419	0.477339	0.624245	0.644783	0.644783
Cyto_pentose_isomerase_st_f	0	0	0	0	0	0	0	0	0.00255292	0.00255292	0.00255292	0.00255292	0.00255292	0.00255292
Cyto_pentose_epimerase_st_f	0.0217839	0.0274841	0.0579225	0.05793	0.066087	0.156218	0.241185	0.270422	0.368309	0.470866	0.474786	0.621692	0.64223	0.64223
XPT_st_f	0.0217839	0.0274841	0.0579225	0.05793	0.066087	0.156218	0.241185	0.270422	0.363203	0.46576	0.469681	0.616587	0.637125	0.637125
Cyto_Transaldolase_rt_f	0	0	0	0	0	0	0	0	0.0993128	0.0597993	0.0617409	0.00194167	0.00194167	0.00194167
Cyto_Transketolase1_rt	0	0	0	0	0	0	0	0	0.0993128	0.0597993	0.0617409	0.00194167	0.00194167	0.00194167
Cyto_Transketolase2_rt_f	0	0	0	0	0	0	0	0	0	0	0	0	0	0
G6PDH_c_rt_f	0.156228	0.147949	0.0952752	0.0952775	0.0832622	0.0109312	0	0	0.306327	0.179398	0.179398	0	0	0
6PGL_c_rt_f	0.156228	0.147949	0.0952752	0.0952775	0.0832622	0.0109312	0	0	0.306327	0.179398	0.179398	0	0	0
6PGDHNAD_c_rt	0	0	0	0	0	0	0	0	0	0	0	0	0	0
6PGDHNADP_c_rt	0.156228	0.147949	0.0952752	0.0952775	0.0832622	0.0109312	0	0	0.306327	0.179398	0.179398	0	0	0
Cyto_pentose_isomerase_rt_f	0	0	0	0	0	0	0	0	0.0993128	0.0597993	0.0617409	0.00194167	0.00194167	0.00194167
Cyto_pentose_epimerase_rt_f	0.156228	0.147949	0.0952752	0.0952775	0.0832622	0.0109312	0	0	0.207015	0.119599	0.117657	0	0	0
XPT_rt_f	0.156228	0.147949	0.0952752	0.0952775	0.0832622	0.0109312	0	0	0.008389	0	0	0	0	0
NT_RBC_h_lf	0.881141	0.8814	0.899415	0.899414	0.895913	0.854216	0.674038	0.674545	0.675643	0.574637	0.574637	0.431934	0.426493	0.426493
NT_PGAK_h_lf_f	0	0	0	0	0	0	0	0	0	0	0	0	0	0
NT_GAPDH1_h_lf	0	0	0	0	0	0	0	0	0	0	0	0	0	0
NT_TPI_h_lf_f	0	0	0	0	0	0	0	0	0	0	0	0	0	0
NT_FBPA_h_lf_f	0	0	0	0	0	0	0	0	0	0	0	0	0	0
NT_FBPase_h_lf	0	0	0	0	0	0	0	0	0	0	0	0	0	0
NT_FTK_h_lf_f	0.0682952	0.0682464	0.0665377	0.0665379	0.0665566	0.0689068	0.0812641	0.081649	0.0854665	0.0923047	0.0923047	0.10195	0.00195	0.00195
NT_SBPA_h_lf	0	0	0	0	0	0	0	0	0	0	0	0	0	0
NT_SBPase_h_lf	0	0	0	0	0	0	0	0	0	0	0	0	0	0
NT_STK_h_lf_f	0.0682952	0.0682464	0.0665377	0.0665379	0.0665566	0.0689068	0.0812641	0.081649	0.0854665	0.0923047	0.0923047	0.10195	0.00195	0.00195
NT_Ru5PE_h_lf_f	0.816585	0.816892	0.836616	0.836615	0.833095	0.789048	0.596513	0.596635	0.593915	0.486071	0.486071	0.333723	0.428282	0.428282
NT_R5PI_h_lf_f	0.0663452	0.0662964	0.0645877	0.0645879	0.0646066	0.0669568	0.0793141	0.079699	0.0835165	0.0903547	0.0903547	0.0999997	0	0
NT_Ru5PK_h_lf	0.88293	0.883189	0.901204	0.901203	0.897702	0.856005	0.675827	0.676334	0.677432	0.576426	0.576426	0.433723	0.428282	0.428282
NT_PGI_h_lf_f	0	0	0	0	0	0	0	0	0	0	0	0	0	0
NT_PGM_h_lf_f	0	0	0	0	0	0	0	0	0	0	0	0	0	0
NT_AGPase_h_lf	0	0	0	0	0	0	0	0	0	0	0	0	0	0
NT_StS_h1_lf	0	0	0	0	0	0	0	0	0	0	0	0	0	0
NT_StS_h2_lf	0	0	0	0	0	0	0	0	0	0	0	0	0	0
NT_StS_h3_lf	0	0	0	0	0	0	0	0	0	0	0	0	0	0
NT_bAMY1_h_lf	0.0960703	0.0960092	0.0938734	0.0938736	0.093897	0.0967848	0.112831	0.113313	0.118981	0.127528	0.127528	0.139585	0.139585	0.139585
NT_bAMY2_h_lf	0	0	0	0	0	0	0	0	0	0	0	0	0	0
NT_DPE11_h_lf	0.0960703	0.0960092	0.0938734	0.0938736	0.093897	0.0967848	0.112831	0.113313	0.118981	0.127528	0.127528	0.139585	0.139585	0.139585
NT_DPE12_h_lf	0	0	0	0	0	0	0	0	0	0	0	0	0	0
NT_DPE13_h_lf	0.0960703	0.0960092	0.0938734	0.0938736	0.093897	0.0967848	0.112831	0.113313	0.118981	0.127528	0.127528	0.139585	0.139585	0.139585
NT_DPE2_c_lf	0	0	0	0	0	0	0	0	0	0	0	0	0	0
NT_HEXK_c_lf	0.191081	0.190958	0.186687	0.186687	0.186734	0.19251	0.224603	0.225565	0.236901	0.253997	0.253997	0.278109	0.278109	0.278109
NT_StP1_h_lf	0	0	0	0	0	0	0	0	0	0	0	0	0	0
NT_StP21_c_lf	0	0	0	0	0	0	0	0	0	0	0	0	0	0
NT_TPI_c_lf_f	0	0	0	0	0	0	0	0	0	0	0	0	0	0
NT_FBPA_c_lf_f	0	0	0	0	0	0	0	0	0	0	0	0	0	0
NT_FBPase_c_lf	0	0	0	0	0	0	0	0	0	0	0	0	0	0
NT_F6PK2_c_lf	0	0	0	0	0	0	0	0	0	0	0	0	0	0
NT_F26BPPh_c_lf_f	0	0	0	0	0	0	0	0	0	0	0	0	0	0
NT_PGI_c_lf_f	0	0	0	0	0	0	0	0	0	0	0	0	0.234097	0.234097
NT_PGM_c_lf_f	0	0	0	0	0	0	0	0	0	0	0	0	0	0
NT_UGPase_c_lf_f	0	0	0	0	0	0	0	0	0	0	0	0	0	0
NT_S6PS_c_lf	0	0	0	0	0	0	0	0	0	0	0	0	0	0
NT_S6PPh_c_lf	0	0	0	0	0	0	0	0	0	0	0	0	0	0
NT_SucS_c_lf_f	0.012111	0.012111	0.012111	0.012111	0.012111	0.012111	0.012111	0.012111	0.012111	0.012111	0.012111	0.012111	0.012111	0.012111
NT_FrcFD_c_lf	0	0	0	0	0	0	0	0	0	0	0	0	0	0
NT_FrcK_c_lf	0.861888	0.862078	0.871112	0.871112	0.866034	0.823321	0.697546	0.696846	0.687896	0.618379	0.618379	0.520197	0.522788	0.522788
NT_TPS_c_lf	0	0	0	0	0	0	0	0	0	0	0	0	0	0
NT_TPP_c_lf	0	0	0	0	0	0	0	0	0	0	0	0	0	0
NT_CeS_c1_lf	0.00305	0.00305	0.00305	0.00305	0.00305	0.00305	0.00305	0.00305	0.00305	0.00305	0.00305	0.00305	0.00305	0.00305
NT_CeS_c2_lf	0.00305	0.00305	0.00305	0.00305	0.00305	0.00305	0.00305	0.00305	0.00305	0.00305	0.00305	0.00305	0.00305	0.00305
NT_CeS_c3_lf	0.00305	0.00305	0.00305	0.00305	0.00305	0.00305	0.00305	0.00305	0.00305	0.00305	0.00305	0.00305	0.00305	0.00305
NT_MalDH1_c_lf_f	0	0	0	0	0	0	0	0	0	0	0	0	0	0
NT_PEPC1_c_lf	0	0	0	0	0	0	0	0	0	0	0	0	0	0
NT_PEPC2_c_lf_f	0	0	0	0	0	0	0	0	0	0	0	0	0	0
NT_Enol_c_lf_f	0	0	0	0	0	0	0	0	0	0	0	0	0	0
NT_PGAM_c_lf_f	0	0	0	0	0	0	0	0	0	0	0	0	0	0
NT_PGAK_c_lf_f	0	0	0	0	0	0	0	0	0	0	0	0	0	0
NT_GAPDH2_c_lf_f	0.590452	0.590157	0.569657	0.569658	0.565431	0.561251	0.671783	0.671464	0.670821	0.734322	0.734322	0.824021	0.832571	0.832571
NT_GAPDH3_c_lf	0	0	0	0	0	0	0	0	0	0	0	0	0	0
NT_F6PK1_c_lf	0.405375	0.405295	0.398902	0.398902	0.396196	0.385982	0.405039	0.404772	0.400138	0.411635	0.411635	0.427878	0	0
NT_F6PK1_h_lf	0.0546311	0.0546067	0.0537524	0.0537524	0.0537618	0.0548369	0.0622156	0.062408	0.0661092	0.0695283	0.0695283	0.0743509	0.508447	0.508447
NT_GAPDH2_h_lf_f	0.040967	0.040967	0.040967	0.040967	0.040967	0.040767	0.043167	0.043167	0.046752	0.046752	0.046752	0.046752	0.052452	0.052452
NT_PGAM_h_lf_f	0.956856	0.95709	0.974252	0.974251	0.970758	0.930237	0.759838	0.760537	0.765336	0.020478	0.020478	0.020478	0.023328	0.023328
NT_Enol_h_lf_f	0.956856	0.95709	0.974252	0.974251	0.970758	0.930237	0.759838	0.760537	0.765336	0.020478	0.020478	0.020478	0.023328	0.023328
NT_PyrK_c_lf	1.43863	1.43862	1.43699	1.43699	1.42925	1.382	1.30498	1.30497	1.30531	1.91166	1.91166	1.71595	1.71647	1.71647
NT_PyrK_h_lf	0.938778	0.939012	0.956174	0.956173	0.95268	0.912159	0.73936	0.740059	0.744858	0	0	0	0	0
NT_PyrDH1_m_lf	2.94265	2.94248	2.93067	2.93067	2.9155	2.83344	2.76768	2.76789	2.772	2.72872	2.72872	2.66756	2.67663	2.67663
NT_PyrDH2_m_lf	2.94265	2.94248	2.93067	2.93067	2.9155	2.83344	2.76768	2.76789	2.772	2.72872	2.72872	2.66756	2.67663	2.67663
NT_DHLAcT_m_lf	2.94265	2.94248	2.93067	2.93067	2.9155	2.83344	2.76768	2.76789	2.772	2.72872	2.72872	2.66756	2.67663	2.67663
NT_DHLDH2_m_lf	2.94265	2.94248	2.93067	2.93067	2.9155	2.83344	2.76768	2.76789	2.772	2.72872	2.72872	2.66756	2.67663	2.67663
NT_CitS_m_lf	2.94265	2.94248	2.93067	2.93067	2.9155	2.83344	2.76768	2.76789	2.772	2.72872	2.72872	2.66756	2.67663	2.67663
NT_cACNDHA_m_lf	0	0	0	0	0	0	0	0	0	0	0	0	0	0
NT_cACNHA_m_lf	0	0	0	0	0	0	2.76651	2.76672	2.77156	2.72872	2.72872	2.66756	2.67663	2.67663
NT_iCitDHNAD_m_lf	0	0	0	0	0	0	0	0	0	0	0	0	0	0
NT_KGDH_m_lf	0	0	0	0	0	0	0	0	0	0	0	0	0	0
NT_DHLST_m_lf	0	0	0	0	0	0	0	0	0	0	0	0	0	0
NT_SCACoAL_m_lf	0	0	0	0	0	0	0	0	0	0	0	0	0	0
NT_cplx2_m_lf	0.0489588	0.049057	0.0558905	0.0558901	0.0606769	0.0793453	2.80907	2.80929	2.8108	2.76781	2.76781	2.70665	2.70717	2.70717
NT_FumHA_m_lf	0.0489588	0.049057	0.0558905	0.0558901	0.0606769	0.0793453	2.80907	2.80929	2.8108	2.76781	2.76781	2.70665	2.70717	2.70717
NT_MalDH1_m_lf_f	3.58821	3.58784	3.56237	3.56237	3.54772	3.48016	6.25699	6.25719	6.26206	6.23929	6.23929	6.20668	6.22481	6.22481
NT_cplx1_m_lf	7.12504	7.12421	7.06644	7.06644	7.03742	6.91199	12.5184	12.5186	12.5258	12.5122	12.5122	12.4918	12.5195	12.5195
NT_cplx3_m_lf	7.17416	7.17343	7.12249	7.12249	7.09826	6.9915	15.3276	15.3281	15.3368	15.2801	15.2801	15.1986	15.2268	15.2268
NT_cplx4_m_lf	3.58708	3.58672	3.56125	3.56125	3.54913	3.49575	7.6638	7.66404	7.6684	7.64007	7.64007	7.59929	7.61341	7.61341
NT_cplx5_m_lf_f	17.8863	17.8844	17.7502	17.7502	17.6848	17.3992	35.5098	35.5108	35.5311	35.4324	35.4324	35.2897	35.3597	35.3597
NT_RBO_h_lf	0.001789	0.001789	0.001789	0.001789	0.001789	0.001789	0.001789	0.001789	0.001789	0.001789	0.001789	0.001789	0.001789	0.001789
NT_PGP_h_lf	0.001789	0.001789	0.001789	0.001789	0.001789	0.001789	0.001789	0.001789	0.001789	0.001789	0.001789	0.001789	0.001789	0.001789
NT_GCAO_p_lf	0	0	0	0	0	0	0	0	0	0	0	0	0	0
NT_CAT_p_lf	0	0	0	0	0	0	0	0	0	0	0	0	0	0
NT_GGAT_p_lf	0	0	0	0	0	0	0	0	0	0	0	0	0	0
NT_GlyDH_m_lf	0	0	0	0	0	0	0	0	0	0	0	0	0	0
NT_AMT_m_lf	0	0	0	0	0	0	0	0	0	0	0	0	0	0
NT_DHLDH1_m_lf	0	0	0	0	0	0	0	0	0	0	0	0	0	0
NT_GlyHMT_m_lf_f	0	0	0	0	0	0	0	0	0	0	0	0	0	0
NT_SGAT_p_lf	0	0	0	0	0	0	0	0	0	0	0	0	0	0
NT_GCEADH_p_lf	0	0	0	0	0	0	0	0	0	0	0	0	0	0
NT_MalDH1_p_lf_f	0	0	0	0	0	0	0	0	0	0	0	0	0	0
NT_GCEAK_h_lf	0	0	0	0	0	0	0	0	0	0	0	0	0	0
NT_G6PDH_h_lf	0	0	0	0	0	0	0	0	0	0	0	0	0	0
NT_6PGL_h_lf	0	0	0	0	0	0	0	0	0	0	0	0	0	0
NT_6PGDHNAD_h_lf_f	0	0	0	0	0	0	0	0	0	0	0	0	0	0
NT_6PGDHNADP_h_lf_f	0.0178	0.0178	0.0178	0.0178	0.0178	0.0177	0.0201	0.0201	0.021295	0.021295	0.021295	0.021295	0.024145	0.024145
NT_TA_h_lf_f	0	0	0	0	0	0	0	0	0	0	0	0	0	0
NT_DAHPS_h_lf	0	0	0	0	0	0	0	0	0	0	0	0	0	0
NT_DHQS_h_lf	0	0	0	0	0	0	0	0	0	0	0	0	0	0
NT_DHQDH_h_lf	0	0	0	0	0	0	0	0	0	0	0	0	0	0
NT_SADH_h_lf	0	0	0	0	0	0	0	0	0	0	0	0	0	0
NT_SAK_h_lf	0	0	0	0	0	0	0	0	0	0	0	0	0	0
NT_EPSPS_h_lf	0	0	0	0	0	0	0	0	0	0	0	0	0	0
NT_CHRS_h_lf	0	0	0	0	0	0	0	0	0	0	0	0	0	0
NT_R5PDPK_h_lf	0.00195	0.00195	0.00195	0.00195	0.00195	0.00195	0.00195	0.00195	0.00195	0.00195	0.00195	0.00195	0.00195	0.00195
NT_PyrPiDK_h_lf_f	0	0	0	0	0	0	0	0	0	0	0	0	0	0
NT_MalDH2NADP_c_lf	0	0	0	0	0	0	0	0	0	0	0	0	0	0
NT_MalDH2NADP_h_lf	0	0	0	0	0	0	0	0	0	0	0	0	0	0
NT_MalDH1_h_lf_f	0.003739	0.003739	0.003739	0.003739	0.003739	0.003739	0.003739	0.003739	0.004934	0.004934	0.004934	0.004934	0.007784	0.007784
NT_MalDH3_c_lf	0	0	0	0	0	0	2.60643	2.6068	2.61064	2.53607	2.53607	2.43006	2.43628	2.43628
NT_MalDH3_h_lf	0	0	0	0	0	0	0	0	0	0	0	0	0	0
NT_MalDH3_m_lf	0	0	0	0	0	0	0	0	0	0	0	0	0	0
NT_CitS_c_lf	0	0	0	0	0	0	0	0	0	0	0	0	0	0
NT_CitS_h_lf	0	0	0	0	0	0	0	0	0	0	0	0	0	0
NT_cACNDHA_c_lf	0	0	0	0	0	0	2.76651	2.76672	2.77156	2.72872	2.72872	2.66756	2.67663	2.67663
NT_cACNDHA_h_lf	0	0	0	0	0	0	0	0	0	0	0	0	0	0
NT_cACNHA_c_lf	0	0	0	0	0	0	0	0	0	0	0	0	0	0
NT_cACNHA_h_lf	0	0	0	0	0	0	0	0	0	0	0	0	0	0
NT_iCitDHNAD_c_lf	0	0	0	0	0	0	0	0	0	0	0	0	0	0
NT_iCitDHNADP_c_lf	0	0	0	0	0	0	2.76651	2.76672	2.77156	2.72872	2.72872	2.66756	2.67663	2.67663
NT_iCitDHNADP_h_lf	0	0	0	0	0	0	0	0	0	0	0	0	0	0
NT_iCitDHNADP_m_lf	0	0	0	0	0	0	0	0	0	0	0	0	0	0
NT_iCitL_c_lf	0	0	0	0	0	0	0	0	0	0	0	0	0	0
NT_MalS_c_lf	0	0	0	0	0	0	0	0	0	0	0	0	0	0
NT_ATPCitL_c_lf	0	0	0	0	0	0	0	0	0	0	0	0	0	0
NT_ACoAS_h_lf	0.0184	0.0184	0.0184	0.0184	0.0184	0.0184	0.0208	0.0208	0.0208	0.0208	0.0208	0.0208	0.0208	0.0208
NT_ACoAC_h_lf	0.0161	0.0161	0.0161	0.0161	0.0161	0.0161	0.0161	0.0161	0.0161	0.0161	0.0161	0.0161	0.0161	0.0161
NT_ACPM_h_lf	0.0161	0.0161	0.0161	0.0161	0.0161	0.0161	0.0161	0.0161	0.0161	0.0161	0.0161	0.0161	0.0161	0.0161
NT_PPiase_h_lf	0.002111	0.002111	0.002111	0.002111	0.002111	0.002111	0.002111	0.002111	0.002111	0.002111	0.002111	0.002111	0.002111	0.002111
NT_PPIase_c_lf	0	0	0	0	0	0	0	0	0	0	0	0	0	0
NT_PPIF6PK_c_lf_f	0.003183	0.003183	0.003183	0.003183	0.003183	0.003183	0.003183	0.003183	0.00576967	0.00576967	0.00576967	0.00576967	0.00576967	0.00576967
NT_ForDH_h_lf_f	0.003578	0.003578	0.003578	0.003578	0.003578	0.003578	0.003578	0.003578	0.003578	0.003578	0.003578	0.003578	0.003578	0.003578
NT_ForTHFL_h_lf	0.003578	0.003578	0.003578	0.003578	0.003578	0.003578	0.003578	0.003578	0.003578	0.003578	0.003578	0.003578	0.003578	0.003578
NT_DHFR_c_lf	2e-05	2e-05	2e-05	2e-05	2e-05	2e-05	2e-05	2e-05	2e-05	2e-05	2e-05	2e-05	2e-05	2e-05
NT_TRXR_c_lf	6.6e-05	6.6e-05	6.6e-05	6.6e-05	6.6e-05	6.6e-05	6.6e-05	6.6e-05	6.6e-05	6.6e-05	6.6e-05	6.6e-05	6.6e-05	6.6e-05
NT_ADNK_c_lf	0	0	0	0	0	0	0	0	0	0	0	0	0	0
NT_ADNN_c_lf	0	0	0	0	0	0	0	0	0	0	0	0	0	0
NT_ADPRPPT_c_lf	0	0	0	0	0	0	0	0	0	0	0	0	0	0
NT_RibK_h_lf	0	0	0	0	0	0	0	0	0	0	0	0	0	0
NT_NO3R1_c_lf	0.0809065	0.0808084	0.0739749	0.0739752	0.0742552	0.0841547	0	0	0	0	0	0	0	0
NT_NO3R2_c_lf_f	0	0	0	0	0	0	0	0	0	0	0	0	0	0
NT_NO2R_h_lf	0	0	0	0	0	0	0	0	0	0	0	0	0	0
NT_ATPSL_h_lf	0	0	0	0	0	0	0	0	0	0	0	0	0	0
NT_APSR_h_lf	0	0	0	0	0	0	0	0	0	0	0	0	0	0
NT_GSSGR_h_lf	0	0	0	0	0	0	0	0	0	0	0	0	0	0
NT_SO3R_h_lf	0	0	0	0	0	0	0	0	0	0	0	0	0	0
NT_HCO3DHA_c_lf	0	0	0	0	0	0	0	0	0	0	0	0	0	0
NT_HCO3DHA_h_lf	0.016261	0.016261	0.016261	0.016261	0.016261	0.016261	0.016261	0.016261	0.016261	0.016261	0.016261	0.016261	0.019111	0.019111
NT_AlaTA_h_lf_f	0	0	0	0	0	0	0	0	0	0	0	0	0	0
NT_AlaTA_m_lf_f	0	0	0	0	0	0	0	0	0	0	0	0	0	0
NT_AlaTA_p_lf_f	0	0	0	0	0	0	0	0	0	0	0	0	0	0
NT_AGluK_lf	0	0	0	0	0	0	0	0	0	0	0	0	0.00285	0.00285
NT_AGluPR_h_lf	0	0	0	0	0	0	0	0	0	0	0	0	0.00285	0.00285
NT_AOrnTA_h_lf	0	0	0	0	0	0	0	0	0	0	0	0	0.00285	0.00285
NT_AOrnAGluAcT_h_lf	0	0	0	0	0	0	0	0	0	0	0	0	0.00285	0.00285
NT_CBPS_h_lf	0.000161	0.000161	0.000161	0.000161	0.000161	0.000161	0.000161	0.000161	0.000161	0.000161	0.000161	0.000161	0.003011	0.003011
NT_OrnCMT_h_lf_f	0	0	0	0	0	0	0	0	0	0	0	0	0.00285	0.00285
NT_ArgSCAS_h_lf	0	0	0	0	0	0	0	0	0	0	0	0	0.00285	0.00285
NT_ArgSCAL_h_lf	0	0	0	0	0	0	0	0	0	0	0	0	0.00285	0.00285
NT_FumHA_c_lf	2.95798	2.95781	2.99206	2.99206	2.97717	2.90501	0.151165	0.151165	0.141187	0.140752	0.003578	0.003578	0.006428	0.006428
NT_AsnS_c_lf	0	0	0	0	0	0	0	0	0.00258667	0.00258667	0.00258667	0.00258667	0.00258667	0.00258667
NT_AspAT_c_lf_f	0.0645805	0.0644824	0.0576489	0.0576492	0.0579292	0.0678287	0	0	0	0	0	0	0	0
NT_AspAT_h_lf_f	0.003739	0.003739	0.003739	0.003739	0.003739	0.003739	0.003739	0.003739	0.004934	0.004934	0.004934	0.004934	0.007784	0.007784
NT_AspAT_m_lf_f	0.0489588	0.049057	0.0558905	0.0558901	0.0606769	0.0793453	0.722801	0.186155	0.183829	0.215416	0.215416	0.871558	0.254566	0.254566
NT_AspAT_p_lf_f	0	0	0	0	0	0	0	0	0	0	0	0	0	0
NT_Asnase_c_lf	0	0	0	0	0	0	0	0	0	0	0	0	0	0
NT_SerAcT_c_lf	0	0	0	0	0	0	0	0	0	0	0	0	0	0
NT_SerAcT_h_lf	0	0	0	0	0	0	0	0	0	0	0	0	0	0
NT_SerAcT_m_lf	0	0	0	0	0	0	0	0	0	0	0	0	0	0
NT_CysS_c_lf	0	0	0	0	0	0	0	0	0	0	0	0	0	0
NT_CysS_h_lf	0	0	0	0	0	0	0	0	0	0	0	0	0	0
NT_CysS_m_lf	0	0	0	0	0	0	0	0	0	0	0	0	0	0
NT_GluSNADP_h_lf_f	0	0	0	0	0	0	0	0	0	0	0	0	0	0
NT_GluDH3NADP_c_lf_f	0	0	0	0	0	0	0	0	0	0	0	0	0	0
NT_Glnase_c_lf	0	0	0	0	0	0	0	0	0	0	0	0	0	0
NT_GluSNAD_h_lf	0.007228	0.007228	0.007228	0.007228	0.007228	0.007128	0.009528	0.009528	0.011918	0.011918	0.011918	0.011918	0.017618	0.017618
NT_GluSFd_h_lf	0	0	0	0	0	0	0	0	0	0	0	0	0	0
NT_GluDH1NAD_m_lf	0	0	0	0	0	0	0	0	0	0	0	0	0	0
NT_GluDH1NADP_m_lf_f	0	0	0	0	0	0	0	0	0	0	0	0	0	0
NT_GluDH2NAD_m_lf	0.545233	0.54484	0.517506	0.517507	0.513527	0.519047	0.684645	0.684261	0.680998	0.776341	0.776341	0.910889	0.910889	0.910889
NT_GluDC_c_lf	0.0489588	0.049057	0.0558905	0.0558901	0.0606769	0.0793453	2.80907	2.80929	2.8108	2.76781	2.76781	2.70665	2.70717	2.70717
NT_GABATA1_m_lf_f	0	0	0	0	0	0	0	0	0	0	0	0	0	0
NT_GABATA2_m_lf	0.0489588	0.049057	0.0558905	0.0558901	0.0606769	0.0793453	2.80907	2.80929	2.8108	2.76781	2.76781	2.70665	2.70717	2.70717
NT_SCASeADH_m_lf	0.0489588	0.049057	0.0558905	0.0558901	0.0606769	0.0793453	2.80907	2.80929	2.8108	2.76781	2.76781	2.70665	2.70717	2.70717
NT_GlnS_c_lf	0.476553	0.476258	0.455758	0.455759	0.451532	0.447252	0.555384	0.555065	0.551835	0.615336	0.615336	0.705035	0.699335	0.699335
NT_GlnS_h_lf	0.010967	0.010967	0.010967	0.010967	0.010967	0.010867	0.013267	0.013267	0.015657	0.015657	0.015657	0.015657	0.024207	0.024207
NT_GlnS_m_lf	0	0	0	0	0	0	0	0	0	0	0	0	0	0
NT_ThrA_c_lf	0.0184	0.0184	0.0184	0.0184	0.0184	0.0184	0.0208	0.0208	0.0208	0.0208	0.0208	0.0208	0.0208	0.0208
NT_ACDOxRed_c_lf	0.0184	0.0184	0.0184	0.0184	0.0184	0.0184	0.0208	0.0208	0.0208	0.0208	0.0208	0.0208	0.0208	0.0208
NT_GCAO_h_lf	0.001789	0.001789	0.001789	0.001789	0.001789	0.001789	0.001789	0.001789	0.001789	0.001789	0.001789	0.001789	0.001789	0.001789
NT_CAT_h_lf	0.0008945	0.0008945	0.0008945	0.0008945	0.0008945	0.0008945	0.0008945	0.0008945	0.0008945	0.0008945	0.0008945	0.0008945	0.0008945	0.0008945
NT_SGAT_h_lf	0	0	0	0	0	0	0	0	0	0	0	0	0	0
NT_GCEADH_h_lf	0	0	0	0	0	0	0	0	0	0	0	0	0	0
NT_GGAT_h_lf	0.001789	0.001789	0.001789	0.001789	0.001789	0.001789	0.001789	0.001789	0.001789	0.001789	0.001789	0.001789	0.001789	0.001789
NT_ATPPRT_h_lf	0	0	0	0	0	0	0	0	0	0	0	0	0	0
NT_PrATPDP_h_lf	0	0	0	0	0	0	0	0	0	0	0	0	0	0
NT_PrAMPCy_h_lf	0	0	0	0	0	0	0	0	0	0	0	0	0	0
NT_PAICARPI_h_lf	0	0	0	0	0	0	0	0	0	0	0	0	0	0
NT_IGPS_h_lf	0	0	0	0	0	0	0	0	0	0	0	0	0	0
NT_IGPDA_h_lf	0	0	0	0	0	0	0	0	0	0	0	0	0	0
NT_HisolPTA_h_lf	0	0	0	0	0	0	0	0	0	0	0	0	0	0
NT_HisolPP_h_lf	0	0	0	0	0	0	0	0	0	0	0	0	0	0
NT_HisolPDH_h_lf	0	0	0	0	0	0	0	0	0	0	0	0	0	0
NT_HisalPDH_h_lf	0	0	0	0	0	0	0	0	0	0	0	0	0	0
NT_ThrDA_h_lf	0	0	0	0	0	0	0	0	0	0	0	0	0	0
NT_ALS1_h_lf	0.0017	0.0017	0.0017	0.0017	0.0017	0.0016	0.004	0.004	0.004	0.004	0.004	0.004	0.004	0.004
NT_ALS2_h_lf	0	0	0	0	0	0	0	0	0	0	0	0	0	0
NT_KARI1_h_lf_f	0	0	0	0	0	0	0	0	0	0	0	0	0	0
NT_KARI2_h_lf	0	0	0	0	0	0	0	0	0	0	0	0	0	0
NT_DHADA1_h_lf	0	0	0	0	0	0	0	0	0	0	0	0	0	0
NT_BAATA1_h_lf_f	0	0	0	0	0	0	0	0	0	0	0	0	0	0
NT_ALS3_h_lf	0.0017	0.0017	0.0017	0.0017	0.0017	0.0016	0.004	0.004	0.004	0.004	0.004	0.004	0.004	0.004
NT_KARI3_h_lf_f	0.0017	0.0017	0.0017	0.0017	0.0017	0.0016	0.004	0.004	0.004	0.004	0.004	0.004	0.004	0.004
NT_KARI4_h_lf	0.0017	0.0017	0.0017	0.0017	0.0017	0.0016	0.004	0.004	0.004	0.004	0.004	0.004	0.004	0.004
NT_DHADA2_h_lf	0.0017	0.0017	0.0017	0.0017	0.0017	0.0016	0.004	0.004	0.004	0.004	0.004	0.004	0.004	0.004
NT_2IPMS_h_lf	0	0	0	0	0	0	0.0024	0.0024	0.0024	0.0024	0.0024	0.0024	0.0024	0.0024
NT_3IPMDA1_h_lf	0	0	0	0	0	0	0.0024	0.0024	0.0024	0.0024	0.0024	0.0024	0.0024	0.0024
NT_3IPMDA2_h_lf	0	0	0	0	0	0	0.0024	0.0024	0.0024	0.0024	0.0024	0.0024	0.0024	0.0024
NT_3IPMDH_h_lf	0	0	0	0	0	0	0.0024	0.0024	0.0024	0.0024	0.0024	0.0024	0.0024	0.0024
NT_IPODC_h_lf	0	0	0	0	0	0	0.0024	0.0024	0.0024	0.0024	0.0024	0.0024	0.0024	0.0024
NT_BAATA2_h_lf_f	0	0	0	0	0	0	0.0024	0.0024	0.0024	0.0024	0.0024	0.0024	0.0024	0.0024
NT_AspK_h_lf	0	0	0	0	0	0	0	0	0.001195	0.001195	0.001195	0.001195	0.001195	0.001195
NT_Asp-SeADH_h_lf	0	0	0	0	0	0	0	0	0.001195	0.001195	0.001195	0.001195	0.001195	0.001195
NT_DHDS_h_lf	0	0	0	0	0	0	0	0	0.001195	0.001195	0.001195	0.001195	0.001195	0.001195
NT_DHDRNAD_h_lf	0	0	0	0	0	0	0	0	0.001195	0.001195	0.001195	0.001195	0.001195	0.001195
NT_DHDRNADP_h_lf	0	0	0	0	0	0	0	0	0	0	0	0	0	0
NT_DAPAT_h_lf	0	0	0	0	0	0	0	0	0.001195	0.001195	0.001195	0.001195	0.001195	0.001195
NT_DAPE_h_lf	0	0	0	0	0	0	0	0	0.001195	0.001195	0.001195	0.001195	0.001195	0.001195
NT_DAPDC_h_lf	0	0	0	0	0	0	0	0	0.001195	0.001195	0.001195	0.001195	0.001195	0.001195
NT_HSerDHNADP_h_lf	0	0	0	0	0	0	0	0	0	0	0	0	0	0
NT_HSerDHNAD_h_lf	0	0	0	0	0	0	0	0	0	0	0	0	0	0
NT_HSerK_h_lf	0	0	0	0	0	0	0	0	0	0	0	0	0	0
NT_CTHS_h_lf	0	0	0	0	0	0	0	0	0	0	0	0	0	0
NT_CTHL_h_lf	0	0	0	0	0	0	0	0	0	0	0	0	0	0
NT_5M-THFOR_c_lf	0.0016	0.0016	0.0016	0.0016	0.0016	0.0016	0.0016	0.0016	0.0016	0.0016	0.0016	0.0016	0.0016	0.0016
NT_MetS_c_lf	0.0016	0.0016	0.0016	0.0016	0.0016	0.0016	0.0016	0.0016	0.0016	0.0016	0.0016	0.0016	0.0016	0.0016
NT_GlyHMT_c_lf_f	0	0	0	0	0	0	0	0	0	0	0	0	0	0
NT_MetAdT_h_lf	0.0016	0.0016	0.0016	0.0016	0.0016	0.0016	0.0016	0.0016	0.0016	0.0016	0.0016	0.0016	0.0016	0.0016
NT_HCysMT_c_lf	0	0	0	0	0	0	0	0	0	0	0	0	0	0
NT_Cysase_c_lf_f	0	0	0	0	0	0	0	0	0	0	0	0	0	0
NT_CHRM_c_lf	0	0	0	0	0	0	0	0	0	0	0	0	0	0
NT_GPAT_h_lf_f	0	0	0	0	0	0	0	0	0	0	0	0	0	0
NT_AGNDA_h_lf	0	0	0	0	0	0	0	0	0	0	0	0	0	0
NT_Arginase_m_lf	0	0	0	0	0	0	0	0	0	0	0	0	0	0
NT_Urease_m_lf	0	0	0	0	0	0	0	0	0	0	0	0	0	0
NT_OrnAT_m_lf_f	0	0	0	0	0	0	0	0	0	0	0	0	0	0
NT_GluK_c_lf	0	0	0	0	0	0	0	0	0	0	0	0	0	0
NT_GluK_h_lf	0	0	0	0	0	0	0	0	0	0	0	0	0	0
NT_GluK_m_lf	17.8863	17.8844	17.7502	17.7502	17.6848	17.3992	35.5098	35.5108	35.5311	35.4324	35.4324	35.2897	35.3597	35.3597
NT_GluSeADH_c_lf	0	0	0	0	0	0	0	0	0	0	0	0	0	0
NT_GluSeADH_h_lf	0	0	0	0	0	0	0	0	0	0	0	0	0	0
NT_GluSeADH_m_lf	17.8863	17.8844	17.7502	17.7502	17.6848	17.3992	35.5098	35.5108	35.5311	35.4324	35.4324	35.2897	35.3597	35.3597
NT_GluSeADA_c_lf	0	0	0	0	0	0	0	0	0	0	0	0	0	0
NT_GluSeADA_h_lf	0	0	0	0	0	0	0	0	0	0	0	0	0	0
NT_GluSeADA_m_lf	17.8863	17.8844	17.7502	17.7502	17.6848	17.3992	35.5098	35.5108	35.5311	35.4324	35.4324	35.2897	35.3597	35.3597
NT_P5CRNAD_c_lf	6.66667e-05	6.66667e-05	6.66667e-05	6.66667e-05	0.0001	0.0001	0.00016	6.66667e-05	0.00017	0.00017	0.00017	0.00017	0.00017	0.00017
NT_ProDHNAD_m_lf_r	0	0	0	0	0	0	0	0	0	0	0	0	0	0
NT_ProDHNADP_m_lf_r	0	0	0	0	0	0	0	0	0	0	0	0	0	0
NT_P5CDHNAD_h_lf	0	0	0	0	0	0	0	0	0	0	0	0	0	0
NT_P5CDHNAD_m_lf	0	0	0	0	0	0	0	0	0	0	0	0	0	0
NT_P5CDHNADP_m_lf	17.8862	17.8843	17.7501	17.7501	17.6847	17.3991	35.5096	35.5107	35.5309	35.4322	35.4322	35.2895	35.3596	35.3596
NT_PGADH_h_lf_f	0	0	0	0	0	0	0	0	0	0	0	0	0	0
NT_PSerAT_h_lf	0	0	0	0	0	0	0	0	0	0	0	0	0	0
NT_PSerP_h_lf	0	0	0	0	0	0	0	0	0	0	0	0	0	0
NT_SerRM_c_lf	0.00525775	0.00525775	0.00525775	0.00525775	0.00525775	0.00525775	0.0260562	0.0260562	0.0293749	0.0292661	0.0292661	0.0292661	0.0349661	0.0349661
NT_ThrS_h_lf	0	0	0	0	0	0	0	0	0	0	0	0	0	0
NT_ANTS_h_lf	0	0	0	0	0	0	0	0	0	0	0	0	0	0
NT_ANTPRT_h_lf	0	0	0	0	0	0	0	0	0	0	0	0	0	0
NT_PRANTI_h_lf	0	0	0	0	0	0	0	0	0	0	0	0	0	0
NT_IndGPS_h_lf	0	0	0	0	0	0	0	0	0	0	0	0	0	0
NT_IndGPL_h_lf	0	0	0	0	0	0	0	0	0	0	0	0	0	0
NT_TrpS_h_lf	0	0	0	0	0	0	0	0	0	0	0	0	0	0
NT_AGNDH_h_lf	0	0	0	0	0	0	0	0	0	0	0	0	0	0
NT_BAATA3_h_lf_f	0.0017	0.0017	0.0017	0.0017	0.0017	0.0016	0.0016	0.0016	0.0016	0.0016	0.0016	0.0016	0.0016	0.0016
NT_ATase_h_lf	0.001789	0.001789	0.001789	0.001789	0.001789	0.001789	0.001789	0.001789	0.001789	0.001789	0.001789	0.001789	0.001789	0.001789
NT_PRAGlyL_h_lf	0.001789	0.001789	0.001789	0.001789	0.001789	0.001789	0.001789	0.001789	0.001789	0.001789	0.001789	0.001789	0.001789	0.001789
NT_GARFT_h_lf	0.001789	0.001789	0.001789	0.001789	0.001789	0.001789	0.001789	0.001789	0.001789	0.001789	0.001789	0.001789	0.001789	0.001789
NT_FGAMS_h_lf	0.001789	0.001789	0.001789	0.001789	0.001789	0.001789	0.001789	0.001789	0.001789	0.001789	0.001789	0.001789	0.001789	0.001789
NT_FGAMCL_h_lf	0.001789	0.001789	0.001789	0.001789	0.001789	0.001789	0.001789	0.001789	0.001789	0.001789	0.001789	0.001789	0.001789	0.001789
NT_AIRC_h_lf	0.001789	0.001789	0.001789	0.001789	0.001789	0.001789	0.001789	0.001789	0.001789	0.001789	0.001789	0.001789	0.001789	0.001789
NT_SAICARS_h_lf	0.001789	0.001789	0.001789	0.001789	0.001789	0.001789	0.001789	0.001789	0.001789	0.001789	0.001789	0.001789	0.001789	0.001789
NT_DCAMPL1_h_lf	0.001789	0.001789	0.001789	0.001789	0.001789	0.001789	0.001789	0.001789	0.001789	0.001789	0.001789	0.001789	0.001789	0.001789
NT_AICARFT_h_lf	0.001789	0.001789	0.001789	0.001789	0.001789	0.001789	0.001789	0.001789	0.001789	0.001789	0.001789	0.001789	0.001789	0.001789
NT_IMPCH_h_lf	0.001789	0.001789	0.001789	0.001789	0.001789	0.001789	0.001789	0.001789	0.001789	0.001789	0.001789	0.001789	0.001789	0.001789
NT_AMPDA_c_lf	0.000103	0.000103	0.000103	0.000103	0.000103	0.000103	0.000103	0.000103	0.000103	0.000103	0.000103	0.000103	0.000103	0.000103
NT_IMPDH_c_lf	0.000103	0.000103	0.000103	0.000103	0.000103	0.000103	0.000103	0.000103	0.000103	0.000103	0.000103	0.000103	0.000103	0.000103
NT_GMPS_c_lf	0.000103	0.000103	0.000103	0.000103	0.000103	0.000103	0.000103	0.000103	0.000103	0.000103	0.000103	0.000103	0.000103	0.000103
NT_DCAMPS_h_lf	0.001789	0.001789	0.001789	0.001789	0.001789	0.001789	0.001789	0.001789	0.001789	0.001789	0.001789	0.001789	0.001789	0.001789
NT_DCAMPL2_h_lf	0.001789	0.001789	0.001789	0.001789	0.001789	0.001789	0.001789	0.001789	0.001789	0.001789	0.001789	0.001789	0.001789	0.001789
NT_AspCT_h_lf	0.000161	0.000161	0.000161	0.000161	0.000161	0.000161	0.000161	0.000161	0.000161	0.000161	0.000161	0.000161	0.000161	0.000161
NT_DHOase_h_lf	0.000161	0.000161	0.000161	0.000161	0.000161	0.000161	0.000161	0.000161	0.000161	0.000161	0.000161	0.000161	0.000161	0.000161
NT_DHODH_m_lf	0.000161	0.000161	0.000161	0.000161	0.000161	0.000161	0.000161	0.000161	0.000161	0.000161	0.000161	0.000161	0.000161	0.000161
NT_OROPRT_c_lf	0.000161	0.000161	0.000161	0.000161	0.000161	0.000161	0.000161	0.000161	0.000161	0.000161	0.000161	0.000161	0.000161	0.000161
NT_OMPDC_c_lf	0.000161	0.000161	0.000161	0.000161	0.000161	0.000161	0.000161	0.000161	0.000161	0.000161	0.000161	0.000161	0.000161	0.000161
NT_CTPS_c_lf	8.1e-05	8.1e-05	8.1e-05	8.1e-05	8.1e-05	8.1e-05	8.1e-05	8.1e-05	8.1e-05	8.1e-05	8.1e-05	8.1e-05	8.1e-05	8.1e-05
NT_AMPK_c_lf	0.029795	0.029795	0.029795	0.029795	0.029795	0.029795	0.029795	0.029795	0.0323817	0.0323817	0.0323817	0.0323817	0.0323817	0.0323817
NT_AMPK_h_lf	0	0	0	0	0	0	0	0	0	0	0	0	0	0
NT_GMPK_c_lf	0.000103	0.000103	0.000103	0.000103	0.000103	0.000103	0.000103	0.000103	0.000103	0.000103	0.000103	0.000103	0.000103	0.000103
NT_NMPK_c_lf	0.000161	0.000161	0.000161	0.000161	0.000161	0.000161	0.000161	0.000161	0.000161	0.000161	0.000161	0.000161	0.000161	0.000161
NT_CTPP_c_lf	1.3e-05	1.3e-05	1.3e-05	1.3e-05	1.3e-05	1.3e-05	1.3e-05	1.3e-05	1.3e-05	1.3e-05	1.3e-05	1.3e-05	1.3e-05	1.3e-05
NT_ADPR_c_lf	2e-05	2e-05	2e-05	2e-05	2e-05	2e-05	2e-05	2e-05	2e-05	2e-05	2e-05	2e-05	2e-05	2e-05
NT_CDPR_c_lf	1.3e-05	1.3e-05	1.3e-05	1.3e-05	1.3e-05	1.3e-05	1.3e-05	1.3e-05	1.3e-05	1.3e-05	1.3e-05	1.3e-05	1.3e-05	1.3e-05
NT_GDPR_c_lf	1.3e-05	1.3e-05	1.3e-05	1.3e-05	1.3e-05	1.3e-05	1.3e-05	1.3e-05	1.3e-05	1.3e-05	1.3e-05	1.3e-05	1.3e-05	1.3e-05
NT_UDPR_c_lf	2e-05	2e-05	2e-05	2e-05	2e-05	2e-05	2e-05	2e-05	2e-05	2e-05	2e-05	2e-05	2e-05	2e-05
NT_dUTPP_c_lf	2e-05	2e-05	2e-05	2e-05	2e-05	2e-05	2e-05	2e-05	2e-05	2e-05	2e-05	2e-05	2e-05	2e-05
NT_dTMPS_c_lf	2e-05	2e-05	2e-05	2e-05	2e-05	2e-05	2e-05	2e-05	2e-05	2e-05	2e-05	2e-05	2e-05	2e-05
NT_dTMPK_c_lf	2e-05	2e-05	2e-05	2e-05	2e-05	2e-05	2e-05	2e-05	2e-05	2e-05	2e-05	2e-05	2e-05	2e-05
NT_GDPK_c_lf	9e-05	9e-05	9e-05	9e-05	9e-05	9e-05	9e-05	9e-05	9e-05	9e-05	9e-05	9e-05	9e-05	9e-05
NT_GDPK_h_lf	0.001789	0.001789	0.001789	0.001789	0.001789	0.001789	0.001789	0.001789	0.001789	0.001789	0.001789	0.001789	0.001789	0.001789
NT_UDPK_c_lf	0	0	0	0	0	0	0	0	0	0	0	0	0	0
NT_dADPK_c_lf	2e-05	2e-05	2e-05	2e-05	2e-05	2e-05	2e-05	2e-05	2e-05	2e-05	2e-05	2e-05	2e-05	2e-05
NT_dCDPK_c_lf	1.3e-05	1.3e-05	1.3e-05	1.3e-05	1.3e-05	1.3e-05	1.3e-05	1.3e-05	1.3e-05	1.3e-05	1.3e-05	1.3e-05	1.3e-05	1.3e-05
NT_dGDPK_c_lf	1.3e-05	1.3e-05	1.3e-05	1.3e-05	1.3e-05	1.3e-05	1.3e-05	1.3e-05	1.3e-05	1.3e-05	1.3e-05	1.3e-05	1.3e-05	1.3e-05
NT_dTDPK_c_lf	2e-05	2e-05	2e-05	2e-05	2e-05	2e-05	2e-05	2e-05	2e-05	2e-05	2e-05	2e-05	2e-05	2e-05
NT_dUDPK_c_lf	2e-05	2e-05	2e-05	2e-05	2e-05	2e-05	2e-05	2e-05	2e-05	2e-05	2e-05	2e-05	2e-05	2e-05
NT_Tr_SO4_lf_f	0	0	0	0	0	0	0	0	0	0	0	0	0	0
NT_Tr_NO2_lf	0	0	0	0	0	0	0	0	0	0	0	0	0	0
NT_Tr_NTT_lf	0	0	0	0	0	0	0	0	0	0.647271	0.647271	0.509391	0.949446	0.949446
NT_Tr_AAC_lf	0	0	0	0	0	0	0	0	0	0	0	0	0	0
NT_Tr_BT11_lf	0.001789	0.001789	0.001789	0.001789	0.001789	0.001789	0.001789	0.001789	0.001789	0.001789	0.001789	0.001789	0.001789	0.001789
NT_Tr_BT12_lf	0	0	0	0	0	0	0	0	0	0	0	0	0	0
NT_Tr_BT13_lf	0	0	0	0	0	0	0	0	0	0	0	0	0	0
NT_Tr_NDT1_lf_f	0.002272	0.002272	0.002272	0.002272	0.002272	0.002272	0.002272	0.002272	0.002272	0.002272	0.002272	0.002272	0.002272	0.002272
NT_Tr_NDT2_lf_f	0	0	0	0	0	0	0	0	0	0	0	0	0	0
NT_Tr_TPT1_lf_f	0.848182	0.848465	0.867335	0.867334	0.863823	0.820751	0.633195	0.633509	0.634491	1.17734	1.17734	0.891931	0.883899	0.883899
NT_Tr_TPT2_lf_f	0	0	0	0	0	0	0	0	0	0	0	0	0.962492	0.962492
NT_Tr_TPT3_lf_f	0	0	0	0	0	0	0	0	0	0	0	0	0	0
NT_Tr_PPT_lf	0	0	0	0	0	0	0	0	0	0	0	0	0	0
NT_Tr_GCA1_lf	0	0	0	0	0	0	0	0	0	0	0	0	0	0
NT_Tr_GCEA1_lf	0	0	0	0	0	0	0	0	0	0	0	0	0	0
NT_Tr_GPT1_lf	0.191222	0.191099	0.186828	0.186828	0.186875	0.192651	0.224744	0.225706	0.237042	0.254138	0.254138	0.27825	0.512347	0.512347
NT_Tr_pGlc_lf	0.192141	0.192018	0.187747	0.187747	0.187794	0.19357	0.225663	0.226625	0.237961	0.255057	0.255057	0.279169	0.279169	0.279169
NT_Tr_Mex1_lf	0	0	0	0	0	0	0	0	0	0	0	0	0	0
NT_Tr_PLT5_lf	0	0	0	0	0	0	0	0	0	0	0	0	0	0
NT_Tr_DIC1_lf_f	0	0	0	0	0	0	0	0	0	0	0	0	0	0
NT_Tr_DIC2_lf_f	0	0	0	0	0	0	0	0	0	0	0	0	0	0
NT_Tr_DIT1_lf	0	0	0	0	0	0	0	0	0	0	0	0	0	0
NT_Tr_DIT2_lf	0.003739	0.003739	0.003739	0.003739	0.003739	0.003739	0.003739	0.003739	0.004934	0.004934	0.004934	0.004934	0.007784	0.007784
NT_Tr_DTC1A_lf_f	0	0	0	0	0	0	0	2.62313	2.09229	0	1.98595	0	1.83561	1.83561
NT_Tr_DTC1B_lf_f	0	0	0	0	0	0	2.08627	0	0	2.55239	0	1.83509	0	0
NT_Tr_DTC1C_lf_f	0	0	0	0	0	0	0	0	0.534674	0	0.566443	0	0.616992	0.616992
NT_Tr_DTC2A_lf_f	2.94265	2.94248	2.93067	3.50648	3.48704	3.40081	2.76768	0.144764	0.679703	3.29516	0.742769	2.66756	0.841018	0.841018
NT_Tr_DTC2B_lf_f	0	0	0.575807	0	0	0	0.68024	3.30314	2.77156	0.176326	2.72872	0.832468	2.67663	2.67663
NT_Tr_DTC2C_lf_f	0.596602	0.596307	0	0	0	0	0	0	0	0	0	0	0	0
NT_Tr_DTC3A_lf_f	0	0	0	0	0	0	0	0	0	0	0	0	0	0
NT_Tr_DTC3B_lf_f	0	0	0	0	0	0	0	0	0	0	0	0	0	0
NT_Tr_DTC3C_lf_f	0	0	0	0	0	0	0	0	0	0	0	0	0	0
NT_Tr_DTC4A_lf_f	0	0	0	0	0	0	0	0	0	0	0	0	0	0
NT_Tr_DTC4B_lf_f	0	0	0	0	0	0	0	0	0	0	0	0	0	0
NT_Tr_DTC4C_lf_f	0	0	0	0	0	0	0	0	0	0	0	0	0	0
NT_Tr_SFC_lf	0	0	0	0	0	0	0	0	0	0	0	0	0	0
NT_Tr_BAT11_lf_f	0.545299	0.544907	0.517573	0.517574	0.513627	0.519147	0.684805	0.684327	0.681168	0.776511	0.776511	0.911059	0.911059	0.911059
NT_Tr_BAT12_lf_f	0	0	0	0	0	0	0	0	0	0	0	0	0	0
NT_Tr_BAT13_lf_f	6.66667e-05	6.66667e-05	6.66667e-05	6.66667e-05	0.0001	0.0001	0	0	0	0	0	0	0	0
NT_Tr_BAT14_lf_f	0	0	0	0	0	0	0	0	0	0	0	0	0	0
NT_Tr_BAT15_lf_f	0.0489588	0.049057	0.0558905	0.0558901	0.0606769	0.0793453	2.80907	2.80929	2.8108	2.76781	2.76781	2.70665	2.70717	2.70717
NT_Tr_BAC1_lf	0	0	0	0	0	0	0	0	0	0	0	0	0	0
NT_Tr_BAC2_lf	0	0	0	0	0	0	0	0	0	0	0	0	0	0
NT_Tr_ProU_lf	0	0	0	0	0	0	0	0	0	0	0	0	0	0
NT_Tr_ProA_lf	0	0	0	0	0	0	0	0	0	0	0	0	0	0
NT_Tr_P5C1_lf	0	0	0	0	0	0	0	0	0	0	0	0	0	0
NT_Tr_P5C2_lf	6.66667e-05	6.66667e-05	6.66667e-05	6.66667e-05	0.0001	0.0001	0.00016	6.66667e-05	0.00017	0.00017	0.00017	0.00017	0.00017	0.00017
NT_Tr_PRPP_lf	0.000161	0.000161	0.000161	0.000161	0.000161	0.000161	0.000161	0.000161	0.000161	0.000161	0.000161	0.000161	0.000161	0.000161
NT_Tr_Fum_lf	0.003578	0.003578	0.003578	0.003578	0.003578	0.003578	0.003578	0.003578	0.003578	0.003578	0.003578	0.003578	0.006428	0.006428
NT_Tr_HCys_lf	0	0	0	0	0	0	0	0	0	0	0	0	0	0
NT_Tr_ORO_lf	0.000161	0.000161	0.000161	0.000161	0.000161	0.000161	0.000161	0.000161	0.000161	0.000161	0.000161	0.000161	0.000161	0.000161
NT_Tr_DHO1_lf	0.000161	0.000161	0.000161	0.000161	0.000161	0.000161	0.000161	0.000161	0.000161	0.000161	0.000161	0.000161	0.000161	0.000161
NT_Tr_DHO2_lf	0.000161	0.000161	0.000161	0.000161	0.000161	0.000161	0.000161	0.000161	0.000161	0.000161	0.000161	0.000161	0.000161	0.000161
NT_Tr_GlySer_lf	0	0	0	0	0	0	0	0	0	0	0	0	0	0
NT_Tr_O2h_lf_f	0.0026835	0.0026835	0.0026835	0.0026835	0.0026835	0.0026835	0.0026835	0.0026835	0.0026835	0.0026835	0.0026835	0.0026835	0.0026835	0.0026835
NT_Tr_O2m_lf_f	3.58708	3.58672	3.56125	3.56125	3.54913	3.49575	7.6638	7.66404	7.6684	7.64007	7.64007	7.59929	7.61341	7.61341
NT_Tr_O2p_lf_f	0	0	0	0	0	0	0	0	0	0	0	0	0	0
NT_Tr_CO2h_lf_f	0.901069	0.901328	0.919343	0.919342	0.915841	0.874244	0.689266	0.689773	0.689676	0.58867	0.58867	0.445967	0.443376	0.443376
NT_Tr_CO2m_lf_f	0	0	0	0	0	0	0	0	0	0	0	0	0	0
NT_Tr_H2Oh_lf_f	0.0250162	0.0249795	0.023698	0.0236982	0.0237122	0.0255249	0.0317928	0.0320815	0.0328534	0.685253	0.685253	0.554606	0.552016	0.552016
NT_Tr_H2Om_lf_f	0	0	0	0	0	0	0	0	0	0	0	0	0	0
NT_Tr_H2Op_lf_f	0	0	0	0	0	0	0	0	0	0	0	0	0	0
NT_Tr_Hp_lf_f	0	0	0	0	0	0	0	0	0	0	0	0	0	0
NT_Tr_NH41_lf_f	0.010967	0.010967	0.010967	0.010967	0.010967	0.010867	0.013267	0.013267	0.015657	0.015657	0.015657	0.015657	0.024207	0.024207
NT_Tr_NH42_lf_f	0	0	0	0	0	0	0	0	0	0	0	0	0	0
NT_Tr_H2S1_lf_f	0	0	0	0	0	0	0	0	0	0	0	0	0	0
NT_Tr_H2S2_lf_f	0	0	0	0	0	0	0	0	0	0	0	0	0	0
NT_Tr_AC1_lf_f	0.0184	0.0184	0.0184	0.0184	0.0184	0.0184	0.0208	0.0208	0.0208	0.0208	0.0208	0.0208	0.0208	0.0208
NT_Tr_AC2_lf_f	0	0	0	0	0	0	0	0	0	0	0	0	0	0
NT_Tr_Pyr1_lf_f	0	0	0	0	0	0	0	0	0	0	0	0	0	0
NT_Tr_Pyr2_lf_f	2.39735	2.39757	2.4131	2.4131	2.40187	2.3143	2.08287	2.08357	2.09083	1.95221	1.95221	1.7565	1.76557	1.76557
NT_Tr_Pyr3_lf_f	0	0	0	0	0	0	0	0	0	0	0	0	0	0
NT_Tr_GCA2_lf_f	0	0	0	0	0	0	0	0	0	0	0	0	0	0
NT_Tr_GCEA2_lf_f	0	0	0	0	0	0	0	0	0	0	0	0	0	0
NT_Tr_Mal_lf_f	0	0	0	0	0	0	0	0	0	0	0	0	0	0
NT_Tr_OAA_lf_f	0	0	0	0	0	0	0	0	0	0	0	0	0	0
NT_Tr_KG_lf_f	0	0	0	0	0	0	0	0	0	0	0	0	0	0
NT_Tr_Ala1_lf_f	0	0	0	0	0	0	0	0	0	0	0	0	0	0
NT_Tr_Arg1_lf_f	0	0	0	0	0	0	0	0	0	0	0	0	0	0
NT_Tr_Asn1_lf_f	0	0	0	0	0	0	0	0	0	0	0	0	0	0
NT_Tr_Asp_lf_f	0	0	0	0	0	0	0	0	0	0	0	0	0	0
NT_Tr_Cys_lf_f	0	0	0	0	0	0	0	0	0	0	0	0	0	0
NT_Tr_Glu1_lf_f	0	0	0	0	0	0	0	0	0	0	0	0	0	0
NT_Tr_Gln_lf_f	0	0	0	0	0	0	0	0	0	0	0	0	0	0
NT_Tr_Gly_lf_f	0	0	0	0	0	0	0	0	0	0	0	0	0	0
NT_Tr_His1_lf_f	0	0	0	0	0	0	0	0	0	0	0	0	0	0
NT_Tr_Ile1_lf_f	0	0	0	0	0	0	0	0	0	0	0	0	0	0
NT_Tr_Leu1_lf_f	0	0	0	0	0	0	0	0	0	0	0	0	0	0
NT_Tr_Lys1_lf_f	0	0	0	0	0	0	0	0	0	0	0	0	0	0
NT_Tr_Met1_lf_f	0	0	0	0	0	0	0	0	0	0	0	0	0	0
NT_Tr_Phe1_lf_f	0	0	0	0	0	0	0	0	0	0	0	0	0	0
NT_Tr_Pro1_lf_f	0	0	0	0	0	0	0	0	0	0	0	0	0	0
NT_Tr_Ser1_lf_f	0	0	0	0	0	0	0	0	0	0	0	0	0	0
NT_Tr_Thr1_lf_f	0	0	0	0	0	0	0	0	0	0	0	0	0	0
NT_Tr_Trp1_lf_f	0	0	0	0	0	0	0	0	0	0	0	0	0	0
NT_Tr_Tyr1_lf_f	0	0	0	0	0	0	0	0	0	0	0	0	0	0
NT_Tr_Val1_lf_f	0	0	0	0	0	0	0	0	0	0	0	0	0	0
NT_Tr_Ala2_lf	0	0	0	0	0	0	0	0	0	0	0	0	0	0
NT_Tr_Arg2_lf	0	0	0	0	0	0	0	0	0	0	0	0	0.00285	0.00285
NT_Tr_Asn2_lf	0	0	0	0	0	0	0	0	0	0	0	0	0	0
NT_Tr_Asn3_lf	0	0	0	0	0	0	0	0	0	0	0	0	0	0
NT_Tr_Glu2_lf	0.003739	0.003739	0.003739	0.003739	0.003739	0.003739	0.003739	0.003739	0.004934	0.004934	0.004934	0.004934	0.010634	0.010634
NT_Tr_His2_lf	0	0	0	0	0	0	0	0	0	0	0	0	0	0
NT_Tr_His3_lf	0	0	0	0	0	0	0	0	0	0	0	0	0	0
NT_Tr_Ile2_lf	0	0	0	0	0	0	0	0	0	0	0	0	0	0
NT_Tr_Ile3_lf	0	0	0	0	0	0	0	0	0	0	0	0	0	0
NT_Tr_Leu2_lf	0	0	0	0	0	0	0.0024	0.0024	0.0024	0.0024	0.0024	0.0024	0.0024	0.0024
NT_Tr_Leu3_lf	0	0	0	0	0	0	0	0	0	0	0	0	0	0
NT_Tr_Lys2_lf	0	0	0	0	0	0	0	0	0.001195	0.001195	0.001195	0.001195	0.001195	0.001195
NT_Tr_Met2_lf	0	0	0	0	0	0	0	0	0	0	0	0	0	0
NT_Tr_Met3_lf	0	0	0	0	0	0	0	0	0	0	0	0	0	0
NT_Tr_Phe2_lf	0	0	0	0	0	0	0	0	0	0	0	0	0	0
NT_Tr_Phe3_lf	0	0	0	0	0	0	0	0	0	0	0	0	0	0
NT_Tr_Pro2_lf	0	0	0	0	0	0	0	0	0	0	0	0	0	0
NT_Tr_Ser2_lf	0	0	0	0	0	0	0	0	0	0	0	0	0	0
NT_Tr_Ser3_lf	0	0	0	0	0	0	0	0	0	0	0	0	0	0
NT_Tr_Thr2_lf	0	0	0	0	0	0	0	0	0	0	0	0	0	0
NT_Tr_Thr3_lf	0	0	0	0	0	0	0	0	0	0	0	0	0	0
NT_Tr_Trp2_lf	0	0	0	0	0	0	0	0	0	0	0	0	0	0
NT_Tr_Trp3_lf	0	0	0	0	0	0	0	0	0	0	0	0	0	0
NT_Tr_Tyr2_lf	0	0	0	0	0	0	0	0	0	0	0	0	0	0
NT_Tr_Tyr3_lf	0	0	0	0	0	0	0	0	0	0	0	0	0	0
NT_Tr_Val2_lf	0.0017	0.0017	0.0017	0.0017	0.0017	0.0016	0.0016	0.0016	0.0016	0.0016	0.0016	0.0016	0.0016	0.0016
NT_Tr_Val3_lf	0	0	0	0	0	0	0	0	0	0	0	0	0	0
[truncated: 2,383 more rows]

## Sheet: M_Proteins_LowLight
Reactions	0	0.0001	0.0005	0.001	0.005	0.01	0.05	0.1	0.5	1	2	10	100	1000
PSII_h_lf	38.562	38.562	38.562	38.562	38.8511	38.8009	40.2291	41.5689	49.3323	51.6064	52.0495	52.8262	52.8733	52.8733
Cytb6f_h_lf	62.8637	62.8637	62.8637	62.8636	62.533	62.5572	62.1976	62.3959	64.2391	66.5574	67.1007	67.9164	67.9633	67.9633
PSI_h_lf	62.8637	62.8637	62.8637	62.8636	62.533	62.5572	62.1976	62.3959	64.2391	66.5574	67.1007	67.9164	67.9633	67.9633
Fd-NADPR_h_lf	18.291	18.291	18.291	18.2934	18.4389	18.4138	19.2612	19.9311	23.8128	24.9498	25.1714	25.5597	25.5833	25.5833
ATPase_h_lf_f	11.735	11.735	11.735	11.7349	11.7084	11.7082	11.7589	11.8829	12.7008	13.1944	13.3036	13.4756	13.4857	13.4857
QCYC_h_lf	31.4318	31.4318	31.4318	31.4318	31.2665	31.2786	31.0988	31.1979	32.1196	33.2787	33.5504	33.9582	33.9817	33.9817
CEF_h_lf	12.1509	12.1509	12.1509	12.1508	11.841	11.8782	10.9843	10.4135	7.45339	7.47552	7.52564	7.54513	7.54501	7.54501
PTOX_h_lf	0	0	0	0	0	0	0	0	0	0	0	0	0	0
NDHq_h_lf	0	0	0	0	0	0	0	0	0	0	0	0	0	0
RBC_h_lf	7.28454	7.28454	7.28454	7.28454	7.33092	7.33092	7.49798	7.74381	9.28725	9.83573	9.92354	10.0816	10.0861	10.0861
PGAK_h_lf_f	18.1737	18.1737	18.1737	18.1761	18.3206	18.2955	19.0519	19.7539	23.6489	24.7816	25.0004	25.3888	25.4123	25.4123
GAPDH1_h_lf	18.1669	18.1703	18.1703	18.1751	18.3206	18.2955	19.0519	19.7539	23.6489	24.7816	25.0004	25.3888	25.4123	25.4123
TPI_h_lf_f	6.5235	7.77957	7.77957	7.78131	6.05717	6.12287	7.90408	6.75057	8.23084	8.6972	8.80508	10.0543	10.0588	10.0588
FBPA_h_lf_f	3.40638	3.40638	3.40638	3.40672	3.1726	3.20569	3.41533	3.52778	4.25367	4.48641	4.55711	4.62456	4.62665	4.62665
FBPase_h_lf	3.40638	3.40638	3.40638	3.40672	3.1726	3.20569	3.41533	3.52778	4.25367	4.48641	4.55711	4.62456	4.62665	4.62665
FTK_h_lf_f	3.13662	3.13662	3.13662	3.13662	2.90408	2.93668	3.13133	3.24229	3.99033	4.22827	4.26682	4.33455	4.3365	4.3365
SBPA_h_lf	3.11712	3.11712	3.11712	3.11712	2.88458	2.91718	3.11183	3.22279	3.97717	4.21079	4.24797	4.3157	4.31765	4.31765
SBPase_h_lf	3.11712	3.11712	3.11712	3.11712	2.88458	2.91718	3.11183	3.22279	3.97717	4.21079	4.24797	4.3157	4.31765	4.31765
STK_h_lf_f	3.11712	3.11712	3.11712	3.11712	2.88458	2.91718	3.11183	3.22279	3.97717	4.21079	4.24797	4.3157	4.31765	4.31765
Ru5PE_h_lf_f	6.25374	6.25374	6.25374	6.25374	6.5459	6.5133	6.53344	6.73811	7.9675	8.43906	8.51478	8.65025	8.65415	8.65415
R5PI_h_lf_f	3.1121	3.1121	3.1121	3.1121	2.87956	2.91216	3.10681	3.21823	3.97325	4.20687	4.24405	4.31178	4.31373	4.31373
Ru5PK_h_lf	9.36584	9.36584	9.36584	9.36584	9.42546	9.42546	9.64025	9.95633	11.9408	12.6459	12.7588	12.962	12.9679	12.9679
PGI_h_lf_f	0.269761	0.269761	0.269761	0.270102	0.268521	0.269014	0.284	0.285481	0.263337	0.258141	0.290296	0.290015	0.290151	0.290151
PGM_h_lf_f	0.269761	0.269761	0.269761	0.270102	0.268521	0.269014	0.284	0.285481	0.263337	0.258141	0.290296	0.290015	0.290151	0.290151
AGPase_h_lf	0.269761	0.269761	0.269761	0.270102	0.268521	0.269014	0.284	0.285481	0.263337	0.258141	0.290296	0.290015	0.290151	0.290151
StS_h1_lf	0.134881	0.134881	0.134881	0.135051	0.134261	0.134507	0.142	0.142741	0.131669	0.12907	0.145148	0.145008	0.145075	0.145075
StS_h2_lf	0.134881	0.134881	0.134881	0.135051	0.134261	0.134507	0.142	0.142741	0.131669	0.12907	0.145148	0.145008	0.145075	0.145075
StS_h3_lf	0	0	0	0	0	0	0	0	0	0	0	0	0	0
bAMY1_h_lf	0	0	0	0	0	0	0	0	0	0	0	0	0	0
bAMY2_h_lf	0	0	0	0	0	0	0	0	0	0	0	0	0	0
DPE11_h_lf	0	0	0	0	0	0	0	0	0	0	0	0	0	0
DPE12_h_lf	0	0	0	0	0	0	0	0	0	0	0	0	0	0
DPE13_h_lf	0	0	0	0	0	0	0	0	0	0	0	0	0	0
DPE2_c_lf	0	0	0	0	0	0	0	0	0	0	0	0	0	0
HEXK_c_lf	0.0143942	0.0143942	0.0143942	0.0141663	0.0139367	0	0	0	0	0	0	0	0	0
StP1_h_lf	0	0	0	0	0	0	0	0	0	0	0	0	0	0
StP21_c_lf	0	0	0	0	0	0	0	0	0	0	0	0	0	0
TPI_c_lf_f	1.25607	0	0	0	1.76462	1.68262	0	1.36494	1.08092	1.15019	1.11563	0	0	0
FBPA_c_lf_f	1.25607	1.25607	1.25607	1.25747	1.76462	1.68262	1.37693	1.36494	1.08092	1.15019	1.11563	1.11403	1.11454	1.11454
FBPase_c_lf	1.25607	1.25607	1.25607	1.25747	1.76462	1.68262	1.37693	1.92264	1.60761	1.667	1.69353	1.6914	1.69217	1.69217
F6PK2_c_lf	0	0	0	0	0	0	0	0	0	0	0	0	0	0
F26BPPh_c_lf_f	0	0	0	0	0	0	0	0	0	0	0	0	0	0
PGI_c_lf_f	1.24349	1.24349	1.24349	1.24399	1.26548	1.18255	0.841857	0.8274	0.512311	0.502437	0.563533	0.562999	0.563256	0.563256
PGM_c_lf_f	0.524516	0.524516	0.524516	0.525163	0.522161	0.523096	0.551569	0.554384	0.512311	0.502437	0.563533	0.562999	0.563256	0.563256
UGPase_c_lf_f	0.524516	0.524516	0.524516	0.525163	0.522161	0.523096	0.551569	0.554384	0.512311	0.502437	0.563533	0.562999	0.563256	0.563256
S6PS_c_lf	0.501495	0.501495	0.501495	0.502142	0.49914	0.500075	0.535071	0.537535	0.568612	0.647756	0.552093	0.551029	0.551286	0.551286
S6PPh_c_lf	0.501495	0.501495	0.501495	0.502142	0.49914	0.500075	0.535071	0.537535	0.568612	0.647756	0.552093	0.551029	0.551286	0.551286
SucS_c_lf_f	0	0	0	0	0	0	0	0	0.0682708	0.157289	0.00053	0	0	0
FrcFD_c_lf	0	0	0	0	0	0	0	0	0	0	0	0	0	0
FrcK_c_lf	0	0	0	0	0	0	0	0	0	0	0	0	0	0
TPS_c_lf	0	0	0	0	0	0	0	0	0	0	0	0	0	0
TPP_c_lf	0	0	0	0	0	0	0	0	0	0	0	0	0	0
CeS_c1_lf	0.00305	0.00305	0.00305	0.00305	0.00305	0.00305	0.00305	0.00305	0.00305	0.00305	0.00305	0.00305	0.00305	0.00305
CeS_c2_lf	0.00305	0.00305	0.00305	0.00305	0.00305	0.00305	0.00305	0.00305	0.00305	0.00305	0.00305	0.00305	0.00305	0.00305
CeS_c3_lf	0.00305	0.00305	0.00305	0.00305	0.00305	0.00305	0.00305	0.00305	0.00305	0.00305	0.00305	0.00305	0.00305	0.00305
MalDH1_c_lf_f	0	0	0	0	0	0	0	0	0.146879	0.512727	0.514126	0.524043	0.511313	0.511313
PEPC1_c_lf	0	0	0	0	0	0	0	0	0	0	0	0	0	0
PEPC2_c_lf_f	0	0	0	0	0	0	0	0	0	0	0	0	0	0
Enol_c_lf_f	0	0	0	0	0	0	0	0	0	0	0	0	0	0
PGAM_c_lf_f	0	0	0	0	0	0	0	0	0	0	0	0	0	0
PGAK_c_lf_f	0.275829	0.275829	0.275829	0.277029	0.225217	0.250318	0	0	0	0	0	0	0	0
GAPDH2_c_lf_f	0	0	0	0	0	0	0.114169	0.282362	1.03615	0.859732	0.893341	0.845309	0.843694	0.843694
GAPDH3_c_lf	0	0	0	0	0	0	0	0	0	0	0	0.101495	0.115623	0.115623
F6PK1_c_lf	0	0	0	0	0	0	0	0	0	0	0	0	0	0
F6PK1_h_lf	0	0	0	0	0	0	0	0	0	0	0	0	0	0
GAPDH2_h_lf_f	0	0	0	0	0	0	0	0	0	0	0	0	0	0
PGAM_h_lf_f	0	0	0	0	0	0	0	0	0	0	0	0	0	0
Enol_h_lf_f	0	0	0	0	0	0	0	0	0	0	0	0	0	0
PyrK_c_lf	1.94705	1.94705	1.94705	1.94507	1.81053	1.82263	1.43552	1.18653	0	0	0	0	0	0
PyrK_h_lf	0	0	0	0	0	0	0	0	0	0	0	0	0	0
PyrDH1_m_lf	0	0	0	0	0	0	0	0	0.216411	0.323972	0.326838	0.33516	0.331878	0.331878
PyrDH2_m_lf	0	0	0	0	0	0	0	0	0.216411	0.323972	0.326838	0.33516	0.331878	0.331878
DHLAcT_m_lf	0	0	0	0	0	0	0	0	0.216411	0.323972	0.326838	0.33516	0.331878	0.331878
DHLDH2_m_lf	0	0	0	0	0	0	0	0	0.216411	0.323972	0.326838	0.33516	0.331878	0.331878
CitS_m_lf	0	0	0	0	0	0	0	0	0.216411	0.323972	0.326838	0.33516	0.331878	0.331878
cACNDHA_m_lf	0	0	0	0	0	0	0	0	0	0	0	0	0	0
cACNHA_m_lf	0.819236	0.819236	0.819236	0.804457	0	0	0	0	0	0	0	0	0	0
iCitDHNAD_m_lf	0	0	0	0	0	0	0	0	0	0	0	0	0	0
KGDH_m_lf	0	0	0	0	0	0	0	0	0	0	0	0	0	0
DHLST_m_lf	0	0	0	0	0	0	0	0	0	0	0	0	0	0
SCACoAL_m_lf	0	0	0	0	0	0	0	0	0	0	0	0	0	0
cplx2_m_lf	0.954884	0.954884	0.954884	0.936504	0.0823625	0.0823625	0	0	0	0	0	0	0	0
FumHA_m_lf	0.497494	0.497294	0.497294	0.474449	0	0	0	0	0	0	0	0	0	0
MalDH1_m_lf_f	0.610748	0.610548	0.610548	0.587703	0	0	0	0	0	0	0	0	0	0
cplx1_m_lf	2.58958	2.58938	2.58938	2.54336	0.849393	0.62827	0	0	0	0	0	0	0	0
cplx3_m_lf	3.54463	3.54443	3.54443	3.48002	0.931917	0.710794	0.000161	0.000161	0.000161	0.000161	0.000161	0.000161	0.000161	0.000161
cplx4_m_lf	1.77231	1.77221	1.77221	1.74001	0.465958	0.355397	8.05e-05	8.05e-05	8.05e-05	8.05e-05	8.05e-05	8.05e-05	8.05e-05	8.05e-05
cplx5_m_lf_f	7.90652	7.90602	7.90602	7.76339	2.24727	1.69446	0.0002415	0.0002415	0.0002415	0.0002415	0.0002415	0.0002415	0.0002415	0.0002415
RBO_h_lf	2.0813	2.0813	2.0813	2.0813	2.09455	2.09455	2.14228	2.21252	2.6535	2.81021	2.8353	2.88045	2.88175	2.88175
PGP_h_lf	2.0813	2.0813	2.0813	2.0813	2.09455	2.09455	2.14228	2.21252	2.6535	2.81021	2.8353	2.88045	2.88175	2.88175
GCAO_p_lf	2.07951	2.07951	2.07951	2.07951	2.09276	2.09276	2.14049	2.21073	2.65171	2.80842	2.83351	2.87866	2.87996	2.87996
CAT_p_lf	1.03975	1.03975	1.03975	1.03975	1.04638	1.04638	1.07024	1.10536	1.32586	1.40421	1.41675	1.43933	1.43998	1.43998
GGAT_p_lf	1.0336	1.0336	1.0336	1.0348	1.0613	1.0613	1.10152	1.14444	1.36843	1.44462	1.45648	1.47905	1.4797	1.4797
GlyDH_m_lf	1.02395	1.02395	1.02395	1.01915	0.946278	0.946278	0.904702	0.908629	1.11513	1.14196	1.15086	1.1665	1.16484	1.16484
AMT_m_lf	1.02395	1.02395	1.02395	1.01915	0.946278	0.946278	0.904702	0.908629	1.11513	1.14196	1.15086	1.1665	1.16484	1.16484
DHLDH1_m_lf	1.02395	1.02395	1.02395	1.01915	0.946278	0.946278	0.904702	0.908629	1.11513	1.14196	1.15086	1.1665	1.16484	1.16484
GlyHMT_m_lf_f	1.02395	1.02395	1.02395	1.01915	0.946278	0.946278	0.904702	0.908629	1.11513	1.14196	1.15086	1.1665	1.16484	1.16484
SGAT_p_lf	1.04591	1.04591	1.04591	1.04471	1.03146	1.03146	1.03897	1.06629	1.28328	1.3638	1.37703	1.39961	1.40026	1.40026
GCEADH_p_lf	1.04591	1.04591	1.04591	1.04471	1.03146	1.03146	1.03897	1.06629	1.28328	1.3638	1.37703	1.39961	1.40026	1.40026
MalDH1_p_lf_f	1.04591	1.04591	1.04591	1.04471	1.03146	1.03146	1.03897	1.06629	1.28328	1.3638	1.37703	1.39961	1.40026	1.40026
GCEAK_h_lf	1.04591	1.04591	1.04591	1.04471	1.03146	1.03146	1.03897	1.06629	1.28328	1.3638	1.37703	1.39961	1.40026	1.40026
G6PDH_h_lf	0	0	0	0	0	0	0	0	0	0	0	0	0	0
6PGL_h_lf	0	0	0	0	0	0	0	0	0	0	0	0	0	0
6PGDHNAD_h_lf_f	0	0	0	0	0	0	0	0	0	0	0	0	0	0
6PGDHNADP_h_lf_f	0	0	0	0	0	0	0	0	0	0	0	0	0	0
TA_h_lf_f	0	0	0	0	0	0	0	0	0	0	0	0	0	0
DAHPS_h_lf	0.0195	0.0195	0.0195	0.0195	0.0195	0.0195	0.0195	0.0195	0.013155	0.017475	0.01885	0.01885	0.01885	0.01885
DHQS_h_lf	0.0195	0.0195	0.0195	0.0195	0.0195	0.0195	0.0195	0.0195	0.013155	0.017475	0.01885	0.01885	0.01885	0.01885
DHQDH_h_lf	0.0195	0.0195	0.0195	0.0195	0.0195	0.0195	0.0195	0.0195	0.013155	0.017475	0.01885	0.01885	0.01885	0.01885
SADH_h_lf	0.0195	0.0195	0.0195	0.0195	0.0195	0.0195	0.0195	0.0195	0.013155	0.017475	0.01885	0.01885	0.01885	0.01885
SAK_h_lf	0.0195	0.0195	0.0195	0.0195	0.0195	0.0195	0.0195	0.0195	0.013155	0.017475	0.01885	0.01885	0.01885	0.01885
EPSPS_h_lf	0.0195	0.0195	0.0195	0.0195	0.0195	0.0195	0.0195	0.0195	0.013155	0.017475	0.01885	0.01885	0.01885	0.01885
CHRS_h_lf	0.0195	0.0195	0.0195	0.0195	0.0195	0.0195	0.0195	0.0195	0.013155	0.017475	0.01885	0.01885	0.01885	0.01885
R5PDPK_h_lf	0.005016	0.005016	0.005016	0.005016	0.005016	0.005016	0.005016	0.0045695	0.0039195	0.0039195	0.0039195	0.0039195	0.0039195	0.0039195
PyrPiDK_h_lf_f	2.94638	2.94638	2.94638	2.94919	2.81466	2.82676	2.4424	2.13479	0.333118	0.112629	0.0866116	0.0377	0.0377	0.0377
MalDH2NADP_c_lf	0	0	0	0	0	0	0	0	0	0	0	0	0	0
MalDH2NADP_h_lf	0	0	0	0	0	0	0	0	0	0	0	0	0	0
MalDH1_h_lf_f	0.090085	0.090085	0.090085	0.090085	0.090085	0.090085	0.070989	0.056286	0.056286	0.056286	0.056286	0.056286	0.056286	0.056286
MalDH3_c_lf	1.61417	1.61397	1.61397	1.59352	0.921347	0.700434	0.25239	0.254914	0	0	0	0	0	0
MalDH3_h_lf	0	0	0	0	0	0	0	0	0	0	0	0	0	0
MalDH3_m_lf	0	0	0	0	0	0	0	0	0	0	0	0	0	0
CitS_c_lf	0	0	0	0	0	0	0	0	0	0	0	0	0	0
CitS_h_lf	0	0	0	0	0	0	0	0	0	0	0	0	0	0
cACNDHA_c_lf	0.819236	0.819236	0.819236	0.804457	0	0	0	0	0	0	0	0	0	0
cACNDHA_h_lf	0	0	0	0	0	0	0	0	0	0	0	0	0	0
cACNHA_c_lf	0	0	0	0	0	0	0	0	0	0	0	0	0	0
cACNHA_h_lf	0	0	0	0	0	0	0	0	0	0	0	0	0	0
iCitDHNAD_c_lf	0.247736	0.531662	0.531662	0.535322	0	0	0	0	0	0	0	0	0	0
iCitDHNADP_c_lf	0.571501	0.287575	0.287575	0.269135	0	0	0	0	0	0	0	0	0	0
iCitDHNADP_h_lf	0	0	0	0	0	0	0	0	0	0	0	0	0	0
iCitDHNADP_m_lf	0	0	0	0	0	0	0	0	0	0	0	0	0	0
iCitL_c_lf	0	0	0	0	0	0	0	0	0	0	0	0	0	0
MalS_c_lf	0	0	0	0	0	0	0	0	0	0	0	0	0	0
ATPCitL_c_lf	0.00117	0.00117	0.00117	0.00117	0.00117	0.00117	0.00117	0.00117	0.00117	0.00117	0.00117	0.00117	0.00117	0.00117
ACoAS_h_lf	0.02528	0.02528	0.02528	0.02288	0.02288	0.02288	0.02288	0.01848	0.01848	0.01848	0.01848	0.01848	0.01848	0.01848
ACoAC_h_lf	0.0161	0.0161	0.0161	0.0161	0.0161	0.0161	0.0161	0.0161	0.0161	0.0161	0.0161	0.0161	0.0161	0.0161
ACPM_h_lf	0.0161	0.0161	0.0161	0.0161	0.0161	0.0161	0.0161	0.0161	0.0161	0.0161	0.0161	0.0161	0.0161	0.0161
PPiase_h_lf	3.25687	3.25687	3.25687	3.25763	3.12151	3.1341	2.76188	2.45046	0.625993	0.400308	0.406446	0.357253	0.357389	0.357389
PPIase_c_lf	0.52784	0.52784	0.52784	0.528487	0.525485	0.52642	0.554893	0	0	0	0	0	0	0
PPIF6PK_c_lf_f	0	0	0	0	0	0	0	0.557708	0.526685	0.516811	0.577907	0.577373	0.57763	0.57763
ForDH_h_lf_f	0.004844	0.004844	0.004844	0.004844	0.004844	0.004844	0.004844	0.0043975	0.0043975	0.0043975	0.0043975	0.0043975	0.0043975	0.0043975
ForTHFL_h_lf	0.004844	0.004844	0.004844	0.004844	0.004844	0.004844	0.004844	0.0043975	0.0043975	0.0043975	0.0043975	0.0043975	0.0043975	0.0043975
DHFR_c_lf	2e-05	2e-05	2e-05	2e-05	2e-05	2e-05	2e-05	2e-05	2e-05	2e-05	2e-05	2e-05	2e-05	2e-05
TRXR_c_lf	6.6e-05	6.6e-05	6.6e-05	6.6e-05	6.6e-05	6.6e-05	6.6e-05	6.6e-05	6.6e-05	6.6e-05	6.6e-05	6.6e-05	6.6e-05	6.6e-05
ADNK_c_lf	0	0	0	0	0	0	0	0	0	0	0	0	0	0
ADNN_c_lf	0	0	0	0	0	0	0	0	0	0	0	0	0	0
ADPRPPT_c_lf	0	0	0	0	0	0	0	0	0	0	0	0	0	0
RibK_h_lf	0	0	0	0	0	0	0	0	0	0	0	0	0	0
NO3R1_c_lf	0	0.283826	0.283826	0.283826	0	0	0.139621	0.283826	1.20401	1.39344	1.42845	1.39033	1.37613	1.37613
NO3R2_c_lf_f	0.283826	0	0	0	0.283826	0.283826	0.144205	0	0	0	0	0	0	0
NO2R_h_lf	0.283826	0.283826	0.283826	0.283826	0.283826	0.283826	0.283826	0.283826	0.283826	0.283826	0.283826	0.283826	0.283826	0.283826
ATPSL_h_lf	0.00125	0.00125	0.00125	0.00125	0.00125	0.00125	0.00125	0.00125	0.00125	0.00125	0.00125	0.00125	0.00125	0.00125
APSR_h_lf	0.00125	0.00125	0.00125	0.00125	0.00125	0.00125	0.00125	0.00125	0.00125	0.00125	0.00125	0.00125	0.00125	0.00125
GSSGR_h_lf	0.00125	0.00125	0.00125	0.00125	0.00125	0.00125	0.00125	0.00125	0.00125	0.00125	0.00125	0.00125	0.00125	0.00125
SO3R_h_lf	0.00125	0.00125	0.00125	0.00125	0.00125	0.00125	0.00125	0.00125	0.00125	0.00125	0.00125	0.00125	0.00125	0.00125
HCO3DHA_c_lf	0.205236	0.205236	0.205236	0.205236	0.205236	0.205236	0.205503	0.202303	0.204169	0	0	0	0	0
HCO3DHA_h_lf	0.024341	0.024341	0.024341	0.024341	0.024341	0.024341	0.021491	0.021491	0.021491	0.021491	0.021491	0.021491	0.021491	0.021491
AlaTA_h_lf_f	0	0	0	0	0	0	0	0	0	0	0	0	0	0
AlaTA_m_lf_f	0	0	0	0	0	0	0	0	0	0	0	0	0	0
AlaTA_p_lf_f	0	0	0	0	0	0	0	0	0	0	0	0	0	0
AGluK_lf	0.00808	0.00808	0.00808	0.00808	0.00808	0.00808	0.00523	0.00523	0.00523	0.00523	0.00523	0.00523	0.00523	0.00523
AGluPR_h_lf	0.00808	0.00808	0.00808	0.00808	0.00808	0.00808	0.00523	0.00523	0.00523	0.00523	0.00523	0.00523	0.00523	0.00523
AOrnTA_h_lf	0.00808	0.00808	0.00808	0.00808	0.00808	0.00808	0.00523	0.00523	0.00523	0.00523	0.00523	0.00523	0.00523	0.00523
AOrnAGluAcT_h_lf	0.00808	0.00808	0.00808	0.00808	0.00808	0.00808	0.00523	0.00523	0.00523	0.00523	0.00523	0.00523	0.00523	0.00523
CBPS_h_lf	0.008241	0.008241	0.008241	0.008241	0.008241	0.008241	0.005391	0.005391	0.005391	0.005391	0.005391	0.005391	0.005391	0.005391
OrnCMT_h_lf_f	0.00808	0.00808	0.00808	0.00808	0.00808	0.00808	0.00523	0.00523	0.00523	0.00523	0.00523	0.00523	0.00523	0.00523
ArgSCAS_h_lf	0.00808	0.00808	0.00808	0.00808	0.00808	0.00808	0.00523	0.00523	0.00523	0.00523	0.00523	0.00523	0.00523	0.00523
ArgSCAL_h_lf	0.00808	0.00808	0.00808	0.00808	0.00808	0.00808	0.00523	0.00523	0.00523	0.00523	0.00523	0.00523	0.00523	0.00523
FumHA_c_lf	0	0	0	0	0	0	0	0	0.0096275	0.0096275	0.0096275	0.016502	0.016502	0.016502
AsnS_c_lf	0	0	0	0	0	0	0	0	0.01105	0.01105	0.01105	0.01105	0.01105	0.01105
AspAT_c_lf_f	0	0	0	0	0.0934805	0.0936905	0.0887905	0	0	0	0	0	0	0
AspAT_h_lf_f	0.090085	0.090085	0.090085	0.090085	0.090085	0.090085	0.070989	0.056286	0.056286	0.056286	0.056286	0.056286	0.056286	0.056286
AspAT_m_lf_f	0.248902	0.248902	0.248902	0.245302	0.0822625	0.0820525	0	0	0	0	0	0	0	0
AspAT_p_lf_f	0	0	0	0	0	0	0	0.0863905	0.0877905	0.0877905	0.0877905	0.088003	0.0841426	0.0841426
Asnase_c_lf	0	0	0	0	0	0	0	0	0	0	0	0	0	0
SerAcT_c_lf	0.00117	0.00117	0.00117	0.00117	0.00117	0.00117	0.00117	0.00117	0.00117	0.00117	0.00117	0.00117	0.00117	0.00117
SerAcT_h_lf	8e-05	8e-05	8e-05	8e-05	8e-05	8e-05	8e-05	8e-05	8e-05	8e-05	8e-05	8e-05	8e-05	8e-05
SerAcT_m_lf	0	0	0	0	0	0	0	0	0	0	0	0	0	0
CysS_c_lf	0.00117	0.00117	0.00117	0.00117	0.00117	0.00117	0.00117	0.00117	0.00117	0.00117	0.00117	0.00117	0.00117	0.00117
CysS_h_lf	8e-05	8e-05	8e-05	8e-05	8e-05	8e-05	8e-05	8e-05	8e-05	8e-05	8e-05	8e-05	8e-05	8e-05
CysS_m_lf	0	0	0	0	0	0	0	0	0	0	0	0	0	0
GluSNADP_h_lf_f	0	0	0	0	0	0	0.109714	0.0905645	0.0814195	0.0857395	0.0871145	0.0871145	0.0871145	0.0871145
GluDH3NADP_c_lf_f	0	0	0	0	0	0	0	0	0	0	0	0	0	0
Glnase_c_lf	0	0	0	0	0	0	0	0	0	0	0	0	0	0
GluSNAD_h_lf	0	0	0	0	0.000953	0.000953	0	0	0	0	0	0	0	0
GluSFd_h_lf	0.13668	0.13668	0.13668	0.13428	0.133327	0.133327	0	0	0	0	0	0	0	0
GluDH1NAD_m_lf	0	0	0	0	0.0384681	0.0386781	0.0002415	0	0.0002415	0	0	0	0	0
GluDH1NADP_m_lf_f	0	0	0	0	0	0	0	0	0	0	0	0	0	0
GluDH2NAD_m_lf	0	0	0	0	0	0	0	0	0	0	0	0	0	0
GluDC_c_lf	0.954884	0.954884	0.954884	0.936504	0.0823625	0.0823625	0	0	0	0	0	0	0	0
GABATA1_m_lf_f	0	0	0	0	0.0383681	0.0383681	0	0	0	0	0	0	0	0
GABATA2_m_lf	0.954884	0.954884	0.954884	0.936504	0.0439944	0.0439944	0	0	0	0	0	0	0	0
SCASeADH_m_lf	0.954884	0.954884	0.954884	0.936504	0.0823625	0.0823625	0	0	0	0	0	0	0	0
GlnS_c_lf	1.03681	1.03681	1.03681	1.03321	0.953714	0.953714	0.902623	0.819008	0.406238	0.239626	0.21214	0.1644	0.162672	0.162672
GlnS_h_lf	0.151565	0.151565	0.151565	0.149165	0.149165	0.149165	0.121749	0.102153	0.092358	0.096678	0.098053	0.098053	0.098053	0.098053
GlnS_m_lf	0	0	0	0	0	0	0	0	0	0	0	0	0	0
ThrA_c_lf	0.02403	0.02403	0.02403	0.02163	0.02163	0.02163	0.02163	0.01723	0.01723	0.01723	0.01723	0.01723	0.01723	0.01723
ACDOxRed_c_lf	0.02403	0.02403	0.02403	0.02163	0.02163	0.02163	0.02163	0.01723	0.01723	0.01723	0.01723	0.01723	0.01723	0.01723
GCAO_h_lf	0.001789	0.001789	0.001789	0.001789	0.001789	0.001789	0.001789	0.001789	0.001789	0.001789	0.001789	0.001789	0.001789	0.001789
CAT_h_lf	0.0008945	0.0008945	0.0008945	0.0008945	0.0008945	0.0008945	0.0008945	0.0008945	0.0008945	0.0008945	0.0008945	0.0008945	0.0008945	0.0008945
SGAT_h_lf	0	0	0	0	0	0	0	0	0	0	0	0	0	0
GCEADH_h_lf	0	0	0	0	0	0	0	0	0	0	0	0	0	0
GGAT_h_lf	0.001789	0.001789	0.001789	0.001789	0.001789	0.001789	0.001789	0.001789	0.001789	0.001789	0.001789	0.001789	0.001789	0.001789
ATPPRT_h_lf	0.001266	0.001266	0.001266	0.001266	0.001266	0.001266	0.001266	0.0008195	0.0008195	0.0008195	0.0008195	0.0008195	0.0008195	0.0008195
PrATPDP_h_lf	0.001266	0.001266	0.001266	0.001266	0.001266	0.001266	0.001266	0.0008195	0.0008195	0.0008195	0.0008195	0.0008195	0.0008195	0.0008195
PrAMPCy_h_lf	0.001266	0.001266	0.001266	0.001266	0.001266	0.001266	0.001266	0.0008195	0.0008195	0.0008195	0.0008195	0.0008195	0.0008195	0.0008195
PAICARPI_h_lf	0.001266	0.001266	0.001266	0.001266	0.001266	0.001266	0.001266	0.0008195	0.0008195	0.0008195	0.0008195	0.0008195	0.0008195	0.0008195
IGPS_h_lf	0.001266	0.001266	0.001266	0.001266	0.001266	0.001266	0.001266	0.0008195	0.0008195	0.0008195	0.0008195	0.0008195	0.0008195	0.0008195
IGPDA_h_lf	0.001266	0.001266	0.001266	0.001266	0.001266	0.001266	0.001266	0.0008195	0.0008195	0.0008195	0.0008195	0.0008195	0.0008195	0.0008195
HisolPTA_h_lf	0.001266	0.001266	0.001266	0.001266	0.001266	0.001266	0.001266	0.0008195	0.0008195	0.0008195	0.0008195	0.0008195	0.0008195	0.0008195
HisolPP_h_lf	0.001266	0.001266	0.001266	0.001266	0.001266	0.001266	0.001266	0.0008195	0.0008195	0.0008195	0.0008195	0.0008195	0.0008195	0.0008195
HisolPDH_h_lf	0.001266	0.001266	0.001266	0.001266	0.001266	0.001266	0.001266	0.0008195	0.0008195	0.0008195	0.0008195	0.0008195	0.0008195	0.0008195
HisalPDH_h_lf	0.001266	0.001266	0.001266	0.001266	0.001266	0.001266	0.001266	0.0008195	0.0008195	0.0008195	0.0008195	0.0008195	0.0008195	0.0008195
ThrDA_h_lf	0.0029	0.0029	0.0029	0.0029	0.0029	0.0029	0.001875	0.001875	0.001875	0.001875	0.001875	0.001875	0.001875	0.001875
ALS1_h_lf	0.0125	0.0125	0.0125	0.0101	0.0101	0.0101	0.008675	0.004675	0.001875	0.001875	0.001875	0.001875	0.001875	0.001875
ALS2_h_lf	0.0029	0.0029	0.0029	0.0029	0.0029	0.0029	0.001875	0.001875	0.001875	0.001875	0.001875	0.001875	0.001875	0.001875
KARI1_h_lf_f	0.0029	0.0029	0.0029	0.0029	0.0029	0.0029	0.001875	0.001875	0.001875	0.001875	0.001875	0.001875	0.001875	0.001875
KARI2_h_lf	0.0029	0.0029	0.0029	0.0029	0.0029	0.0029	0.001875	0.001875	0.001875	0.001875	0.001875	0.001875	0.001875	0.001875
DHADA1_h_lf	0.0029	0.0029	0.0029	0.0029	0.0029	0.0029	0.001875	0.001875	0.001875	0.001875	0.001875	0.001875	0.001875	0.001875
BAATA1_h_lf_f	0.0029	0.0029	0.0029	0.0029	0.0029	0.0029	0.001875	0.001875	0.001875	0.001875	0.001875	0.001875	0.001875	0.001875
ALS3_h_lf	0.0096	0.0096	0.0096	0.0072	0.0072	0.0072	0.0068	0.0028	0	0	0	0	0	0
KARI3_h_lf_f	0.0096	0.0096	0.0096	0.0072	0.0072	0.0072	0.0068	0.0028	0	0	0	0	0	0
KARI4_h_lf	0.0096	0.0096	0.0096	0.0072	0.0072	0.0072	0.0068	0.0028	0	0	0	0	0	0
DHADA2_h_lf	0.0096	0.0096	0.0096	0.0072	0.0072	0.0072	0.0068	0.0028	0	0	0	0	0	0
2IPMS_h_lf	0.0068	0.0068	0.0068	0.0044	0.0044	0.0044	0.0044	0	0	0	0	0	0	0
3IPMDA1_h_lf	0.0068	0.0068	0.0068	0.0044	0.0044	0.0044	0.0044	0	0	0	0	0	0	0
3IPMDA2_h_lf	0.0068	0.0068	0.0068	0.0044	0.0044	0.0044	0.0044	0	0	0	0	0	0	0
3IPMDH_h_lf	0.0068	0.0068	0.0068	0.0044	0.0044	0.0044	0.0044	0	0	0	0	0	0	0
IPODC_h_lf	0.0068	0.0068	0.0068	0.0044	0.0044	0.0044	0.0044	0	0	0	0	0	0	0
BAATA2_h_lf_f	0.0068	0.0068	0.0068	0.0044	0.0044	0.0044	0.0044	0	0	0	0	0	0	0
AspK_h_lf	0.077	0.077	0.077	0.077	0.077	0.077	0.060754	0.0464975	0.0464975	0.0464975	0.0464975	0.0464975	0.0464975	0.0464975
Asp-SeADH_h_lf	0.077	0.077	0.077	0.077	0.077	0.077	0.060754	0.0464975	0.0464975	0.0464975	0.0464975	0.0464975	0.0464975	0.0464975
DHDS_h_lf	0.00338	0.00338	0.00338	0.00338	0.00338	0.00338	0.002185	0.002185	0.002185	0.002185	0.002185	0.002185	0.002185	0.002185
DHDRNAD_h_lf	0	0.00338	0.00338	0.00338	0.00338	0.00338	0.000288	0	0	0	0	0	0	0
DHDRNADP_h_lf	0.00338	0	0	0	0	0	0.001897	0.002185	0.002185	0.002185	0.002185	0.002185	0.002185	0.002185
DAPAT_h_lf	0.00338	0.00338	0.00338	0.00338	0.00338	0.00338	0.002185	0.002185	0.002185	0.002185	0.002185	0.002185	0.002185	0.002185
DAPE_h_lf	0.00338	0.00338	0.00338	0.00338	0.00338	0.00338	0.002185	0.002185	0.002185	0.002185	0.002185	0.002185	0.002185	0.002185
DAPDC_h_lf	0.00338	0.00338	0.00338	0.00338	0.00338	0.00338	0.002185	0.002185	0.002185	0.002185	0.002185	0.002185	0.002185	0.002185
HSerDHNADP_h_lf	0	0	0	0	0	0	0	0.005005	0.005655	0.005655	0.005655	0.005655	0.005655	0.005655
HSerDHNAD_h_lf	0.07362	0.07362	0.07362	0.07362	0.07362	0.07362	0.058569	0.0393075	0.0386575	0.0386575	0.0386575	0.0386575	0.0386575	0.0386575
HSerK_h_lf	0.07362	0.07362	0.07362	0.07362	0.07362	0.07362	0.058569	0.0443125	0.0443125	0.0443125	0.0443125	0.0443125	0.0443125	0.0443125
CTHS_h_lf	8e-05	8e-05	8e-05	8e-05	8e-05	8e-05	8e-05	8e-05	8e-05	8e-05	8e-05	8e-05	8e-05	8e-05
CTHL_h_lf	8e-05	8e-05	8e-05	8e-05	8e-05	8e-05	8e-05	8e-05	8e-05	8e-05	8e-05	8e-05	8e-05	8e-05
5M-THFOR_c_lf	0.00168	0.00168	0.00168	0.00168	0.00168	0.00168	0.00168	0.00168	0.00168	0.00168	0.00168	0.00168	0.00168	0.00168
MetS_c_lf	0.00168	0.00168	0.00168	0.00168	0.00168	0.00168	0.00168	0.00168	0.00168	0.00168	0.00168	0.00168	0.00168	0.00168
GlyHMT_c_lf_f	0	0	0	0	0	0	0	0	0	0	0	0	0	0
MetAdT_h_lf	0.0016	0.0016	0.0016	0.0016	0.0016	0.0016	0.0016	0.0016	0.0016	0.0016	0.0016	0.0016	0.0016	0.0016
HCysMT_c_lf	0	0	0	0	0	0	0	0	0	0	0	0	0	0
Cysase_c_lf_f	0	0	0	0	0	0	0	0	0	0	0	0	0	0
CHRM_c_lf	0.0177	0.0177	0.0177	0.0177	0.0177	0.0177	0.0177	0.0177	0.012005	0.016325	0.0177	0.0177	0.0177	0.0177
GPAT_h_lf_f	0.0177	0.0177	0.0177	0.0177	0.0177	0.0177	0.0177	0.0177	0.012005	0.016325	0.0177	0.0177	0.0177	0.0177
AGNDA_h_lf	0.0039	0.0039	0.0039	0.0039	0.0039	0.0039	0.0039	0.0039	0.002525	0.002525	0.0039	0.0039	0.0039	0.0039
Arginase_m_lf	0	0	0	0	0	0	0	0	0	0	0	0	0	0
Urease_m_lf	0	0	0	0	0	0	0	0	0	0	0	0	0	0
OrnAT_m_lf_f	0	0	0	0	0	0	0	0	0	0	0	0	0	0
GluK_c_lf	0	0	0	0	0	0	0	0	0	6.85e-05	6.85e-05	0.00031	0.000166	0.000166
GluK_h_lf	0	0	0	0	0	0	0	0	6.85e-05	0	0	0	0	0
GluK_m_lf	7.90652	7.90602	7.90602	7.76339	2.24727	1.69446	0.0002415	0.0002415	0.0002415	0.0002415	0.0002415	0.0002415	0.0002415	0.0002415
GluSeADH_c_lf	0	0	0	0	0	0	0	0	0	6.85e-05	6.85e-05	0.00031	0.000166	0.000166
GluSeADH_h_lf	0	0	0	0	0	0	0	0	6.85e-05	0	0	0	0	0
GluSeADH_m_lf	7.90652	7.90602	7.90602	7.76339	2.24727	1.69446	0.0002415	0.0002415	0.0002415	0.0002415	0.0002415	0.0002415	0.0002415	0.0002415
GluSeADA_c_lf	0	0	0	0	0	0	0	0	0	6.85e-05	6.85e-05	0.00031	0.000166	0.000166
GluSeADA_h_lf	0	0	0	0	0	0	0	0	6.85e-05	0	0	0	0	0
GluSeADA_m_lf	7.90652	7.90602	7.90602	7.76339	2.24727	1.69446	0.0002415	0.0002415	0.0002415	0.0002415	0.0002415	0.0002415	0.0002415	0.0002415
P5CRNAD_c_lf	0	0.0001	0.0001	0.00016	0.0001	0.00031	0.0002415	0	0.00031	0.00031	0.00031	0.00031	0.000166	0.000166
ProDHNAD_m_lf_r	0	0	0	0	0	0	0	0	0	0	0	0	0	0
ProDHNADP_m_lf_r	0	0	0	0	0	0	0	0	0	0	0	0	0	0
P5CDHNAD_h_lf	0	0	0	0	0	0	0	0	0	0	0	0	0	0
P5CDHNAD_m_lf	0	0	0	0	0	0	0	0	0	0	0	0	0	0
P5CDHNADP_m_lf	7.90652	7.90592	7.90592	7.76323	2.24717	1.69415	0	0.0002415	0	0	0	0.0002415	0.0002415	0.0002415
PGADH_h_lf_f	0.00188	0.00188	0.00188	0.00188	0.00188	0.00188	0.00188	0.00188	0.00123	0.00123	0.00123	0.00123	0.00123	0.00123
PSerAT_h_lf	0.00188	0.00188	0.00188	0.00188	0.00188	0.00188	0.00188	0.00188	0.00123	0.00123	0.00123	0.00123	0.00123	0.00123
PSerP_h_lf	0.00188	0.00188	0.00188	0.00188	0.00188	0.00188	0.00188	0.00188	0.00123	0.00123	0.00123	0.00123	0.00123	0.00123
SerRM_c_lf	0	0	0	0	0	0	0	0	0	0	0	0	0	0
ThrS_h_lf	0.07354	0.07354	0.07354	0.07354	0.07354	0.07354	0.058489	0.0442325	0.0442325	0.0442325	0.0442325	0.0442325	0.0442325	0.0442325
ANTS_h_lf	0.0018	0.0018	0.0018	0.0018	0.0018	0.0018	0.0018	0.0018	0.00115	0.00115	0.00115	0.00115	0.00115	0.00115
ANTPRT_h_lf	0.0018	0.0018	0.0018	0.0018	0.0018	0.0018	0.0018	0.0018	0.00115	0.00115	0.00115	0.00115	0.00115	0.00115
PRANTI_h_lf	0.0018	0.0018	0.0018	0.0018	0.0018	0.0018	0.0018	0.0018	0.00115	0.00115	0.00115	0.00115	0.00115	0.00115
IndGPS_h_lf	0.0018	0.0018	0.0018	0.0018	0.0018	0.0018	0.0018	0.0018	0.00115	0.00115	0.00115	0.00115	0.00115	0.00115
IndGPL_h_lf	0.0018	0.0018	0.0018	0.0018	0.0018	0.0018	0.0018	0.0018	0.00115	0.00115	0.00115	0.00115	0.00115	0.00115
TrpS_h_lf	0.0018	0.0018	0.0018	0.0018	0.0018	0.0018	0.0018	0.0018	0.00115	0.00115	0.00115	0.00115	0.00115	0.00115
AGNDH_h_lf	0.0138	0.0138	0.0138	0.0138	0.0138	0.0138	0.0138	0.0138	0.00948	0.0138	0.0138	0.0138	0.0138	0.0138
BAATA3_h_lf_f	0.0028	0.0028	0.0028	0.0028	0.0028	0.0028	0.0024	0.0028	0	0	0	0	0	0
ATase_h_lf	0.001789	0.001789	0.001789	0.001789	0.001789	0.001789	0.001789	0.001789	0.001789	0.001789	0.001789	0.001789	0.001789	0.001789
PRAGlyL_h_lf	0.001789	0.001789	0.001789	0.001789	0.001789	0.001789	0.001789	0.001789	0.001789	0.001789	0.001789	0.001789	0.001789	0.001789
GARFT_h_lf	0.001789	0.001789	0.001789	0.001789	0.001789	0.001789	0.001789	0.001789	0.001789	0.001789	0.001789	0.001789	0.001789	0.001789
FGAMS_h_lf	0.001789	0.001789	0.001789	0.001789	0.001789	0.001789	0.001789	0.001789	0.001789	0.001789	0.001789	0.001789	0.001789	0.001789
FGAMCL_h_lf	0.001789	0.001789	0.001789	0.001789	0.001789	0.001789	0.001789	0.001789	0.001789	0.001789	0.001789	0.001789	0.001789	0.001789
AIRC_h_lf	0.001789	0.001789	0.001789	0.001789	0.001789	0.001789	0.001789	0.001789	0.001789	0.001789	0.001789	0.001789	0.001789	0.001789
SAICARS_h_lf	0.001789	0.001789	0.001789	0.001789	0.001789	0.001789	0.001789	0.001789	0.001789	0.001789	0.001789	0.001789	0.001789	0.001789
DCAMPL1_h_lf	0.001789	0.001789	0.001789	0.001789	0.001789	0.001789	0.001789	0.001789	0.001789	0.001789	0.001789	0.001789	0.001789	0.001789
AICARFT_h_lf	0.003055	0.003055	0.003055	0.003055	0.003055	0.003055	0.003055	0.0026085	0.0026085	0.0026085	0.0026085	0.0026085	0.0026085	0.0026085
IMPCH_h_lf	0.003055	0.003055	0.003055	0.003055	0.003055	0.003055	0.003055	0.0026085	0.0026085	0.0026085	0.0026085	0.0026085	0.0026085	0.0026085
AMPDA_c_lf	0.000103	0.000103	0.000103	0.000103	0.000103	0.000103	0.000103	0.000103	0.000103	0.000103	0.000103	0.000103	0.000103	0.000103
IMPDH_c_lf	0.000103	0.000103	0.000103	0.000103	0.000103	0.000103	0.000103	0.000103	0.000103	0.000103	0.000103	0.000103	0.000103	0.000103
GMPS_c_lf	0.000103	0.000103	0.000103	0.000103	0.000103	0.000103	0.000103	0.000103	0.000103	0.000103	0.000103	0.000103	0.000103	0.000103
DCAMPS_h_lf	0.003055	0.003055	0.003055	0.003055	0.003055	0.003055	0.003055	0.0026085	0.0026085	0.0026085	0.0026085	0.0026085	0.0026085	0.0026085
DCAMPL2_h_lf	0.003055	0.003055	0.003055	0.003055	0.003055	0.003055	0.003055	0.0026085	0.0026085	0.0026085	0.0026085	0.0026085	0.0026085	0.0026085
AspCT_h_lf	0.000161	0.000161	0.000161	0.000161	0.000161	0.000161	0.000161	0.000161	0.000161	0.000161	0.000161	0.000161	0.000161	0.000161
DHOase_h_lf	0.000161	0.000161	0.000161	0.000161	0.000161	0.000161	0.000161	0.000161	0.000161	0.000161	0.000161	0.000161	0.000161	0.000161
DHODH_m_lf	0.000161	0.000161	0.000161	0.000161	0.000161	0.000161	0.000161	0.000161	0.000161	0.000161	0.000161	0.000161	0.000161	0.000161
OROPRT_c_lf	0.000161	0.000161	0.000161	0.000161	0.000161	0.000161	0.000161	0.000161	0.000161	0.000161	0.000161	0.000161	0.000161	0.000161
OMPDC_c_lf	0.000161	0.000161	0.000161	0.000161	0.000161	0.000161	0.000161	0.000161	0.000161	0.000161	0.000161	0.000161	0.000161	0.000161
CTPS_c_lf	8.1e-05	8.1e-05	8.1e-05	8.1e-05	8.1e-05	8.1e-05	8.1e-05	8.1e-05	8.1e-05	8.1e-05	8.1e-05	8.1e-05	8.1e-05	8.1e-05
AMPK_c_lf	0.029795	0.029795	0.029795	0.029795	0.029795	0.029795	0.029795	0.029795	0.040845	0.040845	0.040845	0.040845	0.040845	0.040845
AMPK_h_lf	2.985	2.985	2.985	2.98541	2.85088	2.86298	2.47577	2.16286	0.360545	0.140056	0.114039	0.065127	0.065127	0.065127
GMPK_c_lf	0.000103	0.000103	0.000103	0.000103	0.000103	0.000103	0.000103	0.000103	0.000103	0.000103	0.000103	0.000103	0.000103	0.000103
NMPK_c_lf	0.000161	0.000161	0.000161	0.000161	0.000161	0.000161	0.000161	0.000161	0.000161	0.000161	0.000161	0.000161	0.000161	0.000161
CTPP_c_lf	1.3e-05	1.3e-05	1.3e-05	1.3e-05	1.3e-05	1.3e-05	1.3e-05	1.3e-05	1.3e-05	1.3e-05	1.3e-05	1.3e-05	1.3e-05	1.3e-05
ADPR_c_lf	2e-05	2e-05	2e-05	2e-05	2e-05	2e-05	2e-05	2e-05	2e-05	2e-05	2e-05	2e-05	2e-05	2e-05
CDPR_c_lf	1.3e-05	1.3e-05	1.3e-05	1.3e-05	1.3e-05	1.3e-05	1.3e-05	1.3e-05	1.3e-05	1.3e-05	1.3e-05	1.3e-05	1.3e-05	1.3e-05
GDPR_c_lf	1.3e-05	1.3e-05	1.3e-05	1.3e-05	1.3e-05	1.3e-05	1.3e-05	1.3e-05	1.3e-05	1.3e-05	1.3e-05	1.3e-05	1.3e-05	1.3e-05
UDPR_c_lf	2e-05	2e-05	2e-05	2e-05	2e-05	2e-05	2e-05	2e-05	2e-05	2e-05	2e-05	2e-05	2e-05	2e-05
dUTPP_c_lf	2e-05	2e-05	2e-05	2e-05	2e-05	2e-05	2e-05	2e-05	2e-05	2e-05	2e-05	2e-05	2e-05	2e-05
dTMPS_c_lf	2e-05	2e-05	2e-05	2e-05	2e-05	2e-05	2e-05	2e-05	2e-05	2e-05	2e-05	2e-05	2e-05	2e-05
dTMPK_c_lf	2e-05	2e-05	2e-05	2e-05	2e-05	2e-05	2e-05	2e-05	2e-05	2e-05	2e-05	2e-05	2e-05	2e-05
GDPK_c_lf	9e-05	9e-05	9e-05	9e-05	9e-05	9e-05	9e-05	9e-05	9e-05	9e-05	9e-05	9e-05	9e-05	9e-05
GDPK_h_lf	0.003055	0.003055	0.003055	0.003055	0.003055	0.003055	0.003055	0.0026085	0.0026085	0.0026085	0.0026085	0.0026085	0.0026085	0.0026085
UDPK_c_lf	0.524657	0.524657	0.524657	0.525304	0.522302	0.523237	0.55171	0.554525	0.512452	0.502578	0.563674	0.56314	0.563397	0.563397
dADPK_c_lf	2e-05	2e-05	2e-05	2e-05	2e-05	2e-05	2e-05	2e-05	2e-05	2e-05	2e-05	2e-05	2e-05	2e-05
dCDPK_c_lf	1.3e-05	1.3e-05	1.3e-05	1.3e-05	1.3e-05	1.3e-05	1.3e-05	1.3e-05	1.3e-05	1.3e-05	1.3e-05	1.3e-05	1.3e-05	1.3e-05
dGDPK_c_lf	1.3e-05	1.3e-05	1.3e-05	1.3e-05	1.3e-05	1.3e-05	1.3e-05	1.3e-05	1.3e-05	1.3e-05	1.3e-05	1.3e-05	1.3e-05	1.3e-05
dTDPK_c_lf	2e-05	2e-05	2e-05	2e-05	2e-05	2e-05	2e-05	2e-05	2e-05	2e-05	2e-05	2e-05	2e-05	2e-05
dUDPK_c_lf	2e-05	2e-05	2e-05	2e-05	2e-05	2e-05	2e-05	2e-05	2e-05	2e-05	2e-05	2e-05	2e-05	2e-05
Tr_SO4_lf_f	0.00125	0.00125	0.00125	0.00125	0.00125	0.00125	0.00125	0.00125	0.00125	0.00125	0.00125	0.00125	0.00125	0.00125
Tr_NO2_lf	0.283826	0.283826	0.283826	0.283826	0.283826	0.283826	0.283826	0.283826	0.283826	0.283826	0.283826	0.283826	0.283826	0.283826
Tr_NTT_lf	0	0	0	0	0	0	0	0	0	0	0	0	0	0
Tr_AAC_lf	0	0	0	0	0	0	0	0	0	0	0	0	0	0
Tr_BT11_lf	0.001789	0.001789	0.001789	0.001789	0.001789	0.001789	0.001789	0.001789	0.001789	0.001789	0.001789	0.001789	0.001789	0.001789
Tr_BT12_lf	0	0	0	0	0	0	0	0	0	0	0	0	0	0
Tr_BT13_lf	0	0	0	0	0	0	0	0	0	0	0	0	0	0
Tr_NDT1_lf_f	0.002272	0.002272	0.002272	0.002272	0.002272	0.002272	0.002272	0.002272	0.002272	0.002272	0.002272	0.002272	0.002272	0.002272
Tr_NDT2_lf_f	0	0	0	0	0	0	0	0	0	0	0	0	0	0
Tr_TPT1_lf_f	2.42811	2.42811	2.42811	2.42733	2.24098	2.27818	1.52686	1.10647	0	0	0	0	0	0
Tr_TPT2_lf_f	1.99186	0.735788	0.735788	0.73611	3.30401	3.11493	1.4911	3.01223	3.198	3.16012	3.12459	2.06083	2.07386	2.07386
Tr_TPT3_lf_f	0	1.25607	1.25607	1.25747	0	0	1.37693	0	0	0	0	1.11403	1.11454	1.11454
Tr_PPT_lf	0	0	0	0	0	0	0	0	0	0	0	0	0	0
Tr_GCA1_lf	2.07951	2.07951	2.07951	2.07951	2.09276	2.09276	2.14049	2.21073	2.65171	2.80842	2.83351	2.87866	2.87996	2.87996
Tr_GCEA1_lf	1.04591	1.04591	1.04591	1.04471	1.03146	1.03146	1.03897	1.06629	1.28328	1.3638	1.37703	1.39961	1.40026	1.40026
Tr_GPT1_lf	0	0	0	0	0	0	0	0	0	0	0	0	0	0
Tr_pGlc_lf	0	0	0	0	0	0	0	0	0	0	0	0	0	0
Tr_Mex1_lf	0	0	0	0	0	0	0	0	0	0	0	0	0	0
Tr_PLT5_lf	0	0	0	0	0	0	0	0	0	0	0	0	0	0
Tr_DIC1_lf_f	0	0	0	0	0	0	0	0	0	0	0	0	0	0
Tr_DIC2_lf_f	0	0	0	0	0	0	0	0	0	0	0	0	0	0
Tr_DIT1_lf	0	0	0	0	0	0	0	0	0	0	0	0	0	0
Tr_DIT2_lf	0.090085	0.090085	0.090085	0.090085	0.090085	0.090085	0.070989	0.056286	0.056286	0.056286	0.056286	0.056286	0.056286	0.056286
Tr_DTC1A_lf_f	0	0	0	0	0	0	0	0	0	0	0	0	0	0
Tr_DTC1B_lf_f	0.705982	0.705982	0.705982	0.691202	0	0.00031	0	0	0	0	0	0	0	0
Tr_DTC1C_lf_f	0	0	0	0	0.0001	0	0	0	0	0	0	0	0	0
Tr_DTC2A_lf_f	0	0	0	0	0	0	0	0	0	0	0	0	0	0
Tr_DTC2B_lf_f	0.113255	0.113255	0.113255	0.113254	0	0	0	0	0	0	0	0	0	0
Tr_DTC2C_lf_f	0	0	0	0	0	0	0	0	0	0	0	0	0	0
Tr_DTC3A_lf_f	0	0	0	0	0.0823625	0.443745	0.90446	0	1.54771	1.7899	0.326838	0.33516	1.8286	0.331878
Tr_DTC3B_lf_f	0	0	0	0	0.140679	0	0	0.908629	0	0	1.4777	1.50166	0	1.49672
Tr_DTC3C_lf_f	0	0	0	0	0	0	0	0	0	0	0	0	0	0
Tr_DTC4A_lf_f	0	0	0	0	0	0	0	0	0	0	0	0	0	0
Tr_DTC4B_lf_f	0	0	0	0	0	0	0	0	0	0	0	0	0	0
Tr_DTC4C_lf_f	0	0	0	0	0	0	0	0	0	0	0	0	0	0
Tr_SFC_lf	0.45739	0.45759	0.45759	0.462056	0.0823625	0.0823625	0	0	0	0	0	0	0	0
Tr_BAT11_lf_f	0	0.0001	0.0001	0.00016	0	0	0	0	0	0.0002415	0.0002415	0	0	0
Tr_BAT12_lf_f	0	0	0	0	0	0	0	0	0	0	0	0	0	0
Tr_BAT13_lf_f	0	0	0	0	0	0	0.0002415	0	0.0002415	0.0002415	0.0002415	0	0	0
Tr_BAT14_lf_f	0	0	0	0	0	0	0	0	0	0	0	0	0	0
Tr_BAT15_lf_f	0.954884	0.954884	0.954884	0.936504	0.0823625	0.0823625	0	0	0	0	0	0	0	0
Tr_BAC1_lf	0	0	0	0	0	0	0	0	0	0	0	0	0	0
Tr_BAC2_lf	0	0	0	0	0	0	0	0	0	0	0	0	0	0
Tr_ProU_lf	0	0	0	0	0	0	0	0	0	0	0	0	0	0
Tr_ProA_lf	0	0	0	0	0	0	0	0	0	0	0	0	0	0
Tr_P5C1_lf	0	0	0	0	0	0	0	0	6.85e-05	0	0	0	0	0
Tr_P5C2_lf	0	0.0001	0.0001	0.00016	0.0001	0.00031	0.0002415	0	0.0002415	0.0002415	0.0002415	0	0	0
Tr_PRPP_lf	0.000161	0.000161	0.000161	0.000161	0.000161	0.000161	0.000161	0.000161	0.000161	0.000161	0.000161	0.000161	0.000161	0.000161
Tr_Fum_lf	0.012924	0.012924	0.012924	0.012924	0.012924	0.012924	0.010074	0.0096275	0.0096275	0.0096275	0.0096275	0.0096275	0.0096275	0.0096275
Tr_HCys_lf	8e-05	8e-05	8e-05	8e-05	8e-05	8e-05	8e-05	8e-05	8e-05	8e-05	8e-05	8e-05	8e-05	8e-05
Tr_ORO_lf	0.000161	0.000161	0.000161	0.000161	0.000161	0.000161	0.000161	0.000161	0.000161	0.000161	0.000161	0.000161	0.000161	0.000161
Tr_DHO1_lf	0.000161	0.000161	0.000161	0.000161	0.000161	0.000161	0.000161	0.000161	0.000161	0.000161	0.000161	0.000161	0.000161	0.000161
Tr_DHO2_lf	0.000161	0.000161	0.000161	0.000161	0.000161	0.000161	0.000161	0.000161	0.000161	0.000161	0.000161	0.000161	0.000161	0.000161
Tr_GlySer_lf	2.0479	2.0479	2.0479	2.0383	1.89256	1.89256	1.8094	1.81726	2.23026	2.28392	2.30171	2.33299	2.32968	2.32968
Tr_O2h_lf_f	0	0	0	0	0	0	0	0	0	0	0	0	0	0
Tr_O2m_lf_f	1.77231	1.77221	1.77221	1.74001	0.465958	0.355397	8.05e-05	8.05e-05	8.05e-05	8.05e-05	8.05e-05	8.05e-05	8.05e-05	8.05e-05
Tr_O2p_lf_f	1.03975	1.03975	1.03975	1.03975	1.04638	1.04638	1.07024	1.10536	1.32586	1.40421	1.41675	1.43933	1.43998	1.43998
Tr_CO2h_lf_f	7.27334	7.27334	7.27334	7.27814	7.32451	7.32451	7.49134	7.74513	9.29772	9.84187	9.9283	10.0863	10.0909	10.0909
Tr_CO2m_lf_f	0	0	0	0	0	0	0	0	0	0	0	0	0	0
Tr_H2Oh_lf_f	5.77327	5.77327	5.77327	5.77738	5.32317	5.38911	5.80313	6.0066	7.27972	7.65007	7.75667	7.86914	7.87259	7.87259
Tr_H2Om_lf_f	0	0	0	0	0.0581558	0.278859	0.904058	0.908468	1.3309	1.46553	1.47729	1.5015	1.49656	1.49656
Tr_H2Op_lf_f	0	0	0	0	0	0	0	0	0	0	0	0	0	0
Tr_Hp_lf_f	0	0	0	0	0	0	0	0	0	0	0	0	0	0
Tr_NH41_lf_f	0	0	0	0	0	0	0	0	0	0	0	0	0	0
Tr_NH42_lf_f	0	0	0	0	0	0	0	0	0	0	0	0	0	0
Tr_H2S1_lf_f	0	0	0	0	0	0	0	0	0	0	0	0	0	0
Tr_H2S2_lf_f	0	0	0	0	0	0	0	0	0	0	0	0	0	0
Tr_AC1_lf_f	0.0252	0.0252	0.0252	0.0228	0.0228	0.0228	0.0228	0.0184	0.0184	0.0184	0.0184	0.0184	0.0184	0.0184
Tr_AC2_lf_f	0	0	0	0	0	0	0	0	0	0	0	0	0	0
Tr_Pyr1_lf_f	2.96998	2.96998	2.96998	2.96799	2.83346	2.84556	2.45818	2.14257	0.335948	0.115459	0.0894416	0.04053	0.04053	0.04053
Tr_Pyr2_lf_f	0	0	0	0	0.0383681	0.0383681	0	0	0.216411	0.32373	0.326597	0.33516	0.331878	0.331878
Tr_Pyr3_lf_f	0	0	0	0	0	0	0	0	0	0	0	0	0	0
Tr_GCA2_lf_f	2.07951	2.07951	2.07951	2.07951	2.09276	2.09276	2.14049	2.21073	2.65171	2.80842	2.83351	2.87866	2.87996	2.87996
Tr_GCEA2_lf_f	0	0	0	0	0	0	0	0	0	0	0	0	0	0
Tr_Mal_lf_f	1.04591	1.04591	1.04591	1.04471	1.03146	1.03146	1.03897	1.06629	1.28328	1.3638	1.37703	1.39961	1.40026	1.40026
Tr_OAA_lf_f	0	0	0	0	0	0	0	0	0	0	0	0	0	0
Tr_KG_lf_f	0	0	0	0	0	0	0	0	0	0	0	0	0	0
Tr_Ala1_lf_f	1.02293	1.02283	1.02283	1.02277	1.0613	1.0613	1.02266	0.956037	0.552359	0.43919	0.416039	0.37569	0.372408	0.372408
Tr_Arg1_lf_f	0	0	0	0	0	0	0	0	0	0	0	0	0	0
Tr_Asn1_lf_f	0	0	0	0	0	0	0	0	0	0	0	0	0	0
Tr_Asp_lf_f	0	0	0	0	0	0	0	0	0	0	0	0	0	0
Tr_Cys_lf_f	0	0	0	0	0	0	0	0	0	0	0	0	0	0
Tr_Glu1_lf_f	0.0106694	0.0107694	0.0107694	0.0120294	0	0	0.0788631	0.274792	0.903859	1.09322	1.12823	1.19137	1.19144	1.19144
Tr_Gln_lf_f	0	0	0	0	0	0	0	0	0	0	0	0	0	0
Tr_Gly_lf_f	0	0	0	0	0	0	0	0	0	0	0	0	0	0
Tr_His1_lf_f	0	0	0	0	0	0	0	0	0	0	0	0	0	0
Tr_Ile1_lf_f	0	0	0	0	0	0	0	0	0	0	0	0	0	0
Tr_Leu1_lf_f	0	0	0	0	0	0	0	0	0	0	0	0	0	0
Tr_Lys1_lf_f	0	0	0	0	0	0	0	0	0	0	0	0	0	0
Tr_Met1_lf_f	0	0	0	0	0	0	0	0	0	0	0	0	0	0
Tr_Phe1_lf_f	0	0	0	0	0	0	0	0	0	0	0	0	0	0
Tr_Pro1_lf_f	0	0	0	0	0	0	0	0	0	0	0	0	0	0
Tr_Ser1_lf_f	1.04591	1.04591	1.04591	1.04471	1.03146	1.03146	1.03897	1.06629	1.28328	1.3638	1.37703	1.39961	1.40026	1.40026
Tr_Thr1_lf_f	0	0	0	0	0	0	0	0	0	0	0	0	0	0
Tr_Trp1_lf_f	0	0	0	0	0	0	0	0	0	0	0	0	0	0
Tr_Tyr1_lf_f	0	0	0	0	0	0	0	0	0	0	0	0	0	0
Tr_Val1_lf_f	0	0	0	0	0	0	0	0	0	0	0	0	0	0
Tr_Ala2_lf	0	0	0	0	0	0	0	0	0	0	0	0	0	0
Tr_Arg2_lf	0.00808	0.00808	0.00808	0.00808	0.00808	0.00808	0.00523	0.00523	0.00523	0.00523	0.00523	0.00523	0.00523	0.00523
Tr_Asn2_lf	0	0	0	0	0	0	0	0	0	0	0	0	0	0
Tr_Asn3_lf	0	0	0	0	0	0	0	0	0	0	0	0	0	0
Tr_Glu2_lf	0.098165	0.098165	0.098165	0.098165	0.098165	0.098165	0.076219	0.061516	0.0615845	0.061516	0.061516	0.061516	0.061516	0.061516
Tr_His2_lf	0.001266	0.001266	0.001266	0.001266	0.001266	0.001266	0.001266	0.0008195	0.0008195	0.0008195	0.0008195	0.0008195	0.0008195	0.0008195
Tr_His3_lf	0	0	0	0	0	0	0	0	0	0	0	0	0	0
Tr_Ile2_lf	0.0029	0.0029	0.0029	0.0029	0.0029	0.0029	0.001875	0.001875	0.001875	0.001875	0.001875	0.001875	0.001875	0.001875
Tr_Ile3_lf	0	0	0	0	0	0	0	0	0	0	0	0	0	0
Tr_Leu2_lf	0.0068	0.0068	0.0068	0.0044	0.0044	0.0044	0.0044	0	0	0	0	0	0	0
Tr_Leu3_lf	0	0	0	0	0	0	0	0	0	0	0	0	0	0
Tr_Lys2_lf	0.00338	0.00338	0.00338	0.00338	0.00338	0.00338	0.002185	0.002185	0.002185	0.002185	0.002185	0.002185	0.002185	0.002185
Tr_Met2_lf	0	0	0	0	0	0	0	0	0	0	0	0	0	0
Tr_Met3_lf	0	0	0	0	0	0	0	0	0	0	0	0	0	0
Tr_Phe2_lf	0.0039	0.0039	0.0039	0.0039	0.0039	0.0039	0.0039	0.0039	0.002525	0.002525	0.0039	0.0039	0.0039	0.0039
Tr_Phe3_lf	0	0	0	0	0	0	0	0	0	0	0	0	0	0
Tr_Pro2_lf	0	0	0	0	0	0	0	0	0	0	0	0	0	0
Tr_Ser2_lf	0	0	0	0	0	0	0	0	0	0	0	0	0	0
Tr_Ser3_lf	1.02395	1.02395	1.02395	1.01915	0.946278	0.946278	0.904702	0.908629	1.11513	1.14196	1.15086	1.1665	1.16484	1.16484
Tr_Thr2_lf	0.07064	0.07064	0.07064	0.07064	0.07064	0.07064	0.056614	0.0423575	0.0423575	0.0423575	0.0423575	0.0423575	0.0423575	0.0423575
Tr_Thr3_lf	0	0	0	0	0	0	0	0	0	0	0	0	0	0
Tr_Trp2_lf	0.0018	0.0018	0.0018	0.0018	0.0018	0.0018	0.0018	0.0018	0.00115	0.00115	0.00115	0.00115	0.00115	0.00115
Tr_Trp3_lf	0	0	0	0	0	0	0	0	0	0	0	0	0	0
Tr_Tyr2_lf	0.0138	0.0138	0.0138	0.0138	0.0138	0.0138	0.0138	0.0138	0.00948	0.0138	0.0138	0.0138	0.0138	0.0138
Tr_Tyr3_lf	0	0	0	0	0	0	0	0	0	0	0	0	0	0
Tr_Val2_lf	0.0028	0.0028	0.0028	0.0028	0.0028	0.0028	0.0024	0.0028	0	0	0	0	0	0
Tr_Val3_lf	0	0	0	0	0	0	0	0	0	0	0	0	0	0
Si_H_lf	0	0	0	0	0	0	0	0	0	0	0	0	0	0
Im_hnu_lf_f	0	0	0	0	0	0	0	0	0	0	0	0	0	0
Im_CO2_lf_f	0	0	0	0	0	0	0	0	0	0	0	0	0	0
Ex_O2_lf_f	4.74463	4.74473	4.74473	4.77694	6.10339	6.20141	6.84217	7.07176	8.35115	8.68461	8.75774	8.88419	8.89402	8.89402
PSII_h_st	0	0	0	0	0	0	0	0	0	0	0	0	0	0
Cytb6f_h_st	0	0	0	0	0	0	0	0	0	0	0	0	0	0
PSI_h_st	0	0	0	0	0	0	0	0	0	0	0	0	0	0
Fd-NADPR_h_st	0	0	0	0	0	0	0	0	0	0	0	0	0	0
ATPase_h_st_f	0	0	0	0	0	0	0	0	0	0	0	0	0	0
RBC_h_st	0	0	0	0	0	0	0	0	0	0	0	0	0	0
PGAK_h_st_f	0.032552	0.032552	0.032552	0.032552	0.032552	0.032552	0.0328187	0.023752	0	0	0	0	0	0
GAPDH1_h_st	0.032552	0.032552	0.032552	0.032552	0.032552	0.032552	0.0328187	0.023752	0	0	0	0	0	0
TPI_h_st_f	0	0	0	0	0	0	0	0	0	0	0	0	0	0
FBPA_h_st_f	0	0	0	0	0	0	0	0	0	0	0	0	0	0
FBPase_h_st	0	0	0	0	0	0	0	0	0	0	0	0	0	0
FTK_h_st_f	0.001992	0.001992	0.001992	0.001992	0.001992	0	0	0	0.001992	0.001992	0.001992	0.001992	0.001992	0.001992
SBPA_h_st	0	0	0	0	0	0	0	0	0	0	0	0	0	0
SBPase_h_st	0	0	0	0	0	0	0	0	0	0	0	0	0	0
STK_h_st_f	0.001992	0.001992	0.001992	0.001992	0.001992	0	0	0	0.001992	0.001992	0.001992	0.001992	0.001992	0.001992
Ru5PE_h_st_f	0.003984	0.003984	0.003984	0.003984	0.003984	0.005976	0.005976	0.005976	0.003984	0.003984	0.003984	0.003984	0.003984	0.003984
R5PI_h_st_f	0	0	0	0	0	0	0	0	0	0	0	0	0	0
Ru5PK_h_st	0.002924	0.002924	0.002924	0.002924	0.002924	0.002924	0.002924	0.002924	0.002924	0.002924	0.002924	0.002924	0.002924	0.002924
PGI_h_st_f	0	0	0	0	0	0	0	0	0	0	0	0	0	0
PGM_h_st_f	0.02208	0.02208	0.02208	0.02208	0.02208	0.02208	0.02208	0.02208	0.00483094	0.01104	0.0124736	0	0	0
AGPase_h_st	0.02208	0.02208	0.02208	0.02208	0.02208	0.02208	0.02208	0.02208	0.00483094	0.01104	0.0124736	0	0	0
StS_h1_st	0.01104	0.01104	0.01104	0.01104	0.01104	0.01104	0.01104	0.01104	0.00241547	0.00552	0.00623682	0	0	0
StS_h2_st	0.01104	0.01104	0.01104	0.01104	0.01104	0.01104	0.01104	0.01104	0.00241547	0.00552	0.00623682	0	0	0
StS_h3_st	0	0	0	0	0	0	0	0	0	0	0	0	0	0
bAMY1_h_st	0	0	0	0	0	0	0	0	0	0	0	0	0	0
bAMY2_h_st	0	0	0	0	0	0	0	0	0	0	0	0	0	0
DPE11_h_st	0	0	0	0	0	0	0	0	0	0	0	0	0	0
DPE12_h_st	0	0	0	0	0	0	0	0	0	0	0	0	0	0
DPE13_h_st	0	0	0	0	0	0	0	0	0	0	0	0	0	0
DPE2_c_st	0	0	0	0	0	0	0	0	0	0	0	0	0	0
HEXK_c_st	0.025953	0.0533517	0.0533517	0.0533517	0.0533517	0.0540955	0.0548067	0.0760241	0.0580522	0.0642613	0.0656949	0.0814801	0.0814801	0.0814801
StP1_h_st	0	0	0	0	0	0	0	0	0	0	0	0	0	0
StP21_c_st	0	0	0	0	0	0	0	0	0	0	0	0	0	0
TPI_c_st_f	0	0	0	0	0	0	0	0	0	0	0	0	0	0
FBPA_c_st_f	0	0	0	0	0	0	0	0	0	0	0	0	0	0
FBPase_c_st	0	0	0	0	0	0	0	0	0	0	0	0	0	0
F6PK2_c_st	0	0	0	0	0	0	0	0	0	0	0	0	0	0
F26BPPh_c_st_f	0	0	0	0	0	0	0	0	0	0	0	0	0	0
PGI_c_st_f	0	0	0	0	0	0	0	0	0	0	0	0	0	0
PGM_c_st_f	0	0	0	0	0	0	0	0.01527	0.01527	0.01527	0.01527	0.01527	0.01527	0.01527
UGPase_c_st_f	0	0	0	0	0	0	0	0.01527	0.01527	0.01527	0.01527	0.01527	0.01527	0.01527
S6PS_c_st	0	0	0	0	0	0	0	0	0	0	0	0	0	0
S6PPh_c_st	0	0	0	0	0	0	0	0	0	0	0	0	0	0
SucS_c_st_f	0.015381	0.015381	0.015381	0.015381	0.015381	0.015381	0.01527	0	0	0	0	0	0	0
FrcFD_c_st	0	0.0542317	0.0542317	0.0542317	0.0542317	0.0549755	0.0556867	0.0769041	0.0589322	0.0651413	0.0665749	0.0254174	0.0254174	0.0254174
FrcK_c_st	0.0961315	0.0687327	0.0687327	0.0687327	0.0687327	0.0694765	0.0700767	0.0760241	0.0580522	0.0642613	0.0656949	0.0245374	0.0245374	0.0245374
TPS_c_st	0	0	0	0	0	0	0	0	0	0	0	0	0	0
TPP_c_st	0	0	0	0	0	0	0	0	0	0	0	0	0	0
CeS_c1_st	0.00389	0.00389	0.00389	0.00389	0.00389	0.00389	0.00389	0.00389	0.00389	0.00389	0.00389	0.00389	0.00389	0.00389
CeS_c2_st	0.00389	0.00389	0.00389	0.00389	0.00389	0.00389	0.00389	0.00389	0.00389	0.00389	0.00389	0.00389	0.00389	0.00389
CeS_c3_st	0.00389	0.00389	0.00389	0.00389	0.00389	0.00389	0.00389	0.00389	0.00389	0.00389	0.00389	0.00389	0.00389	0.00389
MalDH1_c_st_f	0	0	0	0	0	0	0	0	0	0	0	0	0	0
PEPC1_c_st	0	0	0	0	0	0	0	0	0	0	0	0	0	0
PEPC2_c_st_f	0	0	0	0	0	0	0	0	0	0	0	0	0	0
Enol_c_st_f	0	0	0	0	0	0	0	0	0	0	0	0	0	0
PGAM_c_st_f	0	0	0	0	0	0	0	0	0	0	0	0	0	0
PGAK_c_st_f	0	0	0	0	0	0	0	0	0	0	0	0	0	0
GAPDH2_c_st_f	0.222823	0.222823	0.222823	0.222823	0.222823	0.222823	0.223201	0.241137	0.182047	0.194465	0.197332	0.169184	0.167793	0.167793
GAPDH3_c_st	0	0	0	0	0	0	0	0	0	0	0	0	0	0
F6PK1_c_st	0.0907555	0.0907555	0.0907555	0.0907555	0.0907555	0.089268	0.0880675	0.0879061	0.0702664	0.0764755	0.0779091	0.00378042	0.00378042	0.00378042
F6PK1_h_st	0	0	0	0	0	0	0	0	0.000996	0.000996	0.000996	0.0622261	0.0622261	0.0622261
GAPDH2_h_st_f	0	0	0	0	0	0	0	0	0	0	0	0.0023505	0.00374225	0.00374225
PGAM_h_st_f	0.040252	0.040252	0.040252	0.040252	0.040252	0.040252	0	0	0	0	0	0	0	0
Enol_h_st_f	0.040252	0.040252	0.040252	0.040252	0.040252	0.040252	0	0	0	0	0	0	0	0
PyrK_c_st	0.083487	0.083487	0.083487	0.083487	0.083487	0.083487	0.0833313	0.107668	0.113175	0.119384	0.120818	0.0494644	0.0508562	0.0508562
PyrK_h_st	0.102764	0.102764	0.102764	0.102764	0.102764	0.102764	0.103031	0.0998307	0.0606054	0.0668145	0.0682481	0.114229	0.112837	0.112837
PyrDH1_m_st	0	0	0	0	0	0	0	0	0	0	0	0	0	0
PyrDH2_m_st	0	0	0	0	0	0	0	0	0	0	0	0	0	0
DHLAcT_m_st	0	0	0	0	0	0	0	0	0	0	0	0	0	0
DHLDH2_m_st	0	0	0	0	0	0	0	0	0	0	0	0	0	0
CitS_m_st	0	0	0	0	0	0	0	0	0	0	0	0	0	0
cACNDHA_m_st	0	0	0	0	0	0	0	0	0	0	0	0	0	0
cACNHA_m_st	0.031647	0.0283441	0.0283441	0.0283141	0.0134516	0.0490134	0.0486024	0.0387733	0.077139	0.0616292	0.058762	0.0959353	0.096943	0.096943
iCitDHNAD_m_st	0	0	0	0	0	0	0	0	0	0	0	0	0	0
KGDH_m_st	0	0	0	0	0	0	0	0	0	0	0	0	0	0
DHLST_m_st	0	0	0	0	0	0	0	0	0	0	0	0	0	0
SCACoAL_m_st	0	0	0	0	0	0	0	0	0	0	0	0	0	0
cplx2_m_st	0.031647	0.0283441	0.0283441	0.0283141	0.0134516	0.0045615	0	0	0	0	0	0	0	0
FumHA_m_st	0.031647	0.0251412	0.0251412	0.0251412	0	0.0045615	0	0	0	0	0	0	0	0
MalDH1_m_st_f	0.031647	0.0251412	0.0251412	0.0251412	0	0.0490134	0.146666	0.182212	0.142609	0.176942	0.194468	0.165895	0.164311	0.164311
cplx1_m_st	0.0550875	0.0486817	0.0486818	0.043803	0	0	0	0	0	0	0	0	0	0
cplx3_m_st	0.0868625	0.0771539	0.0771539	0.0722452	0.0135796	0.0046895	0.000128	0.000128	0.000128	0.000128	0.000128	0.000128	0.000128	0.000128
cplx4_m_st	0.0434312	0.0385769	0.0385769	0.0361226	0.00678981	0.00234475	6.4e-05	6.4e-05	6.4e-05	6.4e-05	6.4e-05	6.4e-05	6.4e-05	6.4e-05
cplx5_m_st_f	0.185381	0.164413	0.164413	0.152171	0.0203694	0.00703425	0.000192	0.000192	0.000192	0.000192	0.000192	0.000192	0.000192	0.000192
RBO_h_st	0.002924	0.002924	0.002924	0.002924	0.002924	0.002924	0.002924	0.002924	0.002924	0.002924	0.002924	0.002924	0.002924	0.002924
PGP_h_st	0.002924	0.002924	0.002924	0.002924	0.002924	0.002924	0.002924	0.002924	0.002924	0.002924	0.002924	0.002924	0.002924	0.002924
GCAO_p_st	0	0	0	0	0	0	0	0	0	0	0	0	0	0
CAT_p_st	0	0	0	0	0	0	0	0	0	0	0	0	0	0
GGAT_p_st	0	0	0	0	0	0	0	0	0	0	0	0	0	0
GlyDH_m_st	0.0236805	0.0236805	0.0236805	0.0187418	0.00466375	0.0044335	0	0.00736683	0.022914	0.022914	0.022914	0.023764	0.024148	0.024148
AMT_m_st	0.0236805	0.0236805	0.0236805	0.0187418	0.00466375	0.0044335	0	0.00736683	0.022914	0.022914	0.022914	0.023764	0.024148	0.024148
DHLDH1_m_st	0.0236805	0.0236805	0.0236805	0.0187418	0.00466375	0.0044335	0	0.00736683	0.022914	0.022914	0.022914	0.023764	0.024148	0.024148
GlyHMT_m_st_f	0.0236805	0.0236805	0.0236805	0.0187418	0.00466375	0.0044335	0	0.00736683	0.022914	0.022914	0.022914	0.023764	0.024148	0.024148
SGAT_p_st	0	0	0	0	0	0	0	0	0	0	0	0	0	0
GCEADH_p_st	0	0	0	0	0	0	0	0	0	0	0	0	0	0
MalDH1_p_st_f	0	0	0	0	0	0	0	0	0	0	0	0	0	0
GCEAK_h_st	0	0	0	0	0	0	0	0	0	0	0	0	0	0
G6PDH_h_st	0	0	0	0	0	0	0	0	0	0	0	0	0	0
6PGL_h_st	0	0	0	0	0	0	0	0	0	0	0	0	0	0
6PGDHNAD_h_st_f	0.006172	0	0	0	0	0	0	0	0	0	0	0	0	0
6PGDHNADP_h_st_f	0	0	0	0	0	0	0	0	0	0	0	0	0	0
TA_h_st_f	0	0	0	0	0	0	0	0	0	0	0	0	0	0
DAHPS_h_st	0	0	0	0	0	0	0	0	0	0	0	0	0	0
DHQS_h_st	0	0	0	0	0	0	0	0	0	0	0	0	0	0
DHQDH_h_st	0	0	0	0	0	0	0	0	0	0	0	0	0	0
SADH_h_st	0	0	0	0	0	0	0	0	0	0	0	0	0	0
SAK_h_st	0	0	0	0	0	0	0	0	0	0	0	0	0	0
EPSPS_h_st	0	0	0	0	0	0	0	0	0	0	0	0	0	0
CHRS_h_st	0	0	0	0	0	0	0	0	0	0	0	0	0	0
R5PDPK_h_st	0.003052	0.003052	0.003052	0.003052	0.003052	0.003052	0.003052	0.003052	0.003052	0.003052	0.003052	0.003052	0.003052	0.003052
PyrPiDK_h_st_f	0	0	0	0	0	0	0	0	0	0	0	0	0	0
MalDH2NADP_c_st	0	0	0	0	0	0	0	0	0	0	0	0	0	0
MalDH2NADP_h_st	0.053924	0.053924	0.053924	0.053924	0.053924	0.053924	0.0541907	0.0509907	0.0304185	0.0304185	0.0304185	0.027643	0.0262513	0.0262513
MalDH1_h_st_f	0.005976	0.012148	0.012148	0.012148	0.012148	0.012148	0.012148	0.00628133	0.0079015	0.0079015	0.0079015	0.005976	0.005976	0.005976
MalDH3_c_st	0	0	0	0	0	0	0	0	0	0	0.014659	0.0249595	0.0249115	0.0249115
MalDH3_h_st	0	0.006172	0.006172	0.006172	0.006172	0.006172	0.006172	0.000305333	0.0019255	0.0019255	0.0019255	0	0	0
MalDH3_m_st	0	0	0	0	0	0	0	0	0	0	0	0	0	0
CitS_c_st	0	0	0	0	0	0	0	0	0	0	0	0	0	0
CitS_h_st	0	0	0	0	0	0	0	0	0	0	0	0	0	0
cACNDHA_c_st	0.031647	0.0283441	0.0283441	0.0283141	0.0400298	0.0490134	0.0486024	0.0387733	0.077139	0.0616292	0.058762	0.0959353	0.096943	0.096943
cACNDHA_h_st	0	0	0	0	0	0	0	0	0	0	0	0	0	0
cACNHA_c_st	0	0	0	0	0.0265782	0	0	0	0	0	0	0	0	0
cACNHA_h_st	0	0	0	0	0	0	0	0	0	0	0	0	0	0
iCitDHNAD_c_st	0	0	0	0	0	0	0	0	0.058316	0.0616292	0.058762	0.0959353	0.096943	0.096943
iCitDHNADP_c_st	0.031647	0.0283441	0.0283441	0.0283141	0.0400298	0.0490134	0.0486024	0.0387733	0.018823	0	0	0	0	0
iCitDHNADP_h_st	0	0	0	0	0	0	0	0	0	0	0	0	0	0
iCitDHNADP_m_st	0	0	0	0	0	0	0	0	0	0	0	0	0	0
iCitL_c_st	0	0	0	0	0	0	0	0	0	0	0	0	0	0
MalS_c_st	0	0	0	0	0	0	0	0	0	0	0	0	0	0
ATPCitL_c_st	0	0	0	0	0	0	0	0	0	0	0	0	0	0
ACoAS_h_st	0.0072	0.0072	0.0072	0.0072	0.0072	0.0072	0.0072	0.0130667	0.0114465	0.0114465	0.0114465	0.0110215	0.0110215	0.0110215
ACoAC_h_st	0.0063	0.0063	0.0063	0.0063	0.0063	0.0063	0.0063	0.0063	0.0063	0.0063	0.0063	0.0063	0.0063	0.0063
ACPM_h_st	0.0063	0.0063	0.0063	0.0063	0.0063	0.0063	0.0063	0.0063	0.0063	0.0063	0.0063	0.0063	0.0063	0.0063
PPiase_h_st	0.02526	0.02526	0.02526	0.02526	0.02526	0.02526	0.02526	0.02526	0.00801094	0.01422	0.0156536	0.00318	0.00318	0.00318
PPIase_c_st	0	0	0	0	0	0	0	0	0	0	0	0	0	0
PPIF6PK_c_st_f	0.005376	0.005376	0.005376	0.005376	0.005376	0.005376	0.005487	0.020757	0.020757	0.020757	0.020757	0.020757	0.020757	0.020757
ForDH_h_st_f	0.005848	0.005848	0.005848	0.005848	0.005848	0.005848	0.005848	0.005848	0.005848	0.005848	0.005848	0.005848	0.005848	0.005848
ForTHFL_h_st	0.005848	0.005848	0.005848	0.005848	0.005848	0.005848	0.005848	0.005848	0.005848	0.005848	0.005848	0.005848	0.005848	0.005848
DHFR_c_st	1.7e-05	1.7e-05	1.7e-05	1.7e-05	1.7e-05	1.7e-05	1.7e-05	1.7e-05	1.7e-05	1.7e-05	1.7e-05	1.7e-05	1.7e-05	1.7e-05
TRXR_c_st	5.6e-05	5.6e-05	5.6e-05	5.6e-05	5.6e-05	5.6e-05	5.6e-05	5.6e-05	5.6e-05	5.6e-05	5.6e-05	5.6e-05	5.6e-05	5.6e-05
ADNK_c_st	0	0	0	0	0	0	0	0	0	0	0	0	0	0
ADNN_c_st	0	0	0	0	0	0	0	0	0	0	0	0	0	0
ADPRPPT_c_st	0	0	0	0	0	0	0	0	0	0	0	0	0	0
RibK_h_st	0	0	0	0	0	0	0	0	0	0	0	0	0	0
NO3R1_c_st	0.167889	0.174495	0.174495	0.174555	0.173118	0.101505	0	0	0	0	0	0	0	0
NO3R2_c_st_f	0	0	0	0	0	0	0	0	0	0	0	0	0	0
NO2R_h_st	0	0	0	0	0	0	0	0	0	0	0	0	0	0
ATPSL_h_st	0	0	0	0	0	0	0	0	0	0	0	0	0	0
APSR_h_st	0	0	0	0	0	0	0	0	0	0	0	0	0	0
GSSGR_h_st	0	0	0	0	0	0	0	0	0	0	0	0	0	0
SO3R_h_st	0	0	0	0	0	0	0	0	0	0	0	0	0	0
HCO3DHA_c_st	0	0	0	0	0	0	0	0	0	0	0	0	0	0
HCO3DHA_h_st	0.006428	0.006428	0.006428	0.006428	0.006428	0.006428	0.006428	0.006428	0.006428	0.006428	0.006428	0.006428	0.006428	0.006428
AlaTA_h_st_f	0	0	0	0	0	0	0	0	0	0	0	0	0	0
AlaTA_m_st_f	0	0	0	0	0.00458375	0.0534469	0.146575	0.189579	0.165523	0.199856	0.217382	0.189659	0.188267	0.188267
AlaTA_p_st_f	0.215472	0.218775	0.218775	0.218805	0.229084	0.189111	0.100922	0.0699882	0.0365737	0.014659	0	0	0	0
AGluK_st	0	0	0	0	0	0	0	0	0	0	0	0	0	0
AGluPR_h_st	0	0	0	0	0	0	0	0	0	0	0	0	0	0
AOrnTA_h_st	0	0	0	0	0	0	0	0	0	0	0	0	0	0
AOrnAGluAcT_h_st	0	0	0	0	0	0	0	0	0	0	0	0	0	0
CBPS_h_st	0.000128	0.000128	0.000128	0.000128	0.000128	0.000128	0.000128	0.000128	0.000128	0.000128	0.000128	0.000128	0.000128	0.000128
OrnCMT_h_st_f	0	0	0	0	0	0	0	0	0	0	0	0	0	0
ArgSCAS_h_st	0	0	0	0	0	0	0	0	0	0	0	0	0	0
ArgSCAL_h_st	0	0	0	0	0	0	0	0	0	0	0	0	0	0
FumHA_c_st	0	0	0	0	0	0	0	0	0	0	0	0	0	0
AsnS_c_st	0	0	0	0	0	0	0	0	0	0	0	0	0	0
AspAT_c_st_f	0	0	0	0	0	0	0	0	0	0	0	0	0	0
AspAT_h_st_f	0.005976	0.005976	0.005976	0.005976	0.005976	0.005976	0.005976	0.005976	0.005976	0.005976	0.005976	0.005976	0.005976	0.005976
AspAT_m_st_f	0	0	0	0	0	0	0	0	0	0	0	0	0	0
AspAT_p_st_f	0	0	0	0	0	0	0	0	0	0	0	0	0	0
Asnase_c_st	0	0	0	0	0	0	0	0	0	0	0	0	0	0
SerAcT_c_st	0	0	0	0	0	0	0	0	0	0	0	0	0	0
SerAcT_h_st	0	0	0	0	0	0	0	0	0	0	0	0	0	0
SerAcT_m_st	0	0	0	0	0	0	0	0	0	0	0	0	0	0
CysS_c_st	0	0	0	0	0	0	0	0	0	0	0	0	0	0
CysS_h_st	0	0	0	0	0	0	0	0	0	0	0	0	0	0
CysS_m_st	0	0	0	0	0	0	0	0	0	0	0	0	0	0
GluSNADP_h_st_f	0.0089	0.0089	0.0089	0.0089	0.0089	0.0089	0.0089	0.0147667	0.0155465	0.0155465	0.0155465	0.0151215	0.0137298	0.0137298
GluDH3NADP_c_st_f	0	0	0	0	0	0	0	0	0	0.018823	0.033482	0.0437825	0.0437345	0.0437345
Glnase_c_st	0.200984	0.200984	0.200984	0.205922	0.22	0.215425	0.220248	0.232639	0.161559	0.177069	0.179936	0.140638	0.13891	0.13891
GluSNAD_h_st	0	0	0	0	0	0	0	0	0	0	0	0	0.00139175	0.00139175
GluSFd_h_st	0	0	0	0	0	0	0	0	0	0	0	0	0	0
GluDH1NAD_m_st	0.031887	0.0284841	0.0284841	0.0283941	0.0181154	0.0580084	0.146666	0.189579	0.165523	0.199856	0.217382	0.189659	0.188459	0.188459
GluDH1NADP_m_st_f	0	0	0	0	0	0	0	0	0	0	0	0	0	0
GluDH2NAD_m_st	0	0	0	0	0	0	0	0	0	0	0	0	0	0
GluDC_c_st	0.031647	0.0283441	0.0283441	0.0283141	0.0134516	0.0045615	0	0	0	0	0	0	0	0
GABATA1_m_st_f	0.031647	0.0283441	0.0283441	0.0283141	0.0134516	0.0045615	0	0	0	0	0	0	0	0
GABATA2_m_st	0	0	0	0	0	0	0	0	0	0	0	0	0	0
SCASeADH_m_st	0.031647	0.0283441	0.0283441	0.0283141	0.0134516	0.0045615	0	0	0	0	0	0	0	0
GlnS_c_st	0	0	0	0	0	0	0	0	0	0	0	0	0	0
GlnS_h_st	0.014876	0.014876	0.014876	0.014876	0.014876	0.014876	0.014876	0.0207427	0.0215225	0.0215225	0.0215225	0.0210975	0.0210975	0.0210975
GlnS_m_st	0	0	0	0	0	0	0	0	0	0	0	0	0	0
ThrA_c_st	0.0072	0.0072	0.0072	0.0072	0.0072	0.0072	0.0072	0.0130667	0.0114465	0.0114465	0.0114465	0.0110215	0.0110215	0.0110215
ACDOxRed_c_st	0.0072	0.0072	0.0072	0.0072	0.0072	0.0072	0.0072	0.0130667	0.0114465	0.0114465	0.0114465	0.0110215	0.0110215	0.0110215
GCAO_h_st	0.002924	0.002924	0.002924	0.002924	0.002924	0.002924	0.002924	0.002924	0.002924	0.002924	0.002924	0.002924	0.002924	0.002924
CAT_h_st	0.001462	0.001462	0.001462	0.001462	0.001462	0.001462	0.001462	0.001462	0.001462	0.001462	0.001462	0.001462	0.001462	0.001462
SGAT_h_st	0	0	0	0	0	0	0	0	0	0	0	0	0	0
GCEADH_h_st	0	0	0	0	0	0	0	0	0	0	0	0	0	0
GGAT_h_st	0.002924	0.002924	0.002924	0.002924	0.002924	0.002924	0.002924	0.002924	0.002924	0.002924	0.002924	0.002924	0.002924	0.002924
ATPPRT_h_st	0	0	0	0	0	0	0	0	0	0	0	0	0	0
PrATPDP_h_st	0	0	0	0	0	0	0	0	0	0	0	0	0	0
PrAMPCy_h_st	0	0	0	0	0	0	0	0	0	0	0	0	0	0
PAICARPI_h_st	0	0	0	0	0	0	0	0	0	0	0	0	0	0
IGPS_h_st	0	0	0	0	0	0	0	0	0	0	0	0	0	0
IGPDA_h_st	0	0	0	0	0	0	0	0	0	0	0	0	0	0
HisolPTA_h_st	0	0	0	0	0	0	0	0	0	0	0	0	0	0
HisolPP_h_st	0	0	0	0	0	0	0	0	0	0	0	0	0	0
HisolPDH_h_st	0	0	0	0	0	0	0	0	0	0	0	0	0	0
HisalPDH_h_st	0	0	0	0	0	0	0	0	0	0	0	0	0	0
ThrDA_h_st	0	0	0	0	0	0	0	0	0	0	0	0	0	0
ALS1_h_st	0	0	0	0	0	0	0	0.00586667	0.0066465	0.0066465	0.0066465	0.0062215	0.0062215	0.0062215
ALS2_h_st	0	0	0	0	0	0	0	0	0	0	0	0	0	0
KARI1_h_st_f	0	0	0	0	0	0	0	0	0	0	0	0	0	0
KARI2_h_st	0	0	0	0	0	0	0	0	0	0	0	0	0	0
DHADA1_h_st	0	0	0	0	0	0	0	0	0	0	0	0	0	0
BAATA1_h_st_f	0	0	0	0	0	0	0	0	0	0	0	0	0	0
ALS3_h_st	0	0	0	0	0	0	0	0.00586667	0.0066465	0.0066465	0.0066465	0.0062215	0.0062215	0.0062215
KARI3_h_st_f	0	0	0	0	0	0	0	0.00586667	0.0066465	0.0066465	0.0066465	0.0062215	0.0062215	0.0062215
KARI4_h_st	0	0	0	0	0	0	0	0.00586667	0.0066465	0.0066465	0.0066465	0.0062215	0.0062215	0.0062215
DHADA2_h_st	0	0	0	0	0	0	0	0.00586667	0.0066465	0.0066465	0.0066465	0.0062215	0.0062215	0.0062215
2IPMS_h_st	0	0	0	0	0	0	0	0.00586667	0.0042465	0.0042465	0.0042465	0.0038215	0.0038215	0.0038215
3IPMDA1_h_st	0	0	0	0	0	0	0	0.00586667	0.0042465	0.0042465	0.0042465	0.0038215	0.0038215	0.0038215
3IPMDA2_h_st	0	0	0	0	0	0	0	0.00586667	0.0042465	0.0042465	0.0042465	0.0038215	0.0038215	0.0038215
3IPMDH_h_st	0	0	0	0	0	0	0	0.00586667	0.0042465	0.0042465	0.0042465	0.0038215	0.0038215	0.0038215
IPODC_h_st	0	0	0	0	0	0	0	0.00586667	0.0042465	0.0042465	0.0042465	0.0038215	0.0038215	0.0038215
BAATA2_h_st_f	0	0	0	0	0	0	0	0.00586667	0.0042465	0.0042465	0.0042465	0.0038215	0.0038215	0.0038215
AspK_h_st	0	0	0	0	0	0	0	0	0	0	0	0	0	0
Asp-SeADH_h_st	0	0	0	0	0	0	0	0	0	0	0	0	0	0
DHDS_h_st	0	0	0	0	0	0	0	0	0	0	0	0	0	0
DHDRNAD_h_st	0	0	0	0	0	0	0	0	0	0	0	0	0	0
DHDRNADP_h_st	0	0	0	0	0	0	0	0	0	0	0	0	0	0
DAPAT_h_st	0	0	0	0	0	0	0	0	0	0	0	0	0	0
DAPE_h_st	0	0	0	0	0	0	0	0	0	0	0	0	0	0
DAPDC_h_st	0	0	0	0	0	0	0	0	0	0	0	0	0	0
HSerDHNADP_h_st	0	0	0	0	0	0	0	0	0	0	0	0	0	0
HSerDHNAD_h_st	0	0	0	0	0	0	0	0	0	0	0	0	0	0
HSerK_h_st	0	0	0	0	0	0	0	0	0	0	0	0	0	0
CTHS_h_st	0	0	0	0	0	0	0	0	0	0	0	0	0	0
CTHL_h_st	0	0	0	0	0	0	0	0	0	0	0	0	0	0
5M-THFOR_c_st	0.00277	0.00277	0.00277	0.00277	0.00277	0.00277	0.00277	0.00277	0.00277	0.00277	0.00277	0.00277	0.00277	0.00277
MetS_c_st	0.00277	0.00277	0.00277	0.00277	0.00277	0.00277	0.00277	0.00277	0.00277	0.00277	0.00277	0.00277	0.00277	0.00277
GlyHMT_c_st_f	0	0	0	0	0	0	0	0	0	0	0	0	0	0
MetAdT_h_st	0.00277	0.00277	0.00277	0.00277	0.00277	0.00277	0.00277	0.00277	0.00277	0.00277	0.00277	0.00277	0.00277	0.00277
HCysMT_c_st	0	0	0	0	0	0	0	0	0	0	0	0	0	0
Cysase_c_st_f	0	0	0	0	0	0	0	0	0	0	0	0	0	0
CHRM_c_st	0	0	0	0	0	0	0	0	0	0	0	0	0	0
GPAT_h_st_f	0	0	0	0	0	0	0	0	0	0	0	0	0	0
AGNDA_h_st	0	0	0	0	0	0	0	0	0	0	0	0	0	0
Arginase_m_st	0	0	0	0	0	0	0	0	0	0	0	0	0	0
Urease_m_st	0	0	0	0	0	0	0	0	0	0	0	0	0	0
OrnAT_m_st_f	0	0	0	0	0	0	0	0	0	0	0	0	0	0
GluK_c_st	0	0	0	0	0	0	0	0	0	0	0	0	0	0
GluK_h_st	0	0	0	0	0	0	0	0	0	0	0	0	0	0
GluK_m_st	0.185381	0.164413	0.164413	0.152171	0.0203694	0.00703425	0.000192	0.000192	0.000192	0.000192	0.000192	0.000192	0.000192	0.000192
GluSeADH_c_st	0	0	0	0	0	0	0	0	0	0	0	0	0	0
GluSeADH_h_st	0	0	0	0	0	0	0	0	0	0	0	0	0	0
GluSeADH_m_st	0.185381	0.164413	0.164413	0.152171	0.0203694	0.00703425	0.000192	0.000192	0.000192	0.000192	0.000192	0.000192	0.000192	0.000192
GluSeADA_c_st	0	0	0	0	0	0	0	0	0	0	0	0	0	0
GluSeADA_h_st	0	0	0	0	0	0	0	0	0	0	0	0	0	0
GluSeADA_m_st	0.185381	0.164413	0.164413	0.152171	0.0203694	0.00703425	0.000192	0.000192	0.000192	0.000192	0.000192	0.000192	0.000192	0.000192
P5CRNAD_c_st	0.00024	0.00014	0.00014	8e-05	8e-05	0	9.13333e-05	0	0	0	0	0	0.000192	0.000192
ProDHNAD_m_st_r	0	0	0	0	0	0	0	0	0	0	0	0	0	0
ProDHNADP_m_st_r	0	0	0	0	0	0	0	0	0	0	0	0	0	0
P5CDHNAD_h_st	0	0	0	0	0	0	0	0	0	0	0	0	0	0
P5CDHNAD_m_st	0	0	0	0	0	0	0	0	0	0	0	0	0	0
P5CDHNADP_m_st	0.185141	0.164273	0.164273	0.152091	0.0202894	0.00703425	0.000100667	0.000192	0.000192	0.000192	0.000192	0.000192	0	0
PGADH_h_st_f	0	0	0	0	0	0	0	0	0	0	0	0	0	0
PSerAT_h_st	0	0	0	0	0	0	0	0	0	0	0	0	0	0
PSerP_h_st	0	0	0	0	0	0	0	0	0	0	0	0	0	0
SerRM_c_st	0	0	0	0	0	0	0	0	0	0	0	0	0	0
ThrS_h_st	0	0	0	0	0	0	0	0	0	0	0	0	0	0
ANTS_h_st	0	0	0	0	0	0	0	0	0	0	0	0	0	0
ANTPRT_h_st	0	0	0	0	0	0	0	0	0	0	0	0	0	0
PRANTI_h_st	0	0	0	0	0	0	0	0	0	0	0	0	0	0
IndGPS_h_st	0	0	0	0	0	0	0	0	0	0	0	0	0	0
IndGPL_h_st	0	0	0	0	0	0	0	0	0	0	0	0	0	0
TrpS_h_st	0	0	0	0	0	0	0	0	0	0	0	0	0	0
AGNDH_h_st	0	0	0	0	0	0	0	0	0	0	0	0	0	0
BAATA3_h_st_f	0	0	0	0	0	0	0	0	0.0024	0.0024	0.0024	0.0024	0.0024	0.0024
ATase_h_st	0.002924	0.002924	0.002924	0.002924	0.002924	0.002924	0.002924	0.002924	0.002924	0.002924	0.002924	0.002924	0.002924	0.002924
PRAGlyL_h_st	0.002924	0.002924	0.002924	0.002924	0.002924	0.002924	0.002924	0.002924	0.002924	0.002924	0.002924	0.002924	0.002924	0.002924
GARFT_h_st	0.002924	0.002924	0.002924	0.002924	0.002924	0.002924	0.002924	0.002924	0.002924	0.002924	0.002924	0.002924	0.002924	0.002924
FGAMS_h_st	0.002924	0.002924	0.002924	0.002924	0.002924	0.002924	0.002924	0.002924	0.002924	0.002924	0.002924	0.002924	0.002924	0.002924
FGAMCL_h_st	0.002924	0.002924	0.002924	0.002924	0.002924	0.002924	0.002924	0.002924	0.002924	0.002924	0.002924	0.002924	0.002924	0.002924
AIRC_h_st	0.002924	0.002924	0.002924	0.002924	0.002924	0.002924	0.002924	0.002924	0.002924	0.002924	0.002924	0.002924	0.002924	0.002924
SAICARS_h_st	0.002924	0.002924	0.002924	0.002924	0.002924	0.002924	0.002924	0.002924	0.002924	0.002924	0.002924	0.002924	0.002924	0.002924
DCAMPL1_h_st	0.002924	0.002924	0.002924	0.002924	0.002924	0.002924	0.002924	0.002924	0.002924	0.002924	0.002924	0.002924	0.002924	0.002924
AICARFT_h_st	0.002924	0.002924	0.002924	0.002924	0.002924	0.002924	0.002924	0.002924	0.002924	0.002924	0.002924	0.002924	0.002924	0.002924
IMPCH_h_st	0.002924	0.002924	0.002924	0.002924	0.002924	0.002924	0.002924	0.002924	0.002924	0.002924	0.002924	0.002924	0.002924	0.002924
AMPDA_c_st	8.2e-05	8.2e-05	8.2e-05	8.2e-05	8.2e-05	8.2e-05	8.2e-05	8.2e-05	8.2e-05	8.2e-05	8.2e-05	8.2e-05	8.2e-05	8.2e-05
IMPDH_c_st	8.2e-05	8.2e-05	8.2e-05	8.2e-05	8.2e-05	8.2e-05	8.2e-05	8.2e-05	8.2e-05	8.2e-05	8.2e-05	8.2e-05	8.2e-05	8.2e-05
GMPS_c_st	8.2e-05	8.2e-05	8.2e-05	8.2e-05	8.2e-05	8.2e-05	8.2e-05	8.2e-05	8.2e-05	8.2e-05	8.2e-05	8.2e-05	8.2e-05	8.2e-05
DCAMPS_h_st	0.002924	0.002924	0.002924	0.002924	0.002924	0.002924	0.002924	0.002924	0.002924	0.002924	0.002924	0.002924	0.002924	0.002924
DCAMPL2_h_st	0.002924	0.002924	0.002924	0.002924	0.002924	0.002924	0.002924	0.002924	0.002924	0.002924	0.002924	0.002924	0.002924	0.002924
AspCT_h_st	0.000128	0.000128	0.000128	0.000128	0.000128	0.000128	0.000128	0.000128	0.000128	0.000128	0.000128	0.000128	0.000128	0.000128
DHOase_h_st	0.000128	0.000128	0.000128	0.000128	0.000128	0.000128	0.000128	0.000128	0.000128	0.000128	0.000128	0.000128	0.000128	0.000128
DHODH_m_st	0.000128	0.000128	0.000128	0.000128	0.000128	0.000128	0.000128	0.000128	0.000128	0.000128	0.000128	0.000128	0.000128	0.000128
OROPRT_c_st	0.000128	0.000128	0.000128	0.000128	0.000128	0.000128	0.000128	0.000128	0.000128	0.000128	0.000128	0.000128	0.000128	0.000128
OMPDC_c_st	0.000128	0.000128	0.000128	0.000128	0.000128	0.000128	0.000128	0.000128	0.000128	0.000128	0.000128	0.000128	0.000128	0.000128
CTPS_c_st	6.4e-05	6.4e-05	6.4e-05	6.4e-05	6.4e-05	6.4e-05	6.4e-05	6.4e-05	6.4e-05	6.4e-05	6.4e-05	6.4e-05	6.4e-05	6.4e-05
AMPK_c_st	0.030005	0.030005	0.030005	0.030005	0.030005	0.030005	0.030005	0.030005	0.030005	0.030005	0.030005	0.030005	0.030005	0.030005
AMPK_h_st	0	0	0	0	0	0	0	0	0	0	0	0	0	0
GMPK_c_st	8.2e-05	8.2e-05	8.2e-05	8.2e-05	8.2e-05	8.2e-05	8.2e-05	8.2e-05	8.2e-05	8.2e-05	8.2e-05	8.2e-05	8.2e-05	8.2e-05
NMPK_c_st	0.000128	0.000128	0.000128	0.000128	0.000128	0.000128	0.000128	0.000128	0.000128	0.000128	0.000128	0.000128	0.000128	0.000128
CTPP_c_st	1.1e-05	1.1e-05	1.1e-05	1.1e-05	1.1e-05	1.1e-05	1.1e-05	1.1e-05	1.1e-05	1.1e-05	1.1e-05	1.1e-05	1.1e-05	1.1e-05
ADPR_c_st	1.7e-05	1.7e-05	1.7e-05	1.7e-05	1.7e-05	1.7e-05	1.7e-05	1.7e-05	1.7e-05	1.7e-05	1.7e-05	1.7e-05	1.7e-05	1.7e-05
CDPR_c_st	1.1e-05	1.1e-05	1.1e-05	1.1e-05	1.1e-05	1.1e-05	1.1e-05	1.1e-05	1.1e-05	1.1e-05	1.1e-05	1.1e-05	1.1e-05	1.1e-05
GDPR_c_st	1.1e-05	1.1e-05	1.1e-05	1.1e-05	1.1e-05	1.1e-05	1.1e-05	1.1e-05	1.1e-05	1.1e-05	1.1e-05	1.1e-05	1.1e-05	1.1e-05
UDPR_c_st	1.7e-05	1.7e-05	1.7e-05	1.7e-05	1.7e-05	1.7e-05	1.7e-05	1.7e-05	1.7e-05	1.7e-05	1.7e-05	1.7e-05	1.7e-05	1.7e-05
dUTPP_c_st	1.7e-05	1.7e-05	1.7e-05	1.7e-05	1.7e-05	1.7e-05	1.7e-05	1.7e-05	1.7e-05	1.7e-05	1.7e-05	1.7e-05	1.7e-05	1.7e-05
dTMPS_c_st	1.7e-05	1.7e-05	1.7e-05	1.7e-05	1.7e-05	1.7e-05	1.7e-05	1.7e-05	1.7e-05	1.7e-05	1.7e-05	1.7e-05	1.7e-05	1.7e-05
dTMPK_c_st	1.7e-05	1.7e-05	1.7e-05	1.7e-05	1.7e-05	1.7e-05	1.7e-05	1.7e-05	1.7e-05	1.7e-05	1.7e-05	1.7e-05	1.7e-05	1.7e-05
GDPK_c_st	7.1e-05	7.1e-05	7.1e-05	7.1e-05	7.1e-05	7.1e-05	7.1e-05	7.1e-05	7.1e-05	7.1e-05	7.1e-05	7.1e-05	7.1e-05	7.1e-05
GDPK_h_st	0.002924	0.002924	0.002924	0.002924	0.002924	0.002924	0.002924	0.002924	0.002924	0.002924	0.002924	0.002924	0.002924	0.002924
UDPK_c_st	0	0	0	0	0	0	0.000111	0.015381	0.015381	0.015381	0.015381	0.015381	0.015381	0.015381
dADPK_c_st	1.7e-05	1.7e-05	1.7e-05	1.7e-05	1.7e-05	1.7e-05	1.7e-05	1.7e-05	1.7e-05	1.7e-05	1.7e-05	1.7e-05	1.7e-05	1.7e-05
dCDPK_c_st	1.1e-05	1.1e-05	1.1e-05	1.1e-05	1.1e-05	1.1e-05	1.1e-05	1.1e-05	1.1e-05	1.1e-05	1.1e-05	1.1e-05	1.1e-05	1.1e-05
dGDPK_c_st	1.1e-05	1.1e-05	1.1e-05	1.1e-05	1.1e-05	1.1e-05	1.1e-05	1.1e-05	1.1e-05	1.1e-05	1.1e-05	1.1e-05	1.1e-05	1.1e-05
dTDPK_c_st	1.7e-05	1.7e-05	1.7e-05	1.7e-05	1.7e-05	1.7e-05	1.7e-05	1.7e-05	1.7e-05	1.7e-05	1.7e-05	1.7e-05	1.7e-05	1.7e-05
dUDPK_c_st	1.7e-05	1.7e-05	1.7e-05	1.7e-05	1.7e-05	1.7e-05	1.7e-05	1.7e-05	1.7e-05	1.7e-05	1.7e-05	1.7e-05	1.7e-05	1.7e-05
Tr_SO4_st_f	0	0	0	0	0	0	0	0	0	0	0	0	0	0
Tr_NO2_st	0	0	0	0	0	0	0	0	0	0	0	0	0	0
Tr_NTT_st	0	0	0	0	0	0	0	0	0	0	0	0	0	0
Tr_AAC_st	0	0	0	0	0	0	0	0	0	0	0	0	0	0
Tr_BT11_st	0.002924	0.002924	0.002924	0.002924	0.002924	0.002924	0.002924	0.002924	0.002924	0.002924	0.002924	0.002924	0.002924	0.002924
Tr_BT12_st	0	0	0	0	0	0	0	0	0	0	0	0	0	0
Tr_BT13_st	0	0	0	0	0	0	0	0	0	0	0	0	0	0
Tr_NDT1_st_f	0.003308	0.003308	0.003308	0.003308	0.003308	0.003308	0.003308	0.003308	0.003308	0.003308	0.003308	0.003308	0.003308	0.003308
Tr_NDT2_st_f	0	0	0	0	0	0	0	0	0	0	0	0	0	0
Tr_TPT1_st_f	0	0	0	0	0	0	0	0	0.002924	0.002924	0.002924	0.0052745	0.00666625	0.00666625
Tr_TPT2_st_f	0.03056	0.03056	0.03056	0.03056	0.03056	0.032552	0.0328187	0.023752	0	0	0	0.12011	0.118718	0.118718
Tr_TPT3_st_f	0	0	0	0	0	0	0	0	0	0	0	0	0	0
Tr_PPT_st	0.069456	0.069456	0.069456	0.069456	0.069456	0.069456	0.109975	0.112641	0.0717959	0.078005	0.0794386	0.124995	0.123603	0.123603
Tr_GCA1_st	0	0	0	0	0	0	0	0	0	0	0	0	0	0
Tr_GCEA1_st	0	0	0	0	0	0	0	0	0	0	0	0	0	0
Tr_GPT1_st	0.026064	0.026064	0.026064	0.026064	0.026064	0.02208	0.02208	0.02208	0.00981094	0.01602	0.0174536	0.0662101	0.0662101	0.0662101
Tr_pGlc_st	0	0	0	0	0	0	0	0	0	0	0	0	0	0
Tr_Mex1_st	0	0	0	0	0	0	0	0	0	0	0	0	0	0
Tr_PLT5_st	0	0	0	0	0	0	0	0	0	0	0	0	0	0
Tr_DIC1_st_f	0	0	0	0	0	0	0	0	0	0	0	0	0	0
Tr_DIC2_st_f	0	0	0	0	0	0	0	0	0	0	0	0	0	0
Tr_DIT1_st	0	0	0	0	0	0	0	0	0	0	0	0	0	0
Tr_DIT2_st	0.0599	0.0599	0.0599	0.0599	0.0599	0.0599	0.0601667	0.0569667	0.0363945	0.0363945	0.0363945	0.033619	0.0322273	0.0322273
Tr_DTC1A_st_f	0	0	0	0	0	0	0	0	0	0	0	0	0	0
Tr_DTC1B_st_f	0.031647	0.0283441	0.0283441	0.0283141	0.0134516	0.0045615	0	0	0	0	0	0	0	0
Tr_DTC1C_st_f	0	0	0	0	0	0	0	0	0	0	0	0	0	0
Tr_DTC2A_st_f	0	0	0	0	0	0	0	0	0	0.115312	0.135706	0.0699597	0.0673683	0
Tr_DTC2B_st_f	0	0	0	0	0	0.0444519	0.146666	0.0387733	0.142609	0.0616292	0.058762	0.0959353	0.096943	0.096943
Tr_DTC2C_st_f	0	0	0	0	0	0	0	0.143438	0	0	0	0	0	0.0673682
Tr_DTC3A_st_f	0	0	0	0	0	0	0	0	0	0	0	0	0	0
Tr_DTC3B_st_f	0	0	0	0	0	0	0	0	0	0	0	0	0	0
Tr_DTC3C_st_f	0	0	0	0	0	0	0	0	0	0	0	0	0	0
Tr_DTC4A_st_f	0	0	0	0	0	0	0	0	0	0	0	0	0	0
Tr_DTC4B_st_f	0	0	0	0	0	0	0	0	0	0	0	0	0	0
Tr_DTC4C_st_f	0	0	0	0	0	0	0	0	0	0	0	0	0	0
Tr_SFC_st	0	0.00320288	0.00320287	0.00317288	0.0134516	0	0	0	0	0	0	0	0	0
Tr_BAT11_st_f	0	0	0	0	0	0	0	0	0	0	0	0	0	0
Tr_BAT12_st_f	0	0	0	0	0	0	0	0	0	0	0	0	0	0
Tr_BAT13_st_f	0	0	0	0	0	0	9.13333e-05	0	0	0	0	0	0.000192	0.000192
Tr_BAT14_st_f	0	0	0	0	0	0	0	0	0	0	0	0	0	0
Tr_BAT15_st_f	0.031647	0.0283441	0.0283441	0.0283141	0.0134516	0.0045615	0	0	0	0	0	0	0	0
Tr_BAC1_st	0	0	0	0	0	0	0	0	0	0	0	0	0	0
Tr_BAC2_st	0	0	0	0	0	0	0	0	0	0	0	0	0	0
Tr_ProU_st	0	0	0	0	0	0	0	0	0	0	0	0	0	0
Tr_ProA_st	0	0	0	0	0	0	0	0	0	0	0	0	0	0
Tr_P5C1_st	0	0	0	0	0	0	0	0	0	0	0	0	0	0
Tr_P5C2_st	0.00024	0.00014	0.00014	8e-05	8e-05	0	9.13333e-05	0	0	0	0	0	0.000192	0.000192
Tr_PRPP_st	0.000128	0.000128	0.000128	0.000128	0.000128	0.000128	0.000128	0.000128	0.000128	0.000128	0.000128	0.000128	0.000128	0.000128
Tr_Fum_st	0.005848	0.005848	0.005848	0.005848	0.005848	0.005848	0.005848	0.005848	0.005848	0.005848	0.005848	0.005848	0.005848	0.005848
Tr_HCys_st	0	0	0	0	0	0	0	0	0	0	0	0	0	0
Tr_ORO_st	0.000128	0.000128	0.000128	0.000128	0.000128	0.000128	0.000128	0.000128	0.000128	0.000128	0.000128	0.000128	0.000128	0.000128
Tr_DHO1_st	0.000128	0.000128	0.000128	0.000128	0.000128	0.000128	0.000128	0.000128	0.000128	0.000128	0.000128	0.000128	0.000128	0.000128
Tr_DHO2_st	0.000128	0.000128	0.000128	0.000128	0.000128	0.000128	0.000128	0.000128	0.000128	0.000128	0.000128	0.000128	0.000128	0.000128
Tr_GlySer_st	0.047361	0.047361	0.047361	0.0374836	0.0093275	0.008867	0	0.0147337	0.045828	0.045828	0.045828	0.047528	0.048296	0.048296
Tr_O2h_st_f	0.004386	0.004386	0.004386	0.004386	0.004386	0.004386	0.004386	0.004386	0.004386	0.004386	0.004386	0.004386	0.004386	0.004386
Tr_O2m_st_f	0.0434312	0.0385769	0.0385769	0.0361226	0.00678981	0.00234475	6.4e-05	6.4e-05	6.4e-05	6.4e-05	6.4e-05	6.4e-05	6.4e-05	6.4e-05
Tr_O2p_st_f	0	0	0	0	0	0	0	0	0	0	0	0	0	0
Tr_CO2h_st_f	0	0	0	0	0	0	0	0	0	0	0	0	0	0
Tr_CO2m_st_f	0	0	0	0	0	0	0	0	0	0	0	0	0	0
Tr_H2Oh_st_f	0	0	0	0	0	0	0.040252	0.040252	0.0119784	0.021292	0.0234425	0.004732	0.004732	0.004732
Tr_H2Om_st_f	0	0	0	0	0	0	0	0	0	0	0	0	0	0
Tr_H2Op_st_f	0	0	0	0	0	0	0	0	0	0	0	0	0	0
Tr_Hp_st_f	0	0	0	0	0	0	0	0	0	0	0	0	0	0
Tr_NH41_st_f	0.014876	0.014876	0.014876	0.014876	0.014876	0.014876	0.014876	0.0207427	0.0215225	0.0215225	0.0215225	0.0210975	0.0210975	0.0210975
Tr_NH42_st_f	0.0079665	0.00466362	0.00466362	0.00957233	0.0133716	0.0535749	0.146575	0.182212	0.142609	0.176942	0.194468	0.165895	0.164119	0.164119
Tr_H2S1_st_f	0	0	0	0	0	0	0	0	0	0	0	0	0	0
Tr_H2S2_st_f	0	0	0	0	0	0	0	0	0	0	0	0	0	0
Tr_AC1_st_f	0.0072	0.0072	0.0072	0.0072	0.0072	0.0072	0.0072	0.0130667	0.0114465	0.0114465	0.0114465	0.0110215	0.0110215	0.0110215
Tr_AC2_st_f	0	0	0	0	0	0	0	0	0	0	0	0	0	0
Tr_Pyr1_st_f	0	0	0	0	0	0	0	0	0	0	0	0	0	0
Tr_Pyr2_st_f	0.031647	0.0283441	0.0283441	0.0283141	0.0180354	0.0580084	0.146575	0.189579	0.165523	0.199856	0.217382	0.189659	0.188267	0.188267
Tr_Pyr3_st_f	0.215472	0.218775	0.218775	0.218805	0.229084	0.189111	0.100922	0.0699882	0.0365737	0.014659	0	0	0	0
Tr_GCA2_st_f	0	0	0	0	0	0	0	0	0	0	0	0	0	0
Tr_GCEA2_st_f	0	0	0	0	0	0	0	0	0	0	0	0	0	0
Tr_Mal_st_f	0	0	0	0	0	0	0	0	0	0	0	0	0	0
Tr_OAA_st_f	0	0	0	0	0	0	0	0	0	0	0	0	0	0
Tr_KG_st_f	0	0	0	0	0	0	0	0	0	0	0	0	0	0
Tr_Ala1_st_f	0	0	0	0	0	0	0	0	0	0	0	0	0	0
Tr_Arg1_st_f	0	0	0	0	0	0	0	0	0	0	0	0	0	0
Tr_Asn1_st_f	0	0	0	0	0	0	0	0	0	0	0	0	0	0
Tr_Asp_st_f	0.0347587	0	0	0	0	0	0	0	0	0	0	0	0	0
Tr_Cys_st_f	0	0	0	0	0	0	0	0	0	0	0	0	0	0
Tr_Glu1_st_f	0.180713	0.218775	0.218775	0.218805	0.229084	0.189111	0.100922	0.0699882	0.0365737	0.014659	0	0	0	0
Tr_Gln_st_f	0	0	0	0	0	0	0	0	0	0	0	0	0	0
Tr_Gly_st_f	0	0	0	0	0	0	0	0	0	0	0	0	0	0
Tr_His1_st_f	0	0	0	0	0	0	0	0	0	0	0	0	0	0
Tr_Ile1_st_f	0	0	0	0	0	0	0	0	0	0	0	0	0	0
Tr_Leu1_st_f	0	0	0	0	0	0	0	0	0	0	0	0	0	0
Tr_Lys1_st_f	0	0	0	0	0	0	0	0	0	0	0	0	0	0
Tr_Met1_st_f	0	0	0	0	0	0	0	0	0	0	0	0	0	0
Tr_Phe1_st_f	0	0	0	0	0	0	0	0	0	0	0	0	0	0
Tr_Pro1_st_f	0	0	0	0	0	0	0	0	0	0	0	0	0	0
Tr_Ser1_st_f	0	0	0	0	0	0	0	0	0	0	0	0	0	0
Tr_Thr1_st_f	0	0	0	0	0	0	0	0	0	0	0	0	0	0
Tr_Trp1_st_f	0	0	0	0	0	0	0	0	0	0	0	0	0	0
Tr_Tyr1_st_f	0	0	0	0	0	0	0	0	0	0	0	0	0	0
Tr_Val1_st_f	0	0	0	0	0	0	0	0	0	0	0	0	0	0
Tr_Ala2_st	0	0	0	0	0	0	0	0	0	0	0	0	0	0
Tr_Arg2_st	0	0	0	0	0	0	0	0	0	0	0	0	0	0
Tr_Asn2_st	0	0	0	0	0	0	0	0	0	0	0	0	0	0
Tr_Asn3_st	0	0	0	0	0	0	0	0	0	0	0	0	0	0
Tr_Glu2_st	0.0599	0.0599	0.0599	0.0599	0.0599	0.0599	0.0601667	0.0569667	0.0363945	0.0363945	0.0363945	0.033619	0.0322273	0.0322273
Tr_His2_st	0	0	0	0	0	0	0	0	0	0	0	0	0	0
Tr_His3_st	0	0	0	0	0	0	0	0	0	0	0	0	0	0
Tr_Ile2_st	0	0	0	0	0	0	0	0	0	0	0	0	0	0
Tr_Ile3_st	0	0	0	0	0	0	0	0	0	0	0	0	0	0
Tr_Leu2_st	0	0	0	0	0	0	0	0.00586667	0.0042465	0.0042465	0.0042465	0.0038215	0.0038215	0.0038215
Tr_Leu3_st	0	0	0	0	0	0	0	0	0	0	0	0	0	0
Tr_Lys2_st	0	0	0	0	0	0	0	0	0	0	0	0	0	0
Tr_Met2_st	0	0	0	0	0	0	0	0	0	0	0	0	0	0
Tr_Met3_st	0	0	0	0	0	0	0	0	0	0	0	0	0	0
Tr_Phe2_st	0	0	0	0	0	0	0	0	0	0	0	0	0	0
Tr_Phe3_st	0	0	0	0	0	0	0	0	0	0	0	0	0	0
Tr_Pro2_st	0	0	0	0	0	0	0	0	0	0	0	0	0	0
Tr_Ser2_st	0	0	0	0	0	0	0	0	0	0	0	0	0	0
Tr_Ser3_st	0.0236805	0.0236805	0.0236805	0.0187418	0.00466375	0.0044335	0	0.00736683	0.022914	0.022914	0.022914	0.023764	0.024148	0.024148
Tr_Thr2_st	0	0	0	0	0	0	0	0	0	0	0	0	0	0
Tr_Thr3_st	0	0	0	0	0	0	0	0	0	0	0	0	0	0
Tr_Trp2_st	0	0	0	0	0	0	0	0	0	0	0	0	0	0
Tr_Trp3_st	0	0	0	0	0	0	0	0	0	0	0	0	0	0
Tr_Tyr2_st	0	0	0	0	0	0	0	0	0	0	0	0	0	0
Tr_Tyr3_st	0	0	0	0	0	0	0	0	0	0	0	0	0	0
Tr_Val2_st	0	0	0	0	0	0	0	0	0.0024	0.0024	0.0024	0.0024	0.0024	0.0024
Tr_Val3_st	0	0	0	0	0	0	0	0	0	0	0	0	0	0
Si_H_st	0	0	0	0	0	0	0	0	0	0	0	0	0	0
Im_CO2_st_f	0.129427	0.122821	0.122821	0.117822	0.100597	0.109386	0.107116	0.103546	0.129893	0.114383	0.111515	0.145913	0.145913	0.145913
Ex_O2_st_f	0	0	0	0	0	0	0	0	0	0	0	0	0	0
PSII_h_rt	0	0	0	0	0	0	0	0	0	0	0	0	0	0
Cytb6f_h_rt	0	0	0	0	0	0	0	0	0	0	0	0	0	0
PSI_h_rt	0	0	0	0	0	0	0	0	0	0	0	0	0	0
Fd-NADPR_h_rt	0	0	0	0	0	0	0	0	0	0	0	0	0	0
ATPase_h_rt_f	0	0	0	0	0	0	0	0	0	0	0	0	0	0
RBC_h_rt	0	0	0	0	0	0	0	0	0	0	0	0	0	0
PGAK_h_rt_f	0	0	0	0	0	0	0	0	0	0	0	0	0	0
GAPDH1_h_rt	0	0	0	0	0	0	0	0	0	0	0	0	0	0
TPI_h_rt_f	0	0	0	0	0	0	0	0	0	0	0	0	0	0
FBPA_h_rt_f	0	0	0	0	0	0	0	0	0	0	0	0	0	0
FBPase_h_rt	0	0	0	0	0	0	0	0	0	0	0	0	0	0
FTK_h_rt_f	0	0	0	0	0.00279633	0.00202929	0	0	0.004738	0.004738	0.004738	0.004738	0.004738	0.004738
SBPA_h_rt	0	0	0	0	0	0	0	0	0	0	0	0	0	0
SBPase_h_rt	0	0	0	0	0	0	0	0	0	0	0	0	0	0
STK_h_rt_f	0	0	0	0	0.00279633	0.00202929	0	0	0.004738	0.004738	0.004738	0.004738	0.004738	0.004738
Ru5PE_h_rt_f	0.008389	0.008389	0.008389	0.008389	0.00559267	0.00635971	0.008389	0.008389	0.003651	0.003651	0.003651	0.003651	0.003651	0.003651
R5PI_h_rt_f	0	0	0	0	0	0	0	0	0	0	0	0	0	0
Ru5PK_h_rt	0.003651	0.003651	0.003651	0.003651	0.003651	0.003651	0.003651	0.003651	0.003651	0.003651	0.003651	0.003651	0.003651	0.003651
PGI_h_rt_f	0	0	0	0	0	0	0	0	0	0	0	0	0	0
PGM_h_rt_f	0.0344	0.0344	0.0344	0.0344	0.0344	0.0344	0.0344	0	0	0	0	0	0	0
AGPase_h_rt	0.0344	0.0344	0.0344	0.0344	0.0344	0.0344	0.0344	0	0	0	0	0	0	0
StS_h1_rt	0.0172	0.0172	0.0172	0.0172	0.0172	0.0172	0.0172	0	0	0	0	0	0	0
StS_h2_rt	0.0172	0.0172	0.0172	0.0172	0.0172	0.0172	0.0172	0	0	0	0	0	0	0
StS_h3_rt	0	0	0	0	0	0	0	0	0	0	0	0	0	0
bAMY1_h_rt	0	0	0	0	0	0	0	0	0	0	0	0	0	0
bAMY2_h_rt	0	0	0	0	0	0	0	0	0	0	0	0	0	0
DPE11_h_rt	0	0	0	0	0	0	0	0	0	0	0	0	0	0
DPE12_h_rt	0	0	0	0	0	0	0	0	0	0	0	0	0	0
DPE13_h_rt	0	0	0	0	0	0	0	0	0	0	0	0	0	0
DPE2_c_rt	0	0	0	0	0	0	0	0	0	0	0	0	0	0
HEXK_c_rt	0.205123	0.205123	0.205123	0.20577	0.204424	0.204615	0.322032	0.321639	0.279145	0.269271	0.28054	0.257963	0.257313	0.257313
StP1_h_rt	0	0	0	0	0	0	0	0	0	0	0	0	0	0
StP21_c_rt	0	0	0	0	0	0	0	0	0	0	0	0	0	0
TPI_c_rt_f	0	0	0	0	0	0	0	0	0	0	0	0	0	0
FBPA_c_rt_f	0	0	0	0	0	0	0	0	0	0	0	0	0	0
FBPase_c_rt	0	0	0	0	0	0	0	0	0	0	0	0	0	0
F6PK2_c_rt	0	0	0	0	0	0	0	0	0	0	0	0	0	0
F26BPPh_c_rt_f	0	0	0	0	0	0	0	0	0	0	0	0	0	0
PGI_c_rt_f	0	0	0	0	0	0	0.347043	0.395318	0.51235	0.502476	0.484043	0.438889	0.437589	0.437589
PGM_c_rt_f	0	0	0	0	0	0	0	0	0	0	0	0	0	0
UGPase_c_rt_f	0	0	0	0	0	0	0	0	0	0	0	0	0	0
S6PS_c_rt	0	0	0	0	0	0	0	0	0	0	0	0	0	0
S6PPh_c_rt	0	0	0	0	0	0	0	0	0	0	0	0	0	0
SucS_c_rt_f	0.018855	0.018855	0.018855	0.018855	0.018855	0.018855	0.018855	0.018855	0.018855	0.018855	0.018855	0.018855	0.018855	0.018855
FrcFD_c_rt	0.205573	0.205573	0.205573	0.20622	0.204874	0.205065	0.142823	0.09327	0.00918833	0	0	0	0	0
FrcK_c_rt	0.223978	0.223978	0.223978	0.224625	0.223279	0.22347	0.161228	0.111675	0.0275933	0.0177193	0	0	0	0
TPS_c_rt	0	0	0	0	0	0	0	0	0	0	0	0	0	0
TPP_c_rt	0	0	0	0	0	0	0	0	0	0	0	0	0	0
CeS_c1_rt	0.00453	0.00453	0.00453	0.00453	0.00453	0.00453	0.00453	0.00453	0.00453	0.00453	0.00453	0.00453	0.00453	0.00453
CeS_c2_rt	0.00453	0.00453	0.00453	0.00453	0.00453	0.00453	0.00453	0.00453	0.00453	0.00453	0.00453	0.00453	0.00453	0.00453
CeS_c3_rt	0.00453	0.00453	0.00453	0.00453	0.00453	0.00453	0.00453	0.00453	0.00453	0.00453	0.00453	0.00453	0.00453	0.00453
MalDH1_c_rt_f	0	0	0	0	0	0	0	0	0	0	0	0	0	0
PEPC1_c_rt	0	0	0	0	0	0	0	0	0	0	0	0	0	0
PEPC2_c_rt_f	0	0	0	0	0	0	0	0	0	0	0	0	0	0
Enol_c_rt_f	0	0	0	0	0	0	0	0	0	0	0	0	0	0
PGAM_c_rt_f	0	0	0	0	0	0	0	0	0	0	0	0	0	0
PGAK_c_rt_f	0	0	0	0	0	0	0	0	0	0	0	0	0	0
GAPDH2_c_rt_f	0.75542	0.75542	0.75542	0.75542	0.75542	0.75542	0.754773	0.676082	0.329875	0.290379	0.277834	0.255257	0.254607	0.254607
GAPDH3_c_rt	0	0	0	0	0	0	0	0	0	0	0	0	0	0
F6PK1_c_rt	0.353975	0.353975	0.353975	0.352681	0.344298	0.344298	0	0	0	0	0	0	0	0
F6PK1_h_rt	0	0	0	0	0.0110747	0.0106911	0.300462	0.239949	0.0258419	0.0060938	0	0	0	0
GAPDH2_h_rt_f	0.019353	0.019353	0.019353	0.019353	0.019353	0.019353	0.019353	0.019353	0.019353	0.019353	0.019353	0.019353	0.019353	0.019353
PGAM_h_rt_f	0.023004	0.023004	0.023004	0.023004	0.023004	0.023004	0.023004	0.023004	0.023004	0.023004	0.023004	0.023004	0.023004	0.023004
Enol_h_rt_f	0.023004	0.023004	0.023004	0.023004	0.023004	0.023004	0.023004	0.023004	0.023004	0.023004	0.023004	0.023004	0.023004	0.023004
PyrK_c_rt	0.677482	0.677482	0.677482	0.677482	0.666407	0.666791	0.375727	0.356233	0.22137	0.201622	0.195171	0.172594	0.171944	0.171944
PyrK_h_rt	0.0580912	0.0580912	0.0580913	0.0580912	0.0691659	0.0687824	0.3592	0.334403	0.123058	0.10331	0.0972163	0.0972162	0.0972163	0.0972163
PyrDH1_m_rt	0	0	0	0	0	0	0	0	0	0.0858499	0.0993241	0.0795267	0.0808146	0.0808146
PyrDH2_m_rt	0	0	0	0	0	0	0	0	0	0.0858499	0.0993241	0.0795267	0.0808146	0.0808146
DHLAcT_m_rt	0	0	0	0	0	0	0	0	0	0.0858499	0.0993241	0.0795267	0.0808146	0.0808146
DHLDH2_m_rt	0	0	0	0	0	0	0	0	0	0.0858499	0.0993241	0.0795267	0.0808146	0.0808146
CitS_m_rt	0	0	0	0	0	0	0	0	0	0.0858499	0.0993241	0.0795267	0.0808146	0.0808146
cACNDHA_m_rt	0	0	0	0	0	0	0	0	0	0	0	0	0	0
cACNHA_m_rt	0.013051	0.013051	0.013051	0.0456536	0.19209	0.19245	0.12909	0.0171155	0	0	0	0	0	0
iCitDHNAD_m_rt	0	0	0	0	0	0	0	0	0	0	0	0	0	0
KGDH_m_rt	0	0	0	0	0	0	0	0	0	0	0	0	0	0
DHLST_m_rt	0	0	0	0	0	0	0	0	0	0	0	0	0	0
SCACoAL_m_rt	0	0	0	0	0	0	0	0	0	0	0	0	0	0
cplx2_m_rt	0.013051	0.013051	0.013051	0.0215897	0.11099	0.123244	0.149035	0.0277065	0.0358249	0.0234067	0.0205395	0.0603143	0.061274	0.061274
FumHA_m_rt	0.013051	0.013051	0.013051	0.0215897	0.11099	0.123244	0.149035	0.0277065	0.0358249	0.0234067	0.0205395	0.0603143	0.061274	0.061274
MalDH1_m_rt_f	0.013051	0.013051	0.013051	0.0456536	0.19209	0.19245	0.789784	0.981336	1.5205	1.59393	1.17421	1.10128	1.10478	1.10478
cplx1_m_rt	0.025015	0.025015	0.025015	0.0661563	0.286233	0.315695	1.08677	1.14536	1.71517	2.00157	2.03845	1.92902	1.93282	1.93282
cplx3_m_rt	0.039153	0.039153	0.039153	0.088833	0.39831	0.440026	1.23689	1.17415	1.75208	2.02606	2.06008	1.99042	1.99519	1.99519
cplx4_m_rt	0.0195765	0.0195765	0.0195765	0.0444165	0.199155	0.220013	0.618445	0.587075	0.87604	1.01303	1.03004	0.99521	0.997593	0.997593
cplx5_m_rt_f	0.0837445	0.0837445	0.0837445	0.199406	0.883698	0.975733	2.9421	2.90658	4.34329	5.04065	5.12856	4.91465	4.9256	4.9256
RBO_h_rt	0.003651	0.003651	0.003651	0.003651	0.003651	0.003651	0.003651	0.003651	0.003651	0.003651	0.003651	0.003651	0.003651	0.003651
PGP_h_rt	0.003651	0.003651	0.003651	0.003651	0.003651	0.003651	0.003651	0.003651	0.003651	0.003651	0.003651	0.003651	0.003651	0.003651
GCAO_p_rt	0	0	0	0	0	0	0	0	0	0	0	0	0	0
CAT_p_rt	0	0	0	0	0	0	0	0	0	0	0	0	0	0
GGAT_p_rt	0	0	0	0	0	0	0	0	0	0	0	0	0	0
GlyDH_m_rt	0.011964	0.011964	0.011964	0.0205027	0.0942027	0.094433	0.147948	0.164433	0.158844	0.212527	0.216862	0.222737	0.22466	0.22466
AMT_m_rt	0.011964	0.011964	0.011964	0.0205027	0.0942027	0.094433	0.147948	0.164433	0.158844	0.212527	0.216862	0.222737	0.22466	0.22466
DHLDH1_m_rt	0.011964	0.011964	0.011964	0.0205027	0.0942027	0.094433	0.147948	0.164433	0.158844	0.212527	0.216862	0.222737	0.22466	0.22466
GlyHMT_m_rt_f	0.011964	0.011964	0.011964	0.0205027	0.0942027	0.094433	0.147948	0.164433	0.158844	0.212527	0.216862	0.222737	0.22466	0.22466
SGAT_p_rt	0	0	0	0	0	0	0	0	0	0	0	0	0	0
GCEADH_p_rt	0	0	0	0	0	0	0	0	0	0	0	0	0	0
MalDH1_p_rt_f	0	0	0	0	0	0	0	0	0	0	0	0	0	0
GCEAK_h_rt	0	0	0	0	0	0	0	0	0	0	0	0	0	0
G6PDH_h_rt	0	0	0	0	0	0	0	0	0	0	0	0	0	0
6PGL_h_rt	0	0	0	0	0	0	0	0	0	0	0	0	0	0
6PGDHNAD_h_rt_f	0	0	0	0	0	0	0	0	0	0	0	0	0	0
6PGDHNADP_h_rt_f	0.0042	0.0042	0.0042	0.0042	0.0042	0.0042	0.0042	0.0042	0.0042	0.0042	0.0042	0.0042	0.0042	0.0042
TA_h_rt_f	0	0	0	0	0	0	0	0	0	0	0	0	0	0
DAHPS_h_rt	0	0	0	0	0	0	0	0	0	0	0	0	0	0
DHQS_h_rt	0	0	0	0	0	0	0	0	0	0	0	0	0	0
DHQDH_h_rt	0	0	0	0	0	0	0	0	0	0	0	0	0	0
SADH_h_rt	0	0	0	0	0	0	0	0	0	0	0	0	0	0
SAK_h_rt	0	0	0	0	0	0	0	0	0	0	0	0	0	0
EPSPS_h_rt	0	0	0	0	0	0	0	0	0	0	0	0	0	0
CHRS_h_rt	0	0	0	0	0	0	0	0	0	0	0	0	0	0
R5PDPK_h_rt	0.00933825	0.00933825	0.00933825	0.00933825	0.00933825	0.00933825	0.00998492	0.0113008	0.0140633	0.0140633	0.0140633	0.0140632	0.0140633	0.0140633
PyrPiDK_h_rt_f	0	0	0	0	0	0	0	0	0	0	0	0	0	0
MalDH2NADP_c_rt	0	0	0	0	0	0	0	0	0	0	0	0	0	0
MalDH2NADP_h_rt	0	0	0	0	0	0	0	0	0	0	0	0	0	0
MalDH1_h_rt_f	0.008389	0.008389	0.008389	0.008389	0.008389	0.008389	0.008389	0.008389	0.008389	0.008389	0.008389	0.008389	0.008389	0.008389
MalDH3_c_rt	0	0	0	0	0	0	0	0	0.377219	0.416715	0	0	0	0
MalDH3_h_rt	0	0	0	0	0	0	0	0	0	0	0	0	0	0
MalDH3_m_rt	0	0	0	0	0	0	0	0	0	0	0	0	0	0
CitS_c_rt	0	0	0	0	0	0	0	0	0	0	0	0	0	0
CitS_h_rt	0	0	0	0	0	0	0	0	0	0	0	0	0	0
cACNDHA_c_rt	0.194992	0.194992	0.194992	0.199931	0.193194	0.19245	0.12909	0.0171155	0	0	0	0	0	0
cACNDHA_h_rt	0	0	0	0	0	0	0	0	0	0	0	0	0	0
cACNHA_c_rt	0.181941	0.181941	0.181941	0.154278	0.0011036	0	0	0	0	0	0	0	0	0
cACNHA_h_rt	0	0	0	0	0	0	0	0	0	0	0	0	0	0
iCitDHNAD_c_rt	0	0	0	0	0	0	0	0.0171155	0	0	0	0	0	0
iCitDHNADP_c_rt	0.194992	0.194992	0.194992	0.199931	0.193194	0.19245	0.12909	0	0	0	0	0	0	0
iCitDHNADP_h_rt	0	0	0	0	0	0	0	0	0	0	0	0	0	0
iCitDHNADP_m_rt	0	0	0	0	0	0	0	0	0	0	0	0	0	0
iCitL_c_rt	0	0	0	0	0	0	0	0	0	0	0	0	0	0
MalS_c_rt	0	0	0	0	0	0	0	0	0	0	0	0	0	0
ATPCitL_c_rt	0	0	0	0	0	0	0	0	0	0	0	0	0	0
ACoAS_h_rt	0.0048	0.0048	0.0048	0.0048	0.0048	0.0048	0.0048	0.0048	0.0048	0.0048	0.0048	0.0048	0.0048	0.0048
ACoAC_h_rt	0.0042	0.0042	0.0042	0.0042	0.0042	0.0042	0.0042	0.0042	0.0042	0.0042	0.0042	0.0042	0.0042	0.0042
ACPM_h_rt	0.0042	0.0042	0.0042	0.0042	0.0042	0.0042	0.0042	0.0042	0.0042	0.0042	0.0042	0.0042	0.0042	0.0042
PPiase_h_rt	0	0	0	0	0	0	0	0	0	0	0	0	0	0
PPIase_c_rt	0	0	0	0	0	0	0	0	0	0	0	0	0	0
PPIF6PK_c_rt_f	0.0334115	0.0334115	0.0334115	0.0334115	0.0334115	0.0334115	0.0321182	0.0294865	0.0239615	0.0239615	0.0239615	0.0239615	0.0239615	0.0239615
ForDH_h_rt_f	0.007302	0.007302	0.007302	0.007302	0.007302	0.007302	0.007302	0.007302	0.007302	0.007302	0.007302	0.007302	0.007302	0.007302
ForTHFL_h_rt	0.007302	0.007302	0.007302	0.007302	0.007302	0.007302	0.007302	0.007302	0.007302	0.007302	0.007302	0.007302	0.007302	0.007302
DHFR_c_rt	1.2e-05	1.2e-05	1.2e-05	1.2e-05	1.2e-05	1.2e-05	1.2e-05	1.2e-05	1.2e-05	1.2e-05	1.2e-05	1.2e-05	1.2e-05	1.2e-05
TRXR_c_rt	4e-05	4e-05	4e-05	4e-05	4e-05	4e-05	4e-05	4e-05	4e-05	4e-05	4e-05	4e-05	4e-05	4e-05
ADNK_c_rt	0	0	0	0	0	0	0	0	0	0	0	0	0	0
[truncated: 3,342 more rows]

## Sheet: M_Proteins_HighLight
Reactions / Scale	0	0.0001	0.0005	0.001	0.005	0.01	0.05	0.1	0.5	1	2	10	100	1000
[truncated: 4,382 more rows]

## Sheet: K_Transcripts_LowLight
Reactions / Scale	0	0.0001	0.0005	0.001	0.005	0.01	0.05	0.1	0.5	1	2	10	100	1000
[truncated: 4,382 more rows]

[truncated: 19 more sheets: K_Transcripts_HighLight, M_Transcripts_LowLight_NoCorr, M_Transcripts_HighLight_NoCorr, M_Proteins_LowLight_NoCorr, M_Proteins_HighLight_NoCorr, K_Transcripts_LowLight_NoCorr, K_Transcripts_HighLight_NoCorr, M_Transcripts_LowLight_Prot, M_Transcripts_HighLight_Prot, M_Proteins_LowLight_Prot, M_Proteins_HighLight_Prot, K_Transcripts_LowLight_Prot, K_Transcripts_HighLight_Prot, M_Transcripts_LowLight_LRFlip, M_Transcripts_HighLight_LRFlip, M_Proteins_LowLight_LRFlip, M_Proteins_HighLight_LRFlip, K_Transcripts_LowLight_LRFlip, K_Transcripts_HighLight_LRFlip]
