# Supplementary material for: Accurate flux predictions using tissue-specific gene expression in plant metabolic modeling
Source: Bioinformatics. 2023 Apr 11;39(5):btad186. doi: 10.1093/bioinformatics/btad186 (PMC10159652; doi:10.1093/bioinformatics/btad186)
Supplement: btad186_Supplementary_Data [file btad186_supplementary_data.zip › Supplemental_Dataset_5.xlsx]

## Sheet: Key
Description
Weighted average error calculations and values FBA flux maps generated in this study. For each flux map, the fluxes which we can map to the MFA flux map gathered by Ma et al. 2014 are extracted and used to calculate the weighted average error. Upper and lower bound values from Flux Variability Analysis are used for each reaction and the best-/worst-case weighted average errors are calculated.
Sheet descriptions
Name	Description
M_Transcripts_LowLight	Error results for optimization done using omic weights from Mergner et al. 2020 RNA-seq dataset and optimization done using low light constraints.
M_Transcripts_HighLight	Error results for optimization done using omic weights from Mergner et al. 2020 RNA-seq dataset and optimization done using high light constraints.
M_Proteins_LowLight	Error results for optimization done using omic weights from Mergner et al. 2020 proteomic dataset and optimization done using low light constraints.
M_Proteins_HighLight	Error results for optimization done using omic weights from Mergner et al. 2020 proteomic dataset and optimization done using high light constraints.
K_Transcripts_LowLight	Error results for optimization done using omic weights from Klepikova et al. 2016 RNA-seq dataset and optimization done using low light constraints.
K_Transcripts_HighLight	Error results for optimization done using omic weights from Klepikova et al. 2016 RNA-seq dataset and optimization done using high light constraints.
M_Transcripts_LowLight_NoCorrection	Error results for optimization done using omic weights from Mergner et al. 2020 RNA-seq dataset and optimization done using low light constraints and no median tissue-specific weight correction..
M_Transcripts_HighLight_NoCorrection	Error results for optimization done using omic weights from Mergner et al. 2020 RNA-seq dataset and optimization done using high light constraints and no median tissue-specific weight correction..
M_Proteins_LowLight_NoCorrection	Error results for optimization done using omic weights from Mergner et al. 2020 proteomic dataset and optimization done using low light constraints and no median tissue-specific weight correction..
M_Proteins_HighLight_NoCorrection	Error results for optimization done using omic weights from Mergner et al. 2020 proteomic dataset and optimization done using high light constraints and no median tissue-specific weight correction..
K_Transcripts_LowLight_NoCorrection	Error results for optimization done using omic weights from Klepikova et al. 2016 RNA-seq dataset and optimization done using low light constraints and no median tissue-specific weight correction..
K_Transcripts_HighLight_NoCorrection	Error results for optimization done using omic weights from Klepikova et al. 2016 RNA-seq dataset and optimization done using high light constraints and no median tissue-specific weight correction..
M_Transcripts_LowLight_Prot	Error results for optimization done using omic weights from Mergner et al. 2020 RNA-seq dataset and optimization done using low light constraints and unconstrained inter-compartment and inter-tissue proton movement and root uptake of protons.
M_Transcripts_HighLight_Prot	Error results for optimization done using omic weights from Mergner et al. 2020 RNA-seq dataset and optimization done using high light constraints and unconstrained inter-compartment and inter-tissue proton movement and root uptake of protons.
M_Proteins_LowLight_Prot	Error results for optimization done using omic weights from Mergner et al. 2020 proteomic dataset and optimization done using low light constraints and unconstrained inter-compartment and inter-tissue proton movement and root uptake of protons.
M_Proteins_HighLight_Prot	Error results for optimization done using omic weights from Mergner et al. 2020 proteomic dataset and optimization done using high light constraint and unconstrained inter-compartment and inter-tissue proton movement and root uptake of protons.
K_Transcripts_LowLight_Prot	Error results for optimization done using omic weights from Klepikova et al. 2016 RNA-seq dataset and optimization done using low light constraints and unconstrained inter-compartment and inter-tissue proton movement and root uptake of protons.
K_Transcripts_HighLight_Prot	Error results for optimization done using omic weights from Klepikova et al. 2016 RNA-seq dataset and optimization done using high light constraints and unconstrained inter-compartment and inter-tissue proton movement and root uptake of protons.
M_Transcripts_LowLight_LRFlip	Error results for optimization done using omic weights from Mergner et al. 2020 RNA-seq dataset and optimization done using low light constraints and the omic weights for leaf and root reactions flipped.
M_Transcripts_HighLight_LRFlip	Error results for optimization done using omic weights from Mergner et al. 2020 RNA-seq dataset and optimization done using high light constraints and the omic weights for leaf and root reactions flipped.
M_Proteins_LowLight_LRFlip	Error results for optimization done using omic weights from Mergner et al. 2020 proteomic dataset and optimization done using low light constraints and the omic weights for leaf and root reactions flipped.
M_Proteins_HighLight_LRFlip	Error results for optimization done using omic weights from Mergner et al. 2020 proteomic dataset and optimization done using high light constraint and the omic weights for leaf and root reactions flipped.
K_Transcripts_LowLight_LRFlip	Error results for optimization done using omic weights from Klepikova et al. 2016 RNA-seq dataset and optimization done using low light constraints and the omic weights for leaf and root reactions flipped.
K_Transcripts_HighLight_LRFlip	Error results for optimization done using omic weights from Klepikova et al. 2016 RNA-seq dataset and optimization done using high light constraints and the omic weights for leaf and root reactions flipped.
M_Transcripts_Szecowka	Error results for optimization done using omic weights from Mergner et al. 2020 RNA-seq dataset and optimization done using constraints from Szecowka et al. 2013
M_Proteins_Szecowka	Error results for optimization done using omic weights from Mergner et al. 2020 proteomic dataset and optimization done using constraints from Szecowka et al. 2013
K_Transcripts_Szecowka	Error results for optimization done using omic weights from Klepikova et al. 2016 RNA-seq dataset and optimization done using constraints from Szecowka et al. 2013

## Sheet: M_Transcripts_LowLight
Reference Values and Mapping													FVA values	2	3	4	5	6	7	8	9	10	11	12	13	14	15	16	17	18	19	20	21	22	23	24	25	26	27	28	29		Net FVA Fluxes		Min	Max	Min	Max	Min
														Min	Max	Min	Max	Min	Max	Min	Max	Min	Max	Min	Max	Min	Max	Min	Max	Min	Max	Min	Max	Min	Max	Min	Max	Min	Max	Min	Max		Model Name	Reverse Reaction Name	0	0	0.0001	0.0001	0.0005
Original Name	Model Name	Reverse Reaction Name	Low Light Flux	Low Light Lower Bound	Low Light Upper Bound	High Light Flux	High Light Lower Bound	High Light Upper Bound	Low Light Proportion	High Light Proportion			Reactions / Scale	0	0	0.0001	0.0001	0.0005	0.0005	0.001	0.001	0.005	0.005	0.01	0.01	0.05	0.05	0.1	0.1	0.5	0.5	1	1	2	2	10	10	100	100	1000	1000		RBC_h_lf		7.28454	7.28454	7.28454	7.28454	7.28454
RUBP.p + CO2 -> 3PGA.p + 3PGA.p	RBC_h_lf		135.128	110.283	160.366	277.773	239.023	314.785	0.0888967	0.0794378			RBC_h_lf	7.28454	7.28454	7.28454	7.28454	7.28454	7.28454	7.28454	7.28454	7.28454	7.28454	7.28454	7.28454	7.33049	7.33049	7.34612	7.34612	7.39289	7.39289	7.4941	7.4941	7.49463	7.49463	7.49463	7.49463	7.49463	7.49463	7.49463	7.49463		SBPA_h_lf		3.11712	3.11712	3.11712	3.11712	3.11712
TP.p + E4P.p -> SBP	SBPA_h_lf		57.909	47.1397	69.0317	132.424	114.354	150.093	0.0380966	0.0378709			SBPA_h_lf	3.11712	3.11712	3.11712	3.11712	3.11712	3.11712	3.11712	3.11712	3.11712	3.11712	3.11712	3.11712	2.88439	2.88439	2.89559	2.89559	3.0759	3.0759	3.11105	3.11105	3.11247	3.11247	3.11247	3.11247	3.11247	3.11247	3.11247	3.11247		SBPase_h_lf		3.11712	3.11712	3.11712	3.11712	3.11712
SBP -> S7P.p	SBPase_h_lf		57.909	47.1397	69.0317	132.424	114.354	150.093	0.0380966	0.0378709			SBPase_h_lf	3.11712	3.11712	3.11712	3.11712	3.11712	3.11712	3.11712	3.11712	3.11712	3.11712	3.11712	3.11712	2.88439	2.88439	2.89559	2.89559	3.0759	3.0759	3.11105	3.11105	3.11247	3.11247	3.11247	3.11247	3.11247	3.11247	3.11247	3.11247		STK_h_lf_f	STK_h_lf_b	3.11712	3.11712	3.11712	3.11712	3.11712
TP.p + EC2 <=> X5P.p	STK_h_lf_f	STK_h_lf_b	115.818	94.2793	138.063	264.849	228.708	300.186	0.0761932	0.0757417			STK_h_lf_f	3.11712	3.11712	3.11712	3.11712	3.11712	3.11712	3.11712	3.11712	3.11712	3.11712	3.11712	3.11712	2.88439	2.88439	2.89559	2.89559	3.0759	3.0759	3.11105	3.11105	3.11247	3.11247	3.11247	3.11247	3.11247	3.11247	3.11247	3.11247		FTK_h_lf_f	FTK_h_lf_b	3.13662	3.13662	3.13662	3.13662	3.13662
	FTK_h_lf_f	FTK_h_lf_b											STK_h_lf_b	0	-1.46416e-12	0	6.45262e-13	0	-4.84945e-13	0	8.14016e-13	0	1.59472e-12	0	-3.77121e-12	0	-5.80336e-12	0	1.41442e-12	0	0	0	7.86038e-13	0	6.94556e-13	0	0	0	-4.91474e-12	0	2.75246e-12		GAPDH1_h_lf		18.0933	18.1703	18.1703	18.1703	18.1703
3PGA.p -> TP.p	GAPDH1_h_lf		325.432	265.438	387.176	731.922	632.297	828.347	0.214092	0.209316			FTK_h_lf_f	3.13662	3.13662	3.13662	3.13662	3.13662	3.13662	3.13662	3.13662	3.13662	3.13662	3.13662	3.13662	2.90389	2.90389	2.91509	2.91509	3.0954	3.0954	3.13055	3.13055	3.13197	3.13197	3.13197	3.13197	3.13197	3.13197	3.13197	3.13197		STK_h_lf_f	STK_h_lf_b	3.11712	3.11712	3.11712	3.11712	3.11712
S7P.p <=> R5P.p + EC2	STK_h_lf_f	STK_h_lf_b	57.909	47.1397	69.0317	132.424	114.354	150.093	0.0380966	0.0378709			FTK_h_lf_b	0	-1.29485e-12	0	0	0	-2.65032e-12	0	0	0	-4.53976e-12	0	1.6692e-11	0	-8.08575e-12	0	6.47767e-12	0	0	0	0	0	0	0	-2.71851e-13	0	-3.74086e-12	0	8.01466e-13		FTK_h_lf_f	FTK_h_lf_b	3.13662	3.13662	3.13662	3.13662	3.13662
F6P.p <=> E4P.p + EC2	FTK_h_lf_f	FTK_h_lf_b	57.909	47.1397	69.0317	132.424	114.354	150.093	0.0380966	0.0378709			GAPDH1_h_lf	18.0933	18.1703	18.1703	18.1703	18.1703	18.1703	18.1703	18.1703	18.1703	18.1703	18.1751	18.1751	18.4748	18.4748	18.5779	18.5779	18.7233	18.7233	19.0453	19.0453	19.0517	19.0517	19.0517	19.0517	19.0517	19.0517	19.0517	19.0517		Ru5PE_h_lf_f	Ru5PE_h_lf_b	6.25374	6.25374	6.25374	6.25374	6.25374
X5P.p <=> RU5P.p	Ru5PE_h_lf_f	Ru5PE_h_lf_b	115.818	94.2793	138.063	264.849	228.708	300.186	0.0761932	0.0757417			STK_h_lf_f	3.11712	3.11712	3.11712	3.11712	3.11712	3.11712	3.11712	3.11712	3.11712	3.11712	3.11712	3.11712	2.88439	2.88439	2.89559	2.89559	3.0759	3.0759	3.11105	3.11105	3.11247	3.11247	3.11247	3.11247	3.11247	3.11247	3.11247	3.11247		R5PI_h_lf_f	R5PI_h_lf_b	3.1121	3.1121	3.1121	3.1121	3.1121
R5P.p <=> RU5P.p	R5PI_h_lf_f	R5PI_h_lf_b	57.909	47.1397	69.0317	132.424	114.354	150.093	0.0380966	0.0378709			STK_h_lf_b	0	-1.46416e-12	0	6.45262e-13	0	-4.84945e-13	0	8.14016e-13	0	1.59472e-12	0	-3.77121e-12	0	-5.80336e-12	0	1.41442e-12	0	0	0	7.86038e-13	0	6.94556e-13	0	0	0	-4.91474e-12	0	2.75246e-12		Ru5PK_h_lf		9.36584	9.36584	9.36584	9.36584	9.36584
RU5P.p -> RUBP.p	Ru5PK_h_lf		173.727	141.419	207.095	397.273	343.062	450.279	0.11429	0.113613			FTK_h_lf_f	3.13662	3.13662	3.13662	3.13662	3.13662	3.13662	3.13662	3.13662	3.13662	3.13662	3.13662	3.13662	2.90389	2.90389	2.91509	2.91509	3.0954	3.0954	3.13055	3.13055	3.13197	3.13197	3.13197	3.13197	3.13197	3.13197	3.13197	3.13197		RBO_h_lf		2.0813	2.0813	2.0813	2.0813	2.0813
RUBP.p -> 3PGA.p + 2PG.p	RBO_h_lf		38.5989	30.569	47.8491	119.5	102.45	137.206	0.0253931	0.0341748			FTK_h_lf_b	0	-1.29485e-12	0	0	0	-2.65032e-12	0	0	0	-4.53976e-12	0	1.6692e-11	0	-8.08575e-12	0	6.47767e-12	0	0	0	0	0	0	0	-2.71851e-13	0	-3.74086e-12	0	8.01466e-13		PGP_h_lf		2.0813	2.0813	2.0813	2.0813	2.0813
2PG.p -> GLY.p	PGP_h_lf		38.5989	30.569	47.8491	119.5	102.45	137.206	0.0253931	0.0341748			Ru5PE_h_lf_f	6.25374	6.25374	6.25374	6.25374	6.25374	6.25374	6.25374	6.25374	6.25374	6.25374	6.25374	6.25374	6.54554	6.54554	6.55444	6.55444	6.43427	6.43427	6.5288	6.5288	6.52849	6.52849	6.52849	6.52849	6.52849	6.52849	6.52849	6.52849		GlyDH_m_lf		1.02395	1.02395	1.02395	1.02395	1.02395
GLY.p + GLY.p -> SER.p + CO2	GlyDH_m_lf		19.2697	15.2415	23.8828	59.7318	51.2185	68.5341	0.012677	0.0170822			Ru5PE_h_lf_b	0	0	0	-4.29878e-12	0	-3.14149e-12	0	-1.23279e-12	0	1.51612e-12	0	3.40616e-12	0	-1.14058e-11	0	2.77192e-11	0	2.94698e-12	0	7.91367e-13	0	-6.34159e-13	0	-5.95701e-12	0	-3.39586e-11	0	-1.34861e-11		SGAT_p_lf		1.04591	1.04591	1.04591	1.04591	1.04591
SER.p -> GA.p	SGAT_p_lf		19.0663	15.1088	23.6478	59.5939	51.0618	68.0968	0.0125432	0.0170427			R5PI_h_lf_f	3.1121	3.1121	3.1121	3.1121	3.1121	3.1121	3.1121	3.1121	3.1121	3.1121	3.1121	3.1121	2.87938	2.87938	2.89057	2.89057	3.07088	3.07088	3.10648	3.10648	3.10745	3.10745	3.10745	3.10745	3.10745	3.10745	3.10745	3.10745		GCEAK_h_lf		1.04591	1.04591	1.04591	1.04591	1.04591
GA.p <=> 3PGA.p	GCEAK_h_lf		19.0663	15.1088	23.6478	59.5939	51.0618	68.0968	0.0125432	0.0170427			R5PI_h_lf_b	0	0	0	0	0	-1.73772e-12	0	-9.04166e-13	0	1.45262e-12	0	0	0	-1.19731e-11	0	9.71179e-12	0	1.56213e-11	0	3.03002e-12	0	2.28151e-11	0	-4.55396e-11	0	-5.65674e-09	0	3.54773e-08		FBPA_h_lf_f		3.40638	3.40638	3.40638	3.40638	3.40638
TP.p + TP.p <=> FBP.p	FBPA_h_lf_f		64.1781	53.4412	75.3008	140.935	122.802	158.759	0.0422209	0.0403048			Ru5PK_h_lf	9.36584	9.36584	9.36584	9.36584	9.36584	9.36584	9.36584	9.36584	9.36584	9.36584	9.36584	9.36584	9.42491	9.42491	9.44502	9.44502	9.50515	9.50515	9.63528	9.63528	9.63595	9.63595	9.63595	9.63595	9.63595	9.63595	9.63595	9.63595		FBPase_h_lf		3.40638	3.40638	3.40638	3.40638	3.40638
FBP.p <=> F6P.p	FBPase_h_lf		64.1781	53.4412	75.3008	140.935	122.802	158.759	0.0422209	0.0403048			RBO_h_lf	2.0813	2.0813	2.0813	2.0813	2.0813	2.0813	2.0813	2.0813	2.0813	2.0813	2.0813	2.0813	2.09443	2.09443	2.09889	2.09889	2.11226	2.11226	2.14117	2.14117	2.14132	2.14132	2.14132	2.14132	2.14132	2.14132	2.14132	2.14132		PGI_h_lf_f	PGI_h_lf_b	0.269761	0.269761	0.269761	0.269761	0.269761
F6P.p <=> G6P.p	PGI_h_lf_f	PGI_h_lf_b	6.2691	5.6916	6.8471	8.5106	6.446	10.604	0.00412425	0.00243387			PGP_h_lf	2.0813	2.0813	2.0813	2.0813	2.0813	2.0813	2.0813	2.0813	2.0813	2.0813	2.0813	2.0813	2.09443	2.09443	2.09889	2.09889	2.11226	2.11226	2.14117	2.14117	2.14132	2.14132	2.14132	2.14132	2.14132	2.14132	2.14132	2.14132		PGM_h_lf_f	PGM_h_lf_b	0.269761	0.269761	0.269761	0.269761	0.269761
G6P.p <=> G1P.p	PGM_h_lf_f	PGM_h_lf_b	6.2691	5.6916	6.8471	8.5106	6.446	10.604	0.00412425	0.00243387			GlyDH_m_lf	1.02395	1.02395	1.02395	1.02395	1.02395	1.02395	1.02395	1.02395	1.02395	1.02395	1.01915	1.01915	0.946217	0.946217	0.935911	0.935911	0.919207	0.919207	0.904451	0.904451	0.904674	0.904674	0.904674	0.904674	0.904674	0.904674	0.904674	0.904674		AGPase_h_lf		0.269761	0.269761	0.269761	0.269761	0.269761
G1P.p -> ADPG	AGPase_h_lf		6.2691	5.6916	6.8471	8.5106	6.446	10.604	0.00412425	0.00243387			SGAT_p_lf	1.04591	1.04591	1.04591	1.04591	1.04591	1.04591	1.04591	1.04591	1.04591	1.04591	1.04471	1.04471	1.03058	1.03058	1.02967	1.02967	1.03154	1.03154	1.0387	1.0387	1.03771	1.03771	1.03771	1.03771	1.03771	1.03771	1.03771	1.03771		FBPA_c_lf_f	FBPA_c_lf_b	1.25607	1.25607	1.25607	1.25607	1.25607
TP.c + TP.c <=> FBP.c	FBPA_c_lf_f	FBPA_c_lf_b	11.6745	8.4451	14.9332	26.389	21.1588	31.4636	0.00768031	0.00754675			GCEAK_h_lf	1.04591	1.04591	1.04591	1.04591	1.04591	1.04591	1.04591	1.04591	1.04591	1.04591	1.04471	1.04471	1.03058	1.03058	1.02967	1.02967	1.03154	1.03154	1.0387	1.0387	1.03771	1.03771	1.03771	1.03771	1.03771	1.03771	1.03771	1.03771		FBPase_c_lf		1.25607	1.25607	1.25607	1.25607	1.25607
FBP.c <=> F6P.c	FBPase_c_lf		11.6745	8.4451	14.9332	26.389	21.1588	31.4636	0.00768031	0.00754675			FBPA_h_lf_f	3.40638	3.40638	3.40638	3.40638	3.40638	3.40638	3.40638	3.40638	3.40623	3.40623	3.40615	3.40615	3.17242	3.17242	3.18383	3.18383	3.38457	3.38457	3.41676	3.41676	3.41831	3.41831	3.41831	3.41831	3.41831	3.41831	3.41831	3.41831		PGI_c_lf_f	PGI_c_lf_b	1.24349	1.24349	1.24349	1.24349	1.24349
F6P.c <=> G6P.c	PGI_c_lf_f	PGI_c_lf_b	5.8372	4.2226	7.4666	13.1945	10.5794	15.7318	0.00384012	0.00377338			FBPase_h_lf	3.40638	3.40638	3.40638	3.40638	3.40638	3.40638	3.40638	3.40638	3.40623	3.40623	3.40615	3.40615	3.17242	3.17242	3.18383	3.18383	3.38457	3.38457	3.41676	3.41676	3.41831	3.41831	3.41831	3.41831	3.41831	3.41831	3.41831	3.41831		PGM_c_lf_f	PGM_c_lf_b	0.524516	0.524516	0.524516	0.524516	0.524516
G6P.c <=> G1P.c	PGM_c_lf_f	PGM_c_lf_b	5.8372	4.2226	7.4666	13.1945	10.5794	15.7318	0.00384012	0.00377338			PGI_h_lf_f	0.269761	0.269761	0.269761	0.269761	0.269761	0.269761	0.269761	0.269761	0.269609	0.269609	0.26953	0.26953	0.26853	0.26853	0.268742	0.268742	0.289175	0.289175	0.28621	0.28621	0.286338	0.286338	0.286338	0.286338	0.286338	0.286338	0.286338	0.286338		UGPase_c_lf_f	UGPase_c_lf_b	0.524516	0.524516	0.524516	0.524516	0.524516
G1P.c <=> UDPG	UGPase_c_lf_f	UGPase_c_lf_b	5.8372	4.2226	7.4666	13.1945	10.5794	15.7318	0.00384012	0.00377338			PGI_h_lf_b	0	0	0	3.56432e-12	0	-2.13407e-12	0	0	0	5.5711e-13	0	2.71289e-12	0	-1.36147e-11	0	1.07344e-11	0	2.03715e-12	0	0	0	-7.07712e-13	0	-4.04732e-13	0	-1.4447e-11	0	3.43253e-12		S6PS_c_lf		0.501495	0.501495	0.501495	0.501495	0.501495
F6P.c + UDPG -> S6P	S6PS_c_lf		5.8372	4.2226	7.4666	13.1945	10.5794	15.7318	0.00384012	0.00377338			PGM_h_lf_f	0.269761	0.269761	0.269761	0.269761	0.269761	0.269761	0.269761	0.269761	0.269609	0.269609	0.26953	0.26953	0.26853	0.26853	0.268742	0.268742	0.289175	0.289175	0.28621	0.28621	0.286338	0.286338	0.286338	0.286338	0.286338	0.286338	0.286338	0.286338		Enol_c_lf_b	Enol_c_lf_f	2.15228	2.15228	2.15228	2.15228	2.15228
3PGA.c <=> PEP.c	Enol_c_lf_b	Enol_c_lf_f	2.4892	1.8007	3.184	2.7186	2.1798	3.2414	0.00163757	0.000777468			PGM_h_lf_b	0	0	0	1.85529e-12	0	-2.43777e-12	0	-1.18422e-12	0	1.06057e-11	0	8.62421e-13	0	-8.20838e-12	0	1.01429e-11	0	2.78227e-12	0	-2.9704e-12	0	-4.96697e-12	0	-1.02571e-11	0	-8.46571e-11	0	7.56722e-12		PyrK_c_lf		1.94705	1.94705	1.94705	1.94705	1.94705
PEP.c -> PYR.c	PyrK_c_lf		1.1299	0.8174	1.4453	1.2811	1.0272	1.5274	0.000743328	0.00036637			AGPase_h_lf	0.269761	0.269761	0.269761	0.269761	0.269761	0.269761	0.269761	0.269761	0.269609	0.26961	0.26953	0.26953	0.26853	0.26853	0.268742	0.268742	0.289175	0.289175	0.28621	0.28621	0.286338	0.286338	0.286338	0.286338	0.286338	0.286338	0.286338	0.286338		PyrDH1_m_lf		0	0	0	0	0
PYR.c + dummy -> ACA + CO2	PyrDH1_m_lf		0.9404	0.6803	1.2029	1.1391	0.9133	1.3581	0.000618661	0.000325761			FBPA_c_lf_f	1.25607	1.25607	1.25607	1.25607	1.25607	1.25607	1.25607	1.25607	1.2568	1.2568	1.26156	1.26156	1.76468	1.76468	1.75417	1.75417	1.33778	1.33778	1.37263	1.37263	1.37305	1.37305	1.37305	1.37305	1.37305	1.37305	1.37305	1.37305		CitS_m_lf		0	0	0	0	0
OAA + ACA -> CIT	CitS_m_lf		0.9404	0.6803	1.2029	1.1391	0.9133	1.3581	0.000618661	0.000325761			FBPA_c_lf_b	0	-1.36979e-12	0	6.83072e-13	0	2.27309e-12	0	0	0	0	0	7.57616e-13	0	-1.65731e-11	0	-2.08735e-11	0	3.27992e-12	0	2.35456e-12	0	2.44956e-12	0	2.92961e-12	0	-2.44176e-11	0	2.11439e-12		cACNDHA_m_lf		0	0	0	0	0
CIT <=> ICI	cACNDHA_m_lf		0.9404	0.6803	1.2029	1.1391	0.9133	1.3581	0.000618661	0.000325761			FBPase_c_lf	1.25607	1.25607	1.25607	1.25607	1.25607	1.25607	1.25607	1.25607	1.2568	1.2568	1.26156	1.26156	1.76468	1.76468	1.75417	1.75417	1.33778	1.33778	1.37263	1.37263	1.37305	1.37305	1.37305	1.37305	1.37305	1.37305	1.37305	1.37305		iCitDHNAD_m_lf		0	0	0	0	0
ICI + dummy -> AKG + CO2	iCitDHNAD_m_lf		0.9404	0.6803	1.2029	1.1391	0.9133	1.3581	0.000618661	0.000325761			PGI_c_lf_f	1.24349	1.24349	1.24349	1.24349	1.24349	1.24349	1.24349	1.24349	1.24681	1.24681	1.26325	1.26325	1.26553	1.26553	1.25461	1.25461	0.799404	0.799404	0.839881	0.839881	0.840064	0.840064	0.840064	0.840064	0.840064	0.840064	0.840064	0.840064		iCitDHNAD_c_lf		0	0.819236	0.819236	0.819236	0.819236
	iCitDHNAD_c_lf												PGI_c_lf_b	0	0	0	-1.22835e-12	0	-8.45208e-13	0	0	0	0	0	0	0	-9.55502e-12	0	-2.06355e-11	0	0	0	0	0	1.24178e-12	0	-4.34752e-12	0	-1.97272e-11	0	3.10851e-12		iCitDHNADP_c_lf		0	0.819236	0	-3.31849e-08	0
	iCitDHNADP_c_lf												PGM_c_lf_f	0.524516	0.524516	0.524516	0.524516	0.524516	0.524516	0.524516	0.524516	0.524228	0.524228	0.524078	0.524078	0.522176	0.522176	0.52258	0.52258	0.561402	0.561402	0.555768	0.555768	0.556012	0.556012	0.556012	0.556012	0.556012	0.556012	0.556012	0.556012		iCitDHNADP_h_lf		0	0	0	-3.87309e-08	0
	iCitDHNADP_h_lf												PGM_c_lf_b	0	0	0	1.32527e-12	0	-5.45664e-12	0	2.86116e-12	0	0	0	0	0	-5.99829e-11	0	-1.73956e-11	0	4.79095e-12	0	-1.07484e-11	0	1.08252e-11	0	-1.57637e-11	0	-7.28553e-11	0	7.75147e-12		iCitDHNADP_m_lf		0	0	0	-3.09729e-08	0
	iCitDHNADP_m_lf												UGPase_c_lf_f	0.524516	0.524516	0.524516	0.524516	0.524516	0.524516	0.524516	0.524516	0.524228	0.524228	0.524078	0.524078	0.522176	0.522176	0.52258	0.52258	0.561402	0.561402	0.555768	0.555768	0.556012	0.556012	0.556012	0.556012	0.556012	0.556012	0.556012	0.556012		MalDH1_m_lf_f	MalDH1_m_lf_b	0.248902	0.610748	0.610548	0.610548	0.610548
MAL <=> OAA	MalDH1_m_lf_f	MalDH1_m_lf_b	1.4211e-14	1.4211e-14	1.4211e-14	0	0	0	9.34899e-18	0			UGPase_c_lf_b	0	0	0	0	0	-1.89981e-12	0	7.61169e-13	0	1.10711e-12	0	3.34766e-12	0	-1.33965e-11	0	3.22586e-12	0	-3.03216e-11	0	2.43416e-12	0	1.83731e-12	0	2.17908e-11	0	-2.26479e-11	0	6.47871e-12		PEPC2_c_lf_b	PEPC2_c_lf_f	0.205236	0.205236	0.205236	0.205236	0.205236
PEP.c + CO2 -> OAA + dummy	PEPC2_c_lf_b	PEPC2_c_lf_f	1.3593	0.9833	1.7387	1.4375	1.1526	1.714	0.000894243	0.000411098			S6PS_c_lf	0.501495	0.501495	0.501495	0.501495	0.501495	0.501495	0.501495	0.501495	0.501207	0.501207	0.501057	0.501057	0.499155	0.499155	0.499559	0.499559	0.538381	0.538381	0.532747	0.532747	0.532991	0.532991	0.532991	0.532991	0.532991	0.532991	0.532991	0.532991		AlaTA_m_lf_f	AlaTA_m_lf_b	0	-0.361846	-9.99994e-05	-0.000100001	-0.0001
PYR.c -> ALA.c	AlaTA_m_lf_f	AlaTA_m_lf_b	0.1895	0.1371	0.2424	0.142	0.1138	0.1693	0.000124666	4.06093e-05			Enol_c_lf_b	2.15228	2.15228	2.15228	2.15228	2.15228	2.15228	2.15228	2.15228	2.15184	2.15184	2.15	2.15	1.86111	1.86111	1.77957	1.77957	1.77873	1.77873	1.64688	1.64688	1.63905	1.63905	1.63905	1.63905	1.63905	1.63905	1.63905	1.63905		AspAT_c_lf_f	AspAT_c_lf_b	0	-0.361846	0	-4.89478e-09	0
OAA -> ASP	AspAT_c_lf_f	AspAT_c_lf_b	0.4189	0.3031	0.5359	0.2985	0.2393	0.3559	0.000275582	8.53653e-05			Enol_c_lf_f	0	0	0	4.13745e-13	0	0	0	9.17097e-12	0	1.06715e-12	0	0	0	-9.53992e-12	0	1.4404e-11	0	-6.94333e-13	0	-2.06302e-12	0	-3.26983e-12	0	-1.50857e-12	0	-1.78448e-11	0	3.77165e-12		AspAT_m_lf_f	AspAT_m_lf_b	0.248902	0.610748	0.248902	0.248902	0.248902
	AspAT_m_lf_f	AspAT_m_lf_b											PyrK_c_lf	1.94705	1.94705	1.94705	1.94705	1.94705	1.94705	1.94705	1.94705	1.94661	1.94661	1.94476	1.94476	1.65588	1.65588	1.57434	1.57434	1.57323	1.57323	1.44138	1.44138	1.44044	1.44045	1.44045	1.44045	1.44045	1.44045	1.44045	1.44045		AspAT_h_lf_f	AspAT_h_lf_b	0.090085	0.090085	0.090085	0.090085	0.090085
	AspAT_h_lf_f	AspAT_h_lf_b											PyrDH1_m_lf	0	0	0	0	0	0	0	0	0	0	0	0	0	0	0	0	0	0	0	0	0	0	0	-2.07279e-13	0	1.21192e-12	0	-5.3707e-13		AspAT_p_lf_f	AspAT_p_lf_b	0	-0.186258	0	-3.99469e-09	0
	AspAT_p_lf_f	AspAT_p_lf_b											CitS_m_lf	0	0	0	0	0	0	0	0	0	0	0	0	0	0	0	0	0	0	0	0	0	0	0	-2.07279e-13	0	1.21192e-12	0	-5.3707e-13		GluSNADP_h_lf_f	GluSNADP_h_lf_b	0	-1.55467e-11	0	-5.08421e-12	0
AKG -> GLU	GluSNADP_h_lf_f	GluSNADP_h_lf_b	0.9404	0.6803	1.2029	1.1391	0.9133	1.3581	0.000618661	0.000325761			cACNDHA_m_lf	0	0	0	0	0	-1.97985e-12	0	0	0	-5.17975e-13	0	5.72969e-12	0	1.55234e-12	0	0	0	0	0	7.33039e-13	0	0	0	0	0	0	0	-1.81744e-13		GluDH3NADP_c_lf_b	GluDH3NADP_c_lf_f	0.123924	0.48577	0.123924	0.124024	0.124024
	GluDH3NADP_c_lf_b	GluDH3NADP_c_lf_f											iCitDHNAD_m_lf	0	0	0	0	0	0	0	0	0	0	0	0	0	0	0	0	0	0	0	0	0	0	0	0	0	-1.42664e-13	0	0		GluSNAD_h_lf		0	2.20873e-12	0	1.84253e-12	0
	GluSNAD_h_lf												iCitDHNAD_c_lf	0	0.819236	0.819236	0.819236	0.819236	0.819236	0.819236	0.819236	0.819236	0.819236	0.673024	0.673024	0	-8.72413e-13	0	0	0	0	0	0	0	0	0	0	0	0	0	-1.45245e-13		GluSFd_h_lf		0.13668	0.13668	0.13668	0.13668	0.13668
	GluSFd_h_lf												iCitDHNADP_c_lf	0	0.819236	0	-3.31849e-08	0	0	0	-1.08038e-08	0	0	0	1.1248e-09	0	-9.2848e-13	0	1.56486e-12	0	0	0	6.86867e-13	0	0	0	0	0	0	0	-2.5846e-13		GluDH1NAD_m_lf		0	0	0	1.69731e-12	0
	GluDH1NAD_m_lf												iCitDHNADP_h_lf	0	0	0	-3.87309e-08	0	0	0	0	0	0	0	0	0	4.48905e-13	0	0	0	0	0	0	0	0	0	0	0	0	0	0		GluDH1NADP_m_lf_f	GluDH1NADP_m_lf_b	0	-0.361846	-9.99996e-05	-0.0001	-4.68298e-07
	GluDH1NADP_m_lf_f	GluDH1NADP_m_lf_b											iCitDHNADP_m_lf	0	0	0	-3.09729e-08	0	0	0	0	0	0	0	0	0	0	0	4.37886e-13	0	0	0	0	0	0	0	0	0	-1.1377e-13	0	0		GluSeADH_c_lf		0	0	0	0	0
GLU <=> PRO	GluSeADH_c_lf		1.2789e-14	1.2789e-14	1.2789e-14	1.1301e-14	1.1301e-14	1.1301e-14	8.4135e-18	3.23187e-18			MalDH1_m_lf_f	0.248902	0.610748	0.610548	0.610548	0.610548	0.610548	0.610548	0.610548	0.617466	0.617466	0.498639	0.498639	0	1.36989e-10	0	2.88919e-11	0	0	0	-1.27842e-11	0	0	0	-2.75527e-12	0	-1.37386e-11	0	2.35643e-12		GluSeADH_h_lf		0	0	0	0	0
	GluSeADH_h_lf												MalDH1_m_lf_b	0	-2.96996e-12	0	5.71432e-13	0	-1.938e-12	0	0	0	0	0	0	0.0231015	0.0231015	0	1.8667e-11	0.962807	0.962807	0.904451	0.904451	0.904674	0.904674	0.904674	0.904674	0.904674	0.904674	0.904674	0.904674		GluSeADH_m_lf		7.90602	7.90652	7.90602	7.90602	7.90602
	GluSeADH_m_lf												PEPC2_c_lf_b	0.205236	0.205236	0.205236	0.205236	0.205236	0.205236	0.205236	0.205236	0.205236	0.205236	0.205236	0.205236	0.205236	0.205236	0.205236	0.205236	0.205503	0.205503	0.205503	0.205503	0.198603	0.198603	0.198603	0.198603	0.198603	0.198603	0.198603	0.198603		GlnS_c_lf		1.03681	1.03681	1.03681	1.03681	1.03681
GLU <=> GLN	GlnS_c_lf		1.5288e-15	1.5288e-15	1.5288e-15	2.8104e-15	2.8104e-15	2.8104e-15	1.00575e-18	8.03721e-19			PEPC2_c_lf_f	0	-8.34888e-13	0	1.5272e-12	0	0	0	4.53479e-12	0	-6.94587e-12	0	-6.10503e-12	0	5.22052e-12	0	1.31632e-11	0	0	0	0	0	0	0	0	0	-1.59578e-12	0	0		GlnS_h_lf		0.151565	0.151565	0.151565	0.151565	0.151565
	GlnS_h_lf												AlaTA_m_lf_f	0	-1.29069e-12	0	0	0	0	0	0	0	0	0	3.66263e-12	0	-1.1487e-11	0	9.67804e-12	0	4.09631e-11	0	0	0	0	0	-3.97051e-11	0	-4.628e-09	0	-3.61251e-09		GlnS_m_lf		0	0	0	0	0
	GlnS_m_lf												AlaTA_m_lf_b	0	0.361846	9.99994e-05	0.000100001	0.0001	9.99998e-05	0.0001	0.0001	9.99998e-05	0.0001	0.0001	0.0001	0	-2.64251e-11	0	0	0	0	0	-1.45444e-11	0	0	0	-3.16049e-11	0	-5.68939e-09	0	0		ThrS_h_lf		0.07354	0.07354	0.0735401	0.07354	0.07354
ASP <=> THR	ThrS_h_lf		1.3874e-14	1.3874e-14	1.3874e-14	9.3937e-15	-9.3937e-15	-9.3937e-15	9.12729e-18	2.68642e-18			AspAT_c_lf_f	0	-1.62714e-12	0	3.16824e-12	0	0	0	0	0	9.41963e-12	0	5.26543e-12	0.0933805	0.0933805	0.0914405	0.0914405	0.0887905	0.0887905	0.0887905	0.0887905	0.0887905	0.0887905	0.0887905	0.0887905	0.0887905	0.0887905	0.0887905	0.0887905		AsnS_c_lf		0	0	0	9.83897e-13	0
ASP <=> ASN	AsnS_c_lf		5.5092e-15	5.5092e-15	5.5092e-15	9.3814e-15	9.3814e-15	9.3814e-15	3.62434e-18	2.6829e-18			AspAT_c_lf_b	0	0.361846	0	4.89794e-09	0	-8.56519e-10	0	0	0	1.39235e-10	0	6.36025e-11	0	-2.53145e-11	0	1.14619e-11	0	0	0	-2.72748e-12	0	0	0	-3.00435e-12	0	-1.31657e-11	0	0		Tr_TPT1_lf_f	Tr_TPT1_lf_b	2.42811	2.42811	2.42811	2.42811	2.42811
3PGA.p <=> 3PGA.c	Tr_TPT1_lf_f	Tr_TPT1_lf_b	2.4892	1.8007	3.184	2.7186	2.1798	3.2414	0.00163757	0.000777468			AspAT_m_lf_f	0.248902	0.610748	0.248902	0.248902	0.248902	0.248902	0.248902	0.248902	0.248902	0.248902	0.245302	0.245302	0.0821788	0.0821788	0.0695849	0.0695849	0.0435993	0.0435993	0	0	0	1.22065e-11	0	-1.94493e-12	0	-2.30867e-11	0	1.68806e-11		Tr_TPT2_lf_f	Tr_TPT2_lf_b	0.735788	1.99186	0.735788	1.99186	0.735788
TP.p <=> TP.c	Tr_TPT2_lf_f	Tr_TPT2_lf_b	23.349	16.8903	29.8663	52.7781	42.3176	62.9273	0.0153606	0.0150935			AspAT_m_lf_b	0	-1.03029e-12	0	2.13425e-12	0	1.54602e-12	0	4.15527e-12	0	0	0	0	0	-1.1208e-11	0	1.03835e-11	0	5.23827e-12	0	0	0	1.11654e-11	0	-2.02318e-11	0	-1.94341e-11	0	5.04572e-11		Tr_TPT3_lf_f	Tr_TPT3_lf_b	0	1.25607	0	1.25607	0
	Tr_TPT3_lf_f	Tr_TPT3_lf_b											AspAT_h_lf_f	0.090085	0.090085	0.090085	0.090085	0.090085	0.090085	0.090085	0.090085	0.090085	0.090085	0.090085	0.090085	0.090085	0.090085	0.08889	0.08889	0.08604	0.08604	0.0723255	0.0723255	0.0715069	0.0715069	0.0715069	0.0715069	0.0715069	0.0715069	0.0715069	0.0715069		Im_CO2_lf_b	Im_CO2_lf_f	3.94415	3.94415	3.94415	3.94415	3.94415
CO2 Import	Im_CO2_lf_b	Im_CO2_lf_f	115.3			217.2							AspAT_h_lf_b	0	0	0	4.57995e-13	0	-5.08089e-12	0	0	0	4.62866e-13	0	2.36564e-12	0	4.68399e-11	0	6.35332e-12	0	1.36262e-11	0	-8.11967e-12	0	-1.86987e-12	0	-3.80003e-12	0	-1.63063e-11	0	-4.19907e-12
													AspAT_p_lf_f	0	0	0	6.84301e-13	0	2.40741e-12	0	0	0	3.39098e-12	0	6.42248e-12	0	-1.19549e-11	0	5.98487e-12	0	4.65149e-12	0	3.30476e-12	0	0	0	-4.25886e-12	0	-2.77551e-11	0	1.73752e-12
													AspAT_p_lf_b	0	0.186258	0	3.99537e-09	0	0	0	0	0	0	0	2.94305e-10	0	-1.54156e-11	0	3.35763e-11	0	4.50144e-12	0	0	0	2.96154e-11	0	-1.79118e-12	0	-2.10404e-11	0	-1.69636e-12
													GluSNADP_h_lf_f	0	-1.38347e-11	0	0	0	0	0	0	0	0	0	0	0	5.77026e-11	0	2.00048e-11	0	0	0	9.68846e-12	0	-1.6038e-12	0	-7.03725e-12	0	2.07487e-11	0	7.12273e-11
													GluSNADP_h_lf_b	0	1.71199e-12	0	5.08421e-12	0	-8.41716e-13	0	-6.09818e-13	0	5.69045e-13	0	3.66737e-12	0	-1.53398e-11	0	1.28259e-11	0	0	0	5.80087e-12	0	5.73028e-13	0	9.77426e-13	0	-5.68255e-12	0	1.62663e-12
													GluDH3NADP_c_lf_b	0.123924	0.48577	0.123924	0.124024	0.124024	0.124024	0.124024	0.124024	0.124024	0.124024	0.125224	0.125224	0.131412	0.131412	0.135487	0.135487	0.143998	0.143998	0.16576	0.16576	0.165797	0.165797	0.165797	0.165797	0.165797	0.165797	0.165797	0.165797
													GluDH3NADP_c_lf_f	0	0	0	5.435e-13	0	0	0	3.04279e-12	0	-1.84765e-11	0	3.45254e-12	0	-1.07389e-11	0	2.28548e-11	0	9.3249e-12	0	-4.68373e-12	0	1.73395e-12	0	-1.72928e-11	0	-8.42408e-11	0	1.14088e-11
													GluSNAD_h_lf	0	2.20873e-12	0	1.84253e-12	0	0	0	0	0	0	0	0	0.000953	0.000953	0.000953	0.000953	0	0	0	5.08468e-13	0	3.91394e-12	0	-1.2621e-11	0	-7.06245e-11	0	2.80993e-12
													GluSFd_h_lf	0.13668	0.13668	0.13668	0.13668	0.13668	0.13668	0.13668	0.13668	0.13668	0.13668	0.13428	0.13428	0.133327	0.133327	0.130937	0.130937	0.12579	0.12579	0.110604	0.110604	0.110232	0.110232	0.110232	0.110232	0.110232	0.110232	0.110232	0.110232
													GluDH1NAD_m_lf	0	0	0	1.69731e-12	0	-1.24123e-12	0	1.31251e-12	0	5.63952e-13	0	3.00748e-12	0	-4.448e-11	0	1.05898e-11	0	1.87778e-11	0	0	0	0	0	-1.66844e-12	0	-8.14963e-12	0	3.48891e-12
													GluDH1NADP_m_lf_f	0	8.23897e-13	0	0	0	-4.2912e-12	0	0	0	4.22262e-12	0	3.37933e-12	0	-3.93745e-12	0	2.35556e-12	0	0	0	0	0	0	0	3.20394e-13	0	-1.9559e-12	0	2.85107e-12
													GluDH1NADP_m_lf_b	0	0.361846	9.99996e-05	0.0001	4.68298e-07	9.99999e-05	0.0001	0.0001	0.0001	0.0001	0.0001	0.0001	0	-7.03067e-12	0	7.17089e-12	0	2.54398e-11	0	7.65583e-13	0	0	0	0	0	-2.76601e-12	0	0
													GluSeADH_c_lf	0	0	0	0	0	0	0	0	0	0	0	0	0	-5.6072e-13	0	9.45047e-13	0	-8.98134e-13	0	0	0	0	0	0	0	-1.00754e-12	0	0
													GluSeADH_h_lf	0	0	0	0	0	0	0	0	0	1.98765e-12	0	0	0	-3.42765e-12	0	0	0	0	0	0	0	0	0	0	0	-3.90088e-12	0	0
													GluSeADH_m_lf	7.90602	7.90652	7.90602	7.90602	7.90602	7.90602	7.90602	7.90602	7.92329	7.92332	7.015	7.015	2.63675	2.63675	2.61836	2.61836	0.0656405	0.0656405	0.0002415	0.0002415	0.0002415	0.0002415	0.0002415	0.0002415	0.0002415	0.0002415	0.0002415	0.0002415
													GlnS_c_lf	1.03681	1.03681	1.03681	1.03681	1.03681	1.03681	1.03681	1.03681	1.03681	1.03681	1.03321	1.03321	0.953989	0.953989	0.941998	0.941998	0.925733	0.925733	0.903822	0.903822	0.903934	0.903934	0.903934	0.903934	0.903934	0.903934	0.903934	0.903934
													GlnS_h_lf	0.151565	0.151565	0.151565	0.151565	0.151565	0.151565	0.151565	0.151565	0.151565	0.151565	0.149165	0.149165	0.149165	0.149165	0.146775	0.146775	0.137825	0.137825	0.122192	0.122192	0.122267	0.122267	0.122267	0.122267	0.122267	0.122267	0.122267	0.122267
													GlnS_m_lf	0	0	0	0	0	0	0	0	0	0	0	0	0	0	0	0	0	0	0	0	0	0	0	0	0	0	0	0
													ThrS_h_lf	0.07354	0.07354	0.0735401	0.07354	0.07354	0.07354	0.07354	0.07354	0.07354	0.07354	0.07354	0.07354	0.07354	0.07354	0.07354	0.07354	0.07354	0.07354	0.060272	0.060272	0.0590069	0.0590069	0.0590069	0.0590069	0.0590069	0.0590069	0.0590069	0.0590069
													AsnS_c_lf	0	0	0	9.83897e-13	0	1.58153e-12	0	0	0	0	0	0	0	0	0	0	0	0	0	0	0	0	0	0	0	0	0	4.71208e-12
													Tr_TPT1_lf_f	2.42811	2.42811	2.42811	2.42811	2.42811	2.42811	2.42811	2.42811	2.42767	2.42767	2.42703	2.42703	1.93142	1.93142	1.7821	1.7821	1.74553	1.74553	1.53126	1.53126	1.52522	1.52522	1.52522	1.52522	1.52522	1.52522	1.52522	1.52522
													Tr_TPT1_lf_b	0	5.45297e-12	0	4.30477e-12	0	0	0	0	0	0	0	3.24124e-12	0	-1.0898e-11	0	5.37903e-12	0	0	0	0	0	-4.76003e-12	0	-2.22748e-12	0	-2.09654e-11	0	3.33551e-12
													Tr_TPT2_lf_f	0.735788	1.99186	0.735788	1.99186	0.735788	1.99186	0.735788	1.99186	0.735364	1.99217	0.73316	1.99472	1.69437	3.45906	1.75164	3.50582	1.37098	2.70877	1.48825	2.86088	1.48688	2.85994	1.48688	2.85994	1.48688	2.85994	1.48688	2.85994
													Tr_TPT2_lf_b	0	0	0	0	0	-5.59552e-13	0	0	0	0	0	0	0	-1.05249e-11	0	1.06704e-11	0	-2.43356e-11	0	1.64784e-11	0	0	0	1.71716e-12	0	-1.36406e-11	0	1.12177e-11
													Tr_TPT3_lf_f	0	1.25607	0	1.25607	0	1.25607	0	1.25607	0	1.2568	0	1.26156	0	1.76468	0	1.75417	0	1.33778	0	1.37263	0	1.37305	0	1.37305	0	1.37305	0	1.37305
													Tr_TPT3_lf_b	0	0	0	0	0	0	0	4.98268e-13	0	1.9329e-12	0	1.28408e-12	0	-1.02682e-11	0	8.39906e-12	0	6.24779e-12	0	7.12114e-12	0	2.49875e-11	0	5.97211e-12	0	-1.0583e-11	0	2.03345e-11
													Im_CO2_lf_b	3.94415	3.94415	3.94415	3.94415	3.94415	3.94415	3.94415	3.94415	3.94069	3.9407	4.22903	4.22903	5.74069	5.74069	5.79391	5.79391	6.36198	6.36198	6.4979	6.4979	6.49489	6.49489	6.49489	6.49489	6.49489	6.49489	6.49489	6.49489
													Im_CO2_lf_f	0	-1.27542e-12	0	0	0	5.13545e-12	0	-4.54126e-12	0	1.64935e-12	0	3.50919e-12	0	-1.29079e-11	0	5.83054e-12	0	3.52873e-12	0	-4.1597e-12	0	-6.48135e-12	0	-2.35012e-12	0	1.82365e-11	0	1.04312e-11
[truncated: 139 more columns]

## Sheet: M_Transcripts_HighLight
Reference Values and Mapping													FVA values	2	3	4	5	6	7	8	9	10	11	12	13	14	15	16	17	18	19	20	21	22	23	24	25	26	27	28	29		Net FVA Fluxes		Min	Max	Min	Max	Min
														Min	Max	Min	Max	Min	Max	Min	Max	Min	Max	Min	Max	Min	Max	Min	Max	Min	Max	Min	Max	Min	Max	Min	Max	Min	Max	Min	Max		Model Name	Reverse Reaction Name	0	0	0.0001	0.0001	0.0005
Original Name	Model Name	Reverse Reaction Name	Low Light Flux	Low Light Lower Bound	Low Light Upper Bound	High Light Flux	High Light Lower Bound	High Light Upper Bound	Low Light Proportion	High Light Proportion			Reactions / Scale	0	0	0.0001	0.0001	0.0005	0.0005	0.001	0.001	0.005	0.005	0.01	0.01	0.05	0.05	0.1	0.1	0.5	0.5	1	1	2	2	10	10	100	100	1000	1000		RBC_h_lf		14.1734	14.1734	14.1744	14.1744	14.2459
RUBP.p + CO2 -> 3PGA.p + 3PGA.p	RBC_h_lf		135.128	110.283	160.366	277.773	239.023	314.785	0.0888967	0.0794378			RBC_h_lf	14.1734	14.1734	14.1744	14.1744	14.2459	14.2459	14.2459	14.2459	14.2641	14.2641	14.2953	14.2953	14.0043	14.0043	14.0053	14.0053	14.0257	14.0257	13.8269	13.8269	13.8269	13.8269	13.5456	13.5456	13.5873	13.5873	13.5873	13.5873		SBPA_h_lf		6.77375	6.77375	6.77424	6.77424	6.80841
TP.p + E4P.p -> SBP	SBPA_h_lf		57.909	47.1397	69.0317	132.424	114.354	150.093	0.0380966	0.0378709			SBPA_h_lf	6.77375	6.77375	6.77424	6.77424	6.80841	6.80841	6.80841	6.80841	6.81714	6.81714	6.83206	6.83206	6.53312	6.53312	6.54659	6.54659	6.70311	6.70311	6.60806	6.60806	6.60806	6.60806	6.47351	6.47351	6.49346	6.49346	6.49346	6.49346		SBPase_h_lf		6.77375	6.77375	6.77424	6.77424	6.80841
SBP -> S7P.p	SBPase_h_lf		57.909	47.1397	69.0317	132.424	114.354	150.093	0.0380966	0.0378709			SBPase_h_lf	6.77375	6.77375	6.77424	6.77424	6.80841	6.80841	6.80841	6.80841	6.81714	6.81714	6.83206	6.83206	6.53312	6.53312	6.54659	6.54659	6.70311	6.70311	6.60806	6.60806	6.60806	6.60806	6.47351	6.47351	6.49346	6.49346	6.49346	6.49346		STK_h_lf_f	STK_h_lf_b	6.77375	6.77375	6.77424	6.77424	6.80841
TP.p + EC2 <=> X5P.p	STK_h_lf_f	STK_h_lf_b	115.818	94.2793	138.063	264.849	228.708	300.186	0.0761932	0.0757417			STK_h_lf_f	6.77375	6.77375	6.77424	6.77424	6.80841	6.80841	6.80841	6.80841	6.81714	6.81714	6.83206	6.83206	6.53312	6.53312	6.54659	6.54659	6.70311	6.70311	6.60806	6.60806	6.60806	6.60806	6.47351	6.47351	6.49346	6.49346	6.49346	6.49346		FTK_h_lf_f	FTK_h_lf_b	6.79325	6.79325	6.79374	6.79374	6.82791
	FTK_h_lf_f	FTK_h_lf_b											STK_h_lf_b	0	-8.3169e-12	0	1.52935e-11	0	3.29337e-12	0	6.83897e-13	0	2.26157e-11	0	-5.58842e-12	0	-1.61648e-12	0	2.40226e-11	0	6.67022e-13	0	1.72706e-11	0	0	0	1.33582e-12	0	0	0	7.39142e-12		GAPDH1_h_lf		40.9211	40.9981	40.9988	40.9988	41.0588
3PGA.p -> TP.p	GAPDH1_h_lf		325.432	265.438	387.176	731.922	632.297	828.347	0.214092	0.209316			FTK_h_lf_f	6.79325	6.79325	6.79374	6.79374	6.82791	6.82791	6.82791	6.82791	6.83664	6.83664	6.85156	6.85156	6.55262	6.55262	6.56609	6.56609	6.72261	6.72261	6.62756	6.62756	6.62756	6.62756	6.49301	6.49301	6.51296	6.51296	6.51296	6.51296		STK_h_lf_f	STK_h_lf_b	6.77375	6.77375	6.77424	6.77424	6.80841
S7P.p <=> R5P.p + EC2	STK_h_lf_f	STK_h_lf_b	57.909	47.1397	69.0317	132.424	114.354	150.093	0.0380966	0.0378709			FTK_h_lf_b	0	-1.16075e-11	0	1.97224e-11	0	1.0101e-11	0	-3.54139e-12	0	1.92321e-11	0	-7.28966e-12	0	-4.77013e-12	0	3.05116e-11	0	0	0	1.31303e-11	0	0	0	3.41961e-12	0	-6.67589e-12	0	4.99083e-12		FTK_h_lf_f	FTK_h_lf_b	6.79325	6.79325	6.79374	6.79374	6.82791
F6P.p <=> E4P.p + EC2	FTK_h_lf_f	FTK_h_lf_b	57.909	47.1397	69.0317	132.424	114.354	150.093	0.0380966	0.0378709			GAPDH1_h_lf	40.9211	40.9981	40.9988	40.9988	41.0588	41.0588	41.0588	41.0588	41.0818	41.0818	41.1754	41.1754	40.9786	40.9786	40.9825	40.9825	41.0469	41.0469	40.9218	40.9218	40.9218	40.9218	39.6913	39.6913	40.2458	40.2458	40.2458	40.2458		Ru5PE_h_lf_f	Ru5PE_h_lf_b	13.567	13.567	13.568	13.568	13.6363
X5P.p <=> RU5P.p	Ru5PE_h_lf_f	Ru5PE_h_lf_b	115.818	94.2793	138.063	264.849	228.708	300.186	0.0761932	0.0757417			STK_h_lf_f	6.77375	6.77375	6.77424	6.77424	6.80841	6.80841	6.80841	6.80841	6.81714	6.81714	6.83206	6.83206	6.53312	6.53312	6.54659	6.54659	6.70311	6.70311	6.60806	6.60806	6.60806	6.60806	6.47351	6.47351	6.49346	6.49346	6.49346	6.49346		R5PI_h_lf_f	R5PI_h_lf_b	6.76874	6.76874	6.76923	6.76923	6.80339
R5P.p <=> RU5P.p	R5PI_h_lf_f	R5PI_h_lf_b	57.909	47.1397	69.0317	132.424	114.354	150.093	0.0380966	0.0378709			STK_h_lf_b	0	-8.3169e-12	0	1.52935e-11	0	3.29337e-12	0	6.83897e-13	0	2.26157e-11	0	-5.58842e-12	0	-1.61648e-12	0	2.40226e-11	0	6.67022e-13	0	1.72706e-11	0	0	0	1.33582e-12	0	0	0	7.39142e-12		Ru5PK_h_lf		20.3357	20.3357	20.3372	20.3372	20.4397
RU5P.p -> RUBP.p	Ru5PK_h_lf		173.727	141.419	207.095	397.273	343.062	450.279	0.11429	0.113613			FTK_h_lf_f	6.79325	6.79325	6.79374	6.79374	6.82791	6.82791	6.82791	6.82791	6.83664	6.83664	6.85156	6.85156	6.55262	6.55262	6.56609	6.56609	6.72261	6.72261	6.62756	6.62756	6.62756	6.62756	6.49301	6.49301	6.51296	6.51296	6.51296	6.51296		RBO_h_lf		6.16235	6.16235	6.16279	6.16279	6.19385
RUBP.p -> 3PGA.p + 2PG.p	RBO_h_lf		38.5989	30.569	47.8491	119.5	102.45	137.206	0.0253931	0.0341748			FTK_h_lf_b	0	-1.16075e-11	0	1.97224e-11	0	1.0101e-11	0	-3.54139e-12	0	1.92321e-11	0	-7.28966e-12	0	-4.77013e-12	0	3.05116e-11	0	0	0	1.31303e-11	0	0	0	3.41961e-12	0	-6.67589e-12	0	4.99083e-12		PGP_h_lf		6.16235	6.16235	6.16279	6.16279	6.19385
2PG.p -> GLY.p	PGP_h_lf		38.5989	30.569	47.8491	119.5	102.45	137.206	0.0253931	0.0341748			Ru5PE_h_lf_f	13.567	13.567	13.568	13.568	13.6363	13.6363	13.6363	13.6363	13.6538	13.6538	13.6836	13.6836	13.565	13.565	13.5529	13.5529	13.4257	13.4257	13.2356	13.2356	13.2356	13.2356	12.9665	12.9665	13.0064	13.0064	13.0064	13.0064		GlyDH_m_lf		3.06447	3.06447	3.0647	3.0647	3.08023
GLY.p + GLY.p -> SER.p + CO2	GlyDH_m_lf		19.2697	15.2415	23.8828	59.7318	51.2185	68.5341	0.012677	0.0170822			Ru5PE_h_lf_b	0	-1.30349e-11	0	2.09202e-11	0	3.98792e-12	0	-2.04103e-12	0	2.14992e-11	0	-5.53868e-12	0	-3.0802e-12	0	4.17266e-11	0	8.05223e-12	0	4.12648e-11	0	8.78408e-12	0	1.8094e-11	0	1.4472e-11	0	3.4472e-11		SGAT_p_lf		3.08644	3.08644	3.08666	3.08666	3.10219
SER.p -> GA.p	SGAT_p_lf		19.0663	15.1088	23.6478	59.5939	51.0618	68.0968	0.0125432	0.0170427			R5PI_h_lf_f	6.76874	6.76874	6.76923	6.76923	6.80339	6.80339	6.80339	6.80339	6.81213	6.81213	6.82705	6.82705	6.5281	6.5281	6.54158	6.54158	6.69809	6.69809	6.60304	6.60304	6.60304	6.60304	6.46849	6.46849	6.48844	6.48844	6.48844	6.48844		GCEAK_h_lf		3.08644	3.08644	3.08666	3.08666	3.10219
GA.p <=> 3PGA.p	GCEAK_h_lf		19.0663	15.1088	23.6478	59.5939	51.0618	68.0968	0.0125432	0.0170427			R5PI_h_lf_b	0	-7.10543e-12	0	2.15632e-11	0	3.33245e-12	0	2.57039e-12	0	2.15383e-11	0	-6.43396e-12	0	-4.12559e-12	0	4.48415e-11	0	-3.24896e-12	0	8.98845e-11	0	8.18101e-12	0	3.28702e-10	0	-4.43009e-10	0	7.79973e-08		FBPA_h_lf_f		6.99599	6.99599	6.99636	6.99636	7.02626
TP.p + TP.p <=> FBP.p	FBPA_h_lf_f		64.1781	53.4412	75.3008	140.935	122.802	158.759	0.0422209	0.0403048			Ru5PK_h_lf	20.3357	20.3357	20.3372	20.3372	20.4397	20.4397	20.4397	20.4397	20.4659	20.4659	20.5107	20.5107	20.0931	20.0931	20.0945	20.0945	20.1238	20.1238	19.8387	19.8387	19.8387	19.8387	19.435	19.435	19.4949	19.4949	19.4949	19.4949		FBPase_h_lf		6.99599	6.99599	6.99636	6.99636	7.02626
FBP.p <=> F6P.p	FBPase_h_lf		64.1781	53.4412	75.3008	140.935	122.802	158.759	0.0422209	0.0403048			RBO_h_lf	6.16235	6.16235	6.16279	6.16279	6.19385	6.19385	6.19385	6.19385	6.20179	6.20179	6.21535	6.21535	6.08881	6.08881	6.08924	6.08924	6.09812	6.09812	6.01171	6.01171	6.01171	6.01171	5.8894	5.8894	5.90753	5.90753	5.90753	5.90753		PGI_h_lf_f	PGI_h_lf_b	0.202741	0.202741	0.202618	0.202618	0.198347
F6P.p <=> G6P.p	PGI_h_lf_f	PGI_h_lf_b	6.2691	5.6916	6.8471	8.5106	6.446	10.604	0.00412425	0.00243387			PGP_h_lf	6.16235	6.16235	6.16279	6.16279	6.19385	6.19385	6.19385	6.19385	6.20179	6.20179	6.21535	6.21535	6.08881	6.08881	6.08924	6.08924	6.09812	6.09812	6.01171	6.01171	6.01171	6.01171	5.8894	5.8894	5.90753	5.90753	5.90753	5.90753		PGM_h_lf_f	PGM_h_lf_b	0.202741	0.202741	0.202618	0.202618	0.198347
G6P.p <=> G1P.p	PGM_h_lf_f	PGM_h_lf_b	6.2691	5.6916	6.8471	8.5106	6.446	10.604	0.00412425	0.00243387			GlyDH_m_lf	3.06447	3.06447	3.0647	3.0647	3.08023	3.08023	3.08023	3.08023	3.0842	3.0842	3.09098	3.09098	2.94341	2.94341	2.94363	2.94363	2.93516	2.93516	2.89174	2.89174	2.89174	2.89174	2.83058	2.83058	2.81685	2.81685	2.81685	2.81685		AGPase_h_lf		0.202741	0.202741	0.202618	0.202618	0.198347
G1P.p -> ADPG	AGPase_h_lf		6.2691	5.6916	6.8471	8.5106	6.446	10.604	0.00412425	0.00243387			SGAT_p_lf	3.08644	3.08644	3.08666	3.08666	3.10219	3.10219	3.10219	3.10219	3.10616	3.10616	3.11294	3.11294	3.02777	3.02777	3.02799	3.02799	3.03021	3.03021	2.98689	2.98689	2.98689	2.98689	2.92574	2.92574	2.9291	2.9291	2.9291	2.9291		FBPA_c_lf_f	FBPA_c_lf_b	2.31288	2.31288	2.31317	2.31317	2.30313
TP.c + TP.c <=> FBP.c	FBPA_c_lf_f	FBPA_c_lf_b	11.6745	8.4451	14.9332	26.389	21.1588	31.4636	0.00768031	0.00754675			GCEAK_h_lf	3.08644	3.08644	3.08666	3.08666	3.10219	3.10219	3.10219	3.10219	3.10616	3.10616	3.11294	3.11294	3.02777	3.02777	3.02799	3.02799	3.03021	3.03021	2.98689	2.98689	2.98689	2.98689	2.92574	2.92574	2.9291	2.9291	2.9291	2.9291		FBPase_c_lf		2.31288	2.31288	2.31317	2.31317	2.30313
FBP.c <=> F6P.c	FBPase_c_lf		11.6745	8.4451	14.9332	26.389	21.1588	31.4636	0.00768031	0.00754675			FBPA_h_lf_f	6.99599	6.99599	6.99636	6.99636	7.02626	7.02626	7.02626	7.02626	7.03504	7.03504	7.05573	7.05573	6.78888	6.78888	6.80332	6.80332	6.97117	6.97117	6.89321	6.89321	6.89321	6.89321	6.78278	6.78278	6.80273	6.80273	6.80273	6.80273		PGI_c_lf_f	PGI_c_lf_b	1.21971	1.21971	1.22191	1.22191	1.2309
F6P.c <=> G6P.c	PGI_c_lf_f	PGI_c_lf_b	5.8372	4.2226	7.4666	13.1945	10.5794	15.7318	0.00384012	0.00377338			FBPase_h_lf	6.99599	6.99599	6.99636	6.99636	7.02626	7.02626	7.02626	7.02626	7.03504	7.03504	7.05573	7.05573	6.78888	6.78888	6.80332	6.80332	6.97117	6.97117	6.89321	6.89321	6.89321	6.89321	6.78278	6.78278	6.80273	6.80273	6.80273	6.80273		PGM_c_lf_f	PGM_c_lf_b	0.640466	0.640466	0.640087	0.640087	0.626845
G6P.c <=> G1P.c	PGM_c_lf_f	PGM_c_lf_b	5.8372	4.2226	7.4666	13.1945	10.5794	15.7318	0.00384012	0.00377338			PGI_h_lf_f	0.202741	0.202741	0.202618	0.202618	0.198347	0.198347	0.198347	0.198347	0.198394	0.198394	0.20417	0.20417	0.236263	0.236263	0.237225	0.237225	0.248561	0.248561	0.265657	0.265657	0.265657	0.265657	0.289769	0.289769	0.289769	0.289769	0.289769	0.289769		UGPase_c_lf_f	UGPase_c_lf_b	0.640466	0.640466	0.640087	0.640087	0.626845
G1P.c <=> UDPG	UGPase_c_lf_f	UGPase_c_lf_b	5.8372	4.2226	7.4666	13.1945	10.5794	15.7318	0.00384012	0.00377338			PGI_h_lf_b	0	-5.09356e-12	0	1.49737e-11	0	2.4428e-12	0	1.36574e-12	0	2.67493e-11	0	-9.17472e-12	0	1.28891e-12	0	4.03022e-11	0	-3.09908e-12	0	2.84348e-11	0	-1.5845e-11	0	1.45489e-12	0	3.65757e-12	0	1.16252e-11		S6PS_c_lf		1.47933	1.47933	1.47914	1.47914	1.47494
F6P.c + UDPG -> S6P	S6PS_c_lf		5.8372	4.2226	7.4666	13.1945	10.5794	15.7318	0.00384012	0.00377338			PGM_h_lf_f	0.202741	0.202741	0.202618	0.202618	0.198347	0.198347	0.198347	0.198347	0.198394	0.198394	0.20417	0.20417	0.236263	0.236263	0.237225	0.237225	0.248561	0.248561	0.265657	0.265657	0.265657	0.265657	0.289769	0.289769	0.289769	0.289769	0.289769	0.289769		Enol_c_lf_b	Enol_c_lf_f	1.27903	1.27903	1.28143	1.28143	1.43507
3PGA.c <=> PEP.c	Enol_c_lf_b	Enol_c_lf_f	2.4892	1.8007	3.184	2.7186	2.1798	3.2414	0.00163757	0.000777468			PGM_h_lf_b	0	3.99047e-12	0	1.89584e-11	0	0	0	0	0	2.1915e-11	0	-8.42232e-12	0	1.07059e-11	0	5.051e-11	0	4.93211e-12	0	5.69368e-11	0	3.52016e-11	0	2.35757e-11	0	-2.39256e-11	0	8.47626e-11		PyrK_c_lf		0	-4.77574e-12	0	1.12017e-11	0
PEP.c -> PYR.c	PyrK_c_lf		1.1299	0.8174	1.4453	1.2811	1.0272	1.5274	0.000743328	0.00036637			AGPase_h_lf	0.202741	0.202741	0.202618	0.202618	0.198347	0.198347	0.198347	0.198347	0.198394	0.198394	0.20417	0.20417	0.236263	0.236263	0.237225	0.237225	0.248561	0.248561	0.265657	0.265657	0.265657	0.265657	0.289769	0.289769	0.289769	0.289769	0.289769	0.289769		PyrDH1_m_lf		0	0	0	0	0
PYR.c + dummy -> ACA + CO2	PyrDH1_m_lf		0.9404	0.6803	1.2029	1.1391	0.9133	1.3581	0.000618661	0.000325761			FBPA_c_lf_f	2.31288	2.31288	2.31317	2.31317	2.30313	2.30313	2.30313	2.30313	2.29963	2.29963	2.28068	2.28068	2.64252	2.64252	2.60881	2.60881	2.22989	2.22989	2.26637	2.26637	2.26637	2.26637	2.31769	2.31769	2.32028	2.32028	2.32028	2.32028		CitS_m_lf		0	0	0	0	0
OAA + ACA -> CIT	CitS_m_lf		0.9404	0.6803	1.2029	1.1391	0.9133	1.3581	0.000618661	0.000325761			FBPA_c_lf_b	0	-3.86091e-12	0	2.01152e-11	0	1.86478e-12	0	-1.84844e-12	0	2.57092e-11	0	1.60139e-12	0	-4.996e-13	0	4.12802e-11	0	7.64633e-12	0	4.29603e-11	0	-8.30505e-12	0	1.02308e-11	0	-2.39153e-12	0	3.07611e-11		cACNDHA_m_lf		0	-1.64873e-11	0	3.88202e-11	0
CIT <=> ICI	cACNDHA_m_lf		0.9404	0.6803	1.2029	1.1391	0.9133	1.3581	0.000618661	0.000325761			FBPase_c_lf	2.31288	2.31288	2.31317	2.31317	2.30313	2.30313	2.30313	2.30313	2.29963	2.29963	2.28068	2.28068	2.64252	2.64252	2.60881	2.60881	2.22989	2.22989	2.26637	2.26637	2.26637	2.26637	2.31769	2.31769	2.32028	2.32028	2.32028	2.32028		iCitDHNAD_m_lf		0	0	0	-8.75153e-09	0
ICI + dummy -> AKG + CO2	iCitDHNAD_m_lf		0.9404	0.6803	1.2029	1.1391	0.9133	1.3581	0.000618661	0.000325761			PGI_c_lf_f	1.21971	1.21971	1.22191	1.22191	1.2309	1.2309	1.23089	1.23089	1.23489	1.23489	1.21667	1.21667	1.22361	1.22361	1.18761	1.18761	0.78251	0.78251	0.835506	0.835506	0.835506	0.835506	0.910255	0.910255	0.910255	0.910255	0.910255	0.910255		iCitDHNAD_c_lf		0	2.38454	2.38842	2.38842	2.34406
	iCitDHNAD_c_lf												PGI_c_lf_b	0	-1.14686e-12	0	2.61291e-11	0	1.77502e-12	0	3.20832e-12	0	2.23703e-11	0	0	0	8.75011e-12	0	4.48102e-11	0	2.54674e-12	0	2.86366e-11	0	-3.60523e-12	0	6.74105e-12	0	-1.61661e-11	0	2.67045e-11		iCitDHNADP_c_lf		0.556937	2.94148	0.552887	0.552888	0.585448
	iCitDHNADP_c_lf												PGM_c_lf_f	0.640466	0.640466	0.640087	0.640087	0.626845	0.626845	0.626846	0.626846	0.626992	0.626992	0.644896	0.644896	0.744385	0.744385	0.747368	0.747368	0.78251	0.78251	0.835506	0.835506	0.835506	0.835506	0.910255	0.910255	0.910255	0.910255	0.910255	0.910255		iCitDHNADP_h_lf		0	0	0	8.62043e-13	0
	iCitDHNADP_h_lf												PGM_c_lf_b	0	2.16904e-12	0	3.66821e-11	0	0	0	0	0	2.43811e-11	0	-7.25442e-12	0	3.77209e-12	0	4.50544e-11	0	2.59481e-12	0	8.2395e-11	0	-1.0164e-11	0	3.27113e-11	0	-4.5475e-11	0	8.11217e-11		iCitDHNADP_m_lf		0	0	0	-1.56538e-07	0
	iCitDHNADP_m_lf												UGPase_c_lf_f	0.640466	0.640466	0.640087	0.640087	0.626845	0.626845	0.626846	0.626846	0.626992	0.626992	0.644896	0.644896	0.744385	0.744385	0.747368	0.747368	0.78251	0.78251	0.835506	0.835506	0.835506	0.835506	0.910255	0.910255	0.910255	0.910255	0.910255	0.910255		MalDH1_m_lf_f	MalDH1_m_lf_b	0.337378	0.337378	0.337378	0.337378	0.0490996
MAL <=> OAA	MalDH1_m_lf_f	MalDH1_m_lf_b	1.4211e-14	1.4211e-14	1.4211e-14	0	0	0	9.34899e-18	0			UGPase_c_lf_b	0	-9.40803e-13	0	2.75446e-11	0	-1.2348e-11	0	-7.22666e-12	0	2.86898e-11	0	-1.17968e-11	0	-1.25433e-12	0	4.46803e-11	0	1.15108e-12	0	4.80376e-11	0	1.21347e-11	0	1.17653e-11	0	-4.51772e-12	0	3.28154e-11		PEPC2_c_lf_b	PEPC2_c_lf_f	1.27903	1.27903	1.28143	1.28143	1.43507
PEP.c + CO2 -> OAA + dummy	PEPC2_c_lf_b	PEPC2_c_lf_f	1.3593	0.9833	1.7387	1.4375	1.1526	1.714	0.000894243	0.000411098			S6PS_c_lf	1.47933	1.47933	1.47914	1.47914	1.47494	1.47494	1.47494	1.47494	1.47	1.47	1.4452	1.4452	1.41891	1.41891	1.42119	1.42119	1.44738	1.44738	1.43086	1.43086	1.43086	1.43086	1.40743	1.40743	1.41002	1.41002	1.41002	1.41002		AlaTA_m_lf_f	AlaTA_m_lf_b	0	9.13447e-12	0	-3.42233e-11	0
PYR.c -> ALA.c	AlaTA_m_lf_f	AlaTA_m_lf_b	0.1895	0.1371	0.2424	0.142	0.1138	0.1693	0.000124666	4.06093e-05			Enol_c_lf_b	1.27903	1.27903	1.28143	1.28143	1.43507	1.43507	1.43506	1.43506	1.45864	1.45864	1.41088	1.41088	0.642117	0.642117	0.641479	0.641479	0.637718	0.637718	0.764648	0.764648	0.764648	0.764648	1.99658	1.99658	1.52984	1.52984	1.52984	1.52984		AspAT_c_lf_f	AspAT_c_lf_b	0	8.83882e-11	0	9.68235e-10	0
OAA -> ASP	AspAT_c_lf_f	AspAT_c_lf_b	0.4189	0.3031	0.5359	0.2985	0.2393	0.3559	0.000275582	8.53653e-05			Enol_c_lf_f	0	-7.74447e-12	0	2.30397e-11	0	1.08293e-11	0	-1.02205e-11	0	2.20584e-11	0	-6.88183e-12	0	4.57412e-13	0	4.14585e-11	0	0	0	3.09279e-11	0	-3.31213e-12	0	3.02314e-12	0	-1.45541e-11	0	1.99569e-11		AspAT_m_lf_f	AspAT_m_lf_b	0.337378	0.337378	0.337378	0.337378	0.337378
	AspAT_m_lf_f	AspAT_m_lf_b											PyrK_c_lf	0	-4.77574e-12	0	1.12017e-11	0	4.42677e-11	0	-1.32579e-12	0	7.83285e-12	0	0	0	0	0	1.22742e-11	0	9.27347e-12	0	0	0	1.99403e-09	1.05254	1.05254	0.585795	0.585795	0.585795	0.585795		AspAT_h_lf_f	AspAT_h_lf_b	0.090085	0.090085	0.090085	0.090085	0.090085
	AspAT_h_lf_f	AspAT_h_lf_b											PyrDH1_m_lf	0	0	0	0	0	0	0	0	0	0	0	0	0	0	0	2.49623e-12	0	0	0	0	0	0	0	4.86611e-13	0	0	0	1.43885e-13		AspAT_p_lf_f	AspAT_p_lf_b	0	8.7752e-13	0	2.44414e-12	0
	AspAT_p_lf_f	AspAT_p_lf_b											CitS_m_lf	0	0	0	0	0	0	0	0	0	0	0	0	0	0	0	2.49623e-12	0	0	0	0	0	0	0	4.86611e-13	0	0	0	1.43885e-13		GluSNADP_h_lf_f	GluSNADP_h_lf_b	0	3.9106e-11	0	1.14686e-11	0
AKG -> GLU	GluSNADP_h_lf_f	GluSNADP_h_lf_b	0.9404	0.6803	1.2029	1.1391	0.9133	1.3581	0.000618661	0.000325761			cACNDHA_m_lf	0	-1.64873e-11	0	3.88202e-11	0	1.3888e-11	0	1.39898e-11	0	5.57243e-11	0	-2.63273e-11	0	0	0	-1.24778e-12	0	0	0	0	0	0	0	0	0	0	0	2.09749e-13		GluDH3NADP_c_lf_b	GluDH3NADP_c_lf_f	1.69909	1.69909	1.7002	1.7002	1.77723
	GluDH3NADP_c_lf_b	GluDH3NADP_c_lf_f											iCitDHNAD_m_lf	0	0	0	-8.75153e-09	0	0	0	0	0	0	0	0	0	0	0	0	0	0	0	0	0	0	0	0	0	0	0	0		GluSNAD_h_lf		0	4.45269e-12	0	1.9074e-10	0
	GluSNAD_h_lf												iCitDHNAD_c_lf	0	2.38454	2.38842	2.38842	2.34406	2.34406	2.34404	2.34404	2.31993	2.31993	2.1457	2.1457	0	0	0	1.38853e-12	0	0	0	0	0	0	0	0	0	0	0	3.59062e-11		GluSFd_h_lf		0.13698	0.13698	0.13698	0.13698	0.13698
	GluSFd_h_lf												iCitDHNADP_c_lf	0.556937	2.94148	0.552887	0.552888	0.585448	0.585448	0.585464	0.585464	0.594397	0.594397	0.686576	0.686576	0	-2.40004e-12	0	1.89989e-12	0	0	0	0	0	0	0	0	0	0	-2.77892e-11	0		GluDH1NAD_m_lf		0	-9.42911e-12	0	2.38154e-11	0
	GluDH1NAD_m_lf												iCitDHNADP_h_lf	0	0	0	8.62043e-13	0	0	0	0	0	4.95815e-13	0	0	0	0	0	0	0	0	0	0	0	0	0	0	0	0	0	1.11897e-12		GluDH1NADP_m_lf_f	GluDH1NADP_m_lf_b	0	-3.53518e-12	0	-1.94248e-11	0
	GluDH1NADP_m_lf_f	GluDH1NADP_m_lf_b											iCitDHNADP_m_lf	0	0	0	-1.56538e-07	0	0	0	0	0	0	0	0	0	0	0	0	0	0	0	0	0	0	0	0	0	0	0	0		GluSeADH_c_lf		0	0	0	2.289e-12	0
GLU <=> PRO	GluSeADH_c_lf		1.2789e-14	1.2789e-14	1.2789e-14	1.1301e-14	1.1301e-14	1.1301e-14	8.4135e-18	3.23187e-18			MalDH1_m_lf_f	0.337378	0.337378	0.337378	0.337378	0.0490996	0.0490996	0.0490982	0.0490982	0	8.00666e-11	0	-1.65468e-11	0	0	0	3.89734e-11	0	3.10063e-12	0	2.35798e-11	0	0	0	5.73385e-12	0	-3.91465e-13	0	1.91935e-11		GluSeADH_h_lf		0	-1.36424e-12	0	1.67402e-12	0
	GluSeADH_h_lf												MalDH1_m_lf_b	0	-1.77199e-12	0	1.42775e-11	0	3.05624e-12	0	1.78502e-12	0	4.49486e-11	0	-1.21876e-11	0.875015	0.875015	0.872766	0.872766	2.32045	2.32045	1.83144	1.83144	1.83144	1.83144	2.19357	2.19357	1.77632	1.77632	1.77632	1.77632		GluSeADH_m_lf		20.5682	20.5682	20.5693	20.5693	19.9222
	GluSeADH_m_lf												PEPC2_c_lf_b	1.27903	1.27903	1.28143	1.28143	1.43507	1.43507	1.43506	1.43506	1.45864	1.45864	1.41088	1.41088	0.642117	0.642117	0.641479	0.641479	0.637718	0.637718	0.764648	0.764648	0.764648	0.764648	0.944046	0.944046	0.944045	0.944046	0.944045	0.944046		GlnS_c_lf		1.50187	1.50187	1.50098	1.50098	1.43948
GLU <=> GLN	GlnS_c_lf		1.5288e-15	1.5288e-15	1.5288e-15	2.8104e-15	2.8104e-15	2.8104e-15	1.00575e-18	8.03721e-19			PEPC2_c_lf_f	0	-1.83453e-12	0	3.39164e-11	0	-1.1553e-12	0	3.1207e-12	0	1.82412e-11	0	-7.90501e-12	0	0	0	1.23882e-11	0	0	0	4.71556e-12	0	0	0	7.21481e-13	0	8.43962e-13	0	2.83373e-12		GlnS_h_lf		0.151865	0.151865	0.151865	0.151865	0.151865
	GlnS_h_lf												AlaTA_m_lf_f	0	-2.32925e-12	0	4.90719e-12	0	3.04112e-12	0	1.71947e-11	0	1.59326e-11	0	-9.48996e-12	0.346933	0.346933	0.426072	0.426072	0	1.81264e-11	0	1.60434e-10	0	2.22613e-11	0	1.28987e-10	0	6.38202e-09	0	6.31303e-08		GlnS_m_lf		0	0	0	0	0
	GlnS_m_lf												AlaTA_m_lf_b	0	-1.14637e-11	0	3.91305e-11	0	4.51239e-12	0	1.50804e-11	0	4.13998e-11	0	-1.46057e-11	0	0	0	5.25482e-11	0	1.59122e-10	0	0	0	4.54474e-11	0	3.43634e-10	0	-1.64607e-09	0	1.27962e-07		ThrS_h_lf		0.07354	0.07354	0.07354	0.07354	0.07354
ASP <=> THR	ThrS_h_lf		1.3874e-14	1.3874e-14	1.3874e-14	9.3937e-15	-9.3937e-15	-9.3937e-15	9.12729e-18	2.68642e-18			AspAT_c_lf_f	0	7.1488e-11	0	9.867e-10	0	3.55729e-09	0	0	0	3.80607e-09	0	-1.27235e-09	0.421321	0.421321	0.420563	0.420563	0.416112	0.416112	0.511309	0.511309	0.511309	0.511309	0.645858	0.645858	0.643008	0.643008	0.643008	0.643008		AsnS_c_lf		0	1.32702e-12	0	5.91578e-12	0
ASP <=> ASN	AsnS_c_lf		5.5092e-15	5.5092e-15	5.5092e-15	9.3814e-15	9.3814e-15	9.3814e-15	3.62434e-18	2.6829e-18			AspAT_c_lf_b	0	-1.69003e-11	0	1.84659e-11	0	-2.93415e-12	0	0	0	2.07136e-11	0	-1.10729e-11	0	0	0	3.83545e-11	0	9.48348e-12	0	2.86073e-11	0	2.35467e-12	0	6.81482e-12	0	0	0	-9.51284e-12		Tr_TPT1_lf_f	Tr_TPT1_lf_b	-0.9588	-0.9588	-0.955143	-0.955143	-0.72676
3PGA.p <=> 3PGA.c	Tr_TPT1_lf_f	Tr_TPT1_lf_b	2.4892	1.8007	3.184	2.7186	2.1798	3.2414	0.00163757	0.000777468			AspAT_m_lf_f	0.337378	0.337378	0.337378	0.337378	0.337378	0.337378	0.337378	0.337378	0.352578	0.352578	0.452442	0.452442	0.134383	0.134383	0.134663	0.134663	0.124375	0.124375	0.12394	0.12394	0.12394	0.12394	0.12394	0.12394	0.10969	0.10969	0.10969	0.10969		Tr_TPT2_lf_f	Tr_TPT2_lf_b	4.35763	6.67051	4.3558	6.66897	4.26361
TP.p <=> TP.c	Tr_TPT2_lf_f	Tr_TPT2_lf_b	23.349	16.8903	29.8663	52.7781	42.3176	62.9273	0.0153606	0.0150935			AspAT_m_lf_b	0	8.15237e-13	0	2.03291e-11	0	4.8973e-12	0	-1.43631e-11	0	2.02665e-11	0	-6.76298e-12	0	0	0	4.37393e-11	0	-2.38581e-11	0	4.38174e-11	0	5.7622e-12	0	8.76737e-12	0	6.51423e-13	0	3.03114e-11		Tr_TPT3_lf_f	Tr_TPT3_lf_b	0	2.31288	0	2.31317	0
	Tr_TPT3_lf_f	Tr_TPT3_lf_b											AspAT_h_lf_f	0.090085	0.090085	0.090085	0.090085	0.090085	0.090085	0.090085	0.090085	0.090085	0.090085	0.090085	0.090085	0.090085	0.090085	0.090085	0.090085	0.08889	0.08889	0.08889	0.08889	0.08889	0.08889	0.08889	0.08889	0.08604	0.08604	0.08604	0.08604		Im_CO2_lf_b	Im_CO2_lf_f	4.9628	4.9628	4.96068	4.96068	4.97013
CO2 Import	Im_CO2_lf_b	Im_CO2_lf_f	115.3			217.2							AspAT_h_lf_b	0	-5.94901e-12	0	2.07441e-11	0	2.26959e-12	0	3.95882e-12	0	2.20697e-11	0	-4.62683e-12	0	-4.05757e-12	0	3.92153e-11	0	6.14865e-12	0	4.18751e-11	0	9.64674e-12	0	8.34663e-12	0	-3.17586e-12	0	2.24955e-11
													AspAT_p_lf_f	0	0	0	2.26626e-11	0	6.18155e-12	0	3.9162e-12	0	1.86825e-11	0	-8.31529e-12	0	-8.27511e-12	0	4.24324e-11	0	3.95657e-11	0	5.15342e-11	0	-1.04367e-11	0	0	0	5.29431e-12	0	5.22705e-11
													AspAT_p_lf_b	0	-8.7752e-13	0	2.02185e-11	0	1.10256e-12	0	-1.46235e-11	0	1.96906e-11	0	-8.46519e-12	0	0	0	4.40348e-11	0	4.79088e-12	0	3.88553e-11	0	9.2066e-12	0	1.72341e-11	0	-1.64385e-11	0	2.93596e-11
													GluSNADP_h_lf_f	0	2.58993e-11	0	5.61541e-11	0	1.75566e-11	0	1.10334e-11	0	4.268e-11	0	-2.01865e-11	0	0	0	7.17766e-11	0	5.74354e-12	0	6.64442e-11	0	8.69609e-12	0	1.50554e-11	0	-1.34982e-11	0	5.22826e-11
													GluSNADP_h_lf_b	0	-1.32067e-11	0	4.46855e-11	0	-7.62362e-13	0	7.15489e-12	0	3.44526e-11	0	-2.10406e-11	0	-1.97248e-12	0	5.29275e-11	0	1.44035e-12	0	1.06334e-11	0	2.9424e-12	0	3.90926e-12	0	-7.3366e-12	0	5.68723e-12
													GluDH3NADP_c_lf_b	1.69909	1.69909	1.7002	1.7002	1.77723	1.77723	1.77723	1.77723	1.79388	1.79388	1.8138	1.8138	0.942133	0.942133	0.864167	0.864167	1.43628	1.43628	1.20235	1.20235	1.20235	1.20235	0.872094	0.872094	0.884012	0.884012	0.884012	0.884012
													GluDH3NADP_c_lf_f	0	4.20641e-12	0	0	0	8.06514e-12	0	1.27556e-11	0	2.15251e-11	0	-9.32378e-12	0	0	0	4.27987e-11	0	1.35294e-11	0	5.32183e-11	0	1.7727e-11	0	1.31327e-11	0	-9.70146e-11	0	6.95656e-11
													GluSNAD_h_lf	0	4.45269e-12	0	1.9074e-10	0	0	0	-1.21866e-11	0	6.861e-11	0	-2.38693e-10	0.000953	0.000953	0.000953	0.000953	0.000953	0.000953	0.000953	0.000953	0.000953	0.000953	0.000953	0.000953	0	9.51742e-13	0	5.08765e-11
													GluSFd_h_lf	0.13698	0.13698	0.13698	0.13698	0.13698	0.13698	0.13698	0.13698	0.13698	0.13698	0.13668	0.13668	0.133327	0.133327	0.133327	0.133327	0.130937	0.130937	0.130937	0.130937	0.130937	0.130937	0.130937	0.130937	0.12619	0.12619	0.12619	0.12619
													GluDH1NAD_m_lf	0	-9.42911e-12	0	2.38154e-11	0	-3.15279e-11	0	-7.99386e-12	0.0001	0.0001	0.0001	9.99999e-05	0.481877	0.481877	0.560735	0.560735	0.00031	0.00031	0.00031	0.00031	0.00031	0.00031	0.00031	0.00031	0.00031	0.00031	0.00031	0.00031
													GluDH1NADP_m_lf_f	0	2.43716e-12	0	1.05737e-11	0	0	0	-1.7642e-12	0	2.11017e-11	0	-6.71845e-12	0	0	0	1.61415e-11	0	0	0	7.50074e-12	0	-9.38272e-13	0	3.05651e-12	0	1.44404e-13	0	3.28512e-12
													GluDH1NADP_m_lf_b	0	5.97234e-12	0	2.99985e-11	0	-2.18045e-11	0	3.40379e-12	9.99999e-05	0.0001	0.0001	0.0001	0.00028	0.00028	0	5.79962e-11	0.00031	0.00031	0.00031	0.00031	0.00031	0.00031	0.00031	0.00031	0.00031	0.00031	0.00031	0.00031
													GluSeADH_c_lf	0	0	0	2.289e-12	0	0	0	0	0	0	0	-1.15607e-12	0	0	0	2.99135e-12	0	0	0	2.96296e-12	0	0	0	0	0	1.16612e-13	0	2.52209e-12
													GluSeADH_h_lf	0	-1.36424e-12	0	1.67402e-12	0	1.42993e-12	0	0	0	3.22446e-12	0	-2.07154e-12	0	0	0	6.3686e-12	0	3.67021e-12	0	4.07405e-12	0	-3.27107e-11	0	1.55873e-12	0	-1.23492e-11	0	1.97531e-12
													GluSeADH_m_lf	20.5682	20.5682	20.5693	20.5693	19.9222	19.9222	19.9222	19.9222	19.8058	19.8058	19.7753	19.7753	4.50519	4.50519	4.31421	4.31421	2.03498	2.03498	3.1472	3.1472	3.1472	3.1472	2.08898	2.08898	3.04079	3.04079	3.04079	3.04079
													GlnS_c_lf	1.50187	1.50187	1.50098	1.50098	1.43948	1.43948	1.43948	1.43948	1.4268	1.4268	1.41396	1.41396	1.65886	1.65886	1.65791	1.65791	1.64046	1.64046	1.83096	1.83096	1.83096	1.83096	2.10006	2.10006	2.08296	2.08296	2.08296	2.08296
													GlnS_h_lf	0.151865	0.151865	0.151865	0.151865	0.151865	0.151865	0.151865	0.151865	0.151865	0.151865	0.151565	0.151565	0.149165	0.149165	0.149165	0.149165	0.146775	0.146775	0.146775	0.146775	0.146775	0.146775	0.146775	0.146775	0.138225	0.138225	0.138225	0.138225
													GlnS_m_lf	0	0	0	0	0	0	0	0	0	0	0	0	0	0	0	0	0	0	0	0	0	0	0	0	0	0	0	0
													ThrS_h_lf	0.07354	0.07354	0.07354	0.07354	0.07354	0.07354	0.07354	0.07354	0.07354	0.07354	0.07354	0.07354	0.07354	0.07354	0.07354	0.07354	0.07354	0.07354	0.07354	0.07354	0.07354	0.07354	0.07354	0.07354	0.07354	0.07354	0.07354	0.07354
													AsnS_c_lf	0	1.32702e-12	0	5.91578e-12	0	0	0	3.43236e-12	0	1.91371e-11	0.01416	0.01416	0	-1.83126e-12	0	3.49016e-12	0	0	0	0	0	5.8687e-12	0	2.83308e-12	0	0	0	-3.2174e-12
													Tr_TPT1_lf_f	0	-7.02916e-12	0	3.98551e-11	0	4.75049e-10	0	0	0	1.72218e-11	0	-8.67937e-12	0	-1.7466e-12	0	3.99506e-11	0	0	0	4.38126e-11	0	7.31515e-12	0	1.85478e-12	0	-2.00118e-12	0	3.98442e-11
													Tr_TPT1_lf_b	0.9588	0.9588	0.955143	0.955143	0.72676	0.72676	0.726773	0.726773	0.690655	0.690655	0.771803	0.771803	1.85663	1.85663	1.8593	1.8593	1.88001	1.88001	1.99615	1.99615	1.99615	1.99615	0.0555231	0.0555231	0.971906	0.971906	0.971906	0.971906
													Tr_TPT2_lf_f	4.35763	6.67051	4.3558	6.66897	4.26361	6.56674	4.26361	6.56675	4.24629	6.54592	4.27277	6.55345	5.14127	7.7838	5.10958	7.71839	4.74763	6.97752	5.02717	7.29354	5.02717	7.29354	4.36979	6.68748	4.82202	7.1423	4.82202	7.1423
													Tr_TPT2_lf_b	0	1.03819e-11	0	3.06483e-11	0	-3.65123e-12	0	0	0	9.41686e-12	0	-7.85073e-12	0	0	0	2.04041e-11	0	9.97089e-12	0	3.77248e-11	0	-8.07463e-12	0	7.40681e-12	0	0	0	3.06631e-11
													Tr_TPT3_lf_f	0	2.31288	0	2.31317	0	2.30313	0	2.30313	0	2.29963	0	2.28068	0	2.64252	0	2.60881	0	2.22989	0	2.26637	0	2.26637	0	2.31769	0	2.32028	0	2.32028
													Tr_TPT3_lf_b	0	-4.28013e-12	0	2.56741e-11	0	-2.16258e-11	0	0	0	2.00858e-11	0	3.37206e-11	0	-6.52882e-12	0	4.74033e-11	0	3.05578e-12	0	3.93859e-11	0	1.05831e-11	0	3.91665e-11	0	-6.33116e-12	0	2.53415e-11
													Im_CO2_lf_b	4.9628	4.9628	4.96068	4.96068	4.97013	4.97013	4.97013	4.97013	4.99768	4.99768	5.19206	5.19206	11.0797	11.0797	11.1188	11.1188	11.5954	11.5954	11.5674	11.5674	11.5674	11.5674	11.5266	11.5266	11.5935	11.5935	11.5935	11.5935
													Im_CO2_lf_f	0	-7.73248e-12	0	4.95834e-11	0	-1.91066e-12	0	1.12772e-11	0	6.03428e-12	0	-8.88743e-12	0	0	0	4.71818e-11	0	4.08384e-12	0	3.51452e-11	0	-1.03366e-11	0	3.06066e-12	0	-6.27961e-12	0	4.95477e-11
[truncated: 139 more columns]

## Sheet: M_Proteins_LowLight
Reference Values and Mapping													FVA values	2	3	4	5	6	7	8	9	10	11	12	13	14	15	16	17	18	19	20	21	22	23	24	25	26	27	28	29		Net FVA Fluxes		Min	Max	Min	Max	Min
														Min	Max	Min	Max	Min	Max	Min	Max	Min	Max	Min	Max	Min	Max	Min	Max	Min	Max	Min	Max	Min	Max	Min	Max	Min	Max	Min	Max		Model Name	Reverse Reaction Name	0	0	0.0001	0.0001	0.0005
Original Name	Model Name	Reverse Reaction Name	Low Light Flux	Low Light Lower Bound	Low Light Upper Bound	High Light Flux	High Light Lower Bound	High Light Upper Bound	Low Light Proportion	High Light Proportion			Reactions / Scale	0	0	0.0001	0.0001	0.0005	0.0005	0.001	0.001	0.005	0.005	0.01	0.01	0.05	0.05	0.1	0.1	0.5	0.5	1	1	2	2	10	10	100	100	1000	1000		RBC_h_lf		7.28454	7.28454	7.28454	7.28454	7.28454
RUBP.p + CO2 -> 3PGA.p + 3PGA.p	RBC_h_lf		135.128	110.283	160.366	277.773	239.023	314.785	0.0888967	0.0794378			RBC_h_lf	7.28454	7.28454	7.28454	7.28454	7.28454	7.28454	7.28454	7.28454	7.33092	7.33092	7.33092	7.33092	7.49798	7.49798	7.74381	7.74381	9.28725	9.28725	9.83573	9.83573	9.92354	9.92354	10.0816	10.0816	10.0861	10.0861	10.0861	10.0861		SBPA_h_lf		3.11712	3.11712	3.11712	3.11712	3.11712
TP.p + E4P.p -> SBP	SBPA_h_lf		57.909	47.1397	69.0317	132.424	114.354	150.093	0.0380966	0.0378709			SBPA_h_lf	3.11712	3.11712	3.11712	3.11712	3.11712	3.11712	3.11712	3.11712	2.88458	2.88458	2.91718	2.91718	3.11183	3.11183	3.22279	3.22279	3.97717	3.97717	4.21079	4.21079	4.24797	4.24797	4.3157	4.3157	4.31765	4.31765	4.31765	4.31765		SBPase_h_lf		3.11712	3.11712	3.11712	3.11712	3.11712
SBP -> S7P.p	SBPase_h_lf		57.909	47.1397	69.0317	132.424	114.354	150.093	0.0380966	0.0378709			SBPase_h_lf	3.11712	3.11712	3.11712	3.11712	3.11712	3.11712	3.11712	3.11712	2.88458	2.88458	2.91718	2.91718	3.11183	3.11183	3.22279	3.22279	3.97717	3.97717	4.21079	4.21079	4.24797	4.24797	4.3157	4.3157	4.31765	4.31765	4.31765	4.31765		STK_h_lf_f	STK_h_lf_b	3.11712	3.11712	3.11712	3.11712	3.11712
TP.p + EC2 <=> X5P.p	STK_h_lf_f	STK_h_lf_b	115.818	94.2793	138.063	264.849	228.708	300.186	0.0761932	0.0757417			STK_h_lf_f	3.11712	3.11712	3.11712	3.11712	3.11712	3.11712	3.11712	3.11712	2.88458	2.88458	2.91718	2.91718	3.11183	3.11183	3.22279	3.22279	3.97717	3.97717	4.21079	4.21079	4.24797	4.24797	4.3157	4.3157	4.31765	4.31765	4.31765	4.31765		FTK_h_lf_f	FTK_h_lf_b	3.13662	3.13662	3.13662	3.13662	3.13662
	FTK_h_lf_f	FTK_h_lf_b											STK_h_lf_b	0	-1.46416e-12	0	-1.13021e-12	0	1.66089e-12	0	-3.33511e-12	0	1.84919e-12	0	0	0	1.09601e-12	0	-1.66533e-12	0	0	0	1.15463e-12	0	0	0	0	0	0	0	0		GAPDH1_h_lf		18.0933	18.1703	18.1703	18.1703	18.1703
3PGA.p -> TP.p	GAPDH1_h_lf		325.432	265.438	387.176	731.922	632.297	828.347	0.214092	0.209316			FTK_h_lf_f	3.13662	3.13662	3.13662	3.13662	3.13662	3.13662	3.13662	3.13662	2.90408	2.90408	2.93668	2.93668	3.13133	3.13133	3.24229	3.24229	3.99033	3.99033	4.22827	4.22827	4.26682	4.26682	4.33455	4.33455	4.3365	4.3365	4.3365	4.3365		STK_h_lf_f	STK_h_lf_b	3.11712	3.11712	3.11712	3.11712	3.11712
S7P.p <=> R5P.p + EC2	STK_h_lf_f	STK_h_lf_b	57.909	47.1397	69.0317	132.424	114.354	150.093	0.0380966	0.0378709			FTK_h_lf_b	0	-1.29485e-12	0	0	0	0	0	0	0	0	0	0	0	0	0	-2.09924e-12	0	0	0	6.71927e-13	0	0	0	0	0	0	0	2.06057e-13		FTK_h_lf_f	FTK_h_lf_b	3.13662	3.13662	3.13662	3.13662	3.13662
F6P.p <=> E4P.p + EC2	FTK_h_lf_f	FTK_h_lf_b	57.909	47.1397	69.0317	132.424	114.354	150.093	0.0380966	0.0378709			GAPDH1_h_lf	18.0933	18.1703	18.1703	18.1703	18.1703	18.1703	18.1751	18.1751	18.3206	18.3206	18.2955	18.2955	19.0519	19.0519	19.7539	19.7539	23.6489	23.6489	24.7816	24.7816	25.0004	25.0004	25.3888	25.3888	25.4123	25.4123	25.4123	25.4123		Ru5PE_h_lf_f	Ru5PE_h_lf_b	6.25374	6.25374	6.25374	6.25374	6.25374
X5P.p <=> RU5P.p	Ru5PE_h_lf_f	Ru5PE_h_lf_b	115.818	94.2793	138.063	264.849	228.708	300.186	0.0761932	0.0757417			STK_h_lf_f	3.11712	3.11712	3.11712	3.11712	3.11712	3.11712	3.11712	3.11712	2.88458	2.88458	2.91718	2.91718	3.11183	3.11183	3.22279	3.22279	3.97717	3.97717	4.21079	4.21079	4.24797	4.24797	4.3157	4.3157	4.31765	4.31765	4.31765	4.31765		R5PI_h_lf_f	R5PI_h_lf_b	3.1121	3.1121	3.1121	3.1121	3.1121
R5P.p <=> RU5P.p	R5PI_h_lf_f	R5PI_h_lf_b	57.909	47.1397	69.0317	132.424	114.354	150.093	0.0380966	0.0378709			STK_h_lf_b	0	-1.46416e-12	0	-1.13021e-12	0	1.66089e-12	0	-3.33511e-12	0	1.84919e-12	0	0	0	1.09601e-12	0	-1.66533e-12	0	0	0	1.15463e-12	0	0	0	0	0	0	0	0		Ru5PK_h_lf		9.36584	9.36584	9.36584	9.36584	9.36584
RU5P.p -> RUBP.p	Ru5PK_h_lf		173.727	141.419	207.095	397.273	343.062	450.279	0.11429	0.113613			FTK_h_lf_f	3.13662	3.13662	3.13662	3.13662	3.13662	3.13662	3.13662	3.13662	2.90408	2.90408	2.93668	2.93668	3.13133	3.13133	3.24229	3.24229	3.99033	3.99033	4.22827	4.22827	4.26682	4.26682	4.33455	4.33455	4.3365	4.3365	4.3365	4.3365		RBO_h_lf		2.0813	2.0813	2.0813	2.0813	2.0813
RUBP.p -> 3PGA.p + 2PG.p	RBO_h_lf		38.5989	30.569	47.8491	119.5	102.45	137.206	0.0253931	0.0341748			FTK_h_lf_b	0	-1.29485e-12	0	0	0	0	0	0	0	0	0	0	0	0	0	-2.09924e-12	0	0	0	6.71927e-13	0	0	0	0	0	0	0	2.06057e-13		PGP_h_lf		2.0813	2.0813	2.0813	2.0813	2.0813
2PG.p -> GLY.p	PGP_h_lf		38.5989	30.569	47.8491	119.5	102.45	137.206	0.0253931	0.0341748			Ru5PE_h_lf_f	6.25374	6.25374	6.25374	6.25374	6.25374	6.25374	6.25374	6.25374	6.5459	6.5459	6.5133	6.5133	6.53344	6.53344	6.73811	6.73811	7.9675	7.9675	8.43906	8.43906	8.51478	8.51478	8.65025	8.65025	8.65415	8.65415	8.65415	8.65415		GlyDH_m_lf		1.02395	1.02395	1.02395	1.02395	1.02395
GLY.p + GLY.p -> SER.p + CO2	GlyDH_m_lf		19.2697	15.2415	23.8828	59.7318	51.2185	68.5341	0.012677	0.0170822			Ru5PE_h_lf_b	0	0	0	1.83142e-12	0	5.45697e-12	0	-4.15845e-12	0	-4.17977e-12	0	0	0	1.41931e-12	0	9.72999e-12	0	3.4257e-12	0	6.89049e-12	0	0	0	9.89431e-13	0	1.16174e-12	0	1.63602e-12		SGAT_p_lf		1.04591	1.04591	1.04591	1.04591	1.04591
SER.p -> GA.p	SGAT_p_lf		19.0663	15.1088	23.6478	59.5939	51.0618	68.0968	0.0125432	0.0170427			R5PI_h_lf_f	3.1121	3.1121	3.1121	3.1121	3.1121	3.1121	3.1121	3.1121	2.87956	2.87956	2.91216	2.91216	3.10681	3.10681	3.21823	3.21823	3.97325	3.97325	4.20687	4.20687	4.24405	4.24405	4.31178	4.31178	4.31373	4.31373	4.31373	4.31373		GCEAK_h_lf		1.04591	1.04591	1.04591	1.04591	1.04591
GA.p <=> 3PGA.p	GCEAK_h_lf		19.0663	15.1088	23.6478	59.5939	51.0618	68.0968	0.0125432	0.0170427			R5PI_h_lf_b	0	0	0	-5.87819e-12	0	4.90754e-12	0	-5.96145e-12	0	0	0	-1.64357e-12	0	1.46416e-12	0	-6.56897e-12	0	3.46301e-12	0	1.25837e-11	0	5.54579e-12	0	1.78986e-11	0	3.05468e-10	0	7.09968e-09		FBPA_h_lf_f		3.40638	3.40638	3.40638	3.40638	3.40638
TP.p + TP.p <=> FBP.p	FBPA_h_lf_f		64.1781	53.4412	75.3008	140.935	122.802	158.759	0.0422209	0.0403048			Ru5PK_h_lf	9.36584	9.36584	9.36584	9.36584	9.36584	9.36584	9.36584	9.36584	9.42546	9.42546	9.42546	9.42546	9.64025	9.64025	9.95633	9.95633	11.9408	11.9408	12.6459	12.6459	12.7588	12.7588	12.962	12.962	12.9679	12.9679	12.9679	12.9679		FBPase_h_lf		3.40638	3.40638	3.40638	3.40638	3.40638
FBP.p <=> F6P.p	FBPase_h_lf		64.1781	53.4412	75.3008	140.935	122.802	158.759	0.0422209	0.0403048			RBO_h_lf	2.0813	2.0813	2.0813	2.0813	2.0813	2.0813	2.0813	2.0813	2.09455	2.09455	2.09455	2.09455	2.14228	2.14228	2.21252	2.21252	2.6535	2.6535	2.81021	2.81021	2.8353	2.8353	2.88045	2.88045	2.88175	2.88175	2.88175	2.88175		PGI_h_lf_f	PGI_h_lf_b	0.269761	0.269761	0.269761	0.269761	0.269761
F6P.p <=> G6P.p	PGI_h_lf_f	PGI_h_lf_b	6.2691	5.6916	6.8471	8.5106	6.446	10.604	0.00412425	0.00243387			PGP_h_lf	2.0813	2.0813	2.0813	2.0813	2.0813	2.0813	2.0813	2.0813	2.09455	2.09455	2.09455	2.09455	2.14228	2.14228	2.21252	2.21252	2.6535	2.6535	2.81021	2.81021	2.8353	2.8353	2.88045	2.88045	2.88175	2.88175	2.88175	2.88175		PGM_h_lf_f	PGM_h_lf_b	0.269761	0.269761	0.269761	0.269761	0.269761
G6P.p <=> G1P.p	PGM_h_lf_f	PGM_h_lf_b	6.2691	5.6916	6.8471	8.5106	6.446	10.604	0.00412425	0.00243387			GlyDH_m_lf	1.02395	1.02395	1.02395	1.02395	1.02395	1.02395	1.01915	1.01915	0.946278	0.946278	0.946278	0.946278	0.904702	0.904702	0.908629	0.908629	1.11513	1.11513	1.14196	1.14196	1.15086	1.15086	1.1665	1.1665	1.16484	1.16484	1.16484	1.16484		AGPase_h_lf		0.269761	0.269761	0.269761	0.269761	0.269761
G1P.p -> ADPG	AGPase_h_lf		6.2691	5.6916	6.8471	8.5106	6.446	10.604	0.00412425	0.00243387			SGAT_p_lf	1.04591	1.04591	1.04591	1.04591	1.04591	1.04591	1.04471	1.04471	1.03146	1.03146	1.03146	1.03146	1.03897	1.03897	1.06629	1.06629	1.28328	1.28328	1.3638	1.3638	1.37703	1.37703	1.39961	1.39961	1.40026	1.40026	1.40026	1.40026		FBPA_c_lf_f	FBPA_c_lf_b	1.25607	1.25607	1.25607	1.25607	1.25607
TP.c + TP.c <=> FBP.c	FBPA_c_lf_f	FBPA_c_lf_b	11.6745	8.4451	14.9332	26.389	21.1588	31.4636	0.00768031	0.00754675			GCEAK_h_lf	1.04591	1.04591	1.04591	1.04591	1.04591	1.04591	1.04471	1.04471	1.03146	1.03146	1.03146	1.03146	1.03897	1.03897	1.06629	1.06629	1.28328	1.28328	1.3638	1.3638	1.37703	1.37703	1.39961	1.39961	1.40026	1.40026	1.40026	1.40026		FBPase_c_lf		1.25607	1.25607	1.25607	1.25607	1.25607
FBP.c <=> F6P.c	FBPase_c_lf		11.6745	8.4451	14.9332	26.389	21.1588	31.4636	0.00768031	0.00754675			FBPA_h_lf_f	3.40638	3.40638	3.40638	3.40638	3.40638	3.40638	3.40672	3.40672	3.1726	3.1726	3.20569	3.20569	3.41533	3.41533	3.52778	3.52778	4.25367	4.25367	4.48641	4.48641	4.55711	4.55711	4.62456	4.62456	4.62665	4.62665	4.62665	4.62665		PGI_c_lf_f	PGI_c_lf_b	1.24349	1.24349	1.24349	1.24349	1.24349
F6P.c <=> G6P.c	PGI_c_lf_f	PGI_c_lf_b	5.8372	4.2226	7.4666	13.1945	10.5794	15.7318	0.00384012	0.00377338			FBPase_h_lf	3.40638	3.40638	3.40638	3.40638	3.40638	3.40638	3.40672	3.40672	3.1726	3.1726	3.20569	3.20569	3.41533	3.41533	3.52778	3.52778	4.25367	4.25367	4.48641	4.48641	4.55711	4.55711	4.62456	4.62456	4.62665	4.62665	4.62665	4.62665		PGM_c_lf_f	PGM_c_lf_b	0.524516	0.524516	0.524516	0.524516	0.524516
G6P.c <=> G1P.c	PGM_c_lf_f	PGM_c_lf_b	5.8372	4.2226	7.4666	13.1945	10.5794	15.7318	0.00384012	0.00377338			PGI_h_lf_f	0.269761	0.269761	0.269761	0.269761	0.269761	0.269761	0.270102	0.270102	0.268521	0.268521	0.269014	0.269014	0.284	0.284	0.285481	0.285481	0.263337	0.263337	0.258141	0.258141	0.290296	0.290296	0.290015	0.290015	0.290151	0.290151	0.290151	0.290151		UGPase_c_lf_f	UGPase_c_lf_b	0.524516	0.524516	0.524516	0.524516	0.524516
G1P.c <=> UDPG	UGPase_c_lf_f	UGPase_c_lf_b	5.8372	4.2226	7.4666	13.1945	10.5794	15.7318	0.00384012	0.00377338			PGI_h_lf_b	0	0	0	-1.26105e-12	0	1.46327e-12	0	-5.67157e-13	0	1.33399e-12	0	0	0	1.72345e-12	0	0	0	4.52688e-12	0	2.76379e-12	0	9.13269e-13	0	-6.01807e-12	0	1.74083e-13	0	2.27973e-12		S6PS_c_lf		0.501495	0.501495	0.501495	0.501495	0.501495
F6P.c + UDPG -> S6P	S6PS_c_lf		5.8372	4.2226	7.4666	13.1945	10.5794	15.7318	0.00384012	0.00377338			PGM_h_lf_f	0.269761	0.269761	0.269761	0.269761	0.269761	0.269761	0.270102	0.270102	0.268521	0.268521	0.269014	0.269014	0.284	0.284	0.285481	0.285481	0.263337	0.263337	0.258141	0.258141	0.290296	0.290296	0.290015	0.290015	0.290151	0.290151	0.290151	0.290151		Enol_c_lf_b	Enol_c_lf_f	2.15228	2.15228	2.15228	2.15228	2.15228
3PGA.c <=> PEP.c	Enol_c_lf_b	Enol_c_lf_f	2.4892	1.8007	3.184	2.7186	2.1798	3.2414	0.00163757	0.000777468			PGM_h_lf_b	0	0	0	0	0	2.02716e-12	0	-1.66933e-12	0	-5.0171e-13	0	2.04126e-12	0	6.04389e-12	0	-1.73933e-12	0	1.05819e-11	0	-2.27918e-12	0	1.30597e-11	0	-3.13399e-12	0	2.68646e-12	0	1.21798e-11		PyrK_c_lf		1.94705	1.94705	1.94705	1.94705	1.94705
PEP.c -> PYR.c	PyrK_c_lf		1.1299	0.8174	1.4453	1.2811	1.0272	1.5274	0.000743328	0.00036637			AGPase_h_lf	0.269761	0.269761	0.269761	0.269761	0.269761	0.269761	0.270102	0.270102	0.268521	0.268521	0.269014	0.269014	0.284	0.284	0.285481	0.285481	0.263337	0.263337	0.258141	0.258141	0.290296	0.290296	0.290015	0.290015	0.290151	0.290151	0.290151	0.290151		PyrDH1_m_lf		0	0	0	0	0
PYR.c + dummy -> ACA + CO2	PyrDH1_m_lf		0.9404	0.6803	1.2029	1.1391	0.9133	1.3581	0.000618661	0.000325761			FBPA_c_lf_f	1.25607	1.25607	1.25607	1.25607	1.25607	1.25607	1.25747	1.25747	1.76462	1.76462	1.68262	1.68262	1.37693	1.37693	1.36494	1.36494	1.08092	1.08092	1.15019	1.15019	1.11563	1.11563	1.11403	1.11403	1.11454	1.11454	1.11454	1.11454		CitS_m_lf		0	0	0	0	0
OAA + ACA -> CIT	CitS_m_lf		0.9404	0.6803	1.2029	1.1391	0.9133	1.3581	0.000618661	0.000325761			FBPA_c_lf_b	0	-1.36979e-12	0	5.95302e-13	0	0	0	-3.07236e-12	0	0	0	0	0	1.17841e-11	0	-8.79297e-13	0	4.66576e-12	0	0	0	0	0	0	0	0	0	2.29869e-12		cACNDHA_m_lf		0	0	0	-1.7612e-12	0
CIT <=> ICI	cACNDHA_m_lf		0.9404	0.6803	1.2029	1.1391	0.9133	1.3581	0.000618661	0.000325761			FBPase_c_lf	1.25607	1.25607	1.25607	1.25607	1.25607	1.25607	1.25747	1.25747	1.76462	1.76462	1.68262	1.68262	1.37693	1.37693	1.92264	1.92264	1.60761	1.60761	1.667	1.667	1.69353	1.69353	1.6914	1.6914	1.69217	1.69217	1.69217	1.69217		iCitDHNAD_m_lf		0	0	0	0	0
ICI + dummy -> AKG + CO2	iCitDHNAD_m_lf		0.9404	0.6803	1.2029	1.1391	0.9133	1.3581	0.000618661	0.000325761			PGI_c_lf_f	1.24349	1.24349	1.24349	1.24349	1.24349	1.24349	1.24399	1.24399	1.26548	1.26548	1.18255	1.18255	0.841857	0.841857	0.8274	0.8274	0.512311	0.512311	0.502437	0.502437	0.563533	0.563533	0.562999	0.562999	0.563256	0.563256	0.563256	0.563256		iCitDHNAD_c_lf		0	0.819236	0.531662	0.531662	0.531662
	iCitDHNAD_c_lf												PGI_c_lf_b	0	0	0	-1.01128e-12	0	0	0	-3.48489e-12	0	0	0	0	0	5.34173e-12	0	4.95648e-12	0	6.21259e-12	0	3.60856e-12	0	7.75935e-13	0	7.504e-13	0	1.95644e-12	0	4.46643e-12		iCitDHNADP_c_lf		0	0.819236	0.287575	0.287575	0.287575
	iCitDHNADP_c_lf												PGM_c_lf_f	0.524516	0.524516	0.524516	0.524516	0.524516	0.524516	0.525163	0.525163	0.522161	0.522161	0.523096	0.523096	0.551569	0.551569	0.554384	0.554384	0.512311	0.512311	0.502437	0.502437	0.563533	0.563533	0.562999	0.562999	0.563256	0.563256	0.563256	0.563256		iCitDHNADP_h_lf		0	0	0	0	0
	iCitDHNADP_h_lf												PGM_c_lf_b	0	0	0	0	0	4.49829e-12	0	-5.46196e-12	0	2.45048e-12	0	-1.24223e-12	0	6.12266e-12	0	-6.29319e-12	0	1.02416e-11	0	-9.51128e-12	0	1.68199e-12	0	2.79687e-12	0	6.51179e-12	0	1.32039e-11		iCitDHNADP_m_lf		0	0	0	0	0
	iCitDHNADP_m_lf												UGPase_c_lf_f	0.524516	0.524516	0.524516	0.524516	0.524516	0.524516	0.525163	0.525163	0.522161	0.522161	0.523096	0.523096	0.551569	0.551569	0.554384	0.554384	0.512311	0.512311	0.502437	0.502437	0.563533	0.563533	0.562999	0.562999	0.563256	0.563256	0.563256	0.563256		MalDH1_m_lf_f	MalDH1_m_lf_b	0.248902	0.610748	0.610548	0.610548	0.610548
MAL <=> OAA	MalDH1_m_lf_f	MalDH1_m_lf_b	1.4211e-14	1.4211e-14	1.4211e-14	0	0	0	9.34899e-18	0			UGPase_c_lf_b	0	0	0	-3.54416e-12	0	3.12461e-12	0	-6.6791e-13	0	-1.96663e-11	0	0	0	2.01583e-12	0	-3.17801e-12	0	8.54905e-12	0	7.65077e-12	0	6.6791e-12	0	2.75002e-12	0	5.40534e-12	0	5.65703e-12		PEPC2_c_lf_b	PEPC2_c_lf_f	0.205236	0.205236	0.205236	0.205236	0.205236
PEP.c + CO2 -> OAA + dummy	PEPC2_c_lf_b	PEPC2_c_lf_f	1.3593	0.9833	1.7387	1.4375	1.1526	1.714	0.000894243	0.000411098			S6PS_c_lf	0.501495	0.501495	0.501495	0.501495	0.501495	0.501495	0.502142	0.502142	0.49914	0.49914	0.500075	0.500075	0.535071	0.535071	0.537535	0.537535	0.568612	0.568612	0.647756	0.647756	0.552093	0.552093	0.551029	0.551029	0.551286	0.551286	0.551286	0.551286		AlaTA_m_lf_f	AlaTA_m_lf_b	0	-0.361846	-0.0001	-0.0001	-0.0001
PYR.c -> ALA.c	AlaTA_m_lf_f	AlaTA_m_lf_b	0.1895	0.1371	0.2424	0.142	0.1138	0.1693	0.000124666	4.06093e-05			Enol_c_lf_b	2.15228	2.15228	2.15228	2.15228	2.15228	2.15228	2.1503	2.1503	2.01576	2.01576	2.02786	2.02786	1.64103	1.64103	1.38883	1.38883	0.204169	0.204169	0	-1.14128e-11	0	0	0	0	0	0	0	5.88489e-12		AspAT_c_lf_f	AspAT_c_lf_b	0	-0.361846	0	-1.59618e-09	0
OAA -> ASP	AspAT_c_lf_f	AspAT_c_lf_b	0.4189	0.3031	0.5359	0.2985	0.2393	0.3559	0.000275582	8.53653e-05			Enol_c_lf_f	0	0	0	-1.2201e-12	0	-2.2483e-12	0	2.20535e-12	0	0	0	-6.9722e-13	0	-1.00138e-11	0	-2.1485e-12	0	6.19749e-12	0	0	0	0	0	0	0	1.364e-11	0	4.61252e-12		AspAT_m_lf_f	AspAT_m_lf_b	0.248902	0.610748	0.248902	0.248902	0.248902
	AspAT_m_lf_f	AspAT_m_lf_b											PyrK_c_lf	1.94705	1.94705	1.94705	1.94705	1.94705	1.94705	1.94507	1.94507	1.81053	1.81053	1.82263	1.82263	1.43552	1.43552	1.18653	1.18653	0	1.52728e-12	0	0	0	0	0	0	0	1.81077e-13	0	0		AspAT_h_lf_f	AspAT_h_lf_b	0.090085	0.090085	0.090085	0.090085	0.090085
	AspAT_h_lf_f	AspAT_h_lf_b											PyrDH1_m_lf	0	0	0	0	0	0	0	0	0	0	0	0	0	0	0	0	0.216411	0.216411	0.323972	0.323972	0.326838	0.326838	0.33516	0.33516	0.331878	0.331878	0.331878	0.331878		AspAT_p_lf_f	AspAT_p_lf_b	0	-0.186258	0	-3.6542e-08	0
	AspAT_p_lf_f	AspAT_p_lf_b											CitS_m_lf	0	0	0	0	0	0	0	0	0	0	0	0	0	0	0	0	0.216411	0.216411	0.323972	0.323972	0.326838	0.326838	0.33516	0.33516	0.331878	0.331878	0.331878	0.331878		GluSNADP_h_lf_f	GluSNADP_h_lf_b	0	-1.55467e-11	0	2.36573e-12	0
AKG -> GLU	GluSNADP_h_lf_f	GluSNADP_h_lf_b	0.9404	0.6803	1.2029	1.1391	0.9133	1.3581	0.000618661	0.000325761			cACNDHA_m_lf	0	0	0	-1.7612e-12	0	3.33433e-12	0	0	0	2.83805e-12	0	0	0	0	0	0	0	0	0	0	0	0	0	0	0	3.0401e-14	0	0		GluDH3NADP_c_lf_b	GluDH3NADP_c_lf_f	0.123924	0.48577	0.124024	0.124024	0.124024
	GluDH3NADP_c_lf_b	GluDH3NADP_c_lf_f											iCitDHNAD_m_lf	0	0	0	0	0	0	0	0	0	0	0	0	0	0	0	0	0	0	0	0	0	0	0	0	0	0	0	1.5099e-14		GluSNAD_h_lf		0	2.20873e-12	0	0	0
	GluSNAD_h_lf												iCitDHNAD_c_lf	0	0.819236	0.531662	0.531662	0.531662	0.531662	0.535322	0.535322	0	0	0	0	0	0	0	0	0	0	0	0	0	0	0	0	0	0	0	0		GluSFd_h_lf		0.13668	0.13668	0.13668	0.13668	0.13668
	GluSFd_h_lf												iCitDHNADP_c_lf	0	0.819236	0.287575	0.287575	0.287575	0.287575	0.269135	0.269135	0	0	0	0	0	0	0	0	0	0	0	0	0	0	0	0	0	0	0	0		GluDH1NAD_m_lf		0	0	0	8.34e-13	0
	GluDH1NAD_m_lf												iCitDHNADP_h_lf	0	0	0	0	0	0	0	0	0	0	0	0	0	0	0	0	0	0	0	0	0	0	0	0	0	0	0	0		GluDH1NADP_m_lf_f	GluDH1NADP_m_lf_b	0	-0.361846	-0.0001	-0.0001	-0.0001
	GluDH1NADP_m_lf_f	GluDH1NADP_m_lf_b											iCitDHNADP_m_lf	0	0	0	0	0	0	0	0	0	0	0	0	0	0	0	0	0	0	0	0	0	0	0	0	0	0	0	0		GluSeADH_c_lf		0	0	0	0	0
GLU <=> PRO	GluSeADH_c_lf		1.2789e-14	1.2789e-14	1.2789e-14	1.1301e-14	1.1301e-14	1.1301e-14	8.4135e-18	3.23187e-18			MalDH1_m_lf_f	0.248902	0.610748	0.610548	0.610548	0.610548	0.610548	0.587703	0.587703	0	5.11988e-11	0	-1.87461e-12	0	0	0	0	0	8.6875e-12	0	9.91878e-12	0	1.54862e-11	0	0	0	0	0	9.94493e-12		GluSeADH_h_lf		0	0	0	0	0
	GluSeADH_h_lf												MalDH1_m_lf_b	0	-2.96996e-12	0	9.18283e-13	0	0	0	-3.51796e-12	0.140779	0.140779	0.361692	0.361692	0.90446	0.90446	0.908629	0.908629	1.3313	1.3313	1.46593	1.46593	1.4777	1.4777	1.50166	1.50166	1.49672	1.49672	1.49672	1.49672		GluSeADH_m_lf		7.90602	7.90652	7.90602	7.90602	7.90602
	GluSeADH_m_lf												PEPC2_c_lf_b	0.205236	0.205236	0.205236	0.205236	0.205236	0.205236	0.205236	0.205236	0.205236	0.205236	0.205236	0.205236	0.205503	0.205503	0.202303	0.202303	0.204169	0.204169	0	0	0	0	0	0	0	1.65201e-13	0	0		GlnS_c_lf		1.03681	1.03681	1.03681	1.03681	1.03681
GLU <=> GLN	GlnS_c_lf		1.5288e-15	1.5288e-15	1.5288e-15	2.8104e-15	2.8104e-15	2.8104e-15	1.00575e-18	8.03721e-19			PEPC2_c_lf_f	0	-8.34888e-13	0	0	0	2.24838e-12	0	-4.72067e-13	0	0	0	8.19098e-12	0	9.45771e-13	0	0	0	0	0	0	0	0	0	0	0	0	0	0		GlnS_h_lf		0.151565	0.151565	0.151565	0.151565	0.151565
	GlnS_h_lf												AlaTA_m_lf_f	0	-1.29069e-12	0	0	0	3.38388e-12	0	0	0	1.06815e-11	0	-2.33946e-12	0	0	0	0	0	8.86843e-12	0	1.08085e-11	0	0	0	0	0	0	0	5.96024e-12		GlnS_m_lf		0	0	0	0	0
	GlnS_m_lf												AlaTA_m_lf_b	0	0.361846	0.0001	0.0001	0.0001	0.0001	0.00016	0.00016	0	-1.55587e-12	0	-5.82734e-12	0	0	0	0	0	1.22623e-11	0.0002415	0.0002415	0.0002415	0.0002415	0	0	0	6.36967e-12	-1.62414e-12	1.04207e-11		ThrS_h_lf		0.07354	0.07354	0.07354	0.07354	0.07354
ASP <=> THR	ThrS_h_lf		1.3874e-14	1.3874e-14	1.3874e-14	9.3937e-15	-9.3937e-15	-9.3937e-15	9.12729e-18	2.68642e-18			AspAT_c_lf_f	0	-1.62714e-12	0	0	0	1.50394e-12	0	8.40994e-13	0.0934805	0.0934805	0.0936905	0.0936905	0.0887905	0.0887905	0	1.7852e-12	0	1.68261e-12	0	1.61053e-12	0	5.70108e-13	0	0	0	0	0	8.56995e-13		AsnS_c_lf		0	0	0	0	0
ASP <=> ASN	AsnS_c_lf		5.5092e-15	5.5092e-15	5.5092e-15	9.3814e-15	9.3814e-15	9.3814e-15	3.62434e-18	2.6829e-18			AspAT_c_lf_b	0	0.361846	0	1.59618e-09	0	4.37654e-10	0	-2.25583e-11	0	0	0	0	0	2.96681e-12	0	-1.78398e-12	0	8.48779e-13	0	7.25645e-13	0	4.98166e-13	0	0	0	0	0	0		Tr_TPT1_lf_f	Tr_TPT1_lf_b	2.42811	2.42811	2.42811	2.42811	2.42811
3PGA.p <=> 3PGA.c	Tr_TPT1_lf_f	Tr_TPT1_lf_b	2.4892	1.8007	3.184	2.7186	2.1798	3.2414	0.00163757	0.000777468			AspAT_m_lf_f	0.248902	0.610748	0.248902	0.248902	0.248902	0.248902	0.245302	0.245302	0.0822625	0.0822625	0.0820525	0.0820525	0	0	0	0	0	1.47006e-11	0	1.68801e-11	0	0	0	3.13129e-12	0	3.64041e-12	-4.4017e-12	0		Tr_TPT2_lf_f	Tr_TPT2_lf_b	0.735788	1.99186	0.735788	1.99186	0.735788
TP.p <=> TP.c	Tr_TPT2_lf_f	Tr_TPT2_lf_b	23.349	16.8903	29.8663	52.7781	42.3176	62.9273	0.0153606	0.0150935			AspAT_m_lf_b	0	-1.03029e-12	0	-1.91442e-12	0	3.20858e-12	0	1.93342e-12	0	3.33331e-12	0	0	0	0	0	2.81287e-11	0	0	0	0	0	0	0	0	0	0	0	9.41589e-12		Tr_TPT3_lf_f	Tr_TPT3_lf_b	0	1.25607	0	1.25607	0
	Tr_TPT3_lf_f	Tr_TPT3_lf_b											AspAT_h_lf_f	0.090085	0.090085	0.090085	0.090085	0.090085	0.090085	0.090085	0.090085	0.090085	0.090085	0.090085	0.090085	0.070989	0.070989	0.056286	0.056286	0.056286	0.056286	0.056286	0.056286	0.056286	0.056286	0.056286	0.056286	0.056286	0.056286	0.056286	0.056286		Im_CO2_lf_b	Im_CO2_lf_f	3.94415	3.94415	3.94415	3.94415	3.94415
CO2 Import	Im_CO2_lf_b	Im_CO2_lf_f	115.3			217.2							AspAT_h_lf_b	0	0	0	0	0	-4.42782e-12	0	-1.45479e-12	0	1.87707e-11	0	2.11901e-12	0	-3.68741e-12	0	0	0	7.32989e-12	0	3.77158e-12	0	3.46849e-12	0	1.81742e-12	0	1.28725e-12	0	4.12947e-12
													AspAT_p_lf_f	0	0	0	8.04899e-13	0	0	0	-4.0908e-12	0	-4.52018e-12	0	0	0	0	0.0863905	0.0863905	0.0877905	0.0877905	0.0877905	0.0877905	0.0877905	0.0877905	0.088003	0.088003	0.0841426	0.0841426	0.0841426	0.0841426
													AspAT_p_lf_b	0	0.186258	0	3.65428e-08	0	1.29443e-09	0	5.06131e-10	0	0	0	4.62567e-12	0	0	0	0	0	5.61148e-12	0	2.40299e-12	0	2.046e-13	0	1.90088e-12	0	1.74973e-12	0	0
													GluSNADP_h_lf_f	0	-1.38347e-11	0	-5.43012e-12	0	8.7388e-12	0	0	0	0	0	0	0.050857	0.109714	0.051257	0.0905645	0.042762	0.0814195	0.047082	0.0857395	0.048457	0.0871145	0.048457	0.0871145	0.048457	0.0871145	0.048457	0.0871145
													GluSNADP_h_lf_b	0	1.71199e-12	0	-7.79585e-12	0	6.64391e-12	0	-2.09832e-12	0	1.12046e-12	0	0	0	8.19837e-13	0	-1.40102e-12	0	5.44599e-12	0	4.42715e-12	0	6.04149e-12	0	0	0	3.7501e-12	0	6.54668e-12
													GluDH3NADP_c_lf_b	0.123924	0.48577	0.124024	0.124024	0.124024	0.124024	0.125284	0.125284	0.0933805	0.0933805	0.0933805	0.0933805	0.167654	0.167654	0.274792	0.274792	0.903859	0.903859	1.09322	1.09322	1.12823	1.12823	1.19137	1.19137	1.19144	1.19144	1.19144	1.19144
													GluDH3NADP_c_lf_f	0	0	0	1.38911e-12	0	0	0	2.22755e-12	0	0	0	4.38571e-12	0	5.02259e-12	0	0	0	2.1122e-11	0	1.52549e-11	0	2.46962e-11	0	0	0	5.04274e-10	0	1.86067e-08
													GluSNAD_h_lf	0	2.20873e-12	0	0	0	0	0	2.84928e-12	0.000953	0.000953	0.000953	0.000953	0	0.058857	0	0.0393075	0	0.0386575	0	0.0386575	0	0.0386575	0	0.0386575	0	0.0386575	0	0.0386575
													GluSFd_h_lf	0.13668	0.13668	0.13668	0.13668	0.13668	0.13668	0.13428	0.13428	0.133327	0.133327	0.133327	0.133327	0	3.95983e-11	0	3.38222e-12	0	3.62875e-12	0	1.10011e-12	0	1.26421e-12	0	0	0	0	0	0
													GluDH1NAD_m_lf	0	0	0	8.34e-13	0	4.06189e-12	0	-3.40339e-12	0.0384681	0.0384681	0.0386781	0.0386781	0.0002415	0.0002415	0	-7.51754e-12	0.0002415	0.0002415	0	7.05436e-12	0	0	0	2.31437e-12	0	5.69369e-13	0	1.9611e-12
													GluDH1NADP_m_lf_f	0	8.23897e-13	0	0	0	3.64957e-12	0	0	0	0	0	0	0	2.00185e-12	0	-1.3797e-12	0	0	0	3.31842e-13	0	0	0	0	0	0	0	1.31676e-13
													GluDH1NADP_m_lf_b	0	0.361846	0.0001	0.0001	0.0001	0.0001	0.00016	0.00016	0.0001	9.99999e-05	0.00031	0.00031	0.0002415	0.0002415	0	1.92903e-11	0.0002415	0.0002415	0.0002415	0.0002415	0.0002415	0.0002415	0	-4.69698e-13	0	0	0	0
													GluSeADH_c_lf	0	0	0	0	0	0	0	0	0	0	0	2.88441e-12	0	6.32363e-13	0	0	0	0	6.85e-05	6.85e-05	6.85e-05	6.85e-05	0.00031	0.00031	0.000166	0.000166	0.000166	0.000166
													GluSeADH_h_lf	0	0	0	0	0	0	0	0	0	0	0	3.76588e-12	0	6.65067e-12	0	1.11527e-12	6.85e-05	6.85e-05	0	1.09521e-12	0	8.61253e-13	0	0	0	0	0	1.32425e-12
													GluSeADH_m_lf	7.90602	7.90652	7.90602	7.90602	7.90602	7.90602	7.76339	7.76339	2.24727	2.24727	1.69446	1.69446	0.0002415	0.0002415	0.0002415	0.0002415	0.0002415	0.0002415	0.0002415	0.0002415	0.0002415	0.0002415	0.0002415	0.0002415	0.0002415	0.0002415	0.0002415	0.0002415
													GlnS_c_lf	1.03681	1.03681	1.03681	1.03681	1.03681	1.03681	1.03321	1.03321	0.953714	0.953714	0.953714	0.953714	0.902623	0.902623	0.819008	0.819008	0.406238	0.406238	0.239626	0.239626	0.21214	0.21214	0.1644	0.1644	0.162672	0.162672	0.162672	0.162672
													GlnS_h_lf	0.151565	0.151565	0.151565	0.151565	0.151565	0.151565	0.149165	0.149165	0.149165	0.149165	0.149165	0.149165	0.121749	0.121749	0.102153	0.102153	0.092358	0.092358	0.096678	0.096678	0.098053	0.098053	0.098053	0.098053	0.098053	0.098053	0.098053	0.098053
													GlnS_m_lf	0	0	0	0	0	0	0	0	0	0	0	0	0	0	0	0	0	0	0	0	0	0	0	0	0	0	0	0
													ThrS_h_lf	0.07354	0.07354	0.07354	0.07354	0.07354	0.07354	0.07354	0.07354	0.07354	0.07354	0.07354	0.07354	0.058489	0.058489	0.0442325	0.0442325	0.0442325	0.0442325	0.0442325	0.0442325	0.0442325	0.0442325	0.0442325	0.0442325	0.0442325	0.0442325	0.0442325	0.0442325
													AsnS_c_lf	0	0	0	0	0	0	0	8.63703e-13	0	0	0	0	0	0	0	0	0.01105	0.01105	0.01105	0.01105	0.01105	0.01105	0.01105	0.01105	0.01105	0.01105	0.01105	0.01105
													Tr_TPT1_lf_f	2.42811	2.42811	2.42811	2.42811	2.42811	2.42811	2.42733	2.42733	2.24098	2.24098	2.27818	2.27818	1.52686	1.52686	1.10647	1.10647	0	7.50965e-12	0	2.55661e-11	0	4.99963e-12	0	0	0	2.08397e-12	0	3.9456e-12
													Tr_TPT1_lf_b	0	5.45297e-12	0	5.22249e-13	0	2.17202e-12	0	0	0	-4.72511e-13	0	0	0	0	0	-1.36313e-11	0.83198	0.83198	0.859732	0.859732	0.893341	0.893341	0.946804	0.946804	0.959317	0.959317	0.959317	0.959317
													Tr_TPT2_lf_f	0.735788	1.99186	0.735788	1.99186	0.735788	1.99186	0.73611	1.99358	1.5394	3.30401	1.4323	3.11493	1.4911	2.86803	1.6473	3.01223	2.11707	3.198	2.00993	3.16012	2.00897	3.12459	2.06083	3.17486	2.07386	3.1884	2.07386	3.1884
													Tr_TPT2_lf_b	0	0	0	0	0	2.38496e-12	0	0	0	2.36478e-12	0	-1.20037e-12	0	0	0	-6.5568e-12	0	6.57988e-12	0	6.78405e-12	0	1.19904e-12	0	4.60576e-12	0	0	0	5.45478e-12
													Tr_TPT3_lf_f	0	1.25607	0	1.25607	0	1.25607	0	1.25747	0	1.76462	0	1.68262	0	1.37693	0	1.36494	0	1.08092	0	1.15019	0	1.11563	0	1.11403	0	1.11454	0	1.11454
													Tr_TPT3_lf_b	0	0	0	-1.36995e-12	0	1.26854e-12	0	5.05795e-12	0	0	0	-1.03473e-12	0	0	0	1.13012e-11	0	7.22484e-12	0	7.43161e-12	0	6.37179e-12	0	0	0	6.65629e-12	0	4.85967e-12
													Im_CO2_lf_b	3.94415	3.94415	3.94415	3.94415	3.94415	3.94415	3.98728	3.98728	5.74087	5.74087	5.83867	5.83867	6.49887	6.49887	6.76281	6.76281	8.16736	8.16736	8.37295	8.37295	8.44763	8.44763	8.5817	8.5817	8.59119	8.59119	8.59119	8.59119
													Im_CO2_lf_f	0	-1.27542e-12	0	-2.75868e-12	0	2.79243e-12	0	0	0	0	0	0	0	2.51443e-12	0	0	0	0	0	2.12808e-12	0	0	0	-5.7554e-12	0	0	0	4.76412e-12
[truncated: 139 more columns]

## Sheet: M_Proteins_HighLight
Reference Values and Mapping													FVA values	2	3	4	5	6	7	8	9	10	11	12	13	14	15	16	17	18	19	20	21	22	23	24	25	26	27	28	29		Net FVA Fluxes		Min	Max	Min	Max	Min
														Min	Max	Min	Max	Min	Max	Min	Max	Min	Max	Min	Max	Min	Max	Min	Max	Min	Max	Min	Max	Min	Max	Min	Max	Min	Max	Min	Max		Model Name	Reverse Reaction Name	0	0	0.0001	0.0001	0.0005
Original Name	Model Name	Reverse Reaction Name	Low Light Flux	Low Light Lower Bound	Low Light Upper Bound	High Light Flux	High Light Lower Bound	High Light Upper Bound	Low Light Proportion	High Light Proportion			Reactions / Scale	0	0	0.0001	0.0001	0.0005	0.0005	0.001	0.001	0.005	0.005	0.01	0.01	0.05	0.05	0.1	0.1	0.5	0.5	1	1	2	2	10	10	100	100	1000	1000		RBC_h_lf		14.1734	14.1734	14.1738	14.1738	14.2471
RUBP.p + CO2 -> 3PGA.p + 3PGA.p	RBC_h_lf		135.128	110.283	160.366	277.773	239.023	314.785	0.0888967	0.0794378			RBC_h_lf	14.1734	14.1734	14.1738	14.1738	14.2471	14.2471	14.2454	14.2454	13.8276	13.8276	14.1069	14.1069	14.0621	14.0621	14.1384	14.1384	15.3365	15.3365	15.339	15.339	15.9922	15.9922	16.6113	16.6113	16.6113	16.6113	16.6113	16.6113		SBPA_h_lf		6.77375	6.77375	6.77394	6.77394	6.809
TP.p + E4P.p -> SBP	SBPA_h_lf		57.909	47.1397	69.0317	132.424	114.354	150.093	0.0380966	0.0378709			SBPA_h_lf	6.77375	6.77375	6.77394	6.77394	6.809	6.809	6.80818	6.80818	6.43626	6.43626	6.57527	6.57527	6.72051	6.72051	6.75702	6.75702	7.33177	7.33177	7.33296	7.33296	7.64538	7.64538	7.94144	7.94144	7.94144	7.94144	7.94144	7.94144		SBPase_h_lf		6.77375	6.77375	6.77394	6.77394	6.809
SBP -> S7P.p	SBPase_h_lf		57.909	47.1397	69.0317	132.424	114.354	150.093	0.0380966	0.0378709			SBPase_h_lf	6.77375	6.77375	6.77394	6.77394	6.809	6.809	6.80818	6.80818	6.43626	6.43626	6.57527	6.57527	6.72051	6.72051	6.75702	6.75702	7.33177	7.33177	7.33296	7.33296	7.64538	7.64538	7.94144	7.94144	7.94144	7.94144	7.94144	7.94144		STK_h_lf_f	STK_h_lf_b	6.77375	6.77375	6.77394	6.77394	6.809
TP.p + EC2 <=> X5P.p	STK_h_lf_f	STK_h_lf_b	115.818	94.2793	138.063	264.849	228.708	300.186	0.0761932	0.0757417			STK_h_lf_f	6.77375	6.77375	6.77394	6.77394	6.809	6.809	6.80818	6.80818	6.43626	6.43626	6.57527	6.57527	6.72051	6.72051	6.75702	6.75702	7.33177	7.33177	7.33296	7.33296	7.64538	7.64538	7.94144	7.94144	7.94144	7.94144	7.94144	7.94144		FTK_h_lf_f	FTK_h_lf_b	6.79325	6.79325	6.79344	6.79344	6.8285
	FTK_h_lf_f	FTK_h_lf_b											STK_h_lf_b	0	-8.3169e-12	0	-1.48059e-12	0	3.14859e-12	0	2.13909e-11	0	1.9007e-11	0	1.06848e-12	0	2.07212e-12	0	0	0	0	0	-4.75264e-12	0	0	0	0	0	0	0	0		GAPDH1_h_lf		40.9211	40.9981	40.9984	40.9984	41.0596
3PGA.p -> TP.p	GAPDH1_h_lf		325.432	265.438	387.176	731.922	632.297	828.347	0.214092	0.209316			FTK_h_lf_f	6.79325	6.79325	6.79344	6.79344	6.8285	6.8285	6.82768	6.82768	6.45576	6.45576	6.59477	6.59477	6.74001	6.74001	6.77652	6.77652	7.34492	7.34492	7.34612	7.34612	7.65854	7.65854	7.95459	7.95459	7.95459	7.95459	7.95459	7.95459		STK_h_lf_f	STK_h_lf_b	6.77375	6.77375	6.77394	6.77394	6.809
S7P.p <=> R5P.p + EC2	STK_h_lf_f	STK_h_lf_b	57.909	47.1397	69.0317	132.424	114.354	150.093	0.0380966	0.0378709			FTK_h_lf_b	0	-1.16075e-11	0	2.60797e-12	0	-4.40786e-12	0	0	0	5.65565e-12	0	0	0	5.35669e-12	0	0	0	-4.50978e-12	0	-4.40184e-12	0	-2.09966e-12	0	0	0	0	0	-1.44773e-13		FTK_h_lf_f	FTK_h_lf_b	6.79325	6.79325	6.79344	6.79344	6.8285
F6P.p <=> E4P.p + EC2	FTK_h_lf_f	FTK_h_lf_b	57.909	47.1397	69.0317	132.424	114.354	150.093	0.0380966	0.0378709			GAPDH1_h_lf	40.9211	40.9981	40.9984	40.9984	41.0596	41.0596	41.0585	41.0585	40.6903	40.6903	40.9252	40.9252	41.0398	41.0398	41.2718	41.2718	44.8698	44.8698	44.8771	44.8771	46.365	46.365	48.2197	48.2197	48.2197	48.2197	48.2197	48.2197		Ru5PE_h_lf_f	Ru5PE_h_lf_b	13.567	13.567	13.5674	13.5674	13.6375
X5P.p <=> RU5P.p	Ru5PE_h_lf_f	Ru5PE_h_lf_b	115.818	94.2793	138.063	264.849	228.708	300.186	0.0761932	0.0757417			STK_h_lf_f	6.77375	6.77375	6.77394	6.77394	6.809	6.809	6.80818	6.80818	6.43626	6.43626	6.57527	6.57527	6.72051	6.72051	6.75702	6.75702	7.33177	7.33177	7.33296	7.33296	7.64538	7.64538	7.94144	7.94144	7.94144	7.94144	7.94144	7.94144		R5PI_h_lf_f	R5PI_h_lf_b	6.76874	6.76874	6.76893	6.76893	6.80398
R5P.p <=> RU5P.p	R5PI_h_lf_f	R5PI_h_lf_b	57.909	47.1397	69.0317	132.424	114.354	150.093	0.0380966	0.0378709			STK_h_lf_b	0	-8.3169e-12	0	-1.48059e-12	0	3.14859e-12	0	2.13909e-11	0	1.9007e-11	0	1.06848e-12	0	2.07212e-12	0	0	0	0	0	-4.75264e-12	0	0	0	0	0	0	0	0		Ru5PK_h_lf		20.3357	20.3357	20.3363	20.3363	20.4415
RU5P.p -> RUBP.p	Ru5PK_h_lf		173.727	141.419	207.095	397.273	343.062	450.279	0.11429	0.113613			FTK_h_lf_f	6.79325	6.79325	6.79344	6.79344	6.8285	6.8285	6.82768	6.82768	6.45576	6.45576	6.59477	6.59477	6.74001	6.74001	6.77652	6.77652	7.34492	7.34492	7.34612	7.34612	7.65854	7.65854	7.95459	7.95459	7.95459	7.95459	7.95459	7.95459		RBO_h_lf		6.16235	6.16235	6.16252	6.16252	6.19439
RUBP.p -> 3PGA.p + 2PG.p	RBO_h_lf		38.5989	30.569	47.8491	119.5	102.45	137.206	0.0253931	0.0341748			FTK_h_lf_b	0	-1.16075e-11	0	2.60797e-12	0	-4.40786e-12	0	0	0	5.65565e-12	0	0	0	5.35669e-12	0	0	0	-4.50978e-12	0	-4.40184e-12	0	-2.09966e-12	0	0	0	0	0	-1.44773e-13		PGP_h_lf		6.16235	6.16235	6.16252	6.16252	6.19439
2PG.p -> GLY.p	PGP_h_lf		38.5989	30.569	47.8491	119.5	102.45	137.206	0.0253931	0.0341748			Ru5PE_h_lf_f	13.567	13.567	13.5674	13.5674	13.6375	13.6375	13.6359	13.6359	13.4084	13.4084	13.67	13.67	13.4605	13.4605	13.5335	13.5335	14.6767	14.6767	14.6791	14.6791	15.3039	15.3039	15.896	15.896	15.896	15.896	15.896	15.896		GlyDH_m_lf		3.06447	3.06447	3.06456	3.06456	3.0805
GLY.p + GLY.p -> SER.p + CO2	GlyDH_m_lf		19.2697	15.2415	23.8828	59.7318	51.2185	68.5341	0.012677	0.0170822			Ru5PE_h_lf_b	0	-1.30349e-11	0	-1.05373e-11	0	-2.28333e-11	0	7.43583e-12	0	1.04361e-11	0	0	0	2.14015e-11	0	0	0	-2.03215e-12	0	-3.0731e-12	0	4.09983e-12	0	0	0	0	0	-2.78177e-12		SGAT_p_lf		3.08644	3.08644	3.08652	3.08652	3.10246
SER.p -> GA.p	SGAT_p_lf		19.0663	15.1088	23.6478	59.5939	51.0618	68.0968	0.0125432	0.0170427			R5PI_h_lf_f	6.76874	6.76874	6.76893	6.76893	6.80398	6.80398	6.80316	6.80316	6.43125	6.43125	6.57026	6.57026	6.71549	6.71549	6.75201	6.75201	7.32785	7.32785	7.32904	7.32904	7.64146	7.64146	7.93752	7.93752	7.93752	7.93752	7.93752	7.93752		GCEAK_h_lf		3.08644	3.08644	3.08652	3.08652	3.10246
GA.p <=> 3PGA.p	GCEAK_h_lf		19.0663	15.1088	23.6478	59.5939	51.0618	68.0968	0.0125432	0.0170427			R5PI_h_lf_b	0	-7.10543e-12	0	-5.23759e-12	0	-8.21032e-12	0	6.79456e-12	0	9.77263e-12	0	-5.78382e-12	0	2.29718e-11	0	0	0	-4.66205e-12	0	-8.61711e-12	0	5.71472e-11	0	-3.35998e-11	0	-1.97165e-10	0	9.51369e-09		FBPA_h_lf_f		6.99599	6.99599	6.99614	6.99614	7.02669
TP.p + TP.p <=> FBP.p	FBPA_h_lf_f		64.1781	53.4412	75.3008	140.935	122.802	158.759	0.0422209	0.0403048			Ru5PK_h_lf	20.3357	20.3357	20.3363	20.3363	20.4415	20.4415	20.439	20.439	19.8397	19.8397	20.2403	20.2403	20.176	20.176	20.2855	20.2855	22.0045	22.0045	22.0081	22.0081	22.9454	22.9454	23.8335	23.8335	23.8335	23.8335	23.8335	23.8335		FBPase_h_lf		6.99599	6.99599	6.99614	6.99614	7.02669
FBP.p <=> F6P.p	FBPase_h_lf		64.1781	53.4412	75.3008	140.935	122.802	158.759	0.0422209	0.0403048			RBO_h_lf	6.16235	6.16235	6.16252	6.16252	6.19439	6.19439	6.19364	6.19364	6.01202	6.01202	6.13342	6.13342	6.11394	6.11394	6.14714	6.14714	6.66804	6.66804	6.66913	6.66913	6.95315	6.95315	7.22229	7.22229	7.22229	7.22229	7.22229	7.22229		PGI_h_lf_f	PGI_h_lf_b	0.202741	0.202741	0.202693	0.202693	0.198193
F6P.p <=> G6P.p	PGI_h_lf_f	PGI_h_lf_b	6.2691	5.6916	6.8471	8.5106	6.446	10.604	0.00412425	0.00243387			PGP_h_lf	6.16235	6.16235	6.16252	6.16252	6.19439	6.19439	6.19364	6.19364	6.01202	6.01202	6.13342	6.13342	6.11394	6.11394	6.14714	6.14714	6.66804	6.66804	6.66913	6.66913	6.95315	6.95315	7.22229	7.22229	7.22229	7.22229	7.22229	7.22229		PGM_h_lf_f	PGM_h_lf_b	0.202741	0.202741	0.202693	0.202693	0.198193
G6P.p <=> G1P.p	PGM_h_lf_f	PGM_h_lf_b	6.2691	5.6916	6.8471	8.5106	6.446	10.604	0.00412425	0.00243387			GlyDH_m_lf	3.06447	3.06447	3.06456	3.06456	3.0805	3.0805	3.08012	3.08012	2.93173	2.93173	2.96572	2.96572	2.94343	2.94343	2.93687	2.93687	3.06668	3.06668	3.06694	3.06694	3.20733	3.20733	3.26355	3.26355	3.26355	3.26355	3.26355	3.26355		AGPase_h_lf		0.202741	0.202741	0.202693	0.202693	0.198193
G1P.p -> ADPG	AGPase_h_lf		6.2691	5.6916	6.8471	8.5106	6.446	10.604	0.00412425	0.00243387			SGAT_p_lf	3.08644	3.08644	3.08652	3.08652	3.10246	3.10246	3.10208	3.10208	2.99688	2.99688	3.0509	3.0509	3.0372	3.0372	3.04901	3.04901	3.28973	3.28973	3.2911	3.2911	3.43311	3.43311	3.56768	3.56768	3.56768	3.56768	3.56768	3.56768		FBPA_c_lf_f	FBPA_c_lf_b	2.31288	2.31288	2.31299	2.31299	2.30354
TP.c + TP.c <=> FBP.c	FBPA_c_lf_f	FBPA_c_lf_b	11.6745	8.4451	14.9332	26.389	21.1588	31.4636	0.00768031	0.00754675			GCEAK_h_lf	3.08644	3.08644	3.08652	3.08652	3.10246	3.10246	3.10208	3.10208	2.99688	2.99688	3.0509	3.0509	3.0372	3.0372	3.04901	3.04901	3.28973	3.28973	3.2911	3.2911	3.43311	3.43311	3.56768	3.56768	3.56768	3.56768	3.56768	3.56768		FBPase_c_lf		2.31288	2.31288	2.31299	2.31299	2.30354
FBP.c <=> F6P.c	FBPase_c_lf		11.6745	8.4451	14.9332	26.389	21.1588	31.4636	0.00768031	0.00754675			FBPA_h_lf_f	6.99599	6.99599	6.99614	6.99614	7.02669	7.02669	7.02608	7.02608	6.67939	6.67939	6.8052	6.8052	6.97372	6.97372	7.00955	7.00955	7.72547	7.72547	7.72677	7.72677	8.02361	8.02361	8.31628	8.31628	8.31628	8.31628	8.31628	8.31628		PGI_c_lf_f	PGI_c_lf_b	1.21971	1.21971	1.22057	1.22057	1.23378
F6P.c <=> G6P.c	PGI_c_lf_f	PGI_c_lf_b	5.8372	4.2226	7.4666	13.1945	10.5794	15.7318	0.00384012	0.00377338			FBPase_h_lf	6.99599	6.99599	6.99614	6.99614	7.02669	7.02669	7.02608	7.02608	6.67939	6.67939	6.8052	6.8052	6.97372	6.97372	7.00955	7.00955	7.72547	7.72547	7.72677	7.72677	8.02361	8.02361	8.31628	8.31628	8.31628	8.31628	8.31628	8.31628		PGM_c_lf_f	PGM_c_lf_b	0.640466	0.640466	0.640317	0.640317	0.626369
G6P.c <=> G1P.c	PGM_c_lf_f	PGM_c_lf_b	5.8372	4.2226	7.4666	13.1945	10.5794	15.7318	0.00384012	0.00377338			PGI_h_lf_f	0.202741	0.202741	0.202693	0.202693	0.198193	0.198193	0.198408	0.198408	0.223629	0.223629	0.210428	0.210428	0.233715	0.233715	0.233025	0.233025	0.380544	0.380544	0.38065	0.38065	0.365078	0.365078	0.361694	0.361694	0.361694	0.361694	0.361694	0.361694		UGPase_c_lf_f	UGPase_c_lf_b	0.640466	0.640466	0.640317	0.640317	0.626369
G1P.c <=> UDPG	UGPase_c_lf_f	UGPase_c_lf_b	5.8372	4.2226	7.4666	13.1945	10.5794	15.7318	0.00384012	0.00377338			PGI_h_lf_b	0	-5.09356e-12	0	-6.00769e-12	0	-6.66001e-12	0	-1.5446e-12	0	-4.4498e-12	0	-7.19574e-12	0	-3.16727e-12	0	-3.19361e-12	0	0	0	-3.85919e-12	0	0	0	2.61902e-13	0	-2.59326e-12	0	-4.77646e-12		S6PS_c_lf		1.47933	1.47933	1.47926	1.47926	1.4747
F6P.c + UDPG -> S6P	S6PS_c_lf		5.8372	4.2226	7.4666	13.1945	10.5794	15.7318	0.00384012	0.00377338			PGM_h_lf_f	0.202741	0.202741	0.202693	0.202693	0.198193	0.198193	0.198408	0.198408	0.223629	0.223629	0.210428	0.210428	0.233715	0.233715	0.233025	0.233025	0.380544	0.380544	0.38065	0.38065	0.365078	0.365078	0.361694	0.361694	0.361694	0.361694	0.361694	0.361694		Enol_c_lf_b	Enol_c_lf_f	1.27903	1.27903	1.27997	1.27997	1.43797
3PGA.c <=> PEP.c	Enol_c_lf_b	Enol_c_lf_f	2.4892	1.8007	3.184	2.7186	2.1798	3.2414	0.00163757	0.000777468			PGM_h_lf_b	0	3.99047e-12	0	-8.24149e-12	0	-6.24306e-13	0	-5.72237e-13	0	9.69835e-13	0	5.39646e-12	0	7.54141e-12	0	-6.26998e-13	0	-2.93676e-12	0	7.98506e-12	0	-3.31382e-11	0	2.24554e-12	0	-8.53301e-12	0	-5.47579e-12		PyrK_c_lf		0	-4.77574e-12	0	-2.80757e-12	0
PEP.c -> PYR.c	PyrK_c_lf		1.1299	0.8174	1.4453	1.2811	1.0272	1.5274	0.000743328	0.00036637			AGPase_h_lf	0.202741	0.202741	0.202693	0.202693	0.198193	0.198193	0.198408	0.198408	0.223629	0.223629	0.210428	0.210428	0.233715	0.233715	0.233025	0.233025	0.380544	0.380544	0.38065	0.38065	0.365078	0.365078	0.361694	0.361694	0.361694	0.361694	0.361694	0.361694		PyrDH1_m_lf		0	0	0	1.35004e-12	0
PYR.c + dummy -> ACA + CO2	PyrDH1_m_lf		0.9404	0.6803	1.2029	1.1391	0.9133	1.3581	0.000618661	0.000325761			FBPA_c_lf_f	2.31288	2.31288	2.31299	2.31299	2.30354	2.30354	2.30297	2.30297	2.71873	2.71873	2.64986	2.64986	2.24447	2.24447	2.29308	2.29308	2.3724	2.3724	2.372	2.372	2.27545	2.27545	2.25447	2.25447	2.25447	2.25447	2.25447	2.25447		CitS_m_lf		0	0	0	1.35004e-12	0
OAA + ACA -> CIT	CitS_m_lf		0.9404	0.6803	1.2029	1.1391	0.9133	1.3581	0.000618661	0.000325761			FBPA_c_lf_b	0	-3.86091e-12	0	-8.16861e-12	0	0	0	-2.1127e-11	0	8.01177e-12	0	0	0	8.70326e-12	0	0	0	-3.84902e-11	0	-9.09556e-12	0	7.87226e-12	0	0	0	-1.54155e-12	0	-1.54854e-12		cACNDHA_m_lf		0	-1.64873e-11	0	-1.31628e-11	0
CIT <=> ICI	cACNDHA_m_lf		0.9404	0.6803	1.2029	1.1391	0.9133	1.3581	0.000618661	0.000325761			FBPase_c_lf	2.31288	2.31288	2.31299	2.31299	2.30354	2.30354	2.30297	2.30297	2.71873	2.71873	2.64986	2.64986	2.24447	2.24447	3.03075	3.03075	3.58015	3.58015	3.57954	3.57954	3.43472	3.43472	3.40325	3.40325	3.40325	3.40325	3.40325	3.40325		iCitDHNAD_m_lf		0	0	0	0	0
ICI + dummy -> AKG + CO2	iCitDHNAD_m_lf		0.9404	0.6803	1.2029	1.1391	0.9133	1.3581	0.000618661	0.000325761			PGI_c_lf_f	1.21971	1.21971	1.22057	1.22057	1.23378	1.23378	1.22975	1.22975	1.22162	1.22162	1.1643	1.1643	0.736487	0.736487	0.734347	0.734347	1.19219	1.19219	1.19199	1.19199	1.14371	1.14371	1.13322	1.13322	1.13322	1.13322	1.13322	1.13322		iCitDHNAD_c_lf		0	2.38454	0	-3.08813e-07	0
	iCitDHNAD_c_lf												PGI_c_lf_b	0	-1.14686e-12	0	-9.81948e-12	0	6.89671e-12	0	2.03793e-12	0	1.19098e-11	0	0	0	6.27776e-12	0	2.94131e-12	0	-2.76912e-12	0	1.37246e-12	0	5.72631e-12	0	1.58917e-12	0	-2.7552e-10	0	-4.13314e-12		iCitDHNADP_c_lf		0.556937	2.94148	2.94141	2.94141	2.9293
	iCitDHNADP_c_lf												PGM_c_lf_f	0.640466	0.640466	0.640317	0.640317	0.626369	0.626369	0.627035	0.627035	0.70522	0.70522	0.664298	0.664298	0.736487	0.736487	0.734347	0.734347	1.19219	1.19219	1.19199	1.19199	1.14371	1.14371	1.13322	1.13322	1.13322	1.13322	1.13322	1.13322		iCitDHNADP_h_lf		0	0	0	0	0
	iCitDHNADP_h_lf												PGM_c_lf_b	0	2.16904e-12	0	-7.29339e-12	0	9.82214e-13	0	0	0	1.04233e-11	0	4.78673e-12	0	3.21976e-12	0	0	0	-4.35785e-12	0	-6.22036e-12	0	1.05871e-12	0	4.9738e-13	0	-3.39706e-12	0	1.59832e-11		iCitDHNADP_m_lf		0	0	0	0	0
	iCitDHNADP_m_lf												UGPase_c_lf_f	0.640466	0.640466	0.640317	0.640317	0.626369	0.626369	0.627035	0.627035	0.70522	0.70522	0.664298	0.664298	0.736487	0.736487	0.734347	0.734347	1.19219	1.19219	1.19199	1.19199	1.14371	1.14371	1.13322	1.13322	1.13322	1.13322	1.13322	1.13322		MalDH1_m_lf_f	MalDH1_m_lf_b	0.337378	0.337378	0.337378	0.337378	0.0495715
MAL <=> OAA	MalDH1_m_lf_f	MalDH1_m_lf_b	1.4211e-14	1.4211e-14	1.4211e-14	0	0	0	9.34899e-18	0			UGPase_c_lf_b	0	-9.40803e-13	0	-2.90357e-12	0	-1.46619e-11	0	5.88152e-12	0	3.31801e-12	0	1.43408e-12	0	3.24207e-12	0	4.43656e-12	0	3.93485e-12	0	-8.81206e-12	0	1.02165e-11	0	-1.18039e-12	0	1.14544e-11	0	5.23337e-12		PEPC2_c_lf_b	PEPC2_c_lf_f	1.27903	1.27903	1.27997	1.27997	1.43797
PEP.c + CO2 -> OAA + dummy	PEPC2_c_lf_b	PEPC2_c_lf_f	1.3593	0.9833	1.7387	1.4375	1.1526	1.714	0.000894243	0.000411098			S6PS_c_lf	1.47933	1.47933	1.47926	1.47926	1.4747	1.4747	1.47503	1.47503	1.49711	1.49711	1.48555	1.48555	1.50798	1.50798	1.55873	1.55873	1.18022	1.18022	1.18002	1.18002	1.13174	1.13174	1.12125	1.12125	1.12125	1.12125	1.12125	1.12125		AlaTA_m_lf_f	AlaTA_m_lf_b	0	9.13447e-12	0	9.8214e-12	0
PYR.c -> ALA.c	AlaTA_m_lf_f	AlaTA_m_lf_b	0.1895	0.1371	0.2424	0.142	0.1138	0.1693	0.000124666	4.06093e-05			Enol_c_lf_b	1.27903	1.27903	1.27997	1.27997	1.43797	1.43797	1.43391	1.43391	0.547763	0.547763	1.14277	1.14277	0.865814	0.865814	0.746768	0.746768	0	0	0	0	0	2.5851e-12	0	4.95745e-12	0	0	0	7.2227e-12		AspAT_c_lf_f	AspAT_c_lf_b	0	8.83882e-11	0	-2.17454e-10	0
OAA -> ASP	AspAT_c_lf_f	AspAT_c_lf_b	0.4189	0.3031	0.5359	0.2985	0.2393	0.3559	0.000275582	8.53653e-05			Enol_c_lf_f	0	-7.74447e-12	0	6.80545e-12	0	1.63374e-11	0	-6.84119e-13	0	0	0	1.27942e-12	0	9.5346e-12	0	6.79456e-13	0	0	0	-4.20432e-12	0	7.24623e-12	0	5.94004e-12	-3.2685e-13	0	0	0		AspAT_m_lf_f	AspAT_m_lf_b	0.337378	0.337378	0.337378	0.337378	0.337378
	AspAT_m_lf_f	AspAT_m_lf_b											PyrK_c_lf	0	-4.77574e-12	0	-2.80757e-12	0	0	0	3.82272e-12	0	0	0	0	0	9.44864e-13	0	0	0	0	0	0	0	0	0	0	0	0	0	4.28336e-14		AspAT_h_lf_f	AspAT_h_lf_b	0.090085	0.090085	0.090085	0.090085	0.090085
	AspAT_h_lf_f	AspAT_h_lf_b											PyrDH1_m_lf	0	0	0	1.35004e-12	0	0	0	0	0	0	0	0	0	0	0	0	0	0	0	0	0	0	0	3.09086e-13	0	0	0	0		AspAT_p_lf_f	AspAT_p_lf_b	0	8.7752e-13	0	8.94029e-12	0
	AspAT_p_lf_f	AspAT_p_lf_b											CitS_m_lf	0	0	0	1.35004e-12	0	0	0	0	0	0	0	0	0	0	0	0	0	0	0	0	0	0	0	3.09086e-13	0	0	0	0		GluSNADP_h_lf_f	GluSNADP_h_lf_b	0	3.9106e-11	0	7.78194e-12	0
AKG -> GLU	GluSNADP_h_lf_f	GluSNADP_h_lf_b	0.9404	0.6803	1.2029	1.1391	0.9133	1.3581	0.000618661	0.000325761			cACNDHA_m_lf	0	-1.64873e-11	0	-1.31628e-11	0	2.89146e-12	0	3.86482e-11	0.0627646	0.0627646	0	0	0	0	0	0	0	0	0	0	0	0	0	0	0	8.26006e-14	0	0		GluDH3NADP_c_lf_b	GluDH3NADP_c_lf_f	1.69909	1.69909	1.69953	1.69953	1.77856
	GluDH3NADP_c_lf_b	GluDH3NADP_c_lf_f											iCitDHNAD_m_lf	0	0	0	0	0	0	0	0	0	0	0	0	0	0	0	0	0	0	0	0	0	0	0	0	0	0	0	0		GluSNAD_h_lf		0	4.45269e-12	0	-6.94523e-11	0
	GluSNAD_h_lf												iCitDHNAD_c_lf	0	2.38454	0	-3.08813e-07	0	-2.30162e-09	0	-2.89557e-09	0	1.35739e-10	0	0	0	0	0	0	0	0	0	0	0	0	0	0	0	8.61533e-13	0	0		GluSFd_h_lf		0.13698	0.13698	0.13698	0.13698	0.13698
	GluSFd_h_lf												iCitDHNADP_c_lf	0.556937	2.94148	2.94141	2.94141	2.9293	2.9293	2.92958	2.92958	0.0627646	0.0627646	0	0	0	0	0	0	0	0	0	0	0	0	0	0	0	0	0	0		GluDH1NAD_m_lf		0	-9.42911e-12	0	-2.04282e-11	0
	GluDH1NAD_m_lf												iCitDHNADP_h_lf	0	0	0	0	0	0	0	0	0	0	0	0	0	0	0	0	0	0	0	0	0	0	0	0	0	0	0	0		GluDH1NADP_m_lf_f	GluDH1NADP_m_lf_b	0	-3.53518e-12	0	9.73681e-12	0
	GluDH1NADP_m_lf_f	GluDH1NADP_m_lf_b											iCitDHNADP_m_lf	0	0	0	0	0	0	0	0	0	0	0	0	0	0	0	0	0	0	0	0	0	0	0	0	0	0	0	0		GluSeADH_c_lf		0	0	0	-8.895e-13	0
GLU <=> PRO	GluSeADH_c_lf		1.2789e-14	1.2789e-14	1.2789e-14	1.1301e-14	1.1301e-14	1.1301e-14	8.4135e-18	3.23187e-18			MalDH1_m_lf_f	0.337378	0.337378	0.337378	0.337378	0.0495715	0.0495715	0.0489117	0.0489117	0	1.61333e-11	0	-2.54907e-12	0	1.05478e-11	0	6.2812e-12	0	-5.3717e-12	0	0	0	1.34808e-11	0	2.31326e-12	0	-2.23332e-11	0	5.36798e-12		GluSeADH_h_lf		0	-1.36424e-12	0	-1.18457e-12	0
	GluSeADH_h_lf												MalDH1_m_lf_b	0	-1.77199e-12	0	-2.42152e-11	0	-6.90908e-12	0	6.43813e-12	0.942437	0.942437	1.90753	1.90753	1.4459	1.4459	2.93662	2.93662	3.06668	3.06668	3.06694	3.06694	3.20733	3.20733	3.26355	3.26355	3.26355	3.26355	3.26355	3.26355		GluSeADH_m_lf		20.5682	20.5682	20.5686	20.5686	19.9246
	GluSeADH_m_lf												PEPC2_c_lf_b	1.27903	1.27903	1.27997	1.27997	1.43797	1.43797	1.43391	1.43391	0.547763	0.547763	1.14277	1.14277	0.865814	0.865814	0.746768	0.746768	0	0	0	0	0	0	0	2.89102e-13	0	3.88134e-13	0	0		GlnS_c_lf		1.50187	1.50187	1.50152	1.50152	1.43842
GLU <=> GLN	GlnS_c_lf		1.5288e-15	1.5288e-15	1.5288e-15	2.8104e-15	2.8104e-15	2.8104e-15	1.00575e-18	8.03721e-19			PEPC2_c_lf_f	0	-1.83453e-12	0	-4.70957e-12	0	-3.08931e-12	0	2.39051e-11	0	9.41711e-12	0	0	0	1.77336e-12	0	0	0	0	0	-1.21501e-13	0	0	0	0	0	0	0	0		GlnS_h_lf		0.151865	0.151865	0.151865	0.151865	0.151865
	GlnS_h_lf												AlaTA_m_lf_f	0	-2.32925e-12	0	-6.53147e-12	0	-9.61315e-12	0	1.19565e-11	0.224492	0.224492	0.609112	0.609112	1.4972	1.4972	0	1.4246e-11	0	0	0	0	0	1.88718e-11	0	1.78477e-11	0	0	0	-6.86141e-12		GlnS_m_lf		0	0	0	0	0
	GlnS_m_lf												AlaTA_m_lf_b	0	-1.14637e-11	0	-1.63529e-11	0	2.27182e-11	0	0	0	9.43938e-12	0	0	0	9.54836e-12	0	0	0	0	0	0	0	6.86434e-12	0	-5.87975e-12	0	-5.36191e-12	-1.39844e-12	-5.89676e-12		ThrS_h_lf		0.07354	0.07354	0.07354	0.07354	0.07354
ASP <=> THR	ThrS_h_lf		1.3874e-14	1.3874e-14	1.3874e-14	9.3937e-15	-9.3937e-15	-9.3937e-15	9.12729e-18	2.68642e-18			AspAT_c_lf_f	0	7.1488e-11	0	-2.19939e-10	0	1.49453e-10	0	3.5667e-10	0.294189	0.294189	0.274156	0.274156	0	7.93894e-11	0	0	0	0	0	0	0	1.48656e-12	0	0	0	0	0	5.82447e-13		AsnS_c_lf		0	1.32702e-12	0	-2.71001e-12	0
ASP <=> ASN	AsnS_c_lf		5.5092e-15	5.5092e-15	5.5092e-15	9.3814e-15	9.3814e-15	9.3814e-15	3.62434e-18	2.6829e-18			AspAT_c_lf_b	0	-1.69003e-11	0	-2.48473e-12	0	2.0836e-12	0	7.39386e-12	0	1.01882e-11	0	0	0	2.82936e-12	0	0	0	0	0	0	0	2.88523e-13	0	5.98966e-13	0	0	0	0		Tr_TPT1_lf_f	Tr_TPT1_lf_b	-0.9588	-0.9588	-0.957366	-0.957366	-0.722321
3PGA.p <=> 3PGA.c	Tr_TPT1_lf_f	Tr_TPT1_lf_b	2.4892	1.8007	3.184	2.7186	2.1798	3.2414	0.00163757	0.000777468			AspAT_m_lf_f	0.337378	0.337378	0.337378	0.337378	0.337378	0.337378	0.337378	0.337378	0	1.44985e-11	0	0	0	-9.64501e-12	0	4.79233e-12	0	4.46895e-12	0	0	0	3.57709e-12	0	1.63882e-11	0	1.69163e-12	-1.32415e-11	4.29577e-12		Tr_TPT2_lf_f	Tr_TPT2_lf_b	4.35763	6.67051	4.35691	6.66991	4.26135
TP.p <=> TP.c	Tr_TPT2_lf_f	Tr_TPT2_lf_b	23.349	16.8903	29.8663	52.7781	42.3176	62.9273	0.0153606	0.0150935			AspAT_m_lf_b	0	8.15237e-13	0	-1.88793e-12	0	3.02877e-11	0	5.10447e-12	0	1.96321e-11	0	0	0	3.07565e-11	0	0	0	0	0	-5.76388e-12	0	-9.58044e-12	0	7.10264e-12	0	4.16204e-12	0	0		Tr_TPT3_lf_f	Tr_TPT3_lf_b	0	2.31288	0	2.31299	0
	Tr_TPT3_lf_f	Tr_TPT3_lf_b											AspAT_h_lf_f	0.090085	0.090085	0.090085	0.090085	0.090085	0.090085	0.090085	0.090085	0.090085	0.090085	0.090085	0.090085	0.08889	0.08889	0.08604	0.08604	0.056286	0.056286	0.056286	0.056286	0.056286	0.056286	0.056286	0.056286	0.056286	0.056286	0.056286	0.056286		Im_CO2_lf_b	Im_CO2_lf_f	4.9628	4.9628	4.96197	4.96197	4.96732
CO2 Import	Im_CO2_lf_b	Im_CO2_lf_f	115.3			217.2							AspAT_h_lf_b	0	-5.94901e-12	0	2.56327e-12	0	-2.11652e-12	0	1.03768e-11	0	1.26151e-11	0	4.66681e-12	0	9.79627e-12	0	2.60708e-12	0	4.05775e-12	0	-1.07371e-12	0	9.70739e-12	0	7.23063e-12	0	5.68534e-12	0	4.37424e-12
													AspAT_p_lf_f	0	0	0	-1.04701e-11	0	7.63067e-12	0	1.42175e-12	0	-1.23424e-11	0	-2.02749e-12	0.313259	0.313259	0.305945	0.305945	0.133365	0.133365	0.133365	0.133365	0.131744	0.131744	0.0877905	0.0877905	0.0877905	0.0877905	0.0877905	0.0877905
													AspAT_p_lf_b	0	-8.7752e-13	0	-1.94104e-11	0	6.10083e-12	0	-2.92609e-12	0	1.08518e-11	0	0	0	1.12472e-11	0	7.1117e-12	0	0	0	0	0	2.79598e-12	0	5.84653e-12	0	1.97699e-12	0	1.65883e-12
													GluSNADP_h_lf_f	0	2.58993e-11	0	-1.75321e-11	0	1.20821e-11	0	1.84052e-11	0	2.20816e-11	0	0	0.055132	0.12749	0.049482	0.11899	0.042762	0.0814195	0.042762	0.0814195	0.042762	0.0814195	0.042762	0.0814195	0.042762	0.0814195	0.042762	0.0814195
													GluSNADP_h_lf_b	0	-1.32067e-11	0	-2.5314e-11	0	-2.52284e-11	0	1.73405e-11	0	2.21064e-11	0	1.37881e-11	0	6.6715e-12	0	2.22193e-12	0	1.31932e-11	0	-2.28606e-12	0	1.72441e-11	0	8.60369e-12	0	1.25226e-11	0	0
													GluDH3NADP_c_lf_b	1.69909	1.69909	1.69953	1.69953	1.77856	1.77856	1.7767	1.7767	1.07924	1.07924	0.983682	0.983682	0	7.98008e-11	1.54561	1.54561	2.29637	2.29637	2.29719	2.29719	2.44406	2.44406	2.74489	2.74489	2.74489	2.74489	2.74489	2.74489
													GluDH3NADP_c_lf_f	0	4.20641e-12	0	-7.73356e-12	0	0	0	2.93698e-12	0	8.5878e-12	0	4.49063e-12	0	2.96702e-11	0	9.58345e-12	0	0	0	0	0	3.45608e-11	0	1.02936e-10	0	1.13505e-09	0	2.2962e-08
													GluSNAD_h_lf	0	4.45269e-12	0	-6.94523e-11	0	0	0	0	0.000953	0.000953	0.000953	0.000953	0	0.072358	0	0.069508	0	0.0386575	0	0.0386575	0	0.0386575	0	0.0386575	0	0.0386575	0	0.0386575
													GluSFd_h_lf	0.13698	0.13698	0.13698	0.13698	0.13698	0.13698	0.13698	0.13698	0.133627	0.133627	0.133627	0.133627	0	7.66891e-11	0	8.68187e-13	0	2.47707e-12	0	0	0	1.11767e-11	0	9.3006e-13	0	0	0	0
													GluDH1NAD_m_lf	0	-9.42911e-12	0	-2.04282e-11	0	-2.84461e-12	0	0	0.224772	0.224772	0.609422	0.609422	1.49751	1.49751	0.0002415	0.0002415	0	0	0	0	0	2.88392e-12	0	1.01562e-12	0	0	0	1.46927e-12
													GluDH1NADP_m_lf_f	0	2.43716e-12	0	-7.73971e-12	0	3.89248e-12	0	1.39606e-11	0	1.01174e-11	0	-6.28977e-12	0	8.00858e-12	0	0	0	0	0	0	0	3.02323e-13	0	0	0	3.1821e-13	0	-1.08761e-13
													GluDH1NADP_m_lf_b	0	5.97234e-12	0	-1.74765e-11	0	-1.07105e-11	0	5.94098e-12	0.00028	0.00028	0.00031	0.00031	0.00031	0.00031	0.0002415	0.0002415	0	1.31051e-12	0	0	0	1.23535e-12	0	1.55859e-12	0	9.61199e-13	0	-8.29978e-13
													GluSeADH_c_lf	0	0	0	-8.895e-13	0	0	0	0	0	-2.00324e-11	0	0	0	0	6.85e-05	6.85e-05	0.00031	0.00031	0.00031	0.00031	0.00031	0.00031	0.00031	0.00031	0.00031	0.00031	0.00031	0.00031
													GluSeADH_h_lf	0	-1.36424e-12	0	-1.18457e-12	0	0	0	9.50525e-13	0	2.10056e-12	0	3.24946e-12	0	-3.55271e-12	0	0	0	0	0	-1.81927e-12	0	2.00373e-12	0	8.82494e-12	0	7.45201e-13	0	8.55069e-13
													GluSeADH_m_lf	20.5682	20.5682	20.5686	20.5686	19.9246	19.9246	19.9212	19.9212	4.41153	4.41153	1.12216	1.12216	0.000241555	0.00031	0.0002415	0.0002415	0.0002415	0.0002415	0.0002415	0.0002415	0.0002415	0.0002415	0.0002415	0.0002415	0.0002415	0.0002415	0.0002415	0.0002415
													GlnS_c_lf	1.50187	1.50187	1.50152	1.50152	1.43842	1.43842	1.4399	1.4399	1.76688	1.76688	1.51181	1.51181	1.59221	1.59221	1.54858	1.54858	0.965269	0.965269	0.964718	0.964718	0.958233	0.958233	0.713618	0.713618	0.713618	0.713618	0.713618	0.713618
													GlnS_h_lf	0.151865	0.151865	0.151865	0.151865	0.151865	0.151865	0.151865	0.151865	0.149465	0.149465	0.149465	0.149465	0.142375	0.142375	0.131025	0.131025	0.092358	0.092358	0.092358	0.092358	0.092358	0.092358	0.092358	0.092358	0.092358	0.092358	0.092358	0.092358
													GlnS_m_lf	0	0	0	0	0	0	0	0	0	0	0	0	0	0	0	0	0	0	0	0	0	0	0	0	0	0	0	0
													ThrS_h_lf	0.07354	0.07354	0.07354	0.07354	0.07354	0.07354	0.07354	0.07354	0.07354	0.07354	0.07354	0.07354	0.07354	0.07354	0.07354	0.07354	0.0442325	0.0442325	0.0442325	0.0442325	0.0442325	0.0442325	0.0442325	0.0442325	0.0442325	0.0442325	0.0442325	0.0442325
													AsnS_c_lf	0	1.32702e-12	0	-2.71001e-12	0	3.485e-12	0	-7.17705e-13	0	5.37697e-12	0	-5.08715e-13	0	0	0	0	0.012235	0.012235	0.012235	0.012235	0.012235	0.012235	0.012235	0.012235	0.012235	0.012235	0.012235	0.012235
													Tr_TPT1_lf_f	0	-7.02916e-12	0	-8.15091e-12	0	-5.322e-12	0	3.49133e-12	0	8.6417e-12	0	6.55884e-12	0	5.46985e-12	0	8.32334e-12	0	-7.77014e-12	0	0	0	8.92534e-12	0	8.76953e-12	0	5.20679e-12	0	3.27792e-12
													Tr_TPT1_lf_b	0.9588	0.9588	0.957366	0.957366	0.722321	0.722321	0.728527	0.728527	2.01983	2.01983	1.12883	1.12883	1.55838	1.55838	1.63099	1.63099	2.66671	2.66671	2.66863	2.66863	2.81874	2.81874	3.24188	3.24188	3.24188	3.24188	3.24188	3.24188
													Tr_TPT2_lf_f	4.35763	6.67051	4.35691	6.66991	4.26135	6.56489	4.2645	6.56748	5.28633	8.00506	4.92146	7.57132	4.66866	6.91313	4.67084	6.96391	5.03911	7.41152	5.04063	7.41263	5.0942	7.36965	5.49635	7.75082	5.49635	7.75082	5.49635	7.75082
													Tr_TPT2_lf_b	0	1.03819e-11	0	2.08057e-11	0	0	0	-1.06062e-11	0	2.28058e-11	0	0	0	1.22061e-11	0	3.01877e-11	0	7.87587e-12	0	0	0	1.18351e-11	0	8.37809e-12	0	6.49853e-12	0	2.02847e-12
													Tr_TPT3_lf_f	0	2.31288	0	2.31299	0	2.30354	0	2.30297	0	2.71873	0	2.64986	0	2.24447	0	2.29308	0	2.3724	0	2.372	0	2.27545	0	2.25447	0	2.25447	0	2.25447
													Tr_TPT3_lf_b	0	-4.28013e-12	0	-4.41203e-12	0	0	0	-5.6164e-12	0	1.05054e-11	0	3.55183e-12	0	1.05428e-11	0	5.94029e-12	0	6.03118e-12	0	1.02851e-12	0	8.54206e-12	0	1.50413e-11	0	4.1176e-12	0	5.01783e-12
													Im_CO2_lf_b	4.9628	4.9628	4.96197	4.96197	4.96732	4.96732	4.97124	4.97124	10.8548	10.8548	11.0777	11.0777	11.6202	11.6202	11.5937	11.5937	11.8882	11.8882	11.8914	11.8914	12.7924	12.7924	13.3552	13.3552	13.3552	13.3552	13.3552	13.3552
													Im_CO2_lf_f	0	-7.73248e-12	0	-2.56275e-12	0	-2.21993e-12	0	7.15106e-12	0	9.83017e-12	0	4.12484e-12	0	0	0	0	0	0	0	-4.20691e-12	0	5.12434e-12	0	3.12086e-12	0	3.76722e-12	0	0
[truncated: 139 more columns]

## Sheet: K_Transcripts_LowLight
Reference Values and Mapping													FVA values	2	3	4	5	6	7	8	9	10	11	12	13	14	15	16	17	18	19	20	21	22	23	24	25	26	27	28	29		Net FVA Fluxes		Min	Max	Min	Max	Min
														Min	Max	Min	Max	Min	Max	Min	Max	Min	Max	Min	Max	Min	Max	Min	Max	Min	Max	Min	Max	Min	Max	Min	Max	Min	Max	Min	Max		Model Name	Reverse Reaction Name	0	0	0.0001	0.0001	0.0005
Original Name	Model Name	Reverse Reaction Name	Low Light Flux	Low Light Lower Bound	Low Light Upper Bound	High Light Flux	High Light Lower Bound	High Light Upper Bound	Low Light Proportion	High Light Proportion			Reactions / Scale	0	0	0.0001	0.0001	0.0005	0.0005	0.001	0.001	0.005	0.005	0.01	0.01	0.05	0.05	0.1	0.1	0.5	0.5	1	1	2	2	10	10	100	100	1000	1000		RBC_h_lf		7.28454	7.28454	7.28454	7.28454	7.28454
RUBP.p + CO2 -> 3PGA.p + 3PGA.p	RBC_h_lf		135.128	110.283	160.366	277.773	239.023	314.785	0.0888967	0.0794378			RBC_h_lf	7.28454	7.28454	7.28454	7.28454	7.28454	7.28454	7.28454	7.28454	7.28501	7.28501	7.28501	7.28501	7.8053	7.8053	8.58507	8.58507	8.6359	8.6359	8.65761	8.65761	8.66585	8.66585	9.36185	9.36185	9.3657	9.3657	9.3657	9.3657		SBPA_h_lf		3.11712	3.11712	3.11712	3.11712	3.11712
TP.p + E4P.p -> SBP	SBPA_h_lf		57.909	47.1397	69.0317	132.424	114.354	150.093	0.0380966	0.0378709			SBPA_h_lf	3.11712	3.11712	3.11712	3.11712	3.11712	3.11712	3.11712	3.11712	3.11732	3.11732	3.11732	3.11732	3.20467	3.20467	3.61613	3.61613	3.69627	3.69627	3.70558	3.70558	3.70911	3.70911	4.00739	4.00739	4.00904	4.00904	4.00904	4.00904		SBPase_h_lf		3.11712	3.11712	3.11712	3.11712	3.11712
SBP -> S7P.p	SBPase_h_lf		57.909	47.1397	69.0317	132.424	114.354	150.093	0.0380966	0.0378709			SBPase_h_lf	3.11712	3.11712	3.11712	3.11712	3.11712	3.11712	3.11712	3.11712	3.11732	3.11732	3.11732	3.11732	3.20467	3.20467	3.61613	3.61613	3.69627	3.69627	3.70558	3.70558	3.70911	3.70911	4.00739	4.00739	4.00904	4.00904	4.00904	4.00904		STK_h_lf_f	STK_h_lf_b	3.11712	3.11712	3.11712	3.11712	3.11712
TP.p + EC2 <=> X5P.p	STK_h_lf_f	STK_h_lf_b	115.818	94.2793	138.063	264.849	228.708	300.186	0.0761932	0.0757417			STK_h_lf_f	3.11712	3.11712	3.11712	3.11712	3.11712	3.11712	3.11712	3.11712	3.11732	3.11732	3.11732	3.11732	3.20467	3.20467	3.61613	3.61613	3.69627	3.69627	3.70558	3.70558	3.70911	3.70911	4.00739	4.00739	4.00904	4.00904	4.00904	4.00904		FTK_h_lf_f	FTK_h_lf_b	3.13662	3.13662	3.13662	3.13662	3.13662
	FTK_h_lf_f	FTK_h_lf_b											STK_h_lf_b	0	-1.46416e-12	0	1.38556e-12	0	-6.58007e-12	0	-2.26841e-12	0	-2.63967e-12	0	-1.5099e-12	0	1.56009e-12	0	3.67306e-12	0	0	0	3.28626e-12	0	0	0	0	0	0	0	0		GAPDH1_h_lf		18.0933	18.1703	18.1703	18.1703	18.1703
3PGA.p -> TP.p	GAPDH1_h_lf		325.432	265.438	387.176	731.922	632.297	828.347	0.214092	0.209316			FTK_h_lf_f	3.13662	3.13662	3.13662	3.13662	3.13662	3.13662	3.13662	3.13662	3.13682	3.13682	3.13682	3.13682	3.22417	3.22417	3.63563	3.63563	3.71577	3.71577	3.72508	3.72508	3.72861	3.72861	4.02689	4.02689	4.02854	4.02854	4.02854	4.02854		STK_h_lf_f	STK_h_lf_b	3.11712	3.11712	3.11712	3.11712	3.11712
S7P.p <=> R5P.p + EC2	STK_h_lf_f	STK_h_lf_b	57.909	47.1397	69.0317	132.424	114.354	150.093	0.0380966	0.0378709			FTK_h_lf_b	0	-1.29485e-12	0	1.62072e-12	0	-1.70198e-12	0	-3.74608e-12	0	-1.66515e-12	0	0	0	0	0	0	0	0	0	3.44453e-12	0	-7.34023e-12	0	-5.62832e-13	0	-6.3336e-14	0	-1.11476e-13		FTK_h_lf_f	FTK_h_lf_b	3.13662	3.13662	3.13662	3.13662	3.13662
F6P.p <=> E4P.p + EC2	FTK_h_lf_f	FTK_h_lf_b	57.909	47.1397	69.0317	132.424	114.354	150.093	0.0380966	0.0378709			GAPDH1_h_lf	18.0933	18.1703	18.1703	18.1703	18.1703	18.1703	18.1703	18.1703	18.1713	18.1713	18.1948	18.1948	19.6483	19.6483	21.5576	21.5576	21.9917	21.9917	22.2883	22.2883	22.1035	22.1035	23.8303	23.8303	23.838	23.838	23.838	23.838		Ru5PE_h_lf_f	Ru5PE_h_lf_b	6.25374	6.25374	6.25374	6.25374	6.25374
X5P.p <=> RU5P.p	Ru5PE_h_lf_f	Ru5PE_h_lf_b	115.818	94.2793	138.063	264.849	228.708	300.186	0.0761932	0.0757417			STK_h_lf_f	3.11712	3.11712	3.11712	3.11712	3.11712	3.11712	3.11712	3.11712	3.11732	3.11732	3.11732	3.11732	3.20467	3.20467	3.61613	3.61613	3.69627	3.69627	3.70558	3.70558	3.70911	3.70911	4.00739	4.00739	4.00904	4.00904	4.00904	4.00904		R5PI_h_lf_f	R5PI_h_lf_b	3.1121	3.1121	3.1121	3.1121	3.1121
R5P.p <=> RU5P.p	R5PI_h_lf_f	R5PI_h_lf_b	57.909	47.1397	69.0317	132.424	114.354	150.093	0.0380966	0.0378709			STK_h_lf_b	0	-1.46416e-12	0	1.38556e-12	0	-6.58007e-12	0	-2.26841e-12	0	-2.63967e-12	0	-1.5099e-12	0	1.56009e-12	0	3.67306e-12	0	0	0	3.28626e-12	0	0	0	0	0	0	0	0		Ru5PK_h_lf		9.36584	9.36584	9.36584	9.36584	9.36584
RU5P.p -> RUBP.p	Ru5PK_h_lf		173.727	141.419	207.095	397.273	343.062	450.279	0.11429	0.113613			FTK_h_lf_f	3.13662	3.13662	3.13662	3.13662	3.13662	3.13662	3.13662	3.13662	3.13682	3.13682	3.13682	3.13682	3.22417	3.22417	3.63563	3.63563	3.71577	3.71577	3.72508	3.72508	3.72861	3.72861	4.02689	4.02689	4.02854	4.02854	4.02854	4.02854		RBO_h_lf		2.0813	2.0813	2.0813	2.0813	2.0813
RUBP.p -> 3PGA.p + 2PG.p	RBO_h_lf		38.5989	30.569	47.8491	119.5	102.45	137.206	0.0253931	0.0341748			FTK_h_lf_b	0	-1.29485e-12	0	1.62072e-12	0	-1.70198e-12	0	-3.74608e-12	0	-1.66515e-12	0	0	0	0	0	0	0	0	0	3.44453e-12	0	-7.34023e-12	0	-5.62832e-13	0	-6.3336e-14	0	-1.11476e-13		PGP_h_lf		2.0813	2.0813	2.0813	2.0813	2.0813
2PG.p -> GLY.p	PGP_h_lf		38.5989	30.569	47.8491	119.5	102.45	137.206	0.0253931	0.0341748			Ru5PE_h_lf_f	6.25374	6.25374	6.25374	6.25374	6.25374	6.25374	6.25374	6.25374	6.25414	6.25414	6.25414	6.25414	6.83573	6.83573	7.42683	7.42683	7.41204	7.41204	7.43065	7.43065	7.43771	7.43771	8.03429	8.03429	8.03759	8.03759	8.03759	8.03759		GlyDH_m_lf		1.02395	1.02395	1.02395	1.02395	1.02395
GLY.p + GLY.p -> SER.p + CO2	GlyDH_m_lf		19.2697	15.2415	23.8828	59.7318	51.2185	68.5341	0.012677	0.0170822			Ru5PE_h_lf_b	0	0	0	-1.48237e-12	0	2.60147e-12	0	-4.73399e-13	0	-2.16183e-12	0	0	0	0	0	0	0	1.91935e-12	0	3.3948e-11	0	-3.48219e-11	0	-5.31841e-12	0	-2.24532e-12	0	-3.70193e-12		SGAT_p_lf		1.04591	1.04591	1.04591	1.04591	1.04591
SER.p -> GA.p	SGAT_p_lf		19.0663	15.1088	23.6478	59.5939	51.0618	68.0968	0.0125432	0.0170427			R5PI_h_lf_f	3.1121	3.1121	3.1121	3.1121	3.1121	3.1121	3.1121	3.1121	3.1123	3.1123	3.1123	3.1123	3.19965	3.19965	3.61111	3.61111	3.69126	3.69126	3.70056	3.70056	3.70409	3.70409	4.00238	4.00238	4.00403	4.00403	4.00403	4.00403		GCEAK_h_lf		1.04591	1.04591	1.04591	1.04591	1.04591
GA.p <=> 3PGA.p	GCEAK_h_lf		19.0663	15.1088	23.6478	59.5939	51.0618	68.0968	0.0125432	0.0170427			R5PI_h_lf_b	0	0	0	-4.70113e-12	0	0	0	3.90266e-12	0	0	0	-8.16591e-12	0	0	0	2.42828e-12	0	0	0	4.66156e-11	0	8.77609e-12	0	-3.27063e-11	0	-1.70282e-11	0	-3.98387e-09		FBPA_h_lf_f		3.40638	3.40638	3.40638	3.40638	3.40638
TP.p + TP.p <=> FBP.p	FBPA_h_lf_f		64.1781	53.4412	75.3008	140.935	122.802	158.759	0.0422209	0.0403048			Ru5PK_h_lf	9.36584	9.36584	9.36584	9.36584	9.36584	9.36584	9.36584	9.36584	9.36644	9.36644	9.36644	9.36644	10.0354	10.0354	11.0379	11.0379	11.1033	11.1033	11.1312	11.1312	11.1418	11.1418	12.0367	12.0367	12.0416	12.0416	12.0416	12.0416		FBPase_h_lf		3.40638	3.40638	3.40638	3.40638	3.40638
FBP.p <=> F6P.p	FBPase_h_lf		64.1781	53.4412	75.3008	140.935	122.802	158.759	0.0422209	0.0403048			RBO_h_lf	2.0813	2.0813	2.0813	2.0813	2.0813	2.0813	2.0813	2.0813	2.08143	2.08143	2.08143	2.08143	2.23008	2.23008	2.45288	2.45288	2.4674	2.4674	2.4736	2.4736	2.47596	2.47596	2.67482	2.67482	2.67591	2.67591	2.67591	2.67591		PGI_h_lf_f	PGI_h_lf_b	0.269761	0.269761	0.269761	0.269761	0.269761
F6P.p <=> G6P.p	PGI_h_lf_f	PGI_h_lf_b	6.2691	5.6916	6.8471	8.5106	6.446	10.604	0.00412425	0.00243387			PGP_h_lf	2.0813	2.0813	2.0813	2.0813	2.0813	2.0813	2.0813	2.0813	2.08143	2.08143	2.08143	2.08143	2.23008	2.23008	2.45288	2.45288	2.4674	2.4674	2.4736	2.4736	2.47596	2.47596	2.67482	2.67482	2.67591	2.67591	2.67591	2.67591		PGM_h_lf_f	PGM_h_lf_b	0.269761	0.269761	0.269761	0.269761	0.269761
G6P.p <=> G1P.p	PGM_h_lf_f	PGM_h_lf_b	6.2691	5.6916	6.8471	8.5106	6.446	10.604	0.00412425	0.00243387			GlyDH_m_lf	1.02395	1.02395	1.02395	1.02395	1.02395	1.02395	1.02395	1.02395	1.02402	1.02402	1.02402	1.02402	1.01405	1.01405	1.1129	1.1129	1.09531	1.09531	1.05508	1.05508	1.04508	1.04508	1.18873	1.18873	1.1881	1.1881	1.1881	1.1881		AGPase_h_lf		0.269761	0.269761	0.269761	0.269761	0.269761
G1P.p -> ADPG	AGPase_h_lf		6.2691	5.6916	6.8471	8.5106	6.446	10.604	0.00412425	0.00243387			SGAT_p_lf	1.04591	1.04591	1.04591	1.04591	1.04591	1.04591	1.04591	1.04591	1.04598	1.04598	1.04598	1.04598	1.09923	1.09923	1.20749	1.20749	1.20854	1.20854	1.20081	1.20081	1.19919	1.19919	1.30973	1.30973	1.30998	1.30998	1.30998	1.30998		FBPA_c_lf_f	FBPA_c_lf_b	1.25607	1.25607	1.25607	1.25607	1.25607
TP.c + TP.c <=> FBP.c	FBPA_c_lf_f	FBPA_c_lf_b	11.6745	8.4451	14.9332	26.389	21.1588	31.4636	0.00768031	0.00754675			GCEAK_h_lf	1.04591	1.04591	1.04591	1.04591	1.04591	1.04591	1.04591	1.04591	1.04598	1.04598	1.04598	1.04598	1.09923	1.09923	1.20749	1.20749	1.20854	1.20854	1.20081	1.20081	1.19919	1.19919	1.30973	1.30973	1.30998	1.30998	1.30998	1.30998		FBPase_c_lf		1.25607	1.25607	1.25607	1.25607	1.25607
FBP.c <=> F6P.c	FBPase_c_lf		11.6745	8.4451	14.9332	26.389	21.1588	31.4636	0.00768031	0.00754675			FBPA_h_lf_f	3.40638	3.40638	3.40638	3.40638	3.40638	3.40638	3.40638	3.40638	3.40648	3.40648	3.40964	3.40964	3.48427	3.48427	3.88044	3.88044	3.99035	3.99035	4.00173	4.00173	4.00511	4.00511	4.28986	4.28986	4.29144	4.29144	4.29144	4.29144		PGI_c_lf_f	PGI_c_lf_b	1.24349	1.24349	1.24349	1.24349	1.24349
F6P.c <=> G6P.c	PGI_c_lf_f	PGI_c_lf_b	5.8372	4.2226	7.4666	13.1945	10.5794	15.7318	0.00384012	0.00377338			FBPase_h_lf	3.40638	3.40638	3.40638	3.40638	3.40638	3.40638	3.40638	3.40638	3.40648	3.40648	3.40964	3.40964	3.48427	3.48427	3.88044	3.88044	3.99035	3.99035	4.00173	4.00173	4.00511	4.00511	4.28986	4.28986	4.29144	4.29144	4.29144	4.29144		PGM_c_lf_f	PGM_c_lf_b	0.524516	0.524516	0.524516	0.524516	0.524516
G6P.c <=> G1P.c	PGM_c_lf_f	PGM_c_lf_b	5.8372	4.2226	7.4666	13.1945	10.5794	15.7318	0.00384012	0.00377338			PGI_h_lf_f	0.269761	0.269761	0.269761	0.269761	0.269761	0.269761	0.269761	0.269761	0.26966	0.26966	0.272821	0.272821	0.260104	0.260104	0.24481	0.24481	0.274577	0.274577	0.276659	0.276659	0.276504	0.276504	0.262963	0.262963	0.262891	0.262891	0.262891	0.262891		UGPase_c_lf_f	UGPase_c_lf_b	0.524516	0.524516	0.524516	0.524516	0.524516
G1P.c <=> UDPG	UGPase_c_lf_f	UGPase_c_lf_b	5.8372	4.2226	7.4666	13.1945	10.5794	15.7318	0.00384012	0.00377338			PGI_h_lf_b	0	0	0	-4.8761e-13	0	-8.59146e-13	0	4.73233e-13	0	0	0	9.52349e-13	0	-2.97656e-12	0	2.43547e-12	0	-1.19743e-12	0	1.16275e-11	0	1.89554e-12	0	-1.7491e-12	0	-3.78308e-13	0	-6.75127e-13		S6PS_c_lf		0.501495	0.501495	0.501495	0.501495	0.501495
F6P.c + UDPG -> S6P	S6PS_c_lf		5.8372	4.2226	7.4666	13.1945	10.5794	15.7318	0.00384012	0.00377338			PGM_h_lf_f	0.269761	0.269761	0.269761	0.269761	0.269761	0.269761	0.269761	0.269761	0.26966	0.26966	0.272821	0.272821	0.260104	0.260104	0.24481	0.24481	0.274577	0.274577	0.276659	0.276659	0.276504	0.276504	0.262963	0.262963	0.262891	0.262891	0.262891	0.262891		Enol_c_lf_b	Enol_c_lf_f	2.15228	2.15228	2.15228	2.15228	2.15228
3PGA.c <=> PEP.c	Enol_c_lf_b	Enol_c_lf_f	2.4892	1.8007	3.184	2.7186	2.1798	3.2414	0.00163757	0.000777468			PGM_h_lf_b	0	0	0	3.60384e-12	0	-1.49669e-12	0	0	0	1.22025e-12	0	0	0	5.33906e-13	0	3.9532e-12	0	-2.00989e-12	0	2.85568e-11	0	1.79623e-12	0	-2.45348e-12	0	-1.27542e-12	0	1.64424e-13		PyrK_c_lf		1.94705	1.94705	1.94705	1.94705	1.94705
PEP.c -> PYR.c	PyrK_c_lf		1.1299	0.8174	1.4453	1.2811	1.0272	1.5274	0.000743328	0.00036637			AGPase_h_lf	0.269761	0.269761	0.269761	0.269761	0.269761	0.269761	0.269761	0.269761	0.26966	0.26966	0.272821	0.272821	0.260104	0.260104	0.24481	0.24481	0.274577	0.274577	0.276659	0.276659	0.276504	0.276504	0.262963	0.262963	0.262891	0.262891	0.262891	0.262891		PyrDH1_m_lf		0	0	0	-3.04723e-09	0
PYR.c + dummy -> ACA + CO2	PyrDH1_m_lf		0.9404	0.6803	1.2029	1.1391	0.9133	1.3581	0.000618661	0.000325761			FBPA_c_lf_f	1.25607	1.25607	1.25607	1.25607	1.25607	1.25607	1.25607	1.25607	1.25609	1.25609	1.22347	1.22347	1.39621	1.39621	1.10627	1.10627	1.04431	1.04431	1.05222	1.05222	1.06209	1.06209	1.04338	1.04338	1.04386	1.04386	1.04386	1.04386		CitS_m_lf		0	0	0	-3.04723e-09	0
OAA + ACA -> CIT	CitS_m_lf		0.9404	0.6803	1.2029	1.1391	0.9133	1.3581	0.000618661	0.000325761			FBPA_c_lf_b	0	-1.36979e-12	0	4.20463e-12	0	4.12995e-12	0	8.46186e-13	0	0	0	0	0	-4.97832e-12	0	7.78042e-12	0	0	0	1.57899e-11	0	3.21609e-12	0	0	0	-1.83892e-12	0	-8.99644e-13		cACNDHA_m_lf		0	0	0	-7.0557e-12	0
CIT <=> ICI	cACNDHA_m_lf		0.9404	0.6803	1.2029	1.1391	0.9133	1.3581	0.000618661	0.000325761			FBPase_c_lf	1.25607	1.25607	1.25607	1.25607	1.25607	1.25607	1.25607	1.25607	1.25609	1.25609	1.22347	1.22347	1.39621	1.39621	1.10627	1.10627	1.5813	1.5813	1.59317	1.59317	1.60274	1.60274	1.56936	1.56936	1.5697	1.5697	1.5697	1.5697		iCitDHNAD_m_lf		0	0	0	-1.73772e-09	0
ICI + dummy -> AKG + CO2	iCitDHNAD_m_lf		0.9404	0.6803	1.2029	1.1391	0.9133	1.3581	0.000618661	0.000325761			PGI_c_lf_f	1.24349	1.24349	1.24349	1.24349	1.24349	1.24349	1.24349	1.24349	1.24431	1.24431	1.08781	1.08781	0.913066	0.913066	0.652185	0.652185	0.533666	0.533666	0.537622	0.537622	0.537327	0.537327	0.5116	0.5116	0.511463	0.511463	0.511463	0.511463		iCitDHNAD_c_lf		0	0.819236	0.531562	0.531562	0.531562
	iCitDHNAD_c_lf												PGI_c_lf_b	0	0	0	-3.32202e-12	0	-6.80831e-12	0	-5.25069e-12	0	-1.79967e-12	0	0	0	-3.11352e-11	0	0	0	-1.82865e-12	0	1.47908e-11	0	-1.08651e-11	0	-3.6221e-12	0	0	0	0		iCitDHNADP_c_lf		0	0.819236	0.287675	0.287675	0.287675
	iCitDHNADP_c_lf												PGM_c_lf_f	0.524516	0.524516	0.524516	0.524516	0.524516	0.524516	0.524516	0.524516	0.524324	0.524324	0.53033	0.53033	0.506167	0.506167	0.477108	0.477108	0.533666	0.533666	0.537622	0.537622	0.537327	0.537327	0.5116	0.5116	0.511463	0.511463	0.511463	0.511463		iCitDHNADP_h_lf		0	0	0	-2.16496e-09	0
	iCitDHNADP_h_lf												PGM_c_lf_b	0	0	0	9.25982e-12	0	1.24822e-12	0	4.1059e-11	0	-1.81491e-11	0	-9.5457e-13	0	0	0	0	0	-2.23632e-12	0	2.99984e-11	0	1.75826e-12	0	-5.65215e-12	0	-2.53131e-12	0	-1.36602e-12		iCitDHNADP_m_lf		0	0	0	-1.73777e-09	0
	iCitDHNADP_m_lf												UGPase_c_lf_f	0.524516	0.524516	0.524516	0.524516	0.524516	0.524516	0.524516	0.524516	0.524324	0.524324	0.53033	0.53033	0.506167	0.506167	0.477108	0.477108	0.533666	0.533666	0.537622	0.537622	0.537327	0.537327	0.5116	0.5116	0.511463	0.511463	0.511463	0.511463		MalDH1_m_lf_f	MalDH1_m_lf_b	0.248902	0.610748	0.610748	0.610748	0.610748
MAL <=> OAA	MalDH1_m_lf_f	MalDH1_m_lf_b	1.4211e-14	1.4211e-14	1.4211e-14	0	0	0	9.34899e-18	0			UGPase_c_lf_b	0	0	0	2.74392e-12	0	0	0	-1.5361e-12	0	-2.50833e-12	0	0	0	1.14786e-11	0	2.25703e-12	0	-2.65121e-12	0	3.53896e-11	0	1.19007e-11	0	-4.10647e-12	0	-1.94733e-13	0	-2.01967e-11		PEPC2_c_lf_b	PEPC2_c_lf_f	0.205236	0.205236	0.205236	0.205236	0.205236
PEP.c + CO2 -> OAA + dummy	PEPC2_c_lf_b	PEPC2_c_lf_f	1.3593	0.9833	1.7387	1.4375	1.1526	1.714	0.000894243	0.000411098			S6PS_c_lf	0.501495	0.501495	0.501495	0.501495	0.501495	0.501495	0.501495	0.501495	0.501303	0.501303	0.507309	0.507309	0.483146	0.483146	0.454087	0.454087	0.510645	0.510645	0.514601	0.514601	0.52476	0.52476	0.531784	0.531784	0.532396	0.532396	0.532396	0.532396		AlaTA_m_lf_f	AlaTA_m_lf_b	0	-0.361846	0	-3.9004e-09	0
PYR.c -> ALA.c	AlaTA_m_lf_f	AlaTA_m_lf_b	0.1895	0.1371	0.2424	0.142	0.1138	0.1693	0.000124666	4.06093e-05			Enol_c_lf_b	2.15228	2.15228	2.15228	2.15228	2.15228	2.15228	2.15228	2.15228	2.15122	2.15122	2.11945	2.11945	1.20004	1.20004	0.15831	0.15831	0	0	0	1.61275e-11	0	0	0	-1.4894e-12	0	2.98055e-13	0	-3.74327e-13		AspAT_c_lf_f	AspAT_c_lf_b	0	-0.361846	0	-1.07934e-08	0
OAA -> ASP	AspAT_c_lf_f	AspAT_c_lf_b	0.4189	0.3031	0.5359	0.2985	0.2393	0.3559	0.000275582	8.53653e-05			Enol_c_lf_f	0	0	0	2.06586e-12	0	2.46159e-12	0	-5.09415e-12	0	-2.62457e-12	0	-5.99965e-13	0	-7.74492e-13	0	0	0	0	0	1.59465e-11	0	0	0	-4.55817e-12	0	-6.79505e-13	0	-7.34997e-13		AspAT_m_lf_f	AspAT_m_lf_b	0.248902	0.610748	0.248902	0.248902	0.248902
	AspAT_m_lf_f	AspAT_m_lf_b											PyrK_c_lf	1.94705	1.94705	1.94705	1.94705	1.94705	1.94705	1.94705	1.94705	1.94599	1.94599	1.91421	1.91421	0.994802	0.994802	0	0	0	0	0	0	0	0	0	0	0	0	0	0		AspAT_h_lf_f	AspAT_h_lf_b	0.090085	0.090085	0.090085	0.090085	0.090085
	AspAT_h_lf_f	AspAT_h_lf_b											PyrDH1_m_lf	0	0	0	-3.04723e-09	0	0	0	0	0	0	0	0	0	0	0	0	0	0	0	2.36502e-12	0	7.94487e-12	0.544975	0.544975	0.544604	0.544604	0.544604	0.544604		AspAT_p_lf_f	AspAT_p_lf_b	0	-0.186258	0	-2.3144e-08	0
	AspAT_p_lf_f	AspAT_p_lf_b											CitS_m_lf	0	0	0	-3.04723e-09	0	0	0	0	0	0	0	0	0	0	0	0	0	0	0	2.36502e-12	0	7.94487e-12	0.544975	0.544975	0.544604	0.544604	0.544604	0.544604		GluSNADP_h_lf_f	GluSNADP_h_lf_b	0	-1.55467e-11	0	1.12617e-12	0
AKG -> GLU	GluSNADP_h_lf_f	GluSNADP_h_lf_b	0.9404	0.6803	1.2029	1.1391	0.9133	1.3581	0.000618661	0.000325761			cACNDHA_m_lf	0	0	0	-7.0557e-12	0	2.03799e-12	0	-1.36428e-11	0	-4.15832e-12	0	0	0	1.79201e-12	0	0.0742516	0.358181	0.43557	0.105289	0.105289	0	1.13087e-12	0	0	0	5.7554e-13	0	0		GluDH3NADP_c_lf_b	GluDH3NADP_c_lf_f	0.123924	0.48577	0.123924	0.123924	0.123924
	GluDH3NADP_c_lf_b	GluDH3NADP_c_lf_f											iCitDHNAD_m_lf	0	0	0	-1.73772e-09	0	0	0	0	0	0	0	0	0	0	0	0	0	0	0	0	0	0	0	0	0	0	0	0		GluSNAD_h_lf		0	2.20873e-12	0	0	0
	GluSNAD_h_lf												iCitDHNAD_c_lf	0	0.819236	0.531562	0.531562	0.531562	0.531562	0.531562	0.531562	0.531095	0.531095	0.507605	0.507605	0.00251208	0.00251208	0	-3.61833e-12	0	0	0	9.18078e-12	0	6.36677e-12	0	0	0	1.00397e-12	0	0		GluSFd_h_lf		0.13668	0.13668	0.13668	0.13668	0.13668
	GluSFd_h_lf												iCitDHNADP_c_lf	0	0.819236	0.287675	0.287675	0.287675	0.287675	0.287675	0.287675	0.287941	0.287941	0.311431	0.311431	0.633293	0.633293	0.314804	0.314804	0.43557	0.43557	0.105289	0.105289	0	1.46938e-12	0	0	0	0	0	-1.91047e-12		GluDH1NAD_m_lf		0	0	0	-6.79833e-13	0
	GluDH1NAD_m_lf												iCitDHNADP_h_lf	0	0	0	-2.16496e-09	0	0	0	0	0	0	0	0	0	0	0	0	0	0	0	0	0	0	0	0	0	0	0	0		GluDH1NADP_m_lf_f	GluDH1NADP_m_lf_b	0	-0.361846	0	-8.25037e-11	0
	GluDH1NADP_m_lf_f	GluDH1NADP_m_lf_b											iCitDHNADP_m_lf	0	0	0	-1.73777e-09	0	0	0	0	0	0	0	0	0	0	0	0	0	0	0	0	0	0	0	0	0	0	0	0		GluSeADH_c_lf		0	0	0	0	0
GLU <=> PRO	GluSeADH_c_lf		1.2789e-14	1.2789e-14	1.2789e-14	1.1301e-14	1.1301e-14	1.1301e-14	8.4135e-18	3.23187e-18			MalDH1_m_lf_f	0.248902	0.610748	0.610748	0.610748	0.610748	0.610748	0.610748	0.610748	0.612902	0.612902	0.28279	0.28279	0	0	0	5.82612e-12	0	0	0	1.58814e-11	0	9.60787e-13	0	-1.00797e-12	0	0	0	-1.01585e-12		GluSeADH_h_lf		0	0	0	0	0
	GluSeADH_h_lf												MalDH1_m_lf_b	0	-2.96996e-12	0	-1.74893e-12	0	-1.20482e-12	0	-1.7728e-12	0	0	0	0	0	0	0.674973	0.674973	0.621476	0.621476	0.662065	0.662065	0.69046	0.69046	0.645077	0.645077	0.647042	0.647042	0.647042	0.647042		GluSeADH_m_lf		7.90602	7.90652	7.90652	7.90652	7.90652
	GluSeADH_m_lf												PEPC2_c_lf_b	0.205236	0.205236	0.205236	0.205236	0.205236	0.205236	0.205236	0.205236	0.205236	0.205236	0.205236	0.205236	0.205236	0.205236	0.15831	0.15831	0	0	0	3.9366e-12	0	-1.21117e-12	0	0	0	-9.15067e-14	0	0		GlnS_c_lf		1.03681	1.03681	1.03681	1.03681	1.03681
GLU <=> GLN	GlnS_c_lf		1.5288e-15	1.5288e-15	1.5288e-15	2.8104e-15	2.8104e-15	2.8104e-15	1.00575e-18	8.03721e-19			PEPC2_c_lf_f	0	-8.34888e-13	0	-2.23781e-11	0	1.80912e-12	0	-2.39897e-12	0	-1.8315e-12	0	-4.81485e-11	0	4.9801e-12	0	0	0	0	0	3.98449e-12	0	0	0	-3.00627e-13	0	-1.939e-13	0	-1.7113e-13		GlnS_h_lf		0.151565	0.151565	0.151565	0.151565	0.151565
	GlnS_h_lf												AlaTA_m_lf_f	0	-1.29069e-12	0	1.09261e-12	0	0	0	-1.77322e-12	0	-4.5355e-12	0	0	0	0	0	1.2077e-11	0	0	0	4.73676e-11	0	-1.39769e-10	0	-2.12078e-11	0	1.56204e-11	0	1.64545e-11		GlnS_m_lf		0	0	0	0	0
	GlnS_m_lf												AlaTA_m_lf_b	0	0.361846	0	3.90149e-09	0	-8.04524e-10	0	-2.40532e-10	0	-2.04315e-10	0	-1.07651e-11	0	0	0	0	0	0	0	9.66081e-11	0	2.08216e-11	0	-4.00578e-11	0	5.34222e-12	0	-7.45045e-10		ThrS_h_lf		0.07354	0.07354	0.07354	0.07354	0.07354
ASP <=> THR	ThrS_h_lf		1.3874e-14	1.3874e-14	1.3874e-14	9.3937e-15	-9.3937e-15	-9.3937e-15	9.12729e-18	2.68642e-18			AspAT_c_lf_f	0	-1.62714e-12	0	1.34981e-12	0	-1.15868e-12	0	-2.23427e-12	0	-1.44335e-12	0	0	0	2.52767e-11	0	-2.15336e-10	0	0	0	1.3946e-10	0.0885905	0.0885905	0.0885905	0.0885905	0.0885905	0.0885905	0.0885905	0.0885905		AsnS_c_lf		0	0	0	0	0
ASP <=> ASN	AsnS_c_lf		5.5092e-15	5.5092e-15	5.5092e-15	9.3814e-15	9.3814e-15	9.3814e-15	3.62434e-18	2.6829e-18			AspAT_c_lf_b	0	0.361846	0	1.07947e-08	0	-3.68123e-09	0	-1.18371e-09	0	-1.43728e-10	0	6.12956e-11	0	-3.23767e-12	0	-1.88927e-12	0	-2.80198e-12	0	2.67385e-11	0	4.62528e-12	0	-2.07275e-12	0	0	0	7.90624e-13		Tr_TPT1_lf_f	Tr_TPT1_lf_b	2.42811	2.42811	2.42811	2.42811	2.42811
3PGA.p <=> 3PGA.c	Tr_TPT1_lf_f	Tr_TPT1_lf_b	2.4892	1.8007	3.184	2.7186	2.1798	3.2414	0.00163757	0.000777468			AspAT_m_lf_f	0.248902	0.610748	0.248902	0.248902	0.248902	0.248902	0.248902	0.248902	0.249102	0.249102	0.249102	0.249102	0.379048	0.379048	0.692	0.692	0.588236	0.588236	0.539916	0.539916	0.421311	0.421311	0.0320525	0.0320525	0.0307116	0.0307116	0.0307116	0.0307116		Tr_TPT2_lf_f	Tr_TPT2_lf_b	0.735788	1.99186	0.735788	1.99186	0.735788
TP.p <=> TP.c	Tr_TPT2_lf_f	Tr_TPT2_lf_b	23.349	16.8903	29.8663	52.7781	42.3176	62.9273	0.0153606	0.0150935			AspAT_m_lf_b	0	-1.03029e-12	0	9.65729e-13	0	-1.54074e-11	0	-1.25915e-12	0	-3.85456e-12	0	0	0	-3.0394e-12	0	0	0	0	0	3.28286e-11	0	3.18995e-12	0	-3.39154e-12	0	0	0	2.48956e-12		Tr_TPT3_lf_f	Tr_TPT3_lf_b	0	1.25607	0	1.25607	0
	Tr_TPT3_lf_f	Tr_TPT3_lf_b											AspAT_h_lf_f	0.090085	0.090085	0.090085	0.090085	0.090085	0.090085	0.090085	0.090085	0.090085	0.090085	0.090085	0.090085	0.090085	0.090085	0.08889	0.08889	0.085015	0.085015	0.0633484	0.0633484	0.0577575	0.0577575	0.0799216	0.0799216	0.0793307	0.0793307	0.0793307	0.0793307		Im_CO2_lf_b	Im_CO2_lf_f	3.94415	3.94415	3.94415	3.94415	3.94415
CO2 Import	Im_CO2_lf_b	Im_CO2_lf_f	115.3			217.2							AspAT_h_lf_b	0	0	0	2.0046e-12	0	1.68031e-12	0	1.19323e-12	0	-2.35277e-12	0	0	0	1.96509e-12	0	7.47596e-13	0	0	0	9.54845e-12	0	1.59522e-12	0	-2.83681e-12	0	-1.34476e-13	0	-1.05901e-13
													AspAT_p_lf_f	0	0	0	7.96532e-13	0	-1.3821e-12	0	-3.45005e-12	0	-8.25135e-12	0	2.88888e-12	0	3.21949e-12	0	0	0	0	0	2.76949e-11	0	-3.1843e-11	0	8.69266e-12	0	-1.38167e-12	0	-8.29064e-13
													AspAT_p_lf_b	0	0.186258	0	2.31448e-08	0	0	0	-4.03452e-09	0	0	0	0	0	-7.6756e-12	0	0	0	0	0	3.36386e-11	0	0	0	-8.98724e-12	0	-2.75745e-12	0	-4.17481e-12
													GluSNADP_h_lf_f	0	-1.38347e-11	0	3.83742e-12	0	-6.31718e-12	0	-9.48713e-12	0	0	0	0	0	0	0	0	0	0	0.223555	0.274771	0.534846	0.580471	0.052582	0.120372	0.0551918	0.12239	0.0551918	0.12239
													GluSNADP_h_lf_b	0	1.71199e-12	0	2.71125e-12	0	0	0	-3.40086e-12	0	-5.37814e-11	0	-2.04686e-12	0	-1.10827e-11	0	-2.80895e-12	0	0	0	1.99825e-11	0	3.32172e-12	0	-2.19218e-12	0	6.06206e-13	0	-4.50651e-13
													GluDH3NADP_c_lf_b	0.123924	0.48577	0.123924	0.123924	0.123924	0.123924	0.123924	0.123924	0.123991	0.123991	0.123991	0.123991	0.504175	0.504175	1.10864	1.10864	0.976934	0.976934	0.876825	0.876825	0.549645	0.549645	0.849708	0.849708	0.848314	0.848314	0.848314	0.848314
													GluDH3NADP_c_lf_f	0	0	0	9.66727e-13	0	1.98241e-12	0	-2.22677e-12	0	-1.53288e-12	0	0	0	2.54563e-12	0	0	0	0	0	6.14793e-11	0	1.72113e-10	0	0	0	5.30814e-11	0	-1.04501e-09
													GluSNAD_h_lf	0	2.20873e-12	0	0	0	0	0	-6.78834e-12	0	0	0	4.59442e-12	0.000953	0.000953	0.000953	0.000953	0	0	0	0.0512164	0	0.0456255	0	0.0677896	0	0.0671987	0	0.0671987
													GluSFd_h_lf	0.13668	0.13668	0.13668	0.13668	0.13668	0.13668	0.13668	0.13668	0.13698	0.13698	0.13698	0.13698	0.133627	0.133627	0.131237	0.131237	0.207012	0.207012	0	4.56036e-10	0	0	0	-1.42765e-11	0	0	0	-1.17582e-12
													GluDH1NAD_m_lf	0	0	0	-6.79833e-13	0	0	0	-1.55533e-12	0	-1.37768e-12	0	0	0	0	0	-1.42553e-12	0	0	0	0	0	0	0	0	0	0	0	0
													GluDH1NADP_m_lf_f	0	8.23897e-13	0	-2.26213e-12	0	1.56014e-12	0	-5.67617e-12	0	-1.12953e-12	0	0	0	0	0	0	0	0	0	1.57574e-13	0	0	0	0	0	9.84649e-14	0	0
													GluDH1NADP_m_lf_b	0	0.361846	0	8.02416e-11	0	6.50047e-12	0	-1.61098e-11	0	-1.82296e-12	0	-2.17371e-12	0	-6.93556e-13	0	0	0	0	0	0	0	0	0	0	0	8.64443e-14	0	0
													GluSeADH_c_lf	0	0	0	0	0	0	0	0	0	-3.36711e-12	0	0	0	0	0	0	0	0	0	0	0	0	0	0	0	0	0	-1.56911e-13
													GluSeADH_h_lf	0	0	0	0	0	0	0	0	0	0	0	0	0	0	0	0	0	0	0	4.8009e-12	0	0	0	0	0	0	0	8.02913e-13
													GluSeADH_m_lf	7.90602	7.90652	7.90652	7.90652	7.90652	7.90652	7.90652	7.90652	7.91207	7.91207	7.08679	7.08679	6.22125	6.22125	4.75652	4.75652	4.92569	4.92569	3.20924	3.20924	2.57203	2.57203	2.85003	2.85003	2.83725	2.83725	2.83725	2.83725
													GlnS_c_lf	1.03681	1.03681	1.03681	1.03681	1.03681	1.03681	1.03681	1.03681	1.03651	1.03651	1.03651	1.03651	0.648756	0.648756	0.145535	0.145535	0.186657	0.186657	0.1798	0.1798	0.191276	0.191276	0.494967	0.494967	0.49371	0.49371	0.49371	0.49371
													GlnS_h_lf	0.151565	0.151565	0.151565	0.151565	0.151565	0.151565	0.151565	0.151565	0.151865	0.151865	0.151865	0.151865	0.149465	0.149465	0.147075	0.147075	0.219047	0.219047	0.286806	0.286806	0.592506	0.592506	0.132407	0.132407	0.134425	0.134425	0.134425	0.134425
													GlnS_m_lf	0	0	0	0	0	0	0	0	0	0	0	0	0	0	0	0	0	0	0	0	0	0	0	0	0	0	0	0
													ThrS_h_lf	0.07354	0.07354	0.07354	0.07354	0.07354	0.07354	0.07354	0.07354	0.07354	0.07354	0.07354	0.07354	0.07354	0.07354	0.07354	0.07354	0.072515	0.072515	0.0508484	0.0508484	0.0452575	0.0452575	0.0674216	0.0674216	0.0668307	0.0668307	0.0668307	0.0668307
													AsnS_c_lf	0	0	0	0	0	0	0	7.92699e-13	0	0	0	-2.06325e-12	0	0	0	0	0	0	0	0	0	0	0.01105	0.01105	0.01105	0.01105	0.01105	0.01105
													Tr_TPT1_lf_f	2.42811	2.42811	2.42811	2.42811	2.42811	2.42811	2.42811	2.42811	2.42659	2.42659	2.37132	2.37132	0.944417	0.944417	0	0	0	0	0	2.46151e-11	0	0	0	2.755e-12	0	0	0	-6.50548e-12
													Tr_TPT1_lf_b	0	5.45297e-12	0	3.58069e-12	0	-9.87342e-13	0	-2.03317e-12	0	0	0	-2.97917e-12	0	0	0.559833	0.559833	0.815823	0.815823	1.046	1.046	0.824104	0.824104	1.12396	1.12396	1.12257	1.12257	1.12257	1.12257
													Tr_TPT2_lf_f	0.735788	1.99186	0.735788	1.99186	0.735788	1.99186	0.735788	1.99186	0.735971	1.99206	0.785766	2.00923	1.65183	3.04805	1.82441	2.93069	1.86013	2.90444	2.09822	3.15044	1.88619	2.94828	2.16735	3.21073	2.16643	3.21029	2.16643	3.21029
													Tr_TPT2_lf_b	0	0	0	5.42499e-12	0	1.63323e-12	0	-3.84504e-12	0	-1.80405e-12	0	0	0	0	0	-8.57972e-12	0	0	0	2.41674e-11	0	4.21362e-12	0	-1.94206e-12	0	-2.97141e-13	0	3.98791e-13
													Tr_TPT3_lf_f	0	1.25607	0	1.25607	0	1.25607	0	1.25607	0	1.25609	0	1.22347	0	1.39621	0	1.10627	0	1.04431	0	1.05222	0	1.06209	0	1.04338	0	1.04386	0	1.04386
													Tr_TPT3_lf_b	0	0	0	0	0	0	0	2.10321e-12	0	0	0	-3.76814e-11	0	1.53092e-11	0	-9.65904e-12	0	0	0	2.52074e-11	0	6.03872e-12	0	-1.26583e-12	0	7.60007e-13	0	8.54872e-14
													Im_CO2_lf_b	3.94415	3.94415	3.94415	3.94415	3.94415	3.94415	3.94415	3.94415	3.94354	3.94354	4.12034	4.12034	5.02262	5.02262	6.21674	6.21674	6.15948	6.15948	6.92928	6.92928	7.18812	7.18812	7.58475	7.58475	7.59094	7.59094	7.59094	7.59094
													Im_CO2_lf_f	0	-1.27542e-12	0	6.99352e-12	0	8.61888e-12	0	-3.56604e-12	0	0	0	3.55114e-12	0	2.12896e-12	0	3.50475e-12	0	0	0	1.97122e-11	0	0	0	2.04139e-12	0	0	0	-9.40199e-13
[truncated: 139 more columns]

## Sheet: K_Transcripts_HighLight
Reference Values and Mapping													FVA values	2	3	4	5	6	7	8	9	10	11	12	13	14	15	16	17	18	19	20	21	22	23	24	25	26	27	28	29		Net FVA Fluxes		Min	Max	Min	Max	Min
														Min	Max	Min	Max	Min	Max	Min	Max	Min	Max	Min	Max	Min	Max	Min	Max	Min	Max	Min	Max	Min	Max	Min	Max	Min	Max	Min	Max		Model Name	Reverse Reaction Name	0	0	0.0001	0.0001	0.0005
Original Name	Model Name	Reverse Reaction Name	Low Light Flux	Low Light Lower Bound	Low Light Upper Bound	High Light Flux	High Light Lower Bound	High Light Upper Bound	Low Light Proportion	High Light Proportion			Reactions / Scale	0	0	0.0001	0.0001	0.0005	0.0005	0.001	0.001	0.005	0.005	0.01	0.01	0.05	0.05	0.1	0.1	0.5	0.5	1	1	2	2	10	10	100	100	1000	1000		RBC_h_lf		14.1734	14.1734	14.1738	14.1738	14.1744
RUBP.p + CO2 -> 3PGA.p + 3PGA.p	RBC_h_lf		135.128	110.283	160.366	277.773	239.023	314.785	0.0888967	0.0794378			RBC_h_lf	14.1734	14.1734	14.1738	14.1738	14.1744	14.1744	14.1734	14.1734	14.1594	14.1594	14.1492	14.1492	14.0023	14.0023	14.1654	14.1654	14.2179	14.2179	14.6751	14.6751	14.8322	14.8322	14.8411	14.8411	14.8411	14.8411	14.8411	14.8411		SBPA_h_lf		6.77375	6.77375	6.77394	6.77394	6.77424
TP.p + E4P.p -> SBP	SBPA_h_lf		57.909	47.1397	69.0317	132.424	114.354	150.093	0.0380966	0.0378709			SBPA_h_lf	6.77375	6.77375	6.77394	6.77394	6.77424	6.77424	6.77375	6.77375	6.76705	6.76705	6.76218	6.76218	6.69194	6.69194	6.76991	6.76991	6.79506	6.79506	7.0137	7.0137	7.08884	7.08884	7.09308	7.09308	7.09308	7.09308	7.09308	7.09308		SBPase_h_lf		6.77375	6.77375	6.77394	6.77394	6.77424
SBP -> S7P.p	SBPase_h_lf		57.909	47.1397	69.0317	132.424	114.354	150.093	0.0380966	0.0378709			SBPase_h_lf	6.77375	6.77375	6.77394	6.77394	6.77424	6.77424	6.77375	6.77375	6.76705	6.76705	6.76218	6.76218	6.69194	6.69194	6.76991	6.76991	6.79506	6.79506	7.0137	7.0137	7.08884	7.08884	7.09308	7.09308	7.09308	7.09308	7.09308	7.09308		STK_h_lf_f	STK_h_lf_b	6.77375	6.77375	6.77394	6.77394	6.77424
TP.p + EC2 <=> X5P.p	STK_h_lf_f	STK_h_lf_b	115.818	94.2793	138.063	264.849	228.708	300.186	0.0761932	0.0757417			STK_h_lf_f	6.77375	6.77375	6.77394	6.77394	6.77424	6.77424	6.77375	6.77375	6.76705	6.76705	6.76218	6.76218	6.69194	6.69194	6.76991	6.76991	6.79506	6.79506	7.0137	7.0137	7.08884	7.08884	7.09308	7.09308	7.09308	7.09308	7.09308	7.09308		FTK_h_lf_f	FTK_h_lf_b	6.79325	6.79325	6.79344	6.79344	6.79374
	FTK_h_lf_f	FTK_h_lf_b											STK_h_lf_b	0	-8.3169e-12	0	-1.61204e-12	0	1.13101e-11	0	-3.26228e-12	0	6.85407e-12	0	-2.20677e-11	0	5.47118e-12	0	7.25642e-12	0	-1.45128e-12	0	0	0	-1.14664e-12	0	0	0	0	0	0		GAPDH1_h_lf		40.9211	40.9981	40.9984	40.9984	40.9988
3PGA.p -> TP.p	GAPDH1_h_lf		325.432	265.438	387.176	731.922	632.297	828.347	0.214092	0.209316			FTK_h_lf_f	6.79325	6.79325	6.79344	6.79344	6.79374	6.79374	6.79325	6.79325	6.78655	6.78655	6.78168	6.78168	6.71144	6.71144	6.78941	6.78941	6.81456	6.81456	7.0332	7.0332	7.10834	7.10834	7.11258	7.11258	7.11258	7.11258	7.11258	7.11258		STK_h_lf_f	STK_h_lf_b	6.77375	6.77375	6.77394	6.77394	6.77424
S7P.p <=> R5P.p + EC2	STK_h_lf_f	STK_h_lf_b	57.909	47.1397	69.0317	132.424	114.354	150.093	0.0380966	0.0378709			FTK_h_lf_b	0	-1.16075e-11	0	-5.70577e-12	0	1.38595e-11	0	4.99236e-12	0	4.6405e-12	0	-1.82661e-11	0	2.56836e-12	0	4.21257e-12	0	0	0	0	0	-1.28646e-12	0	-5.12018e-13	0	-9.50533e-13	0	2.33591e-13		FTK_h_lf_f	FTK_h_lf_b	6.79325	6.79325	6.79344	6.79344	6.79374
F6P.p <=> E4P.p + EC2	FTK_h_lf_f	FTK_h_lf_b	57.909	47.1397	69.0317	132.424	114.354	150.093	0.0380966	0.0378709			GAPDH1_h_lf	40.9211	40.9981	40.9984	40.9984	40.9988	40.9988	40.9981	40.9981	40.9889	40.9889	40.9822	40.9822	41.0344	41.0344	41.6482	41.6482	41.7446	41.7446	43.4311	43.4311	44.0123	44.0123	44.0389	44.0389	44.0389	44.0389	44.0389	44.0389		Ru5PE_h_lf_f	Ru5PE_h_lf_b	13.567	13.567	13.5674	13.5674	13.568
X5P.p <=> RU5P.p	Ru5PE_h_lf_f	Ru5PE_h_lf_b	115.818	94.2793	138.063	264.849	228.708	300.186	0.0761932	0.0757417			STK_h_lf_f	6.77375	6.77375	6.77394	6.77394	6.77424	6.77424	6.77375	6.77375	6.76705	6.76705	6.76218	6.76218	6.69194	6.69194	6.76991	6.76991	6.79506	6.79506	7.0137	7.0137	7.08884	7.08884	7.09308	7.09308	7.09308	7.09308	7.09308	7.09308		R5PI_h_lf_f	R5PI_h_lf_b	6.76874	6.76874	6.76893	6.76893	6.76923
R5P.p <=> RU5P.p	R5PI_h_lf_f	R5PI_h_lf_b	57.909	47.1397	69.0317	132.424	114.354	150.093	0.0380966	0.0378709			STK_h_lf_b	0	-8.3169e-12	0	-1.61204e-12	0	1.13101e-11	0	-3.26228e-12	0	6.85407e-12	0	-2.20677e-11	0	5.47118e-12	0	7.25642e-12	0	-1.45128e-12	0	0	0	-1.14664e-12	0	0	0	0	0	0		Ru5PK_h_lf		20.3357	20.3357	20.3363	20.3363	20.3372
RU5P.p -> RUBP.p	Ru5PK_h_lf		173.727	141.419	207.095	397.273	343.062	450.279	0.11429	0.113613			FTK_h_lf_f	6.79325	6.79325	6.79344	6.79344	6.79374	6.79374	6.79325	6.79325	6.78655	6.78655	6.78168	6.78168	6.71144	6.71144	6.78941	6.78941	6.81456	6.81456	7.0332	7.0332	7.10834	7.10834	7.11258	7.11258	7.11258	7.11258	7.11258	7.11258		RBO_h_lf		6.16235	6.16235	6.16252	6.16252	6.16279
RUBP.p -> 3PGA.p + 2PG.p	RBO_h_lf		38.5989	30.569	47.8491	119.5	102.45	137.206	0.0253931	0.0341748			FTK_h_lf_b	0	-1.16075e-11	0	-5.70577e-12	0	1.38595e-11	0	4.99236e-12	0	4.6405e-12	0	-1.82661e-11	0	2.56836e-12	0	4.21257e-12	0	0	0	0	0	-1.28646e-12	0	-5.12018e-13	0	-9.50533e-13	0	2.33591e-13		PGP_h_lf		6.16235	6.16235	6.16252	6.16252	6.16279
2PG.p -> GLY.p	PGP_h_lf		38.5989	30.569	47.8491	119.5	102.45	137.206	0.0253931	0.0341748			Ru5PE_h_lf_f	13.567	13.567	13.5674	13.5674	13.568	13.568	13.567	13.567	13.5536	13.5536	13.5439	13.5439	13.4034	13.4034	13.5593	13.5593	13.6096	13.6096	14.0469	14.0469	14.1972	14.1972	14.2057	14.2057	14.2057	14.2057	14.2057	14.2057		GlyDH_m_lf		3.06447	3.06447	3.06456	3.06456	3.0647
GLY.p + GLY.p -> SER.p + CO2	GlyDH_m_lf		19.2697	15.2415	23.8828	59.7318	51.2185	68.5341	0.012677	0.0170822			Ru5PE_h_lf_b	0	-1.30349e-11	0	-3.26139e-12	0	-5.91172e-12	0	0	0	-4.79083e-12	0	-1.54419e-11	0	4.73577e-12	0	1.78026e-11	0	0	0	-2.90257e-12	0	-9.4893e-12	0	-3.60423e-12	0	1.83888e-11	0	-2.4496e-12		SGAT_p_lf		3.08644	3.08644	3.08652	3.08652	3.08666
SER.p -> GA.p	SGAT_p_lf		19.0663	15.1088	23.6478	59.5939	51.0618	68.0968	0.0125432	0.0170427			R5PI_h_lf_f	6.76874	6.76874	6.76893	6.76893	6.76923	6.76923	6.76873	6.76873	6.76203	6.76203	6.75716	6.75716	6.68693	6.68693	6.76489	6.76489	6.79004	6.79004	7.00869	7.00869	7.08383	7.08383	7.08806	7.08806	7.08806	7.08806	7.08806	7.08806		GCEAK_h_lf		3.08644	3.08644	3.08652	3.08652	3.08666
GA.p <=> 3PGA.p	GCEAK_h_lf		19.0663	15.1088	23.6478	59.5939	51.0618	68.0968	0.0125432	0.0170427			R5PI_h_lf_b	0	-7.10543e-12	0	5.86287e-12	0	1.57385e-11	0	-5.3666e-12	0	1.54508e-11	0	-1.9992e-11	0	4.64162e-12	0	1.98748e-11	0	-1.90425e-12	0	1.93268e-12	0	-3.1342e-11	0	2.03361e-11	0	-3.95691e-10	0	-1.5101e-09		FBPA_h_lf_f		6.99599	6.99599	6.99614	6.99614	6.99636
TP.p + TP.p <=> FBP.p	FBPA_h_lf_f		64.1781	53.4412	75.3008	140.935	122.802	158.759	0.0422209	0.0403048			Ru5PK_h_lf	20.3357	20.3357	20.3363	20.3363	20.3372	20.3372	20.3357	20.3357	20.3156	20.3156	20.301	20.301	20.0903	20.0903	20.3242	20.3242	20.3997	20.3997	21.0556	21.0556	21.281	21.281	21.2937	21.2937	21.2937	21.2937	21.2937	21.2937		FBPase_h_lf		6.99599	6.99599	6.99614	6.99614	6.99636
FBP.p <=> F6P.p	FBPase_h_lf		64.1781	53.4412	75.3008	140.935	122.802	158.759	0.0422209	0.0403048			RBO_h_lf	6.16235	6.16235	6.16252	6.16252	6.16279	6.16279	6.16234	6.16234	6.15625	6.15625	6.15182	6.15182	6.08797	6.08797	6.15885	6.15885	6.18171	6.18171	6.38048	6.38048	6.44879	6.44879	6.45264	6.45264	6.45264	6.45264	6.45264	6.45264		PGI_h_lf_f	PGI_h_lf_b	0.202741	0.202741	0.202693	0.202693	0.202618
F6P.p <=> G6P.p	PGI_h_lf_f	PGI_h_lf_b	6.2691	5.6916	6.8471	8.5106	6.446	10.604	0.00412425	0.00243387			PGP_h_lf	6.16235	6.16235	6.16252	6.16252	6.16279	6.16279	6.16234	6.16234	6.15625	6.15625	6.15182	6.15182	6.08797	6.08797	6.15885	6.15885	6.18171	6.18171	6.38048	6.38048	6.44879	6.44879	6.45264	6.45264	6.45264	6.45264	6.45264	6.45264		PGM_h_lf_f	PGM_h_lf_b	0.202741	0.202741	0.202693	0.202693	0.202618
G6P.p <=> G1P.p	PGM_h_lf_f	PGM_h_lf_b	6.2691	5.6916	6.8471	8.5106	6.446	10.604	0.00412425	0.00243387			GlyDH_m_lf	3.06447	3.06447	3.06456	3.06456	3.0647	3.0647	3.06447	3.06447	3.06143	3.06143	3.05921	3.05921	3.02729	3.02729	3.06273	3.06273	3.00876	3.00876	3.10657	3.10657	3.11564	3.11564	3.11278	3.11278	3.11278	3.11278	3.11278	3.11278		AGPase_h_lf		0.202741	0.202741	0.202693	0.202693	0.202618
G1P.p -> ADPG	AGPase_h_lf		6.2691	5.6916	6.8471	8.5106	6.446	10.604	0.00412425	0.00243387			SGAT_p_lf	3.08644	3.08644	3.08652	3.08652	3.08666	3.08666	3.08643	3.08643	3.08339	3.08339	3.08117	3.08117	3.04842	3.04842	3.08386	3.08386	3.07894	3.07894	3.17876	3.17876	3.20665	3.20665	3.20737	3.20737	3.20737	3.20737	3.20737	3.20737		FBPA_c_lf_f	FBPA_c_lf_b	2.31288	2.31288	2.31299	2.31299	2.31317
TP.c + TP.c <=> FBP.c	FBPA_c_lf_f	FBPA_c_lf_b	11.6745	8.4451	14.9332	26.389	21.1588	31.4636	0.00768031	0.00754675			GCEAK_h_lf	3.08644	3.08644	3.08652	3.08652	3.08666	3.08666	3.08643	3.08643	3.08339	3.08339	3.08117	3.08117	3.04842	3.04842	3.08386	3.08386	3.07894	3.07894	3.17876	3.17876	3.20665	3.20665	3.20737	3.20737	3.20737	3.20737	3.20737	3.20737		FBPase_c_lf		2.31288	2.31288	2.31299	2.31299	2.31317
FBP.c <=> F6P.c	FBPase_c_lf		11.6745	8.4451	14.9332	26.389	21.1588	31.4636	0.00768031	0.00754675			FBPA_h_lf_f	6.99599	6.99599	6.99614	6.99614	6.99636	6.99636	6.99599	6.99599	6.99096	6.99096	6.9873	6.9873	6.95201	6.95201	7.01436	7.01436	7.0493	7.0493	7.23479	7.23479	7.29872	7.29872	7.30265	7.30265	7.30265	7.30265	7.30265	7.30265		PGI_c_lf_f	PGI_c_lf_b	1.21971	1.21971	1.22057	1.22057	1.22191
F6P.c <=> G6P.c	PGI_c_lf_f	PGI_c_lf_b	5.8372	4.2226	7.4666	13.1945	10.5794	15.7318	0.00384012	0.00377338			FBPase_h_lf	6.99599	6.99599	6.99614	6.99614	6.99636	6.99636	6.99599	6.99599	6.99096	6.99096	6.9873	6.9873	6.95201	6.95201	7.01436	7.01436	7.0493	7.0493	7.23479	7.23479	7.29872	7.29872	7.30265	7.30265	7.30265	7.30265	7.30265	7.30265		PGM_c_lf_f	PGM_c_lf_b	0.640466	0.640466	0.640317	0.640317	0.640087
G6P.c <=> G1P.c	PGM_c_lf_f	PGM_c_lf_b	5.8372	4.2226	7.4666	13.1945	10.5794	15.7318	0.00384012	0.00377338			PGI_h_lf_f	0.202741	0.202741	0.202693	0.202693	0.202618	0.202618	0.202742	0.202742	0.204408	0.204408	0.20562	0.20562	0.240568	0.240568	0.224955	0.224955	0.234747	0.234747	0.201589	0.201589	0.190373	0.190373	0.190076	0.190076	0.190076	0.190076	0.190076	0.190076		UGPase_c_lf_f	UGPase_c_lf_b	0.640466	0.640466	0.640317	0.640317	0.640087
G1P.c <=> UDPG	UGPase_c_lf_f	UGPase_c_lf_b	5.8372	4.2226	7.4666	13.1945	10.5794	15.7318	0.00384012	0.00377338			PGI_h_lf_b	0	-5.09356e-12	0	-1.13534e-11	0	-3.85045e-11	0	-5.99232e-12	0	2.10066e-11	0	-2.0641e-11	0	4.12012e-12	0	1.84793e-11	0	-1.04358e-12	0	1.96365e-12	0	-1.10606e-12	0	1.08213e-12	0	-1.53699e-12	0	-3.49754e-12		S6PS_c_lf		1.47933	1.47933	1.47926	1.47926	1.47914
F6P.c + UDPG -> S6P	S6PS_c_lf		5.8372	4.2226	7.4666	13.1945	10.5794	15.7318	0.00384012	0.00377338			PGM_h_lf_f	0.202741	0.202741	0.202693	0.202693	0.202618	0.202618	0.202742	0.202742	0.204408	0.204408	0.20562	0.20562	0.240568	0.240568	0.224955	0.224955	0.234747	0.234747	0.201589	0.201589	0.190373	0.190373	0.190076	0.190076	0.190076	0.190076	0.190076	0.190076		Enol_c_lf_b	Enol_c_lf_f	1.27903	1.27903	1.27997	1.27997	1.28143
3PGA.c <=> PEP.c	Enol_c_lf_b	Enol_c_lf_f	2.4892	1.8007	3.184	2.7186	2.1798	3.2414	0.00163757	0.000777468			PGM_h_lf_b	0	3.99047e-12	0	-7.34193e-12	0	2.88719e-11	0	6.59472e-13	0	-2.33216e-12	0	-3.20466e-11	0	4.06047e-12	0	4.31185e-11	0	-1.41134e-12	0	2.86496e-12	0	1.67122e-12	0	-3.58449e-12	0	2.79712e-12	0	-1.8095e-11		PyrK_c_lf		0	-4.77574e-12	0	3.71987e-12	0
PEP.c -> PYR.c	PyrK_c_lf		1.1299	0.8174	1.4453	1.2811	1.0272	1.5274	0.000743328	0.00036637			AGPase_h_lf	0.202741	0.202741	0.202693	0.202693	0.202618	0.202618	0.202742	0.202742	0.204408	0.204408	0.20562	0.20562	0.240568	0.240568	0.224955	0.224955	0.234747	0.234747	0.201589	0.201589	0.190373	0.190373	0.190076	0.190076	0.190076	0.190076	0.190076	0.190076		PyrDH1_m_lf		0	0	0	-6.36491e-09	0
PYR.c + dummy -> ACA + CO2	PyrDH1_m_lf		0.9404	0.6803	1.2029	1.1391	0.9133	1.3581	0.000618661	0.000325761			FBPA_c_lf_f	2.31288	2.31288	2.31299	2.31299	2.31317	2.31317	2.31287	2.31287	2.30888	2.30888	2.30597	2.30597	2.22667	2.22667	2.45458	2.45458	2.4505	2.4505	2.24069	2.24069	2.17732	2.17732	2.17739	2.17739	2.17739	2.17739	2.17739	2.17739		CitS_m_lf		0	0	0	-6.36491e-09	0
OAA + ACA -> CIT	CitS_m_lf		0.9404	0.6803	1.2029	1.1391	0.9133	1.3581	0.000618661	0.000325761			FBPA_c_lf_b	0	-3.86091e-12	0	-1.86705e-12	0	4.17e-11	0	5.16931e-12	0	1.26151e-11	0	-2.59293e-11	0	0	0	1.65401e-11	0	1.68665e-12	0	0	0	0	0	-2.03139e-12	0	1.21839e-12	0	3.8872e-12		cACNDHA_m_lf		0	-1.64873e-11	0	-1.49116e-11	0
CIT <=> ICI	cACNDHA_m_lf		0.9404	0.6803	1.2029	1.1391	0.9133	1.3581	0.000618661	0.000325761			FBPase_c_lf	2.31288	2.31288	2.31299	2.31299	2.31317	2.31317	2.31287	2.31287	2.30888	2.30888	2.30597	2.30597	2.22667	2.22667	2.45458	2.45458	3.21241	3.21241	2.89823	2.89823	2.78277	2.78277	2.79297	2.79297	2.79297	2.79297	2.79297	2.79297		iCitDHNAD_m_lf		0	0	0	-4.28923e-09	0
ICI + dummy -> AKG + CO2	iCitDHNAD_m_lf		0.9404	0.6803	1.2029	1.1391	0.9133	1.3581	0.000618661	0.000325761			PGI_c_lf_f	1.21971	1.21971	1.22057	1.22057	1.22191	1.22191	1.21968	1.21968	1.18966	1.18966	1.16782	1.16782	0.757723	0.757732	0.709331	0.709331	0.739687	0.739687	0.636897	0.636897	0.602125	0.602125	0.601204	0.601204	0.601204	0.601204	0.601204	0.601204		iCitDHNAD_c_lf		0	2.38454	0	-5.52967e-09	0
	iCitDHNAD_c_lf												PGI_c_lf_b	0	-1.14686e-12	0	-5.85998e-12	0	1.97078e-11	0	-6.13309e-12	0	6.09198e-12	0	-2.98281e-11	0	2.28528e-12	0	2.59973e-11	0	-2.62897e-11	0	2.01394e-12	0	-1.57032e-11	0	-3.19689e-12	0	-3.11851e-12	0	0		iCitDHNADP_c_lf		0.556937	2.94148	2.94141	2.94141	2.94131
	iCitDHNADP_c_lf												PGM_c_lf_f	0.640466	0.640466	0.640317	0.640317	0.640087	0.640087	0.640471	0.640471	0.645636	0.645636	0.649392	0.649392	0.757723	0.757732	0.709331	0.709331	0.739687	0.739687	0.636897	0.636897	0.602125	0.602125	0.601204	0.601204	0.601204	0.601204	0.601204	0.601204		iCitDHNADP_h_lf		0	0	0	-5.08723e-09	0
	iCitDHNADP_h_lf												PGM_c_lf_b	0	2.16904e-12	0	-1.4998e-12	0	-2.26021e-11	0	-1.30806e-12	0	-2.73082e-12	0	-3.97972e-11	0	0	0	1.43711e-11	0	-2.85048e-10	0	7.38187e-12	0	-3.75944e-12	0	-5.32752e-12	0	-6.88327e-12	0	1.32894e-12		iCitDHNADP_m_lf		0	0	0	-3.51866e-08	0
	iCitDHNADP_m_lf												UGPase_c_lf_f	0.640466	0.640466	0.640317	0.640317	0.640087	0.640087	0.640471	0.640471	0.645636	0.645636	0.649392	0.649392	0.757732	0.757732	0.709331	0.709331	0.739687	0.739687	0.636897	0.636897	0.602125	0.602125	0.601204	0.601204	0.601204	0.601204	0.601204	0.601204		MalDH1_m_lf_f	MalDH1_m_lf_b	0.337378	0.337378	0.337378	0.337378	0.337378
MAL <=> OAA	MalDH1_m_lf_f	MalDH1_m_lf_b	1.4211e-14	1.4211e-14	1.4211e-14	0	0	0	9.34899e-18	0			UGPase_c_lf_b	0	-9.40803e-13	0	-3.72269e-12	0	1.32765e-11	0	-1.37501e-12	0	6.79512e-12	0	-4.16601e-11	0	1.523e-11	0	8.09974e-12	0	1.94478e-12	0	-2.23632e-12	0	0	0	7.65688e-12	0	1.68875e-11	0	4.4762e-12		PEPC2_c_lf_b	PEPC2_c_lf_f	1.27903	1.27903	1.27997	1.27997	1.28143
PEP.c + CO2 -> OAA + dummy	PEPC2_c_lf_b	PEPC2_c_lf_f	1.3593	0.9833	1.7387	1.4375	1.1526	1.714	0.000894243	0.000411098			S6PS_c_lf	1.47933	1.47933	1.47926	1.47926	1.47914	1.47914	1.47933	1.47933	1.4819	1.4819	1.48377	1.48377	1.46894	1.46894	1.74524	1.74524	1.71082	1.71082	1.60379	1.60379	1.57519	1.57519	1.57618	1.57618	1.57618	1.57618	1.57618	1.57618		AlaTA_m_lf_f	AlaTA_m_lf_b	0	9.13447e-12	-1.10045e-12	1.31628e-11	0
PYR.c -> ALA.c	AlaTA_m_lf_f	AlaTA_m_lf_b	0.1895	0.1371	0.2424	0.142	0.1138	0.1693	0.000124666	4.06093e-05			Enol_c_lf_b	1.27903	1.27903	1.27997	1.27997	1.28143	1.28143	1.279	1.279	1.24631	1.24631	1.22253	1.22253	0.60502	0.60502	0	3.65973e-11	0	3.21189e-12	0	0	0	0	0	-6.11554e-13	0	-2.08753e-12	0	5.2295e-13		AspAT_c_lf_f	AspAT_c_lf_b	0	8.83882e-11	0	-1.09067e-10	0
OAA -> ASP	AspAT_c_lf_f	AspAT_c_lf_b	0.4189	0.3031	0.5359	0.2985	0.2393	0.3559	0.000275582	8.53653e-05			Enol_c_lf_f	0	-7.74447e-12	0	-1.03773e-11	0	2.07724e-11	0	2.18027e-12	0	6.40221e-12	0	-2.41775e-11	0	2.65543e-12	0	3.62544e-11	0	-7.93514e-12	0	-1.72156e-11	0	0	0	4.84843e-12	0	1.39532e-12	0	-9.96229e-13		AspAT_m_lf_f	AspAT_m_lf_b	0.337378	0.337378	0.337378	0.337378	0.337378
	AspAT_m_lf_f	AspAT_m_lf_b											PyrK_c_lf	0	-4.77574e-12	0	3.71987e-12	0	7.95275e-12	0	0	0	2.5683e-12	0	-8.56915e-12	0	0	0	0	0	0	0	0	0	0	0	0	0	0	0	2.57187e-13		AspAT_h_lf_f	AspAT_h_lf_b	0.090085	0.090085	0.090085	0.090085	0.090085
	AspAT_h_lf_f	AspAT_h_lf_b											PyrDH1_m_lf	0	0	0	-6.36491e-09	0	0	0	0	0	0	0	0	0	0	0	4.45866e-13	0	0	0	0	0	0	0	4.03455e-13	0	9.08496e-13	0	8.21565e-14		AspAT_p_lf_f	AspAT_p_lf_b	0	8.7752e-13	0	-1.26989e-11	0
	AspAT_p_lf_f	AspAT_p_lf_b											CitS_m_lf	0	0	0	-6.36491e-09	0	0	0	0	0	0	0	0	0	0	0	4.45866e-13	0	0	0	0	0	0	0	4.03455e-13	0	9.08496e-13	0	8.21565e-14		GluSNADP_h_lf_f	GluSNADP_h_lf_b	0	3.9106e-11	0	3.2569e-11	0
AKG -> GLU	GluSNADP_h_lf_f	GluSNADP_h_lf_b	0.9404	0.6803	1.2029	1.1391	0.9133	1.3581	0.000618661	0.000325761			cACNDHA_m_lf	0	-1.64873e-11	0	-1.49116e-11	0	2.03735e-11	0	-2.64313e-11	0	3.14229e-11	0	-5.60129e-11	0	1.44134e-11	0	4.23309e-11	0	7.71827e-13	0	0	0	0	0	0	0	1.59428e-13	0	1.46549e-13		GluDH3NADP_c_lf_b	GluDH3NADP_c_lf_f	1.69909	1.69909	1.69953	1.69953	1.7002
	GluDH3NADP_c_lf_b	GluDH3NADP_c_lf_f											iCitDHNAD_m_lf	0	0	0	-4.28923e-09	0	-6.60907e-10	0	0	0	0	0	0	0	0	0	0	0	0	0	0	0	0	0	0	0	0	0	0		GluSNAD_h_lf		0	4.45269e-12	0	-1.45452e-10	0
	GluSNAD_h_lf												iCitDHNAD_c_lf	0	2.38454	0	-5.52967e-09	0	3.1096e-10	0	-6.34285e-10	0	0	0	-1.06678e-10	0	5.1846e-12	0	1.726e-11	0	0	0	0	0	0	0	0	0	0	0	2.16307e-11		GluSFd_h_lf		0.13698	0.13698	0.13698	0.13698	0.13698
	GluSFd_h_lf												iCitDHNADP_c_lf	0.556937	2.94148	2.94141	2.94141	2.94131	2.94131	2.94148	2.94148	2.94379	2.94379	2.94548	2.94548	2.76816	2.76816	2.6979	2.6979	0	0	0	0	0	1.25255e-12	0	0	0	0	1.44756e-12	0		GluDH1NAD_m_lf		0	-9.42911e-12	0	-2.46985e-11	0
	GluDH1NAD_m_lf												iCitDHNADP_h_lf	0	0	0	-5.08723e-09	0	0	0	0	0	0	0	0	0	0	0	0	0	0	0	0	0	0	0	0	0	0	0	1.16164e-13		GluDH1NADP_m_lf_f	GluDH1NADP_m_lf_b	0	-3.53518e-12	0	4.8154e-11	0
	GluDH1NADP_m_lf_f	GluDH1NADP_m_lf_b											iCitDHNADP_m_lf	0	0	0	-3.51866e-08	0	-6.61188e-10	0	-1.09772e-09	0	0	0	0	0	0	0	0	0	0	0	0	0	0	0	0	0	0	0	1.01785e-12		GluSeADH_c_lf		0	0	0	0	0
GLU <=> PRO	GluSeADH_c_lf		1.2789e-14	1.2789e-14	1.2789e-14	1.1301e-14	1.1301e-14	1.1301e-14	8.4135e-18	3.23187e-18			MalDH1_m_lf_f	0.337378	0.337378	0.337378	0.337378	0.337378	0.337378	0.337378	0.337378	0.337378	0.337378	0.337378	0.337378	0.547787	0.547787	0.598958	0.598958	0	0	0	0	0	-1.20526e-12	0	2.4345e-12	0	1.6982e-12	0	-2.38409e-12		GluSeADH_h_lf		0	-1.36424e-12	0	2.97271e-12	0
	GluSeADH_h_lf												MalDH1_m_lf_b	0	-1.77199e-12	0	-1.83383e-11	0	1.80527e-11	0	-7.90343e-12	0	-6.51331e-12	0	-1.92973e-11	0	-6.52857e-12	0	8.56357e-12	2.15031	2.15031	1.82735	1.82735	1.74554	1.74554	1.74977	1.74977	1.74977	1.74977	1.74977	1.74977		GluSeADH_m_lf		20.5682	20.5682	20.5686	20.5686	20.5693
	GluSeADH_m_lf												PEPC2_c_lf_b	1.27903	1.27903	1.27997	1.27997	1.28143	1.28143	1.279	1.279	1.24631	1.24631	1.22253	1.22253	0.60502	0.60502	0	5.20002e-12	0	0	0	-1.10045e-12	0	0	-6.71463e-13	0	-9.83935e-14	2.38086e-13	0	-8.51902e-14		GlnS_c_lf		1.50187	1.50187	1.50152	1.50152	1.50098
GLU <=> GLN	GlnS_c_lf		1.5288e-15	1.5288e-15	1.5288e-15	2.8104e-15	2.8104e-15	2.8104e-15	1.00575e-18	8.03721e-19			PEPC2_c_lf_f	0	-1.83453e-12	0	-1.34448e-12	0	2.09235e-11	0	0	0	1.54499e-12	0	-3.85647e-11	0	2.84628e-12	0	2.12039e-11	0	-1.54993e-12	0	0	0	0	0	9.04139e-13	0	-8.24197e-13	0	-1.24469e-12		GlnS_h_lf		0.151865	0.151865	0.151865	0.151865	0.151865
	GlnS_h_lf												AlaTA_m_lf_f	0	-2.32925e-12	0	0	0	1.10399e-11	0	-5.7184e-12	0	1.00513e-11	0	-2.08173e-11	0	1.1345e-11	0	3.28656e-11	0	8.65034e-12	0	0	0	0	0	-1.54328e-11	0	0	0	2.05173e-11		GlnS_m_lf		0	0	0	0	0
	GlnS_m_lf												AlaTA_m_lf_b	0	-1.14637e-11	1.10045e-12	-1.31628e-11	0	2.683e-11	0	-3.53179e-12	0	-6.13154e-12	0	-5.37091e-11	0	1.87805e-11	0	2.77075e-11	0	0	0	1.4298e-11	0	0	0	4.96855e-11	0	7.80375e-11	0	1.10469e-10		ThrS_h_lf		0.07354	0.07354	0.07354	0.07354	0.07354
ASP <=> THR	ThrS_h_lf		1.3874e-14	1.3874e-14	1.3874e-14	9.3937e-15	-9.3937e-15	-9.3937e-15	9.12729e-18	2.68642e-18			AspAT_c_lf_f	0	7.1488e-11	0	-1.11877e-10	0	2.70046e-10	0	3.42095e-10	0	8.00005e-12	0	-9.0731e-11	0	5.00349e-10	0	2.53689e-11	0.343449	0.343449	0.157707	0.157707	0.0914405	0.0914405	0.0914405	0.0914405	0.0914405	0.0914405	0.0914405	0.0914405		AsnS_c_lf		0	1.32702e-12	0	2.57949e-12	0
ASP <=> ASN	AsnS_c_lf		5.5092e-15	5.5092e-15	5.5092e-15	9.3814e-15	9.3814e-15	9.3814e-15	3.62434e-18	2.6829e-18			AspAT_c_lf_b	0	-1.69003e-11	0	-2.80959e-12	0	-1.28595e-11	0	4.01557e-12	0	5.00378e-12	0	-3.19969e-11	0	7.17904e-12	0	1.43348e-11	0	0	0	5.47543e-12	0	0	0	6.84466e-12	0	3.24018e-12	0	2.03293e-12		Tr_TPT1_lf_f	Tr_TPT1_lf_b	-0.9588	-0.9588	-0.957366	-0.957366	-0.955143
3PGA.p <=> 3PGA.c	Tr_TPT1_lf_f	Tr_TPT1_lf_b	2.4892	1.8007	3.184	2.7186	2.1798	3.2414	0.00163757	0.000777468			AspAT_m_lf_f	0.337378	0.337378	0.337378	0.337378	0.337378	0.337378	0.337378	0.337378	0.337378	0.337378	0.337378	0.337378	0.594275	0.594275	0.534543	0.534543	0.197489	0.197489	0.245665	0.245665	0.225019	0.225019	0.221434	0.221434	0.221434	0.221434	0.221434	0.221434		Tr_TPT2_lf_f	Tr_TPT2_lf_b	4.35763	6.67051	4.35691	6.66991	4.3558
TP.p <=> TP.c	Tr_TPT2_lf_f	Tr_TPT2_lf_b	23.349	16.8903	29.8663	52.7781	42.3176	62.9273	0.0153606	0.0150935			AspAT_m_lf_b	0	8.15237e-13	0	-8.23458e-12	0	1.98534e-11	0	-2.81103e-12	0	1.86126e-11	0	-2.28922e-11	0	7.13305e-12	0	3.8746e-11	0	0	0	5.50039e-12	0	-1.16248e-11	0	1.18819e-11	0	6.52334e-12	0	0		Tr_TPT3_lf_f	Tr_TPT3_lf_b	0	2.31288	0	2.31299	0
	Tr_TPT3_lf_f	Tr_TPT3_lf_b											AspAT_h_lf_f	0.090085	0.090085	0.090085	0.090085	0.090085	0.090085	0.090085	0.090085	0.090085	0.090085	0.090085	0.090085	0.090085	0.090085	0.090085	0.090085	0.090085	0.090085	0.090085	0.090085	0.090085	0.090085	0.08889	0.08889	0.08889	0.08889	0.08889	0.08889		Im_CO2_lf_b	Im_CO2_lf_f	4.9628	4.9628	4.96197	4.96197	4.96068
CO2 Import	Im_CO2_lf_b	Im_CO2_lf_f	115.3			217.2							AspAT_h_lf_b	0	-5.94901e-12	0	-6.11923e-12	0	1.47183e-11	0	2.71806e-12	0	3.12692e-12	0	-2.29154e-11	0	8.98455e-12	0	1.66022e-11	0	9.01321e-13	0	1.50556e-12	0	0	0	1.31348e-12	0	1.22473e-12	0	8.49626e-13
													AspAT_p_lf_f	0	0	0	-1.10575e-11	0	2.64358e-11	0	1.95314e-12	0	1.49031e-11	0	-2.05144e-11	0	0	0	2.2471e-11	0	0	0	-7.1338e-12	0	0	0	2.52126e-12	0	1.09764e-11	0	2.24562e-12
													AspAT_p_lf_b	0	-8.7752e-13	0	1.64135e-12	0	9.28851e-12	0	0	0	6.28853e-12	0	-3.74714e-11	0	1.21515e-11	0	7.6156e-11	0	0	0	0	0	1.43567e-11	0	-8.54909e-12	0	-1.66334e-11	0	-7.71338e-12
													GluSNADP_h_lf_f	0	2.58993e-11	0	1.16616e-12	0	0	0	2.2672e-11	0	0	0	-4.39434e-11	0	1.49308e-11	0	2.13178e-11	0	0	0.056327	0.133327	0.056327	0.133327	0.055132	0.130937	0.055132	0.130937	0.055132	0.130937
													GluSNADP_h_lf_b	0	-1.32067e-11	0	-3.14028e-11	0	2.79263e-11	0	-2.29509e-11	0	2.03713e-11	0	-1.93937e-11	0	9.43839e-12	0	-5.47576e-12	0	1.28525e-12	0	3.85003e-12	0	0	0	4.47864e-12	0	2.82249e-12	0	2.82192e-12
													GluDH3NADP_c_lf_b	1.69909	1.69909	1.69953	1.69953	1.7002	1.7002	1.69908	1.69908	1.68397	1.68397	1.67299	1.67299	1.47154	1.47154	1.65927	1.65927	1.6788	1.6788	2.19765	2.19765	2.3557	2.3557	2.36158	2.36158	2.36158	2.36158	2.36158	2.36158
													GluDH3NADP_c_lf_f	0	4.20641e-12	0	5.95993e-12	0	2.40352e-11	0	0	0	4.74243e-12	0	-2.44185e-11	0	8.31135e-12	0	2.23388e-11	0	0	0	1.26326e-11	0	0	0	1.03783e-10	0	5.78581e-10	0	1.97906e-09
													GluSNAD_h_lf	0	4.45269e-12	0	-1.45452e-10	0	-3.78858e-11	0	-8.04095e-11	0	-9.39337e-12	0	-7.11957e-10	0.003353	0.003353	0.003353	0.003353	0.000953	0.000953	0.000953	0.077953	0.000953	0.077953	0.000953	0.076758	0.000953	0.076758	0.000953	0.076758
													GluSFd_h_lf	0.13698	0.13698	0.13698	0.13698	0.13698	0.13698	0.13698	0.13698	0.13698	0.13698	0.13698	0.13698	0.133327	0.133327	0.133327	0.133327	0.133327	0.133327	0	5.7541e-11	0	2.62264e-12	0	1.28715e-11	0	8.51869e-12	0	8.34918e-12
													GluDH1NAD_m_lf	0	-9.42911e-12	0	-2.46985e-11	0	1.30491e-11	0	2.93766e-12	0	3.1841e-12	0	-1.5402e-11	0	1.0282e-12	0	1.12678e-12	0	0	0	0	0	0	0	0	0	0	0	0
													GluDH1NADP_m_lf_f	0	2.43716e-12	0	2.67445e-11	0	1.42562e-11	0	3.07195e-12	0	4.88826e-12	0	-4.13138e-12	0	0	0	0	0	0	0	0	0	0	0	0	0	-1.77361e-14	0	0
													GluDH1NADP_m_lf_b	0	5.97234e-12	0	-2.14094e-11	0	-1.87474e-11	0	3.09988e-12	0	3.19056e-12	0	-4.90408e-12	0	5.03407e-13	0	1.24272e-12	0	0	0	0	0	0	0	5.38949e-14	0	2.78259e-14	0	0
													GluSeADH_c_lf	0	0	0	0	0	6.79916e-13	0	0	0	0	0	-2.08012e-12	0	3.37141e-13	0	1.93782e-12	0	0	0	0	0	0	0	7.07071e-13	0	0	0	4.85612e-13
													GluSeADH_h_lf	0	-1.36424e-12	0	2.97271e-12	0	3.9351e-11	0	3.7801e-12	0	0	0	-1.20999e-10	0	0	0	0	0	0	0	0	0	6.16024e-12	0	0	0	1.40687e-12	0	0
													GluSeADH_m_lf	20.5682	20.5682	20.5686	20.5686	20.5693	20.5693	20.5682	20.5682	20.5538	20.5538	20.5433	20.5433	20.7353	20.7353	20.7145	20.7145	2.93632	2.93632	4.18093	4.18093	4.32556	4.32556	4.2935	4.2935	4.2935	4.2935	4.2935	4.2935
													GlnS_c_lf	1.50187	1.50187	1.50152	1.50152	1.50098	1.50098	1.50188	1.50188	1.51393	1.51393	1.5227	1.5227	1.69253	1.69253	1.54024	1.54024	1.46914	1.46914	1.0481	1.0481	0.899122	0.899122	0.892775	0.892775	0.892775	0.892775	0.892775	0.892775
													GlnS_h_lf	0.151865	0.151865	0.151865	0.151865	0.151865	0.151865	0.151865	0.151865	0.151865	0.151865	0.151865	0.151865	0.151565	0.151565	0.151565	0.151565	0.149165	0.149165	0.149165	0.149165	0.149165	0.149165	0.146775	0.146775	0.146775	0.146775	0.146775	0.146775
													GlnS_m_lf	0	0	0	0	0	0	0	0	0	0	0	0	0	0	0	0	0	0	0	0	0	0	0	0	0	0	0	0
													ThrS_h_lf	0.07354	0.07354	0.07354	0.07354	0.07354	0.07354	0.07354	0.07354	0.07354	0.07354	0.07354	0.07354	0.07354	0.07354	0.07354	0.07354	0.07354	0.07354	0.07354	0.07354	0.07354	0.07354	0.07354	0.07354	0.07354	0.07354	0.07354	0.07354
													AsnS_c_lf	0	1.32702e-12	0	2.57949e-12	0	2.19135e-12	0	-2.17032e-12	0	8.50726e-13	0	-5.92593e-12	0.0189	0.0189	0.0189	0.0189	0.0189	0.0189	0.01732	0.01732	0	-5.03963e-11	0.01105	0.01105	0.01105	0.01105	0.01105	0.01105
													Tr_TPT1_lf_f	0	-7.02916e-12	0	6.19516e-12	0	1.45997e-11	0	-2.51064e-12	0	1.72724e-11	0	-2.81161e-11	0	-2.98657e-11	0	7.5541e-12	0	0	0	4.5719e-12	0	8.6775e-13	0	8.42837e-12	0	4.52793e-12	0	0
													Tr_TPT1_lf_b	0.9588	0.9588	0.957366	0.957366	0.955143	0.955143	0.958848	0.958848	1.00876	1.00876	1.04506	1.04506	1.97854	1.97854	2.38288	2.38288	2.34213	2.34213	3.42132	3.42132	3.77598	3.77598	3.78194	3.78194	3.78194	3.78194	3.78194	3.78194
													Tr_TPT2_lf_f	4.35763	6.67051	4.35691	6.66991	4.3558	6.66897	4.35765	6.67053	4.38261	6.69148	4.40075	6.70672	4.81023	7.0369	4.83745	7.29203	4.79263	7.24313	5.66201	7.9027	5.95329	8.13061	5.95933	8.13671	5.95933	8.13671	5.95933	8.13671
													Tr_TPT2_lf_b	0	1.03819e-11	0	-2.82705e-12	0	2.34764e-11	0	-1.50093e-12	0	-7.64722e-12	0	-2.35323e-11	0	4.64842e-12	0	3.86393e-11	0	0	0	4.64635e-12	0	0	0	8.78261e-12	0	3.47068e-12	0	2.89651e-12
													Tr_TPT3_lf_f	0	2.31288	0	2.31299	0	2.31317	0	2.31287	0	2.30888	0	2.30597	0	2.22667	0	2.45458	0	2.4505	0	2.24069	0	2.17732	0	2.17739	0	2.17739	0	2.17739
													Tr_TPT3_lf_b	0	-4.28013e-12	0	-2.19477e-11	0	1.06216e-11	0	-8.20677e-13	0	9.61949e-12	0	-4.45138e-11	0	9.01666e-12	0	2.15962e-11	0	0	0	4.10072e-12	0	0	0	4.95248e-12	0	-5.4355e-13	0	1.37668e-12
													Im_CO2_lf_b	4.9628	4.9628	4.96197	4.96197	4.96068	4.96068	4.96283	4.96283	4.99181	4.99181	5.01288	5.01288	5.84838	5.84838	5.50053	5.50053	11.0023	11.0023	11.3135	11.3135	11.4822	11.4822	11.4987	11.4987	11.4987	11.4987	11.4987	11.4987
													Im_CO2_lf_f	0	-7.73248e-12	0	-1.94842e-12	0	1.48305e-11	0	2.56542e-12	0	4.00924e-11	0	-4.72649e-11	0	4.58655e-12	0	1.70388e-11	0	0	0	0	0	0	0	8.07045e-12	0	2.37713e-12	0	-2.04391e-12
[truncated: 139 more columns]

## Sheet: M_Transcripts_LowLight_NoCorr
Reference Values and Mapping													FVA values	2	3	4	5	6	7	8	9	10	11	12	13	14	15	16	17	18	19	20	21	22	23	24	25	26	27	28	29		Net FVA Fluxes		Min	Max	Min	Max	Min
														Min	Max	Min	Max	Min	Max	Min	Max	Min	Max	Min	Max	Min	Max	Min	Max	Min	Max	Min	Max	Min	Max	Min	Max	Min	Max	Min	Max		Model Name	Reverse Reaction Name	0	0	0.0001	0.0001	0.0005
Original Name	Model Name	Reverse Reaction Name	Low Light Flux	Low Light Lower Bound	Low Light Upper Bound	High Light Flux	High Light Lower Bound	High Light Upper Bound	Low Light Proportion	High Light Proportion			Reactions / Scale	0	0	0.0001	0.0001	0.0005	0.0005	0.001	0.001	0.005	0.005	0.01	0.01	0.05	0.05	0.1	0.1	0.5	0.5	1	1	2	2	10	10	100	100	1000	1000		RBC_h_lf		7.28454	7.28454	7.28454	7.28454	7.28454
RUBP.p + CO2 -> 3PGA.p + 3PGA.p	RBC_h_lf		135.128	110.283	160.366	277.773	239.023	314.785	0.0888967	0.0794378			RBC_h_lf	7.28454	7.28454	7.28454	7.28454	7.28454	7.28454	7.28454	7.28454	7.28454	7.28454	7.28454	7.28454	7.33049	7.33049	7.34543	7.34543	7.4941	7.4941	7.4941	7.4941	7.4941	7.4941	7.4941	7.4941	7.4941	7.4941	7.4941	7.4941		SBPA_h_lf		3.11712	3.11712	3.11712	3.11712	3.11712
TP.p + E4P.p -> SBP	SBPA_h_lf		57.909	47.1397	69.0317	132.424	114.354	150.093	0.0380966	0.0378709			SBPA_h_lf	3.11712	3.11712	3.11712	3.11712	3.11712	3.11712	3.11712	3.11712	3.11712	3.11712	3.11712	3.11712	2.88439	2.88439	2.89494	2.89494	3.11068	3.11068	3.11094	3.11094	3.11176	3.11176	3.16904	3.16904	3.17643	3.17643	3.17643	3.17643		SBPase_h_lf		3.11712	3.11712	3.11712	3.11712	3.11712
SBP -> S7P.p	SBPase_h_lf		57.909	47.1397	69.0317	132.424	114.354	150.093	0.0380966	0.0378709			SBPase_h_lf	3.11712	3.11712	3.11712	3.11712	3.11712	3.11712	3.11712	3.11712	3.11712	3.11712	3.11712	3.11712	2.88439	2.88439	2.89494	2.89494	3.11068	3.11068	3.11094	3.11094	3.11176	3.11176	3.16904	3.16904	3.17643	3.17643	3.17643	3.17643		STK_h_lf_f	STK_h_lf_b	3.11712	3.11712	3.11712	3.11712	3.11712
TP.p + EC2 <=> X5P.p	STK_h_lf_f	STK_h_lf_b	115.818	94.2793	138.063	264.849	228.708	300.186	0.0761932	0.0757417			STK_h_lf_f	3.11712	3.11712	3.11712	3.11712	3.11712	3.11712	3.11712	3.11712	3.11712	3.11712	3.11712	3.11712	2.88439	2.88439	2.89494	2.89494	3.11068	3.11068	3.11094	3.11094	3.11176	3.11176	3.16904	3.16904	3.17643	3.17643	3.17643	3.17643		FTK_h_lf_f	FTK_h_lf_b	3.13662	3.13662	3.13662	3.13662	3.13662
	FTK_h_lf_f	FTK_h_lf_b											STK_h_lf_b	0	-1.46416e-12	0	5.99298e-12	0	-2.80043e-12	0	-3.79835e-12	0	-2.33893e-11	0	-3.30176e-13	0	-4.85434e-12	0	1.25588e-12	0	7.2844e-12	0	2.71339e-12	0	2.71783e-12	0	0	0	0	0	2.24265e-13		GAPDH1_h_lf		18.0933	18.1703	18.1703	18.1703	18.1703
3PGA.p -> TP.p	GAPDH1_h_lf		325.432	265.438	387.176	731.922	632.297	828.347	0.214092	0.209316			FTK_h_lf_f	3.13662	3.13662	3.13662	3.13662	3.13662	3.13662	3.13662	3.13662	3.13662	3.13662	3.13662	3.13662	2.90389	2.90389	2.91444	2.91444	3.13018	3.13018	3.13044	3.13044	3.13126	3.13126	3.18854	3.18854	3.19593	3.19593	3.19593	3.19593		STK_h_lf_f	STK_h_lf_b	3.11712	3.11712	3.11712	3.11712	3.11712
S7P.p <=> R5P.p + EC2	STK_h_lf_f	STK_h_lf_b	57.909	47.1397	69.0317	132.424	114.354	150.093	0.0380966	0.0378709			FTK_h_lf_b	0	-1.29485e-12	0	6.72795e-12	0	-2.04309e-12	0	-2.38364e-12	0	0	0	0	0	0	0	0	0	0	0	0	0	0	0	6.48537e-13	0	0	0	1.8009e-12		FTK_h_lf_f	FTK_h_lf_b	3.13662	3.13662	3.13662	3.13662	3.13662
F6P.p <=> E4P.p + EC2	FTK_h_lf_f	FTK_h_lf_b	57.909	47.1397	69.0317	132.424	114.354	150.093	0.0380966	0.0378709			GAPDH1_h_lf	18.0933	18.1703	18.1703	18.1703	18.1703	18.1703	18.1703	18.1703	18.1703	18.1703	18.1751	18.1751	18.4155	18.4155	18.5749	18.5749	19.0409	19.0409	19.0435	19.0435	19.0484	19.0484	19.3921	19.3921	19.4365	19.4365	19.4365	19.4365		Ru5PE_h_lf_f	Ru5PE_h_lf_b	6.25374	6.25374	6.25374	6.25374	6.25374
X5P.p <=> RU5P.p	Ru5PE_h_lf_f	Ru5PE_h_lf_b	115.818	94.2793	138.063	264.849	228.708	300.186	0.0761932	0.0757417			STK_h_lf_f	3.11712	3.11712	3.11712	3.11712	3.11712	3.11712	3.11712	3.11712	3.11712	3.11712	3.11712	3.11712	2.88439	2.88439	2.89494	2.89494	3.11068	3.11068	3.11094	3.11094	3.11176	3.11176	3.16904	3.16904	3.17643	3.17643	3.17643	3.17643		R5PI_h_lf_f	R5PI_h_lf_b	3.1121	3.1121	3.1121	3.1121	3.1121
R5P.p <=> RU5P.p	R5PI_h_lf_f	R5PI_h_lf_b	57.909	47.1397	69.0317	132.424	114.354	150.093	0.0380966	0.0378709			STK_h_lf_b	0	-1.46416e-12	0	5.99298e-12	0	-2.80043e-12	0	-3.79835e-12	0	-2.33893e-11	0	-3.30176e-13	0	-4.85434e-12	0	1.25588e-12	0	7.2844e-12	0	2.71339e-12	0	2.71783e-12	0	0	0	0	0	2.24265e-13		Ru5PK_h_lf		9.36584	9.36584	9.36584	9.36584	9.36584
RU5P.p -> RUBP.p	Ru5PK_h_lf		173.727	141.419	207.095	397.273	343.062	450.279	0.11429	0.113613			FTK_h_lf_f	3.13662	3.13662	3.13662	3.13662	3.13662	3.13662	3.13662	3.13662	3.13662	3.13662	3.13662	3.13662	2.90389	2.90389	2.91444	2.91444	3.13018	3.13018	3.13044	3.13044	3.13126	3.13126	3.18854	3.18854	3.19593	3.19593	3.19593	3.19593		RBO_h_lf		2.0813	2.0813	2.0813	2.0813	2.0813
RUBP.p -> 3PGA.p + 2PG.p	RBO_h_lf		38.5989	30.569	47.8491	119.5	102.45	137.206	0.0253931	0.0341748			FTK_h_lf_b	0	-1.29485e-12	0	6.72795e-12	0	-2.04309e-12	0	-2.38364e-12	0	0	0	0	0	0	0	0	0	0	0	0	0	0	0	6.48537e-13	0	0	0	1.8009e-12		PGP_h_lf		2.0813	2.0813	2.0813	2.0813	2.0813
2PG.p -> GLY.p	PGP_h_lf		38.5989	30.569	47.8491	119.5	102.45	137.206	0.0253931	0.0341748			Ru5PE_h_lf_f	6.25374	6.25374	6.25374	6.25374	6.25374	6.25374	6.25374	6.25374	6.25374	6.25374	6.25374	6.25374	6.54554	6.54554	6.5542	6.5542	6.52917	6.52917	6.52891	6.52891	6.52808	6.52808	6.4708	6.4708	6.46341	6.46341	6.46341	6.46341		GlyDH_m_lf		1.02395	1.02395	1.02395	1.02395	1.02395
GLY.p + GLY.p -> SER.p + CO2	GlyDH_m_lf		19.2697	15.2415	23.8828	59.7318	51.2185	68.5341	0.012677	0.0170822			Ru5PE_h_lf_b	0	0	0	6.77147e-12	0	-9.73953e-13	0	-2.94609e-12	0	-2.59964e-12	0	-7.33167e-12	0	-8.52918e-12	0	-1.08891e-12	0	-7.34612e-12	0	1.26281e-11	0	0	0	2.70894e-12	0	1.78968e-12	0	3.68328e-12		SGAT_p_lf		1.04591	1.04591	1.04591	1.04591	1.04591
SER.p -> GA.p	SGAT_p_lf		19.0663	15.1088	23.6478	59.5939	51.0618	68.0968	0.0125432	0.0170427			R5PI_h_lf_f	3.1121	3.1121	3.1121	3.1121	3.1121	3.1121	3.1121	3.1121	3.1121	3.1121	3.1121	3.1121	2.87938	2.87938	2.88993	2.88993	3.10611	3.10611	3.10637	3.10637	3.10719	3.10719	3.16447	3.16447	3.17187	3.17187	3.17187	3.17187		GCEAK_h_lf		1.04591	1.04591	1.04591	1.04591	1.04591
GA.p <=> 3PGA.p	GCEAK_h_lf		19.0663	15.1088	23.6478	59.5939	51.0618	68.0968	0.0125432	0.0170427			R5PI_h_lf_b	0	0	0	6.84608e-12	0	-1.53722e-12	0	1.04583e-12	0	0	0	-4.0572e-12	0	-8.38885e-13	0	-1.21991e-12	0	1.75238e-12	0	3.34435e-11	0	1.29541e-12	0	4.0365e-11	0	2.8653e-10	0	-1.57118e-09		FBPA_h_lf_f		3.40638	3.40638	3.40638	3.40638	3.40638
TP.p + TP.p <=> FBP.p	FBPA_h_lf_f		64.1781	53.4412	75.3008	140.935	122.802	158.759	0.0422209	0.0403048			Ru5PK_h_lf	9.36584	9.36584	9.36584	9.36584	9.36584	9.36584	9.36584	9.36584	9.36584	9.36584	9.36584	9.36584	9.42491	9.42491	9.44413	9.44413	9.63528	9.63528	9.63528	9.63528	9.63528	9.63528	9.63528	9.63528	9.63528	9.63528	9.63528	9.63528		FBPase_h_lf		3.40638	3.40638	3.40638	3.40638	3.40638
FBP.p <=> F6P.p	FBPase_h_lf		64.1781	53.4412	75.3008	140.935	122.802	158.759	0.0422209	0.0403048			RBO_h_lf	2.0813	2.0813	2.0813	2.0813	2.0813	2.0813	2.0813	2.0813	2.0813	2.0813	2.0813	2.0813	2.09443	2.09443	2.0987	2.0987	2.14117	2.14117	2.14117	2.14117	2.14117	2.14117	2.14117	2.14117	2.14117	2.14117	2.14117	2.14117		PGI_h_lf_f	PGI_h_lf_b	0.269761	0.269761	0.269761	0.269761	0.269761
F6P.p <=> G6P.p	PGI_h_lf_f	PGI_h_lf_b	6.2691	5.6916	6.8471	8.5106	6.446	10.604	0.00412425	0.00243387			PGP_h_lf	2.0813	2.0813	2.0813	2.0813	2.0813	2.0813	2.0813	2.0813	2.0813	2.0813	2.0813	2.0813	2.09443	2.09443	2.0987	2.0987	2.14117	2.14117	2.14117	2.14117	2.14117	2.14117	2.14117	2.14117	2.14117	2.14117	2.14117	2.14117		PGM_h_lf_f	PGM_h_lf_b	0.269761	0.269761	0.269761	0.269761	0.269761
G6P.p <=> G1P.p	PGM_h_lf_f	PGM_h_lf_b	6.2691	5.6916	6.8471	8.5106	6.446	10.604	0.00412425	0.00243387			GlyDH_m_lf	1.02395	1.02395	1.02395	1.02395	1.02395	1.02395	1.02395	1.02395	1.02395	1.02395	1.01915	1.01915	0.946217	0.946217	0.935812	0.935812	0.904451	0.904451	0.904451	0.904451	0.904451	0.904451	0.904451	0.904451	0.904451	0.904451	0.904451	0.904451		AGPase_h_lf		0.269761	0.269761	0.269761	0.269761	0.269761
G1P.p -> ADPG	AGPase_h_lf		6.2691	5.6916	6.8471	8.5106	6.446	10.604	0.00412425	0.00243387			SGAT_p_lf	1.04591	1.04591	1.04591	1.04591	1.04591	1.04591	1.04591	1.04591	1.04591	1.04591	1.04471	1.04471	1.03058	1.03058	1.02935	1.02935	1.0376	1.0376	1.0376	1.0376	1.0376	1.0376	1.0376	1.0376	1.0376	1.0376	1.0376	1.0376		FBPA_c_lf_f	FBPA_c_lf_b	1.25607	1.25607	1.25607	1.25607	1.25607
TP.c + TP.c <=> FBP.c	FBPA_c_lf_f	FBPA_c_lf_b	11.6745	8.4451	14.9332	26.389	21.1588	31.4636	0.00768031	0.00754675			GCEAK_h_lf	1.04591	1.04591	1.04591	1.04591	1.04591	1.04591	1.04591	1.04591	1.04591	1.04591	1.04471	1.04471	1.03058	1.03058	1.02935	1.02935	1.0376	1.0376	1.0376	1.0376	1.0376	1.0376	1.0376	1.0376	1.0376	1.0376	1.0376	1.0376		FBPase_c_lf		1.25607	1.25607	1.25607	1.25607	1.25607
FBP.c <=> F6P.c	FBPase_c_lf		11.6745	8.4451	14.9332	26.389	21.1588	31.4636	0.00768031	0.00754675			FBPA_h_lf_f	3.40638	3.40638	3.40638	3.40638	3.40638	3.40638	3.40638	3.40638	3.40623	3.40623	3.40615	3.40615	3.17242	3.17242	3.18268	3.18268	3.4156	3.4156	3.13044	3.13044	3.13126	3.13126	3.18854	3.18854	3.19593	3.19593	3.19593	3.19593		PGI_c_lf_f	PGI_c_lf_b	1.24349	1.24349	1.24349	1.24349	1.24349
F6P.c <=> G6P.c	PGI_c_lf_f	PGI_c_lf_b	5.8372	4.2226	7.4666	13.1945	10.5794	15.7318	0.00384012	0.00377338			FBPase_h_lf	3.40638	3.40638	3.40638	3.40638	3.40638	3.40638	3.40638	3.40638	3.40623	3.40623	3.40615	3.40615	3.17242	3.17242	3.18268	3.18268	3.4156	3.4156	3.13044	3.13044	3.13126	3.13126	3.18854	3.18854	3.19593	3.19593	3.19593	3.19593		PGM_c_lf_f	PGM_c_lf_b	0.524516	0.524516	0.524516	0.524516	0.524516
G6P.c <=> G1P.c	PGM_c_lf_f	PGM_c_lf_b	5.8372	4.2226	7.4666	13.1945	10.5794	15.7318	0.00384012	0.00377338			PGI_h_lf_f	0.269761	0.269761	0.269761	0.269761	0.269761	0.269761	0.269761	0.269761	0.269609	0.269609	0.26953	0.26953	0.26853	0.26853	0.268235	0.268235	0.285423	0.285423	0	6.35745e-10	0	0	0	-1.12038e-12	0	7.48007e-12	0	-1.10439e-12		UGPase_c_lf_f	UGPase_c_lf_b	0.524516	0.524516	0.524516	0.524516	0.524516
G1P.c <=> UDPG	UGPase_c_lf_f	UGPase_c_lf_b	5.8372	4.2226	7.4666	13.1945	10.5794	15.7318	0.00384012	0.00377338			PGI_h_lf_b	0	0	0	6.52517e-12	0	-2.58721e-12	0	-1.72454e-12	0	-1.86864e-12	0	-3.43678e-12	0	-3.15148e-12	0	0	0	-3.12289e-12	0	5.47568e-12	0	-3.98137e-12	0	1.64513e-12	0	1.25311e-12	0	0		S6PS_c_lf		0.501495	0.501495	0.501495	0.501495	0.501495
F6P.c + UDPG -> S6P	S6PS_c_lf		5.8372	4.2226	7.4666	13.1945	10.5794	15.7318	0.00384012	0.00377338			PGM_h_lf_f	0.269761	0.269761	0.269761	0.269761	0.269761	0.269761	0.269761	0.269761	0.269609	0.269609	0.26953	0.26953	0.26853	0.26853	0.268235	0.268235	0.285423	0.285423	0.285632	0.285632	0.286303	0.286303	0.29384	0.29384	0.294813	0.294813	0.294813	0.294813		Enol_c_lf_b	Enol_c_lf_f	2.15228	2.15228	2.15228	2.15228	2.15228
3PGA.c <=> PEP.c	Enol_c_lf_b	Enol_c_lf_f	2.4892	1.8007	3.184	2.7186	2.1798	3.2414	0.00163757	0.000777468			PGM_h_lf_b	0	0	0	6.61687e-12	0	-1.55065e-12	0	-2.72898e-12	0	-2.2804e-11	0	5.67318e-12	0	5.64763e-11	0	0	0	-7.55956e-12	0	1.9229e-11	0	6.72379e-12	0	6.63464e-12	0	2.40924e-12	0	2.48529e-12		PyrK_c_lf		1.94705	1.94705	1.94705	1.94705	1.94705
PEP.c -> PYR.c	PyrK_c_lf		1.1299	0.8174	1.4453	1.2811	1.0272	1.5274	0.000743328	0.00036637			AGPase_h_lf	0.269761	0.269761	0.269761	0.269761	0.269761	0.269761	0.269761	0.269761	0.269609	0.26961	0.26953	0.26953	0.26853	0.26853	0.268235	0.268235	0.285423	0.285423	0.285632	0.285632	0.286303	0.286303	0.29384	0.29384	0.294813	0.294813	0.294813	0.294813		PyrDH1_m_lf		0	0	0	-1.97643e-10	0
PYR.c + dummy -> ACA + CO2	PyrDH1_m_lf		0.9404	0.6803	1.2029	1.1391	0.9133	1.3581	0.000618661	0.000325761			FBPA_c_lf_f	1.25607	1.25607	1.25607	1.25607	1.25607	1.25607	1.25607	1.25607	1.2568	1.2568	1.24755	1.24755	1.76468	1.76468	1.7559	1.7559	1.37383	1.37383	1.65948	1.65948	1.66023	1.66023	1.61661	1.61661	1.59813	1.59813	1.59813	1.59813		CitS_m_lf		0	0	0	-1.97643e-10	0
OAA + ACA -> CIT	CitS_m_lf		0.9404	0.6803	1.2029	1.1391	0.9133	1.3581	0.000618661	0.000325761			FBPA_c_lf_b	0	-1.36979e-12	0	5.8167e-12	0	-1.95239e-12	0	-3.27671e-12	0	-3.97282e-12	0	0	0	-4.01315e-11	0	0	0	0	0	9.7892e-12	0	0	0	1.32947e-11	0	1.16246e-12	0	-8.41327e-13		cACNDHA_m_lf		0	0	0	1.3208e-11	0
CIT <=> ICI	cACNDHA_m_lf		0.9404	0.6803	1.2029	1.1391	0.9133	1.3581	0.000618661	0.000325761			FBPase_c_lf	1.25607	1.25607	1.25607	1.25607	1.25607	1.25607	1.25607	1.25607	1.2568	1.2568	1.24755	1.24755	1.76468	1.76468	1.7559	1.7559	1.37383	1.37383	1.65948	1.65948	1.66023	1.66023	1.61661	1.61661	1.59813	1.59813	1.59813	1.59813		iCitDHNAD_m_lf		0	0	0	-2.24525e-10	0
ICI + dummy -> AKG + CO2	iCitDHNAD_m_lf		0.9404	0.6803	1.2029	1.1391	0.9133	1.3581	0.000618661	0.000325761			PGI_c_lf_f	1.24349	1.24349	1.24349	1.24349	1.24349	1.24349	1.24349	1.24349	1.24681	1.24681	1.19318	1.19318	1.26553	1.26553	1.2573	1.2573	0.842574	0.842574	1.12783	1.12783	1.12731	1.12731	0.977326	0.977326	0.95797	0.95797	0.95797	0.95797		iCitDHNAD_c_lf		0	0.819236	0.819236	0.819236	0.819236
	iCitDHNAD_c_lf												PGI_c_lf_b	0	0	0	7.13185e-12	0	9.61643e-13	0	-3.38363e-12	0	0	0	0	0	2.77194e-11	0	-9.92095e-13	0	0	0	1.07041e-11	0	1.84852e-12	0	3.99913e-12	0	-1.09598e-11	0	0		iCitDHNADP_c_lf		0	0.819236	0	2.35556e-07	0
	iCitDHNADP_c_lf												PGM_c_lf_f	0.524516	0.524516	0.524516	0.524516	0.524516	0.524516	0.524516	0.524516	0.524228	0.524228	0.524078	0.524078	0.522176	0.522176	0.521617	0.521617	0.554273	0.554273	0.55467	0.55467	0.555947	0.555947	0.570266	0.570266	0.572114	0.572114	0.572114	0.572114		iCitDHNADP_h_lf		0	0	0	-1.01279e-10	0
	iCitDHNADP_h_lf												PGM_c_lf_b	0	0	0	7.16693e-12	0	-1.40532e-12	0	-2.67364e-12	0	-2.20449e-12	0	-3.65863e-12	0	0	0	-3.01459e-12	0	-7.77467e-12	0	1.9745e-11	0	0	0	-3.79963e-12	0	1.49503e-12	0	0		iCitDHNADP_m_lf		0	0	0	-8.12495e-11	0
	iCitDHNADP_m_lf												UGPase_c_lf_f	0.524516	0.524516	0.524516	0.524516	0.524516	0.524516	0.524516	0.524516	0.524228	0.524228	0.524078	0.524078	0.522176	0.522176	0.521617	0.521617	0.554273	0.554273	0.55467	0.55467	0.555947	0.555947	0.570266	0.570266	0.572114	0.572114	0.572114	0.572114		MalDH1_m_lf_f	MalDH1_m_lf_b	0.248902	0.610748	0.610548	0.610548	0.610548
MAL <=> OAA	MalDH1_m_lf_f	MalDH1_m_lf_b	1.4211e-14	1.4211e-14	1.4211e-14	0	0	0	9.34899e-18	0			UGPase_c_lf_b	0	0	0	7.7357e-12	0	0	0	-2.89668e-12	0	-5.40346e-12	0	-1.53944e-12	0	-3.70304e-12	0	-2.01206e-12	0	-2.21767e-12	0	9.46987e-12	0	4.727e-12	0	-4.79905e-12	0	-4.07074e-12	0	1.70586e-12		PEPC2_c_lf_b	PEPC2_c_lf_f	0.205236	0.205236	0.205236	0.205236	0.205236
PEP.c + CO2 -> OAA + dummy	PEPC2_c_lf_b	PEPC2_c_lf_f	1.3593	0.9833	1.7387	1.4375	1.1526	1.714	0.000894243	0.000411098			S6PS_c_lf	0.501495	0.501495	0.501495	0.501495	0.501495	0.501495	0.501495	0.501495	0.501207	0.501207	0.501057	0.501057	0.499155	0.499155	0.498596	0.498596	0.531252	0.531252	0.531649	0.531649	0.532926	0.532926	0.639286	0.639286	0.640161	0.640161	0.640161	0.640161		AlaTA_m_lf_f	AlaTA_m_lf_b	0	-0.361846	-9.99991e-05	-0.000100006	-0.000100001
PYR.c -> ALA.c	AlaTA_m_lf_f	AlaTA_m_lf_b	0.1895	0.1371	0.2424	0.142	0.1138	0.1693	0.000124666	4.06093e-05			Enol_c_lf_b	2.15228	2.15228	2.15228	2.15228	2.15228	2.15228	2.15228	2.15228	2.15184	2.15185	2.13598	2.13598	1.92035	1.92035	1.77904	1.77904	1.64562	1.64562	1.64448	1.64448	1.64081	1.64081	1.55555	1.55555	1.5574	1.5574	1.5574	1.5574		AspAT_c_lf_f	AspAT_c_lf_b	0	-0.361846	0	-2.56157e-08	0
OAA -> ASP	AspAT_c_lf_f	AspAT_c_lf_b	0.4189	0.3031	0.5359	0.2985	0.2393	0.3559	0.000275582	8.53653e-05			Enol_c_lf_f	0	0	0	7.1072e-12	0	-1.9873e-12	0	-1.1342e-12	0	-1.34737e-12	0	-7.32037e-12	0	-9.88543e-13	0	-6.4726e-13	0	3.01403e-12	0	8.21743e-12	0	-1.03673e-12	0	1.35447e-12	0	8.59091e-13	0	-1.15596e-12		AspAT_m_lf_f	AspAT_m_lf_b	0.248902	0.610748	0.248902	0.248902	0.248902
	AspAT_m_lf_f	AspAT_m_lf_b											PyrK_c_lf	1.94705	1.94705	1.94705	1.94705	1.94705	1.94705	1.94705	1.94705	1.94661	1.94661	1.93075	1.93075	1.71511	1.71511	1.57354	1.57354	1.44012	1.44012	1.4397	1.4397	1.44165	1.44165	1.55555	1.55555	1.5574	1.5574	1.5574	1.5574		AspAT_h_lf_f	AspAT_h_lf_b	0.090085	0.090085	0.090085	0.090085	0.090085
	AspAT_h_lf_f	AspAT_h_lf_b											PyrDH1_m_lf	0	0	0	-1.97643e-10	0	0	0	0	0	0	0	0	0	1.254e-13	0	0	0	-1.0066e-12	0	0	0	0	0	0	0	0	0	0		AspAT_p_lf_f	AspAT_p_lf_b	0	-0.186258	0	-2.41843e-08	0
	AspAT_p_lf_f	AspAT_p_lf_b											CitS_m_lf	0	0	0	-1.97643e-10	0	0	0	0	0	0	0	0	0	1.254e-13	0	0	0	-1.0066e-12	0	0	0	0	0	0	0	0	0	0		GluSNADP_h_lf_f	GluSNADP_h_lf_b	0	-1.55467e-11	0	-5.00147e-13	0
AKG -> GLU	GluSNADP_h_lf_f	GluSNADP_h_lf_b	0.9404	0.6803	1.2029	1.1391	0.9133	1.3581	0.000618661	0.000325761			cACNDHA_m_lf	0	0	0	1.3208e-11	0	0	0	-5.35993e-12	0	-4.94871e-12	0	-8.50964e-12	0	-8.90954e-13	0	0	0	0	0	0	0	0	0	0	0	0	0	0		GluDH3NADP_c_lf_b	GluDH3NADP_c_lf_f	0.123924	0.48577	0.123924	0.124024	0.124024
	GluDH3NADP_c_lf_b	GluDH3NADP_c_lf_f											iCitDHNAD_m_lf	0	0	0	-2.24525e-10	0	0	0	0	0	0	0	0	0	0	0	0	0	0	0	0	0	0	0	0	0	0	0	3.61189e-12		GluSNAD_h_lf		0	2.20873e-12	0	1.30515e-11	0
	GluSNAD_h_lf												iCitDHNAD_c_lf	0	0.819236	0.819236	0.819236	0.819236	0.819236	0.819236	0.819236	0.819236	0.819236	0.587853	0.587853	0	0	0	0	0	0	0	0	0	0	0	0	0	0	0	2.08081e-11		GluSFd_h_lf		0.13668	0.13668	0.13668	0.13668	0.13668
	GluSFd_h_lf												iCitDHNADP_c_lf	0	0.819236	0	2.35556e-07	0	-1.44942e-08	0	-1.01085e-08	0	7.58526e-10	0	-1.23849e-09	0	-1.01144e-12	0	0	0	0	0	0	0	0	0	0	0	0	0	-6.40935e-12		GluDH1NAD_m_lf		0	0	0	9.88604e-12	0
	GluDH1NAD_m_lf												iCitDHNADP_h_lf	0	0	0	-1.01279e-10	0	0	0	0	0	0	0	0	0	0	0	0	0	0	0	0	0	0	0	0	0	0	0	2.52202e-12		GluDH1NADP_m_lf_f	GluDH1NADP_m_lf_b	0	-0.361846	-9.29174e-08	-0.000100006	-4.65409e-07
	GluDH1NADP_m_lf_f	GluDH1NADP_m_lf_b											iCitDHNADP_m_lf	0	0	0	-8.12495e-11	0	0	0	0	0	0	0	0	0	0	0	0	0	0	0	0	0	0	0	0	0	0	0	1.14253e-12		GluSeADH_c_lf		0	0	0	0	0
GLU <=> PRO	GluSeADH_c_lf		1.2789e-14	1.2789e-14	1.2789e-14	1.1301e-14	1.1301e-14	1.1301e-14	8.4135e-18	3.23187e-18			MalDH1_m_lf_f	0.248902	0.610748	0.610548	0.610548	0.610548	0.610548	0.610548	0.610548	0.617466	0.617466	0.245302	0.245302	0	0	0	0	0	0	0	6.99851e-12	0	9.44911e-13	0	3.48671e-12	0	1.19171e-12	0	-2.2391e-12		GluSeADH_h_lf		0	0	0	0	0
	GluSeADH_h_lf												MalDH1_m_lf_b	0	-2.96996e-12	0	7.97514e-12	0	-1.688e-12	0	1.51213e-12	0	8.35969e-12	0	-3.71277e-12	0.0823398	0.0823398	0	-1.1801e-11	0.904451	0.904451	0.904451	0.904451	0.904451	0.904451	0.904451	0.904451	0.904451	0.904451	0.904451	0.904451		GluSeADH_m_lf		7.90602	7.90652	7.90602	7.90602	7.90602
	GluSeADH_m_lf												PEPC2_c_lf_b	0.205236	0.205236	0.205236	0.205236	0.205236	0.205236	0.205236	0.205236	0.205236	0.205236	0.205236	0.205236	0.205236	0.205236	0.205503	0.205503	0.205503	0.205503	0.204779	0.204779	0.199155	0.199155	0	4.03664e-11	0	3.19333e-12	0	0		GlnS_c_lf		1.03681	1.03681	1.03681	1.03681	1.03681
GLU <=> GLN	GlnS_c_lf		1.5288e-15	1.5288e-15	1.5288e-15	2.8104e-15	2.8104e-15	2.8104e-15	1.00575e-18	8.03721e-19			PEPC2_c_lf_f	0	-8.34888e-13	0	7.92055e-12	0	-3.45951e-12	0	-2.57829e-12	0	-2.23332e-12	0	-4.06658e-12	0	-2.44157e-12	0	0	0	-8.01609e-13	0	9.94038e-13	0	0	0	1.59402e-13	0	5.35034e-14	0	-8.61033e-12		GlnS_h_lf		0.151565	0.151565	0.151565	0.151565	0.151565
	GlnS_h_lf												AlaTA_m_lf_f	0	-1.29069e-12	0	6.73039e-12	0	-3.15636e-12	0	0	0	0	0	-3.72173e-12	0	1.46745e-11	0	0	0	9.34541e-12	0	2.40314e-11	0	0	0	0	0	3.69412e-10	0	-1.77851e-09		GlnS_m_lf		0	0	0	0	0
	GlnS_m_lf												AlaTA_m_lf_b	0	0.361846	9.99991e-05	0.000100006	0.000100001	9.99996e-05	0.0001	9.99999e-05	0.0001	9.99999e-05	0.0001	0.0001	0	6.03482e-11	0	3.97478e-11	0	0	0	3.34852e-11	0	0	0	7.41733e-11	0	4.69805e-10	0	0		ThrS_h_lf		0.07354	0.07354	0.07354	0.07354	0.07354
ASP <=> THR	ThrS_h_lf		1.3874e-14	1.3874e-14	1.3874e-14	9.3937e-15	-9.3937e-15	-9.3937e-15	9.12729e-18	2.68642e-18			AspAT_c_lf_f	0	-1.62714e-12	0	7.79082e-12	0	-2.62146e-12	0	0	0	-2.72959e-12	0	-8.65711e-11	0.0933805	0.0933805	0.0916405	0.0916405	0.0887905	0.0887905	0.0887905	0.0887905	0	0	0	0	0	8.57307e-12	0	-3.23109e-12		AsnS_c_lf		0	0	0	1.4368e-12	0
ASP <=> ASN	AsnS_c_lf		5.5092e-15	5.5092e-15	5.5092e-15	9.3814e-15	9.3814e-15	9.3814e-15	3.62434e-18	2.6829e-18			AspAT_c_lf_b	0	0.361846	0	2.56235e-08	0	-1.21664e-09	0	-6.40519e-10	0	-2.41294e-10	0	-3.91782e-11	0	-1.94359e-11	0	-8.91578e-13	0	2.96564e-12	0	8.28125e-12	0	2.23439e-12	0	2.82352e-12	0	1.81082e-12	0	3.71202e-13		Tr_TPT1_lf_f	Tr_TPT1_lf_b	2.42811	2.42811	2.42811	2.42811	2.42811
3PGA.p <=> 3PGA.c	Tr_TPT1_lf_f	Tr_TPT1_lf_b	2.4892	1.8007	3.184	2.7186	2.1798	3.2414	0.00163757	0.000777468			AspAT_m_lf_f	0.248902	0.610748	0.248902	0.248902	0.248902	0.248902	0.248902	0.248902	0.248902	0.248902	0.245302	0.245302	0.0821788	0.0821788	0.0691893	0.0691893	0	-9.11281e-12	0	8.99949e-11	0	1.55508e-11	0	2.85438e-11	0	-2.76834e-11	0	3.83182e-10		Tr_TPT2_lf_f	Tr_TPT2_lf_b	0.735788	1.99186	0.735788	1.99186	0.735788
TP.p <=> TP.c	Tr_TPT2_lf_f	Tr_TPT2_lf_b	23.349	16.8903	29.8663	52.7781	42.3176	62.9273	0.0153606	0.0150935			AspAT_m_lf_b	0	-1.03029e-12	0	6.54795e-12	0	-3.31094e-12	0	0	0	-1.92246e-12	0	0	0	-1.83832e-11	0	-1.09903e-11	0	0	0	-1.18757e-11	0	0	0	2.43906e-12	0	2.86229e-12	0	8.34513e-13		Tr_TPT3_lf_f	Tr_TPT3_lf_b	0	1.25607	0	1.25607	0
	Tr_TPT3_lf_f	Tr_TPT3_lf_b											AspAT_h_lf_f	0.090085	0.090085	0.090085	0.090085	0.090085	0.090085	0.090085	0.090085	0.090085	0.090085	0.090085	0.090085	0.090085	0.090085	0.08889	0.08889	0.0723255	0.0723255	0.0723255	0.0723255	0.0723255	0.0723255	0.0723255	0.0723255	0.0723255	0.0723255	0.0723255	0.0723255		Im_CO2_lf_b	Im_CO2_lf_f	3.94415	3.94415	3.94415	3.94415	3.94415
CO2 Import	Im_CO2_lf_b	Im_CO2_lf_f	115.3			217.2							AspAT_h_lf_b	0	0	0	7.66222e-12	0	-1.19919e-11	0	-1.3646e-12	0	-2.0316e-12	0	-2.91077e-12	0	-1.09297e-12	0	-1.91253e-12	0	-1.94918e-12	0	6.36843e-12	0	1.16095e-12	0	0	0	1.67703e-12	0	1.37168e-12
													AspAT_p_lf_f	0	0	0	7.77628e-12	0	-9.16164e-12	0	0	0	0	0	0	0	2.98239e-11	0	0	0	-7.13781e-11	0	-1.34948e-10	0.0887905	0.0887905	0.0887905	0.0887905	0.0887905	0.0887905	0.0887905	0.0887905
													AspAT_p_lf_b	0	0.186258	0	2.41921e-08	0	-2.02369e-09	0	-4.82946e-10	0	-9.40362e-11	0	-3.36917e-11	0	0	0	0	0	0	0	9.21494e-12	0	0	0	1.72619e-12	0	0	0	8.20225e-13
													GluSNADP_h_lf_f	0	-1.38347e-11	0	1.24226e-11	0	-5.54362e-12	0	-4.44424e-12	0	-9.73573e-12	0	-5.39738e-12	0	3.49544e-11	0	0	0	-1.57094e-12	0	1.59239e-11	0	3.42446e-12	0	5.10465e-12	0	4.2775e-12	0	6.4955e-13
													GluSNADP_h_lf_b	0	1.71199e-12	0	1.29227e-11	0	-4.73291e-12	0	-9.06852e-12	0	-3.59557e-12	0	-7.81191e-12	0	1.37293e-11	0	-3.29203e-12	0	1.0135e-11	0	1.46236e-11	0	0	0	8.41369e-13	0	-6.6286e-12	0	-3.15942e-13
													GluDH3NADP_c_lf_b	0.123924	0.48577	0.123924	0.124024	0.124024	0.124024	0.124024	0.124024	0.124024	0.124024	0.125224	0.125224	0.131412	0.131412	0.135245	0.135245	0.16576	0.16576	0.16576	0.16576	0.16576	0.16576	0.16576	0.16576	0.16576	0.16576	0.16576	0.16576
													GluDH3NADP_c_lf_f	0	0	0	7.66273e-12	0	-2.6079e-12	0	-2.92968e-12	0	0	0	-5.38561e-12	0	-6.02221e-12	0	-2.02033e-12	0	-3.18948e-12	0	1.87309e-11	0	3.47474e-11	0	-1.54482e-12	0	4.3762e-12	0	3.57543e-12
													GluSNAD_h_lf	0	2.20873e-12	0	1.30515e-11	0	-3.08991e-12	0	1.2973e-11	0	6.77147e-12	0	0	0.000953	0.000953	0.000953	0.000953	0	-9.55111e-13	0	5.51956e-11	0	4.86246e-12	0	-2.75439e-11	0	3.99242e-12	0	-1.87757e-12
													GluSFd_h_lf	0.13668	0.13668	0.13668	0.13668	0.13668	0.13668	0.13668	0.13668	0.13668	0.13668	0.13428	0.13428	0.133327	0.133327	0.130537	0.130537	0.111629	0.111629	0.110604	0.110604	0.110604	0.110604	0.110604	0.110604	0.110604	0.110604	0.110604	0.110604
													GluDH1NAD_m_lf	0	0	0	9.88604e-12	0	-1.52088e-12	0	-1.7073e-12	0	-2.03204e-12	0	-2.91011e-12	0	-1.58682e-11	0	2.02656e-11	0	-1.23834e-12	0	3.91687e-12	0	0	0	2.44826e-12	0	0	0	-3.55075e-11
													GluDH1NADP_m_lf_f	0	8.23897e-13	0	7.10249e-12	0	-4.49473e-12	0	-2.90584e-12	0	-7.7978e-13	0	-9.89077e-12	0	-3.13858e-12	0	0	0	0	0	1.57459e-12	0	0	0	-1.76604e-12	0	4.08005e-13	0	2.08636e-13
													GluDH1NADP_m_lf_b	0	0.361846	9.29174e-08	0.000100006	4.65409e-07	9.99996e-05	9.32867e-07	9.99999e-05	0.0001	9.99999e-05	0.0001	0.0001	0	0	0	0	0	0	0	2.69713e-12	0	0	0	0	0	0	0	-1.25912e-12
													GluSeADH_c_lf	0	0	0	0	0	0	0	0	0	0	0	0	0	0	0	0	0	0	0	0	0	0	0	0	0	0	0	0
													GluSeADH_h_lf	0	0	0	0	0	0	0	0	0	1.09585e-12	0	0	0	0	0	-1.11879e-12	0	-6.15292e-12	0	8.09862e-12	0	0	0	0	0	0	0	5.46407e-12
													GluSeADH_m_lf	7.90602	7.90652	7.90602	7.90602	7.90602	7.90602	7.90602	7.90602	7.92329	7.92332	6.04097	6.04097	2.48865	2.48865	2.61653	2.61653	0.0002415	0.0002415	0.0002415	0.0002415	0.0002415	0.0002415	0.0002415	0.0002415	0.0002415	0.0002415	0.0002415	0.0002415
													GlnS_c_lf	1.03681	1.03681	1.03681	1.03681	1.03681	1.03681	1.03681	1.03681	1.03681	1.03681	1.03321	1.03321	0.953989	0.953989	0.942541	0.942541	0.903822	0.903822	0.903822	0.903822	0.903822	0.903822	0.903822	0.903822	0.903822	0.903822	0.903822	0.903822
													GlnS_h_lf	0.151565	0.151565	0.151565	0.151565	0.151565	0.151565	0.151565	0.151565	0.151565	0.151565	0.149165	0.149165	0.149165	0.149165	0.146375	0.146375	0.123217	0.123217	0.122192	0.122192	0.122192	0.122192	0.122192	0.122192	0.122192	0.122192	0.122192	0.122192
													GlnS_m_lf	0	0	0	0	0	0	0	0	0	0	0	0	0	0	0	0	0	0	0	0	0	0	0	0	0	0	0	0
													ThrS_h_lf	0.07354	0.07354	0.07354	0.07354	0.07354	0.07354	0.07354	0.07354	0.07354	0.07354	0.07354	0.07354	0.07354	0.07354	0.07354	0.07354	0.060272	0.060272	0.060272	0.060272	0.060272	0.060272	0.060272	0.060272	0.060272	0.060272	0.060272	0.060272
													AsnS_c_lf	0	0	0	1.4368e-12	0	-1.20409e-12	0	0	0	0	0	0	0	0	0	0	0	0	0	0	0	0	0	-3.9691e-12	0	-2.00964e-12	0	9.13096e-12
													Tr_TPT1_lf_f	2.42811	2.42811	2.42811	2.42811	2.42811	2.42811	2.42811	2.42811	2.42767	2.42767	2.41301	2.41301	2.0499	2.0499	1.78378	1.78378	1.53332	1.53332	1.53136	1.53136	1.52836	1.52836	1.29859	1.29859	1.25608	1.25608	1.25608	1.25608
													Tr_TPT1_lf_b	0	5.45297e-12	0	5.88996e-12	0	-2.07567e-12	0	-2.16804e-12	0	8.13571e-13	0	-5.30331e-12	0	3.10965e-11	0	-2.19469e-12	0	-2.07723e-12	0	3.45592e-11	0	-2.03195e-11	0	-2.41579e-10	0	-2.92639e-10	0	-2.12563e-10
													Tr_TPT2_lf_f	0.735788	1.99186	0.735788	1.99186	0.735788	1.99186	0.735788	1.99186	0.735364	1.99217	0.747174	1.99472	1.63513	3.39982	1.75115	3.50705	1.48613	2.85996	1.7726	3.43208	1.77268	3.43291	1.87358	3.49019	1.89945	3.49758	1.89945	3.49758
													Tr_TPT2_lf_b	0	0	0	-1.47971e-11	0	-1.64724e-12	0	-1.75637e-12	0	-9.68337e-13	0	-4.6384e-12	0	2.52975e-12	0	-3.46168e-12	0	-4.67359e-12	0	3.35842e-11	0	1.51912e-11	0	7.51417e-11	0	6.18672e-10	0	-1.58064e-09
													Tr_TPT3_lf_f	0	1.25607	0	1.25607	0	1.25607	0	1.25607	0	1.2568	0	1.24755	0	1.76468	0	1.7559	0	1.37383	0	1.65948	0	1.66023	0	1.61661	0	1.59813	0	1.59813
													Tr_TPT3_lf_b	0	0	0	6.63314e-12	0	-2.74825e-12	0	-3.12639e-12	0	-1.70508e-12	0	0	0	-9.19805e-12	0	0	0	5.56e-12	0	3.55822e-11	0	-3.38789e-11	0	0	0	1.72682e-10	0	0
													Im_CO2_lf_b	3.94415	3.94415	3.94415	3.94415	3.94415	3.94415	3.94415	3.94415	3.94069	3.94069	4.48345	4.48345	5.74069	5.74069	5.79333	5.79333	6.49577	6.49577	6.49684	6.49684	6.49369	6.49369	6.46637	6.46637	6.48855	6.48855	6.48855	6.48855
													Im_CO2_lf_f	0	-1.27542e-12	0	0	0	0	0	-2.72671e-12	0	-3.69305e-12	0	-4.26048e-12	0	-1.08438e-11	0	-2.11653e-12	0	-8.35065e-12	0	3.41256e-11	0	0	0	0	0	2.10255e-10	0	-3.66496e-09
[truncated: 139 more columns]

## Sheet: M_Transcripts_HighLight_NoCorr
Reference Values and Mapping													FVA values	2	3	4	5	6	7	8	9	10	11	12	13	14	15	16	17	18	19	20	21	22	23	24	25	26	27	28	29		Net FVA Fluxes		Min	Max	Min	Max	Min
														Min	Max	Min	Max	Min	Max	Min	Max	Min	Max	Min	Max	Min	Max	Min	Max	Min	Max	Min	Max	Min	Max	Min	Max	Min	Max	Min	Max		Model Name	Reverse Reaction Name	0	0	0.0001	0.0001	0.0005
Original Name	Model Name	Reverse Reaction Name	Low Light Flux	Low Light Lower Bound	Low Light Upper Bound	High Light Flux	High Light Lower Bound	High Light Upper Bound	Low Light Proportion	High Light Proportion			Reactions / Scale	0	0	0.0001	0.0001	0.0005	0.0005	0.001	0.001	0.005	0.005	0.01	0.01	0.05	0.05	0.1	0.1	0.5	0.5	1	1	2	2	10	10	100	100	1000	1000		RBC_h_lf		14.1734	14.1734	14.1744	14.1744	14.2459
RUBP.p + CO2 -> 3PGA.p + 3PGA.p	RBC_h_lf		135.128	110.283	160.366	277.773	239.023	314.785	0.0888967	0.0794378			RBC_h_lf	14.1734	14.1734	14.1744	14.1744	14.2459	14.2459	14.2459	14.2459	14.2641	14.2641	14.279	14.279	14.0043	14.0043	14.0053	14.0053	14.0208	14.0208	13.7464	13.7464	13.664	13.664	13.6635	13.6635	13.6317	13.6317	13.6317	13.6317		SBPA_h_lf		6.77375	6.77375	6.77424	6.77424	6.80841
TP.p + E4P.p -> SBP	SBPA_h_lf		57.909	47.1397	69.0317	132.424	114.354	150.093	0.0380966	0.0378709			SBPA_h_lf	6.77375	6.77375	6.77424	6.77424	6.80841	6.80841	6.80841	6.80841	6.81714	6.81714	6.82425	6.82425	6.53312	6.53312	6.54659	6.54659	6.70077	6.70077	6.56951	6.56951	6.53012	6.53012	6.52988	6.52988	6.51468	6.51468	6.51468	6.51468		SBPase_h_lf		6.77375	6.77375	6.77424	6.77424	6.80841
SBP -> S7P.p	SBPase_h_lf		57.909	47.1397	69.0317	132.424	114.354	150.093	0.0380966	0.0378709			SBPase_h_lf	6.77375	6.77375	6.77424	6.77424	6.80841	6.80841	6.80841	6.80841	6.81714	6.81714	6.82425	6.82425	6.53312	6.53312	6.54659	6.54659	6.70077	6.70077	6.56951	6.56951	6.53012	6.53012	6.52988	6.52988	6.51468	6.51468	6.51468	6.51468		STK_h_lf_f	STK_h_lf_b	6.77375	6.77375	6.77424	6.77424	6.80841
TP.p + EC2 <=> X5P.p	STK_h_lf_f	STK_h_lf_b	115.818	94.2793	138.063	264.849	228.708	300.186	0.0761932	0.0757417			STK_h_lf_f	6.77375	6.77375	6.77424	6.77424	6.80841	6.80841	6.80841	6.80841	6.81714	6.81714	6.82425	6.82425	6.53312	6.53312	6.54659	6.54659	6.70077	6.70077	6.56951	6.56951	6.53012	6.53012	6.52988	6.52988	6.51468	6.51468	6.51468	6.51468		FTK_h_lf_f	FTK_h_lf_b	6.79325	6.79325	6.79374	6.79374	6.82791
	FTK_h_lf_f	FTK_h_lf_b											STK_h_lf_b	0	-8.3169e-12	0	-9.33298e-12	0	1.60822e-11	0	-9.81171e-12	0	6.2264e-11	0	-1.25979e-11	0	7.59037e-12	0	9.15357e-12	0	0	0	7.22089e-13	0	7.64722e-13	0	-2.57128e-12	0	0	0	3.14415e-13		GAPDH1_h_lf		40.9211	40.9981	40.9988	40.9988	41.0588
3PGA.p -> TP.p	GAPDH1_h_lf		325.432	265.438	387.176	731.922	632.297	828.347	0.214092	0.209316			FTK_h_lf_f	6.79325	6.79325	6.79374	6.79374	6.82791	6.82791	6.82791	6.82791	6.83664	6.83664	6.84375	6.84375	6.55262	6.55262	6.56609	6.56609	6.72027	6.72027	6.58901	6.58901	6.54962	6.54962	6.54938	6.54938	6.53418	6.53418	6.53418	6.53418		STK_h_lf_f	STK_h_lf_b	6.77375	6.77375	6.77424	6.77424	6.80841
S7P.p <=> R5P.p + EC2	STK_h_lf_f	STK_h_lf_b	57.909	47.1397	69.0317	132.424	114.354	150.093	0.0380966	0.0378709			FTK_h_lf_b	0	-1.16075e-11	0	-6.91046e-12	0	7.50613e-12	0	-1.46043e-11	0	5.67644e-11	0	-7.64161e-12	0	0	0	1.04852e-11	0	-2.97631e-12	0	-1.3629e-12	0	0	0	-1.2714e-12	0	-8.58448e-13	0	-2.06022e-13		FTK_h_lf_f	FTK_h_lf_b	6.79325	6.79325	6.79374	6.79374	6.82791
F6P.p <=> E4P.p + EC2	FTK_h_lf_f	FTK_h_lf_b	57.909	47.1397	69.0317	132.424	114.354	150.093	0.0380966	0.0378709			GAPDH1_h_lf	40.9211	40.9981	40.9988	40.9988	41.0588	41.0588	41.0588	41.0588	41.0818	41.0818	41.166	41.166	40.9786	40.9786	40.9825	40.9825	41.0275	41.0275	40.9323	40.9323	40.4525	40.4525	40.4505	40.4505	40.3506	40.3506	40.3506	40.3506		Ru5PE_h_lf_f	Ru5PE_h_lf_b	13.567	13.567	13.568	13.568	13.6363
X5P.p <=> RU5P.p	Ru5PE_h_lf_f	Ru5PE_h_lf_b	115.818	94.2793	138.063	264.849	228.708	300.186	0.0761932	0.0757417			STK_h_lf_f	6.77375	6.77375	6.77424	6.77424	6.80841	6.80841	6.80841	6.80841	6.81714	6.81714	6.82425	6.82425	6.53312	6.53312	6.54659	6.54659	6.70077	6.70077	6.56951	6.56951	6.53012	6.53012	6.52988	6.52988	6.51468	6.51468	6.51468	6.51468		R5PI_h_lf_f	R5PI_h_lf_b	6.76874	6.76874	6.76923	6.76923	6.80339
R5P.p <=> RU5P.p	R5PI_h_lf_f	R5PI_h_lf_b	57.909	47.1397	69.0317	132.424	114.354	150.093	0.0380966	0.0378709			STK_h_lf_b	0	-8.3169e-12	0	-9.33298e-12	0	1.60822e-11	0	-9.81171e-12	0	6.2264e-11	0	-1.25979e-11	0	7.59037e-12	0	9.15357e-12	0	0	0	7.22089e-13	0	7.64722e-13	0	-2.57128e-12	0	0	0	3.14415e-13		Ru5PK_h_lf		20.3357	20.3357	20.3372	20.3372	20.4397
RU5P.p -> RUBP.p	Ru5PK_h_lf		173.727	141.419	207.095	397.273	343.062	450.279	0.11429	0.113613			FTK_h_lf_f	6.79325	6.79325	6.79374	6.79374	6.82791	6.82791	6.82791	6.82791	6.83664	6.83664	6.84375	6.84375	6.55262	6.55262	6.56609	6.56609	6.72027	6.72027	6.58901	6.58901	6.54962	6.54962	6.54938	6.54938	6.53418	6.53418	6.53418	6.53418		RBO_h_lf		6.16235	6.16235	6.16279	6.16279	6.19385
RUBP.p -> 3PGA.p + 2PG.p	RBO_h_lf		38.5989	30.569	47.8491	119.5	102.45	137.206	0.0253931	0.0341748			FTK_h_lf_b	0	-1.16075e-11	0	-6.91046e-12	0	7.50613e-12	0	-1.46043e-11	0	5.67644e-11	0	-7.64161e-12	0	0	0	1.04852e-11	0	-2.97631e-12	0	-1.3629e-12	0	0	0	-1.2714e-12	0	-8.58448e-13	0	-2.06022e-13		PGP_h_lf		6.16235	6.16235	6.16279	6.16279	6.19385
2PG.p -> GLY.p	PGP_h_lf		38.5989	30.569	47.8491	119.5	102.45	137.206	0.0253931	0.0341748			Ru5PE_h_lf_f	13.567	13.567	13.568	13.568	13.6363	13.6363	13.6363	13.6363	13.6538	13.6538	13.668	13.668	13.565	13.565	13.5529	13.5529	13.421	13.421	13.1585	13.1585	13.0797	13.0797	13.0793	13.0793	13.0489	13.0489	13.0489	13.0489		GlyDH_m_lf		3.06447	3.06447	3.0647	3.0647	3.08023
GLY.p + GLY.p -> SER.p + CO2	GlyDH_m_lf		19.2697	15.2415	23.8828	59.7318	51.2185	68.5341	0.012677	0.0170822			Ru5PE_h_lf_b	0	-1.30349e-11	0	-5.06262e-13	0	6.40021e-12	0	-8.97593e-12	0	6.06644e-11	0	-1.46994e-11	0	6.87095e-12	0	9.77707e-12	0	7.04503e-12	0	6.17106e-12	0	1.08891e-12	0	-8.04867e-12	0	-4.40359e-12	0	-2.64144e-12		SGAT_p_lf		3.08644	3.08644	3.08666	3.08666	3.10219
SER.p -> GA.p	SGAT_p_lf		19.0663	15.1088	23.6478	59.5939	51.0618	68.0968	0.0125432	0.0170427			R5PI_h_lf_f	6.76874	6.76874	6.76923	6.76923	6.80339	6.80339	6.80339	6.80339	6.81213	6.81213	6.81923	6.81923	6.5281	6.5281	6.54158	6.54158	6.69576	6.69576	6.5645	6.5645	6.52511	6.52511	6.52486	6.52486	6.50966	6.50966	6.50966	6.50966		GCEAK_h_lf		3.08644	3.08644	3.08666	3.08666	3.10219
GA.p <=> 3PGA.p	GCEAK_h_lf		19.0663	15.1088	23.6478	59.5939	51.0618	68.0968	0.0125432	0.0170427			R5PI_h_lf_b	0	-7.10543e-12	0	3.51328e-11	0	8.80096e-12	0	-7.74669e-12	0	6.87201e-11	0	-5.34239e-12	0	7.76978e-12	0	8.36664e-12	0	5.01084e-11	0	-1.16386e-10	0	1.51932e-11	0	-1.13047e-10	0	-1.26951e-10	0	2.82435e-09		FBPA_h_lf_f		6.99599	6.99599	6.99636	6.99636	7.02626
TP.p + TP.p <=> FBP.p	FBPA_h_lf_f		64.1781	53.4412	75.3008	140.935	122.802	158.759	0.0422209	0.0403048			Ru5PK_h_lf	20.3357	20.3357	20.3372	20.3372	20.4397	20.4397	20.4397	20.4397	20.4659	20.4659	20.4872	20.4872	20.0931	20.0931	20.0945	20.0945	20.1168	20.1168	19.723	19.723	19.6049	19.6049	19.6041	19.6041	19.5585	19.5585	19.5585	19.5585		FBPase_h_lf		6.99599	6.99599	6.99636	6.99636	7.02626
FBP.p <=> F6P.p	FBPase_h_lf		64.1781	53.4412	75.3008	140.935	122.802	158.759	0.0422209	0.0403048			RBO_h_lf	6.16235	6.16235	6.16279	6.16279	6.19385	6.19385	6.19385	6.19385	6.20179	6.20179	6.20825	6.20825	6.08881	6.08881	6.08924	6.08924	6.096	6.096	5.97668	5.97668	5.94087	5.94087	5.94064	5.94064	5.92683	5.92683	5.92683	5.92683		PGI_h_lf_f	PGI_h_lf_b	0.202741	0.202741	0.202618	0.202618	0.198347
F6P.p <=> G6P.p	PGI_h_lf_f	PGI_h_lf_b	6.2691	5.6916	6.8471	8.5106	6.446	10.604	0.00412425	0.00243387			PGP_h_lf	6.16235	6.16235	6.16279	6.16279	6.19385	6.19385	6.19385	6.19385	6.20179	6.20179	6.20825	6.20825	6.08881	6.08881	6.08924	6.08924	6.096	6.096	5.97668	5.97668	5.94087	5.94087	5.94064	5.94064	5.92683	5.92683	5.92683	5.92683		PGM_h_lf_f	PGM_h_lf_b	0.202741	0.202741	0.202618	0.202618	0.198347
G6P.p <=> G1P.p	PGM_h_lf_f	PGM_h_lf_b	6.2691	5.6916	6.8471	8.5106	6.446	10.604	0.00412425	0.00243387			GlyDH_m_lf	3.06447	3.06447	3.0647	3.0647	3.08023	3.08023	3.08023	3.08023	3.0842	3.0842	3.08743	3.08743	2.94341	2.94341	2.94363	2.94363	2.93388	2.93388	2.85142	2.85142	2.83351	2.83351	2.8334	2.8334	2.84929	2.84929	2.84929	2.84929		AGPase_h_lf		0.202741	0.202741	0.202618	0.202618	0.198347
G1P.p -> ADPG	AGPase_h_lf		6.2691	5.6916	6.8471	8.5106	6.446	10.604	0.00412425	0.00243387			SGAT_p_lf	3.08644	3.08644	3.08666	3.08666	3.10219	3.10219	3.10219	3.10219	3.10616	3.10616	3.10939	3.10939	3.02777	3.02777	3.02799	3.02799	3.02904	3.02904	2.96368	2.96368	2.94577	2.94577	2.94566	2.94566	2.94445	2.94445	2.94445	2.94445		FBPA_c_lf_f	FBPA_c_lf_b	2.31288	2.31288	2.31317	2.31317	2.30313
TP.c + TP.c <=> FBP.c	FBPA_c_lf_f	FBPA_c_lf_b	11.6745	8.4451	14.9332	26.389	21.1588	31.4636	0.00768031	0.00754675			GCEAK_h_lf	3.08644	3.08644	3.08666	3.08666	3.10219	3.10219	3.10219	3.10219	3.10616	3.10616	3.10939	3.10939	3.02777	3.02777	3.02799	3.02799	3.02904	3.02904	2.96368	2.96368	2.94577	2.94577	2.94566	2.94566	2.94445	2.94445	2.94445	2.94445		FBPase_c_lf		2.31288	2.31288	2.31317	2.31317	2.30313
FBP.c <=> F6P.c	FBPase_c_lf		11.6745	8.4451	14.9332	26.389	21.1588	31.4636	0.00768031	0.00754675			FBPA_h_lf_f	6.99599	6.99599	6.99636	6.99636	7.02626	7.02626	7.02626	7.02626	7.03504	7.03504	7.0496	7.0496	6.78888	6.78888	6.80332	6.80332	6.96384	6.96384	6.58901	6.58901	6.54962	6.54962	6.54938	6.54938	6.53418	6.53418	6.53418	6.53418		PGI_c_lf_f	PGI_c_lf_b	1.21971	1.21971	1.22191	1.22191	1.2309
F6P.c <=> G6P.c	PGI_c_lf_f	PGI_c_lf_b	5.8372	4.2226	7.4666	13.1945	10.5794	15.7318	0.00384012	0.00377338			FBPase_h_lf	6.99599	6.99599	6.99636	6.99636	7.02626	7.02626	7.02626	7.02626	7.03504	7.03504	7.0496	7.0496	6.78888	6.78888	6.80332	6.80332	6.96384	6.96384	6.58901	6.58901	6.54962	6.54962	6.54938	6.54938	6.53418	6.53418	6.53418	6.53418		PGM_c_lf_f	PGM_c_lf_b	0.640466	0.640466	0.640087	0.640087	0.626845
G6P.c <=> G1P.c	PGM_c_lf_f	PGM_c_lf_b	5.8372	4.2226	7.4666	13.1945	10.5794	15.7318	0.00384012	0.00377338			PGI_h_lf_f	0.202741	0.202741	0.202618	0.202618	0.198347	0.198347	0.198347	0.198347	0.198394	0.198394	0.205849	0.205849	0.236263	0.236263	0.237225	0.237225	0.243562	0.243562	0	-2.54569e-10	0	1.85602e-12	0	-6.82127e-12	0	9.67082e-11	0	1.20757e-11		UGPase_c_lf_f	UGPase_c_lf_b	0.640466	0.640466	0.640087	0.640087	0.626845
G1P.c <=> UDPG	UGPase_c_lf_f	UGPase_c_lf_b	5.8372	4.2226	7.4666	13.1945	10.5794	15.7318	0.00384012	0.00377338			PGI_h_lf_b	0	-5.09356e-12	0	5.65717e-12	0	6.99993e-12	0	-9.38305e-13	0	5.24571e-11	0	-7.0593e-12	0	1.22768e-11	0	7.71827e-12	0	0	0	1.43741e-12	0	-1.88838e-11	0	-1.73916e-12	0	0	0	2.35462e-11		S6PS_c_lf		1.47933	1.47933	1.47914	1.47914	1.47494
F6P.c + UDPG -> S6P	S6PS_c_lf		5.8372	4.2226	7.4666	13.1945	10.5794	15.7318	0.00384012	0.00377338			PGM_h_lf_f	0.202741	0.202741	0.202618	0.202618	0.198347	0.198347	0.198347	0.198347	0.198394	0.198394	0.205849	0.205849	0.236263	0.236263	0.237225	0.237225	0.243562	0.243562	0.276139	0.276139	0.289769	0.289769	0.28985	0.28985	0.28985	0.28985	0.28985	0.28985		Enol_c_lf_b	Enol_c_lf_f	1.27903	1.27903	1.28143	1.28143	1.43507
3PGA.c <=> PEP.c	Enol_c_lf_b	Enol_c_lf_f	2.4892	1.8007	3.184	2.7186	2.1798	3.2414	0.00163757	0.000777468			PGM_h_lf_b	0	3.99047e-12	0	1.19696e-10	0	4.65994e-12	0	-9.45799e-13	0	6.01442e-11	0	-7.59276e-12	0	2.56381e-12	0	6.0493e-12	0	-1.27962e-12	0	7.79573e-11	0	-1.55831e-12	0	-9.97341e-12	0	1.56934e-11	0	1.4842e-12		PyrK_c_lf		0	-4.77574e-12	0	0	0
PEP.c -> PYR.c	PyrK_c_lf		1.1299	0.8174	1.4453	1.2811	1.0272	1.5274	0.000743328	0.00036637			AGPase_h_lf	0.202741	0.202741	0.202618	0.202618	0.198347	0.198347	0.198347	0.198347	0.198394	0.198394	0.205849	0.205849	0.236263	0.236263	0.237225	0.237225	0.243562	0.243562	0.276139	0.276139	0.289769	0.289769	0.28985	0.28985	0.28985	0.28985	0.28985	0.28985		PyrDH1_m_lf		0	0	0	-1.445e-10	0
PYR.c + dummy -> ACA + CO2	PyrDH1_m_lf		0.9404	0.6803	1.2029	1.1391	0.9133	1.3581	0.000618661	0.000325761			FBPA_c_lf_f	2.31288	2.31288	2.31317	2.31317	2.30313	2.30313	2.30313	2.30313	2.29963	2.29963	2.28165	2.28165	2.64252	2.64252	2.60881	2.60881	2.23649	2.23649	2.56741	2.56741	2.62005	2.62005	2.62037	2.62037	2.61907	2.61907	2.61907	2.61907		CitS_m_lf		0	0	0	-1.445e-10	0
OAA + ACA -> CIT	CitS_m_lf		0.9404	0.6803	1.2029	1.1391	0.9133	1.3581	0.000618661	0.000325761			FBPA_c_lf_b	0	-3.86091e-12	0	-2.31228e-12	0	7.03351e-12	0	-1.78182e-11	0	7.15263e-11	0	0	0	1.13256e-11	0	6.79208e-11	0	0	0	0	0	0	0	-6.99652e-12	0	-4.54348e-12	0	0		cACNDHA_m_lf		0	-1.64873e-11	0	-5.10303e-12	0
CIT <=> ICI	cACNDHA_m_lf		0.9404	0.6803	1.2029	1.1391	0.9133	1.3581	0.000618661	0.000325761			FBPase_c_lf	2.31288	2.31288	2.31317	2.31317	2.30313	2.30313	2.30313	2.30313	2.29963	2.29963	2.28165	2.28165	2.64252	2.64252	2.60881	2.60881	2.23649	2.23649	2.56741	2.56741	2.62005	2.62005	2.62037	2.62037	2.61907	2.61907	2.61907	2.61907		iCitDHNAD_m_lf		0	0	0	-8.77651e-09	0
ICI + dummy -> AKG + CO2	iCitDHNAD_m_lf		0.9404	0.6803	1.2029	1.1391	0.9133	1.3581	0.000618661	0.000325761			PGI_c_lf_f	1.21971	1.21971	1.22191	1.22191	1.2309	1.2309	1.23089	1.23089	1.23489	1.23489	1.21146	1.21146	1.22361	1.22361	1.18761	1.18761	0.767014	0.767014	1.14414	1.14414	1.20002	1.20002	1.20036	1.20036	1.20036	1.20036	1.20036	1.20036		iCitDHNAD_c_lf		0	2.38454	2.38842	2.38842	2.34406
	iCitDHNAD_c_lf												PGI_c_lf_b	0	-1.14686e-12	0	-1.25699e-12	0	3.48388e-12	0	-1.8443e-12	0	6.05749e-11	0	-7.18512e-12	0	1.89406e-11	0	5.20983e-12	0	6.22258e-12	0	1.82854e-12	0	3.18119e-11	0	-5.5671e-12	0	-1.03206e-12	0	1.01652e-11		iCitDHNADP_c_lf		0.556937	2.94148	0.552887	0.552887	0.585448
	iCitDHNADP_c_lf												PGM_c_lf_f	0.640466	0.640466	0.640087	0.640087	0.626845	0.626845	0.626846	0.626846	0.626992	0.626992	0.650103	0.650103	0.744385	0.744385	0.747368	0.747368	0.767014	0.767014	0.868001	0.868001	0.910255	0.910255	0.910506	0.910506	0.910506	0.910506	0.910506	0.910506		iCitDHNADP_h_lf		0	0	0	-1.15295e-10	0
	iCitDHNADP_h_lf												PGM_c_lf_b	0	2.16904e-12	0	-4.93772e-12	0	6.73894e-12	0	-1.10154e-11	0	6.02777e-11	0	-1.0694e-11	0	1.18316e-11	0	4.05487e-12	0	1.69709e-12	0	1.35868e-11	0	-6.38323e-12	0	-3.5372e-11	0	3.03191e-12	0	1.97797e-12		iCitDHNADP_m_lf		0	0	0	-8.75785e-09	0
	iCitDHNADP_m_lf												UGPase_c_lf_f	0.640466	0.640466	0.640087	0.640087	0.626845	0.626845	0.626846	0.626846	0.626992	0.626992	0.650103	0.650103	0.744385	0.744385	0.747368	0.747368	0.767014	0.767014	0.868001	0.868001	0.910255	0.910255	0.910506	0.910506	0.910506	0.910506	0.910506	0.910506		MalDH1_m_lf_f	MalDH1_m_lf_b	0.337378	0.337378	0.337378	0.337378	0.0490996
MAL <=> OAA	MalDH1_m_lf_f	MalDH1_m_lf_b	1.4211e-14	1.4211e-14	1.4211e-14	0	0	0	9.34899e-18	0			UGPase_c_lf_b	0	-9.40803e-13	0	4.1982e-12	0	9.30112e-12	0	-3.1527e-12	0	5.62779e-11	0	-1.02662e-11	0	9.98002e-12	0	5.65181e-12	0	4.50451e-12	0	7.04681e-12	0	6.43041e-12	0	-2.66831e-12	0	-5.12212e-12	0	5.51337e-13		PEPC2_c_lf_b	PEPC2_c_lf_f	1.27903	1.27903	1.28143	1.28143	1.43507
PEP.c + CO2 -> OAA + dummy	PEPC2_c_lf_b	PEPC2_c_lf_f	1.3593	0.9833	1.7387	1.4375	1.1526	1.714	0.000894243	0.000411098			S6PS_c_lf	1.47933	1.47933	1.47914	1.47914	1.47494	1.47494	1.47494	1.47494	1.47	1.47	1.44442	1.44442	1.41891	1.41891	1.42119	1.42119	1.46947	1.46947	1.42327	1.42327	1.42002	1.42002	1.42001	1.42001	1.41872	1.41872	1.41872	1.41872		AlaTA_m_lf_f	AlaTA_m_lf_b	0	9.13447e-12	0	-1.50968e-12	0
PYR.c -> ALA.c	AlaTA_m_lf_f	AlaTA_m_lf_b	0.1895	0.1371	0.2424	0.142	0.1138	0.1693	0.000124666	4.06093e-05			Enol_c_lf_b	1.27903	1.27903	1.28143	1.28143	1.43507	1.43507	1.43506	1.43506	1.45864	1.45864	1.36733	1.36733	0.642117	0.642117	0.641479	0.641479	0.641025	0.641025	0.842636	0.842636	2.07651	2.07651	2.0791	2.0791	2.18878	2.18878	2.18878	2.18878		AspAT_c_lf_f	AspAT_c_lf_b	0	8.83882e-11	0	1.25335e-10	0
OAA -> ASP	AspAT_c_lf_f	AspAT_c_lf_b	0.4189	0.3031	0.5359	0.2985	0.2393	0.3559	0.000275582	8.53653e-05			Enol_c_lf_f	0	-7.74447e-12	0	5.52252e-13	0	8.08859e-12	0	-8.78066e-12	0	-4.0515e-12	0	-9.02198e-12	0	6.08946e-12	0	9.05864e-12	0	1.04783e-12	0	-4.8469e-12	0	-1.44107e-12	0	-2.80709e-12	0	-4.89253e-12	0	1.10889e-12		AspAT_m_lf_f	AspAT_m_lf_b	0.337378	0.337378	0.337378	0.337378	0.337378
	AspAT_m_lf_f	AspAT_m_lf_b											PyrK_c_lf	0	-4.77574e-12	0	0	0	1.68887e-12	0	-1.9823e-12	0	1.30524e-11	0	0	0	2.19336e-12	0	0	0	-6.31623e-12	0	3.21345e-11	0.692462	0.692462	0.694797	0.694797	0.747479	0.747479	0.747479	0.747479		AspAT_h_lf_f	AspAT_h_lf_b	0.090085	0.090085	0.090085	0.090085	0.090085
	AspAT_h_lf_f	AspAT_h_lf_b											PyrDH1_m_lf	0	0	0	-1.445e-10	0	1.24879e-12	0	0	0	8.69083e-13	0	0	0	0	0	0	0	3.21121e-12	0	0	0	0	0	0	0	0	0	2.37632e-12		AspAT_p_lf_f	AspAT_p_lf_b	0	8.7752e-13	0	8.85388e-12	0
	AspAT_p_lf_f	AspAT_p_lf_b											CitS_m_lf	0	0	0	-1.445e-10	0	1.24879e-12	0	0	0	8.69083e-13	0	0	0	0	0	0	0	3.21121e-12	0	0	0	0	0	0	0	0	0	2.37632e-12		GluSNADP_h_lf_f	GluSNADP_h_lf_b	0	3.9106e-11	0	5.07142e-13	0
AKG -> GLU	GluSNADP_h_lf_f	GluSNADP_h_lf_b	0.9404	0.6803	1.2029	1.1391	0.9133	1.3581	0.000618661	0.000325761			cACNDHA_m_lf	0	-1.64873e-11	0	-5.10303e-12	0	1.9901e-11	0	-1.21303e-11	0	1.07718e-10	0	-1.60085e-11	0	8.48877e-13	0	0	0	0	0	0	0	0	0	0	0	0	0	-2.10498e-13		GluDH3NADP_c_lf_b	GluDH3NADP_c_lf_f	1.69909	1.69909	1.7002	1.7002	1.77723
	GluDH3NADP_c_lf_b	GluDH3NADP_c_lf_f											iCitDHNAD_m_lf	0	0	0	-8.77651e-09	0	-1.18849e-10	0	-2.36592e-10	0	0	0	0	0	0	0	0	0	0	0	0	0	0	0	-8.61533e-13	0	0	0	0		GluSNAD_h_lf		0	4.45269e-12	0	3.00475e-10	0
	GluSNAD_h_lf												iCitDHNAD_c_lf	0	2.38454	2.38842	2.38842	2.34406	2.34406	2.34404	2.34404	2.31993	2.31993	2.06996	2.06996	0	0	0	0	0	0	0	0	0	0	0	0	0	0	0	-6.19538e-12		GluSFd_h_lf		0.13698	0.13698	0.13698	0.13698	0.13698
	GluSFd_h_lf												iCitDHNADP_c_lf	0.556937	2.94148	0.552887	0.552887	0.585448	0.585448	0.585464	0.585464	0.594397	0.594397	0.688232	0.688232	0	0	0	0	0	0	0	0	0	0	0	0	0	-1.07392e-12	0	-8.86402e-13		GluDH1NAD_m_lf		0	-9.42911e-12	0	7.03812e-11	0
	GluDH1NAD_m_lf												iCitDHNADP_h_lf	0	0	0	-1.15295e-10	0	0	0	0	0	9.09252e-13	0	0	0	7.02983e-13	0	0	0	0	0	0	0	0	0	0	0	1.39838e-12	0	0		GluDH1NADP_m_lf_f	GluDH1NADP_m_lf_b	0	-3.53518e-12	0	-4.87073e-11	0
	GluDH1NADP_m_lf_f	GluDH1NADP_m_lf_b											iCitDHNADP_m_lf	0	0	0	-8.75785e-09	0	0	0	0	0	0	0	0	0	0	0	0	0	0	0	0	0	0	0	0	0	0	0	0		GluSeADH_c_lf		0	0	0	0	0
GLU <=> PRO	GluSeADH_c_lf		1.2789e-14	1.2789e-14	1.2789e-14	1.1301e-14	1.1301e-14	1.1301e-14	8.4135e-18	3.23187e-18			MalDH1_m_lf_f	0.337378	0.337378	0.337378	0.337378	0.0490996	0.0490996	0.0490982	0.0490982	0	1.79477e-10	0	-1.38098e-11	0	2.04978e-11	0	1.12178e-11	0	2.13785e-12	0	0	0	1.29119e-12	0	-3.40172e-12	0	-2.56017e-12	0	-1.17395e-12		GluSeADH_h_lf		0	-1.36424e-12	0	0	0
	GluSeADH_h_lf												MalDH1_m_lf_b	0	-1.77199e-12	0	0	0	4.89418e-12	0	-1.79946e-11	0	8.68665e-11	0	-2.68523e-11	0.875015	0.875015	0.872766	0.872766	2.32388	2.32388	1.5811	1.5811	1.91663	1.91663	1.91748	1.91748	1.92499	1.92499	1.92499	1.92499		GluSeADH_m_lf		20.5682	20.5682	20.5693	20.5693	19.9222
	GluSeADH_m_lf												PEPC2_c_lf_b	1.27903	1.27903	1.28143	1.28143	1.43507	1.43507	1.43506	1.43506	1.45864	1.45864	1.36733	1.36733	0.642117	0.642117	0.641479	0.641479	0.641025	0.641025	0.842636	0.842636	1.38404	1.38404	1.3843	1.3843	1.4413	1.4413	1.4413	1.4413		GlnS_c_lf		1.50187	1.50187	1.50098	1.50098	1.43948
GLU <=> GLN	GlnS_c_lf		1.5288e-15	1.5288e-15	1.5288e-15	2.8104e-15	2.8104e-15	2.8104e-15	1.00575e-18	8.03721e-19			PEPC2_c_lf_f	0	-1.83453e-12	0	-8.82055e-13	0	1.21276e-11	0	-9.59166e-12	0	5.25397e-11	0	-6.32508e-12	0	5.29736e-12	0	-5.47684e-12	0	-6.09575e-13	0	-1.19925e-12	0	0	0	0	0	0	0	1.17839e-12		GlnS_h_lf		0.151865	0.151865	0.151865	0.151865	0.151865
	GlnS_h_lf												AlaTA_m_lf_f	0	-2.32925e-12	0	-3.71592e-12	0	7.33014e-12	0	-1.71401e-11	0	6.20357e-11	0	-6.06204e-12	0.346933	0.346933	0.426072	0.426072	0	-8.33289e-12	0	-3.32534e-11	0	0	0	-1.27391e-10	0	-5.80813e-10	0	-3.02934e-09		GlnS_m_lf		0	0	0	0	0
	GlnS_m_lf												AlaTA_m_lf_b	0	-1.14637e-11	0	-2.20624e-12	0	6.45439e-12	0	-5.58797e-12	0	1.20737e-10	0	-2.21143e-11	0	1.31351e-11	0	1.52565e-11	0	3.92291e-11	0.00031	0.00031	0.00031	0.00031	0.00031	0.00031	0.00031	0.00031	0.00031	0.000310002		ThrS_h_lf		0.07354	0.07354	0.07354	0.07354	0.07354
ASP <=> THR	ThrS_h_lf		1.3874e-14	1.3874e-14	1.3874e-14	9.3937e-15	-9.3937e-15	-9.3937e-15	9.12729e-18	2.68642e-18			AspAT_c_lf_f	0	7.1488e-11	0	1.28227e-10	0	1.93873e-08	0	-4.4184e-09	0	1.36885e-08	0	0	0.421321	0.421321	0.420563	0.420563	0.418282	0.418282	0.56695	0.56695	0	-3.2662e-11	0	8.06558e-12	0	6.96723e-12	0	-1.42224e-12		AsnS_c_lf		0	1.32702e-12	0	-7.68371e-12	0
ASP <=> ASN	AsnS_c_lf		5.5092e-15	5.5092e-15	5.5092e-15	9.3814e-15	9.3814e-15	9.3814e-15	3.62434e-18	2.6829e-18			AspAT_c_lf_b	0	-1.69003e-11	0	2.89146e-12	0	7.35311e-12	0	-7.77492e-12	0	5.88442e-11	0	-1.50995e-11	0	1.37978e-11	0	8.24803e-12	0	0	0	-5.06888e-12	0	2.25991e-12	0	1.0813e-11	0	-2.10415e-12	0	3.67588e-11		Tr_TPT1_lf_f	Tr_TPT1_lf_b	-0.9588	-0.9588	-0.955143	-0.955143	-0.72676
3PGA.p <=> 3PGA.c	Tr_TPT1_lf_f	Tr_TPT1_lf_b	2.4892	1.8007	3.184	2.7186	2.1798	3.2414	0.00163757	0.000777468			AspAT_m_lf_f	0.337378	0.337378	0.337378	0.337378	0.337378	0.337378	0.337378	0.337378	0.352578	0.352578	0.460253	0.460253	0.134383	0.134383	0.134663	0.134663	0.12425	0.12425	0.10969	0.10969	0	2.68436e-11	0	-6.4855e-11	0	0	0	2.55416e-10		Tr_TPT2_lf_f	Tr_TPT2_lf_b	4.35763	6.67051	4.3558	6.66897	4.26361
TP.p <=> TP.c	Tr_TPT2_lf_f	Tr_TPT2_lf_b	23.349	16.8903	29.8663	52.7781	42.3176	62.9273	0.0153606	0.0150935			AspAT_m_lf_b	0	8.15237e-13	0	3.34721e-12	0	5.42375e-12	0	-2.79032e-11	0	6.24073e-11	0	-9.01873e-12	0	4.48536e-12	0	1.19776e-12	0	-1.07613e-12	0	5.01103e-12	0	0	0	-1.01316e-12	0	-5.82445e-12	0	-7.20068e-12		Tr_TPT3_lf_f	Tr_TPT3_lf_b	0	2.31288	0	2.31317	0
	Tr_TPT3_lf_f	Tr_TPT3_lf_b											AspAT_h_lf_f	0.090085	0.090085	0.090085	0.090085	0.090085	0.090085	0.090085	0.090085	0.090085	0.090085	0.090085	0.090085	0.090085	0.090085	0.090085	0.090085	0.08889	0.08889	0.08604	0.08604	0.08604	0.08604	0.08604	0.08604	0.08889	0.08889	0.08889	0.08889		Im_CO2_lf_b	Im_CO2_lf_f	4.9628	4.9628	4.96068	4.96068	4.97013
CO2 Import	Im_CO2_lf_b	Im_CO2_lf_f	115.3			217.2							AspAT_h_lf_b	0	-5.94901e-12	0	-3.0432e-11	0	6.45603e-12	0	-1.03378e-11	0	5.83899e-11	0	-7.49294e-12	0	1.08416e-11	0	6.20398e-12	0	2.6327e-12	0	1.14389e-12	0	-3.3633e-12	0	-3.06402e-12	0	-2.24389e-12	0	-8.58798e-12
													AspAT_p_lf_f	0	0	0	3.66293e-12	0	3.40785e-11	0	-1.05378e-11	0	7.24323e-11	0	-1.05169e-11	0	1.32632e-11	0	-3.45042e-11	0	4.30871e-10	0	0	0.972697	0.972697	0.972889	0.972889	1.01849	1.01849	1.01849	1.01849
													AspAT_p_lf_b	0	-8.7752e-13	0	-5.19096e-12	0	2.96413e-12	0	-4.83344e-12	0	7.05055e-11	0	-1.36433e-11	0	0	0	9.20858e-12	0	0	0	0	0	-3.41426e-12	0	-6.00615e-12	0	-3.03576e-12	0	2.79799e-12
													GluSNADP_h_lf_f	0	2.58993e-11	0	1.43482e-12	0	5.37692e-12	0	-8.1086e-12	0	1.32163e-10	0	-1.66249e-11	0	0	0	2.296e-11	0	5.86054e-12	0	0	0	0	0	0	0	-2.82087e-12	0	5.56788e-13
													GluSNADP_h_lf_b	0	-1.32067e-11	0	9.27675e-13	0	1.93442e-11	0	1.33556e-11	0	1.41864e-10	0	-1.85269e-11	0	8.79966e-12	0	7.18328e-12	0	1.79964e-12	0	3.81845e-12	0	-2.64797e-12	0	2.15966e-12	0	9.03302e-12	0	0
													GluDH3NADP_c_lf_b	1.69909	1.69909	1.7002	1.7002	1.77723	1.77723	1.77723	1.77723	1.79388	1.79388	1.79463	1.79463	0.942133	0.942133	0.864167	0.864167	1.42993	1.42993	1.07101	1.07101	0.790989	0.790989	0.790341	0.790341	0.766332	0.766332	0.766332	0.766332
													GluDH3NADP_c_lf_f	0	4.20641e-12	0	1.56869e-11	0	-1.02388e-11	0	-1.16158e-11	0	0	0	-1.11258e-11	0	0	0	1.26155e-11	0	2.24798e-12	0	0	0	0	0	-4.18556e-11	0	-8.20676e-11	0	0
													GluSNAD_h_lf	0	4.45269e-12	0	3.00475e-10	0	2.05802e-11	0	-3.89135e-11	0	2.06422e-10	0	-2.75904e-11	0.000953	0.000953	0.000953	0.000953	0.000953	0.000953	0	-8.39313e-12	0	2.93762e-11	0	4.7518e-12	0.0007995	0.0007995	0.0007995	0.0007995
													GluSFd_h_lf	0.13698	0.13698	0.13698	0.13698	0.13698	0.13698	0.13698	0.13698	0.13698	0.13698	0.13668	0.13668	0.133327	0.133327	0.133327	0.133327	0.130937	0.130937	0.12619	0.12619	0.12619	0.12619	0.126037	0.126037	0.130937	0.130937	0.130937	0.130937
													GluDH1NAD_m_lf	0	-9.42911e-12	0	7.03812e-11	0	7.18929e-12	0	7.87238e-12	9.99999e-05	0.0001	0.0001	0.0001	0.481877	0.481877	0.560735	0.560735	0	3.84559e-12	0	-5.21386e-12	0	0	0	-1.80682e-12	0	-8.65989e-13	0	-8.8488e-13
													GluDH1NADP_m_lf_f	0	2.43716e-12	0	-8.98504e-12	0	1.13895e-11	0	-4.35441e-12	0	5.84538e-11	0	-5.88102e-12	0	7.62959e-12	0	2.40774e-12	0	0	0	6.41098e-13	0	0	0	-1.36125e-13	0	0	0	5.35061e-13
													GluDH1NADP_m_lf_b	0	5.97234e-12	0	3.97222e-11	0	-3.58412e-12	0	-1.65271e-11	9.99999e-05	0.0001	0.0001	9.99999e-05	0.00028	0.00028	0	5.07321e-12	0	0	0.00031	0.00031	0.00031	0.00031	0.00031	0.00031	0.00031	0.00031	0.00031	0.00031
													GluSeADH_c_lf	0	0	0	0	0	-1.32735e-12	0	-2.49271e-12	0	6.72884e-12	0	-8.43547e-13	0	-9.4591e-12	0	0	0	-9.48575e-13	0	2.12363e-12	0	0	0	0	0	4.32688e-12	0	-4.45002e-12
													GluSeADH_h_lf	0	-1.36424e-12	0	0	0	0	0	-2.07686e-12	0	7.83018e-12	0	-9.66338e-13	0	3.80407e-12	0	0	0	5.22513e-12	0	1.10502e-12	0	-1.29319e-12	0	1.40403e-11	0	-9.82282e-13	0	0
													GluSeADH_m_lf	20.5682	20.5682	20.5693	20.5693	19.9222	19.9222	19.9222	19.9222	19.8058	19.8058	19.47	19.47	4.50519	4.50519	4.31421	4.31421	2.02225	2.02225	3.61602	3.61602	2.29246	2.29246	2.29005	2.29005	2.311	2.311	2.311	2.311
													GlnS_c_lf	1.50187	1.50187	1.50098	1.50098	1.43948	1.43948	1.43948	1.43948	1.4268	1.4268	1.42959	1.42959	1.65886	1.65886	1.65791	1.65791	1.64553	1.64553	1.93084	1.93084	2.19296	2.19296	2.19365	2.19365	2.225	2.225	2.225	2.225
													GlnS_h_lf	0.151865	0.151865	0.151865	0.151865	0.151865	0.151865	0.151865	0.151865	0.151865	0.151865	0.151565	0.151565	0.149165	0.149165	0.149165	0.149165	0.146775	0.146775	0.138225	0.138225	0.138225	0.138225	0.138072	0.138071	0.146621	0.146621	0.146621	0.146621
													GlnS_m_lf	0	0	0	0	0	0	0	0	0	0	0	0	0	0	0	0	0	0	0	0	0	0	0	0	0	0	0	0
													ThrS_h_lf	0.07354	0.07354	0.07354	0.07354	0.07354	0.07354	0.07354	0.07354	0.07354	0.07354	0.07354	0.07354	0.07354	0.07354	0.07354	0.07354	0.07354	0.07354	0.07354	0.07354	0.07354	0.07354	0.07354	0.07354	0.07354	0.07354	0.07354	0.07354
													AsnS_c_lf	0	1.32702e-12	0	-7.68371e-12	0	7.96342e-12	0	-8.77504e-13	0	3.97549e-11	0.01416	0.01416	0	5.11813e-12	0	1.00602e-12	0	0	0	0	0	0	0	0	0	-1.71558e-12	0	5.93646e-11
													Tr_TPT1_lf_f	0	-7.02916e-12	0	2.96402e-12	0	2.56484e-12	0	-1.01082e-11	0	5.41429e-11	0	-1.30418e-11	0	1.03417e-11	0	1.36142e-11	0	6.80671e-12	0	2.44418e-11	0	-7.77547e-11	0	1.05757e-10	0	-1.18157e-09	0	-1.14926e-08
													Tr_TPT1_lf_b	0.9588	0.9588	0.955143	0.955143	0.72676	0.72676	0.726773	0.726773	0.690655	0.690655	0.836182	0.836182	1.85663	1.85663	1.8593	1.8593	1.86585	1.86585	2.05054	2.05054	0.428574	0.428574	0.42459	0.42459	0.293576	0.293576	0.293576	0.293576
													Tr_TPT2_lf_f	4.35763	6.67051	4.3558	6.66897	4.26361	6.56674	4.26361	6.56675	4.24629	6.54592	4.29803	6.57968	5.14127	7.7838	5.10958	7.71839	4.74336	6.97984	5.46058	8.02799	5.12513	7.74517	5.12406	7.74443	5.10143	7.7205	5.10143	7.7205
													Tr_TPT2_lf_b	0	1.03819e-11	0	-8.13039e-12	0	2.8904e-11	0	-4.75797e-12	0	6.0095e-11	0	-1.0318e-11	0	6.45795e-12	0	7.97318e-12	0	2.62368e-12	0	-4.94005e-12	0	1.10534e-11	0	-6.70717e-11	0	-1.0133e-09	0	-4.19475e-08
													Tr_TPT3_lf_f	0	2.31288	0	2.31317	0	2.30313	0	2.30313	0	2.29963	0	2.28165	0	2.64252	0	2.60881	0	2.23649	0	2.56741	0	2.62005	0	2.62037	0	2.61907	0	2.61907
													Tr_TPT3_lf_b	0	-4.28013e-12	0	4.87037e-11	0	8.64819e-12	0	-1.20224e-11	0	5.48228e-11	0	-8.65352e-12	0	0	0	3.18403e-11	0	8.73213e-12	0	1.5401e-11	0	-1.00801e-10	0	-4.08106e-10	0	-3.07263e-09	0	-6.61236e-10
													Im_CO2_lf_b	4.9628	4.9628	4.96068	4.96068	4.97013	4.97013	4.97013	4.97013	4.99768	4.99768	5.34827	5.34827	11.0797	11.0797	11.1188	11.1188	11.5955	11.5955	11.6165	11.6165	12.2035	12.2035	12.2036	12.2036	12.2158	12.2158	12.2158	12.2158
													Im_CO2_lf_f	0	-7.73248e-12	0	-1.71951e-12	0	1.43245e-11	0	0	0	5.79661e-11	0	-1.26228e-11	0	8.02203e-12	0	-2.66116e-11	0	-6.84253e-12	0	1.50404e-11	0	1.61187e-11	0	1.57581e-11	0	3.73059e-09	0	0
[truncated: 139 more columns]

## Sheet: M_Proteins_LowLight_NoCorr
Reference Values and Mapping													FVA values	2	3	4	5	6	7	8	9	10	11	12	13	14	15	16	17	18	19	20	21	22	23	24	25	26	27	28	29		Net FVA Fluxes		Min	Max	Min	Max	Min
														Min	Max	Min	Max	Min	Max	Min	Max	Min	Max	Min	Max	Min	Max	Min	Max	Min	Max	Min	Max	Min	Max	Min	Max	Min	Max	Min	Max		Model Name	Reverse Reaction Name	0	0	0.0001	0.0001	0.0005
Original Name	Model Name	Reverse Reaction Name	Low Light Flux	Low Light Lower Bound	Low Light Upper Bound	High Light Flux	High Light Lower Bound	High Light Upper Bound	Low Light Proportion	High Light Proportion			Reactions / Scale	0	0	0.0001	0.0001	0.0005	0.0005	0.001	0.001	0.005	0.005	0.01	0.01	0.05	0.05	0.1	0.1	0.5	0.5	1	1	2	2	10	10	100	100	1000	1000		RBC_h_lf		7.28454	7.28454	7.28454	7.28454	7.28454
RUBP.p + CO2 -> 3PGA.p + 3PGA.p	RBC_h_lf		135.128	110.283	160.366	277.773	239.023	314.785	0.0888967	0.0794378			RBC_h_lf	7.28454	7.28454	7.28454	7.28454	7.28454	7.28454	7.28454	7.28454	7.33092	7.33092	7.33092	7.33092	7.49501	7.49501	7.74381	7.74381	9.39234	9.39234	10.1947	10.1947	10.7004	10.7004	11.027	11.027	11.0284	11.0284	11.0284	11.0284		SBPA_h_lf		3.11712	3.11712	3.11712	3.11712	3.11712
TP.p + E4P.p -> SBP	SBPA_h_lf		57.909	47.1397	69.0317	132.424	114.354	150.093	0.0380966	0.0378709			SBPA_h_lf	3.11712	3.11712	3.11712	3.11712	3.11712	3.11712	3.11712	3.11712	2.88458	2.88458	2.9191	2.9191	3.10909	3.10909	3.22	3.22	4.02031	4.02031	4.36419	4.36419	4.58091	4.58091	4.72088	4.72088	4.72147	4.72147	4.72147	4.72147		SBPase_h_lf		3.11712	3.11712	3.11712	3.11712	3.11712
SBP -> S7P.p	SBPase_h_lf		57.909	47.1397	69.0317	132.424	114.354	150.093	0.0380966	0.0378709			SBPase_h_lf	3.11712	3.11712	3.11712	3.11712	3.11712	3.11712	3.11712	3.11712	2.88458	2.88458	2.9191	2.9191	3.10909	3.10909	3.22	3.22	4.02031	4.02031	4.36419	4.36419	4.58091	4.58091	4.72088	4.72088	4.72147	4.72147	4.72147	4.72147		STK_h_lf_f	STK_h_lf_b	3.11712	3.11712	3.11712	3.11712	3.11712
TP.p + EC2 <=> X5P.p	STK_h_lf_f	STK_h_lf_b	115.818	94.2793	138.063	264.849	228.708	300.186	0.0761932	0.0757417			STK_h_lf_f	3.11712	3.11712	3.11712	3.11712	3.11712	3.11712	3.11712	3.11712	2.88458	2.88458	2.9191	2.9191	3.10909	3.10909	3.22	3.22	4.02031	4.02031	4.36419	4.36419	4.58091	4.58091	4.72088	4.72088	4.72147	4.72147	4.72147	4.72147		FTK_h_lf_f	FTK_h_lf_b	3.13662	3.13662	3.13662	3.13662	3.13662
	FTK_h_lf_f	FTK_h_lf_b											STK_h_lf_b	0	-1.46416e-12	0	1.11822e-12	0	-1.34515e-12	0	1.92909e-12	0	3.41061e-12	0	-5.27889e-12	0	4.29301e-12	0	0	0	0	0	0	0	0	0	0	0	0	0	0		GAPDH1_h_lf		18.0933	18.1703	18.1703	18.1703	18.1703
3PGA.p -> TP.p	GAPDH1_h_lf		325.432	265.438	387.176	731.922	632.297	828.347	0.214092	0.209316			FTK_h_lf_f	3.13662	3.13662	3.13662	3.13662	3.13662	3.13662	3.13662	3.13662	2.90408	2.90408	2.9386	2.9386	3.12859	3.12859	3.2395	3.2395	4.03916	4.03916	4.38304	4.38304	4.59976	4.59976	4.73973	4.73973	4.74032	4.74032	4.74032	4.74032		STK_h_lf_f	STK_h_lf_b	3.11712	3.11712	3.11712	3.11712	3.11712
S7P.p <=> R5P.p + EC2	STK_h_lf_f	STK_h_lf_b	57.909	47.1397	69.0317	132.424	114.354	150.093	0.0380966	0.0378709			FTK_h_lf_b	0	-1.29485e-12	0	-2.14567e-12	0	0	0	1.47911e-12	0	0	0	0	0	0	0	0	0	0	0	0	0	0	0	1.10134e-13	0	0	0	3.01981e-14		FTK_h_lf_f	FTK_h_lf_b	3.13662	3.13662	3.13662	3.13662	3.13662
F6P.p <=> E4P.p + EC2	FTK_h_lf_f	FTK_h_lf_b	57.909	47.1397	69.0317	132.424	114.354	150.093	0.0380966	0.0378709			GAPDH1_h_lf	18.0933	18.1703	18.1703	18.1703	18.1703	18.1703	18.1751	18.1751	18.3206	18.3206	18.2955	18.2955	19.032	19.032	19.7371	19.7371	24.0267	24.0267	25.6322	25.6322	27.604	27.604	28.6285	28.6285	28.632	28.632	28.632	28.632		Ru5PE_h_lf_f	Ru5PE_h_lf_b	6.25374	6.25374	6.25374	6.25374	6.25374
X5P.p <=> RU5P.p	Ru5PE_h_lf_f	Ru5PE_h_lf_b	115.818	94.2793	138.063	264.849	228.708	300.186	0.0761932	0.0757417			STK_h_lf_f	3.11712	3.11712	3.11712	3.11712	3.11712	3.11712	3.11712	3.11712	2.88458	2.88458	2.9191	2.9191	3.10909	3.10909	3.22	3.22	4.02031	4.02031	4.36419	4.36419	4.58091	4.58091	4.72088	4.72088	4.72147	4.72147	4.72147	4.72147		R5PI_h_lf_f	R5PI_h_lf_b	3.1121	3.1121	3.1121	3.1121	3.1121
R5P.p <=> RU5P.p	R5PI_h_lf_f	R5PI_h_lf_b	57.909	47.1397	69.0317	132.424	114.354	150.093	0.0380966	0.0378709			STK_h_lf_b	0	-1.46416e-12	0	1.11822e-12	0	-1.34515e-12	0	1.92909e-12	0	3.41061e-12	0	-5.27889e-12	0	4.29301e-12	0	0	0	0	0	0	0	0	0	0	0	0	0	0		Ru5PK_h_lf		9.36584	9.36584	9.36584	9.36584	9.36584
RU5P.p -> RUBP.p	Ru5PK_h_lf		173.727	141.419	207.095	397.273	343.062	450.279	0.11429	0.113613			FTK_h_lf_f	3.13662	3.13662	3.13662	3.13662	3.13662	3.13662	3.13662	3.13662	2.90408	2.90408	2.9386	2.9386	3.12859	3.12859	3.2395	3.2395	4.03916	4.03916	4.38304	4.38304	4.59976	4.59976	4.73973	4.73973	4.74032	4.74032	4.74032	4.74032		RBO_h_lf		2.0813	2.0813	2.0813	2.0813	2.0813
RUBP.p -> 3PGA.p + 2PG.p	RBO_h_lf		38.5989	30.569	47.8491	119.5	102.45	137.206	0.0253931	0.0341748			FTK_h_lf_b	0	-1.29485e-12	0	-2.14567e-12	0	0	0	1.47911e-12	0	0	0	0	0	0	0	0	0	0	0	0	0	0	0	1.10134e-13	0	0	0	3.01981e-14		PGP_h_lf		2.0813	2.0813	2.0813	2.0813	2.0813
2PG.p -> GLY.p	PGP_h_lf		38.5989	30.569	47.8491	119.5	102.45	137.206	0.0253931	0.0341748			Ru5PE_h_lf_f	6.25374	6.25374	6.25374	6.25374	6.25374	6.25374	6.25374	6.25374	6.5459	6.5459	6.51138	6.51138	6.53236	6.53236	6.7409	6.7409	8.05947	8.05947	8.74723	8.74723	9.18067	9.18067	9.4606	9.4606	9.46179	9.46179	9.46179	9.46179		GlyDH_m_lf		1.02395	1.02395	1.02395	1.02395	1.02395
GLY.p + GLY.p -> SER.p + CO2	GlyDH_m_lf		19.2697	15.2415	23.8828	59.7318	51.2185	68.5341	0.012677	0.0170822			Ru5PE_h_lf_b	0	0	0	0	0	-1.9833e-12	0	1.00808e-12	0	2.20224e-11	0	-4.73373e-12	0	0	0	5.66658e-12	0	1.35891e-12	0	0	0	0	0	1.3749e-12	0	0	0	0		SGAT_p_lf		1.04591	1.04591	1.04591	1.04591	1.04591
SER.p -> GA.p	SGAT_p_lf		19.0663	15.1088	23.6478	59.5939	51.0618	68.0968	0.0125432	0.0170427			R5PI_h_lf_f	3.1121	3.1121	3.1121	3.1121	3.1121	3.1121	3.1121	3.1121	2.87956	2.87956	2.91408	2.91408	3.10408	3.10408	3.21543	3.21543	4.01639	4.01639	4.36027	4.36027	4.57699	4.57699	4.71696	4.71696	4.71755	4.71755	4.71755	4.71755		GCEAK_h_lf		1.04591	1.04591	1.04591	1.04591	1.04591
GA.p <=> 3PGA.p	GCEAK_h_lf		19.0663	15.1088	23.6478	59.5939	51.0618	68.0968	0.0125432	0.0170427			R5PI_h_lf_b	0	0	0	2.26801e-12	0	-6.84341e-13	0	1.71629e-12	0	1.04814e-11	0	-5.00266e-12	0	-1.51257e-12	0	7.48024e-12	0	2.7331e-11	0	-8.88711e-12	0	1.88596e-11	0	3.17897e-11	0	9.53744e-11	0	2.52759e-09		FBPA_h_lf_f		3.40638	3.40638	3.40638	3.40638	3.40638
TP.p + TP.p <=> FBP.p	FBPA_h_lf_f		64.1781	53.4412	75.3008	140.935	122.802	158.759	0.0422209	0.0403048			Ru5PK_h_lf	9.36584	9.36584	9.36584	9.36584	9.36584	9.36584	9.36584	9.36584	9.42546	9.42546	9.42546	9.42546	9.63644	9.63644	9.95633	9.95633	12.0759	12.0759	13.1075	13.1075	13.7577	13.7577	14.1776	14.1776	14.1793	14.1793	14.1793	14.1793		FBPase_h_lf		3.40638	3.40638	3.40638	3.40638	3.40638
FBP.p <=> F6P.p	FBPase_h_lf		64.1781	53.4412	75.3008	140.935	122.802	158.759	0.0422209	0.0403048			RBO_h_lf	2.0813	2.0813	2.0813	2.0813	2.0813	2.0813	2.0813	2.0813	2.09455	2.09455	2.09455	2.09455	2.14143	2.14143	2.21252	2.21252	2.68352	2.68352	2.91278	2.91278	3.05726	3.05726	3.15057	3.15057	3.15097	3.15097	3.15097	3.15097		PGI_h_lf_f	PGI_h_lf_b	0.269761	0.269761	0.269761	0.269761	0.269761
F6P.p <=> G6P.p	PGI_h_lf_f	PGI_h_lf_b	6.2691	5.6916	6.8471	8.5106	6.446	10.604	0.00412425	0.00243387			PGP_h_lf	2.0813	2.0813	2.0813	2.0813	2.0813	2.0813	2.0813	2.0813	2.09455	2.09455	2.09455	2.09455	2.14143	2.14143	2.21252	2.21252	2.68352	2.68352	2.91278	2.91278	3.05726	3.05726	3.15057	3.15057	3.15097	3.15097	3.15097	3.15097		PGM_h_lf_f	PGM_h_lf_b	0.269761	0.269761	0.269761	0.269761	0.269761
G6P.p <=> G1P.p	PGM_h_lf_f	PGM_h_lf_b	6.2691	5.6916	6.8471	8.5106	6.446	10.604	0.00412425	0.00243387			GlyDH_m_lf	1.02395	1.02395	1.02395	1.02395	1.02395	1.02395	1.01915	1.01915	0.946278	0.946278	0.946278	0.946278	0.908519	0.908519	0.908629	0.908629	1.14153	1.14153	1.25616	1.25616	1.3285	1.3285	1.37516	1.37516	1.37535	1.37535	1.37535	1.37535		AGPase_h_lf		0.269761	0.269761	0.269761	0.269761	0.269761
G1P.p -> ADPG	AGPase_h_lf		6.2691	5.6916	6.8471	8.5106	6.446	10.604	0.00412425	0.00243387			SGAT_p_lf	1.04591	1.04591	1.04591	1.04591	1.04591	1.04591	1.04471	1.04471	1.03146	1.03146	1.03146	1.03146	1.0396	1.0396	1.06629	1.06629	1.30093	1.30093	1.41556	1.41556	1.48782	1.48782	1.53448	1.53448	1.53468	1.53468	1.53468	1.53468		FBPA_c_lf_f	FBPA_c_lf_b	1.25607	1.25607	1.25607	1.25607	1.25607
TP.c + TP.c <=> FBP.c	FBPA_c_lf_f	FBPA_c_lf_b	11.6745	8.4451	14.9332	26.389	21.1588	31.4636	0.00768031	0.00754675			GCEAK_h_lf	1.04591	1.04591	1.04591	1.04591	1.04591	1.04591	1.04471	1.04471	1.03146	1.03146	1.03146	1.03146	1.0396	1.0396	1.06629	1.06629	1.30093	1.30093	1.41556	1.41556	1.48782	1.48782	1.53448	1.53448	1.53448	1.53468	1.53468	1.53468		FBPase_c_lf		1.25607	1.25607	1.25607	1.25607	1.25607
FBP.c <=> F6P.c	FBPase_c_lf		11.6745	8.4451	14.9332	26.389	21.1588	31.4636	0.00768031	0.00754675			FBPA_h_lf_f	3.40638	3.40638	3.40638	3.40638	3.40638	3.40638	3.40672	3.40672	3.1726	3.1726	3.20781	3.20781	3.41295	3.41295	3.5202	3.5202	4.28196	4.28196	4.38304	4.38304	4.59976	4.59976	4.73973	4.73973	4.74032	4.74032	4.74032	4.74032		PGI_c_lf_f	PGI_c_lf_b	1.24349	1.24349	1.24349	1.24349	1.24349
F6P.c <=> G6P.c	PGI_c_lf_f	PGI_c_lf_b	5.8372	4.2226	7.4666	13.1945	10.5794	15.7318	0.00384012	0.00377338			FBPase_h_lf	3.40638	3.40638	3.40638	3.40638	3.40638	3.40638	3.40672	3.40672	3.1726	3.1726	3.20781	3.20781	3.41295	3.41295	3.5202	3.5202	4.28196	4.28196	4.38304	4.38304	4.59976	4.59976	4.73973	4.73973	4.74032	4.74032	4.74032	4.74032		PGM_c_lf_f	PGM_c_lf_b	0.524516	0.524516	0.524516	0.524516	0.524516
G6P.c <=> G1P.c	PGM_c_lf_f	PGM_c_lf_b	5.8372	4.2226	7.4666	13.1945	10.5794	15.7318	0.00384012	0.00377338			PGI_h_lf_f	0.269761	0.269761	0.269761	0.269761	0.269761	0.269761	0.270102	0.270102	0.268521	0.268521	0.269214	0.269214	0.284358	0.284358	0.280698	0.280698	0.242803	0.242803	0	1.69897e-12	0	7.44044e-12	0	6.87916e-12	0	2.33685e-12	0	2.3318e-12		UGPase_c_lf_f	UGPase_c_lf_b	0.524516	0.524516	0.524516	0.524516	0.524516
G1P.c <=> UDPG	UGPase_c_lf_f	UGPase_c_lf_b	5.8372	4.2226	7.4666	13.1945	10.5794	15.7318	0.00384012	0.00377338			PGI_h_lf_b	0	0	0	0	0	-3.55743e-12	0	-9.95948e-12	0	3.98587e-12	0	-6.87361e-12	0	-1.44434e-12	0	0	0	1.05699e-12	0	0	0	1.84314e-12	0	3.65624e-12	0	1.19693e-12	0	1.20481e-12		S6PS_c_lf		0.501495	0.501495	0.501495	0.501495	0.501495
F6P.c + UDPG -> S6P	S6PS_c_lf		5.8372	4.2226	7.4666	13.1945	10.5794	15.7318	0.00384012	0.00377338			PGM_h_lf_f	0.269761	0.269761	0.269761	0.269761	0.269761	0.269761	0.270102	0.270102	0.268521	0.268521	0.269214	0.269214	0.284358	0.284358	0.280698	0.280698	0.242803	0.242803	0.293361	0.293361	0.308413	0.308413	0.318133	0.318133	0.318174	0.318174	0.318174	0.318174		Enol_c_lf_b	Enol_c_lf_f	2.15228	2.15228	2.15228	2.15228	2.15228
3PGA.c <=> PEP.c	Enol_c_lf_b	Enol_c_lf_f	2.4892	1.8007	3.184	2.7186	2.1798	3.2414	0.00163757	0.000777468			PGM_h_lf_b	0	0	0	8.69266e-12	0	-1.29641e-12	0	-6.94333e-12	0	-5.88407e-12	0	-4.61581e-12	0	6.47482e-13	0	1.12965e-11	0	5.29082e-12	0	1.66317e-12	0	3.75333e-12	0	5.91643e-12	0	2.0095e-12	0	0		PyrK_c_lf		1.94705	1.94705	1.94705	1.94705	1.94705
PEP.c -> PYR.c	PyrK_c_lf		1.1299	0.8174	1.4453	1.2811	1.0272	1.5274	0.000743328	0.00036637			AGPase_h_lf	0.269761	0.269761	0.269761	0.269761	0.269761	0.269761	0.270102	0.270102	0.268521	0.268521	0.269214	0.269214	0.284358	0.284358	0.280698	0.280698	0.242803	0.242803	0.293361	0.293361	0.308413	0.308413	0.318133	0.318133	0.318174	0.318174	0.318174	0.318174		PyrDH1_m_lf		0	0	0	0	0
PYR.c + dummy -> ACA + CO2	PyrDH1_m_lf		0.9404	0.6803	1.2029	1.1391	0.9133	1.3581	0.000618661	0.000325761			FBPA_c_lf_f	1.25607	1.25607	1.25607	1.25607	1.25607	1.25607	1.25747	1.25747	1.76462	1.76462	1.67762	1.67762	1.38796	1.38796	1.37671	1.37671	1.21055	1.21055	1.4201	1.4201	1.49235	1.49235	1.53901	1.53901	1.53921	1.53921	1.53921	1.53921		CitS_m_lf		0	0	0	0	0
OAA + ACA -> CIT	CitS_m_lf		0.9404	0.6803	1.2029	1.1391	0.9133	1.3581	0.000618661	0.000325761			FBPA_c_lf_b	0	-1.36979e-12	0	0	0	-2.00752e-12	0	0	0	0	0	-6.38244e-12	0	-1.06308e-11	0	0	0	0	0	0	0	0	0	1.43305e-12	0	0	0	0		cACNDHA_m_lf		0	0	0	4.99378e-12	0
CIT <=> ICI	cACNDHA_m_lf		0.9404	0.6803	1.2029	1.1391	0.9133	1.3581	0.000618661	0.000325761			FBPase_c_lf	1.25607	1.25607	1.25607	1.25607	1.25607	1.25607	1.25747	1.25747	1.76462	1.76462	1.67762	1.67762	1.38796	1.38796	1.92533	1.92533	1.69822	1.69822	2.00383	2.00383	2.10468	2.10468	2.16862	2.16862	2.1689	2.1689	2.1689	2.1689		iCitDHNAD_m_lf		0	0	0	0	0
ICI + dummy -> AKG + CO2	iCitDHNAD_m_lf		0.9404	0.6803	1.2029	1.1391	0.9133	1.3581	0.000618661	0.000325761			PGI_c_lf_f	1.24349	1.24349	1.24349	1.24349	1.24349	1.24349	1.24399	1.24399	1.26548	1.26548	1.17717	1.17717	0.846918	0.846918	0.826701	0.826701	0.473296	0.473296	0.862716	0.862716	0.906369	0.906369	0.934556	0.934556	0.934676	0.934676	0.934676	0.934676		iCitDHNAD_c_lf		0	0.819236	0.531662	0.531662	0.531662
	iCitDHNAD_c_lf												PGI_c_lf_b	0	0	0	-1.71577e-12	0	1.44307e-12	0	0	0	5.66206e-12	0	-5.36135e-12	0	-7.37865e-12	0	2.94504e-11	0	2.31881e-12	0	-9.96536e-13	0	0	0	2.1827e-12	0	0	0	0		iCitDHNADP_c_lf		0	0.819236	0.287575	0.287575	0.287575
	iCitDHNADP_c_lf												PGM_c_lf_f	0.524516	0.524516	0.524516	0.524516	0.524516	0.524516	0.525163	0.525163	0.522161	0.522161	0.523477	0.523477	0.55225	0.55225	0.545295	0.545295	0.473296	0.473296	0.569355	0.569355	0.597955	0.597955	0.616423	0.616423	0.616502	0.616502	0.616502	0.616502		iCitDHNADP_h_lf		0	0	0	0	0
	iCitDHNADP_h_lf												PGM_c_lf_b	0	0	0	-1.24423e-12	0	-1.43663e-12	0	0	0	2.35734e-12	0	-7.64777e-12	0	-5.967e-12	0	1.45994e-12	0	2.67081e-12	0	-4.65472e-12	0	6.15873e-12	0	8.52574e-12	0	1.87739e-12	0	1.57951e-12		iCitDHNADP_m_lf		0	0	0	0	0
	iCitDHNADP_m_lf												UGPase_c_lf_f	0.524516	0.524516	0.524516	0.524516	0.524516	0.524516	0.525163	0.525163	0.522161	0.522161	0.523477	0.523477	0.55225	0.55225	0.545295	0.545295	0.473296	0.473296	0.569355	0.569355	0.597955	0.597955	0.616423	0.616423	0.616502	0.616502	0.616502	0.616502		MalDH1_m_lf_f	MalDH1_m_lf_b	0.248902	0.610748	0.610548	0.610548	0.610548
MAL <=> OAA	MalDH1_m_lf_f	MalDH1_m_lf_b	1.4211e-14	1.4211e-14	1.4211e-14	0	0	0	9.34899e-18	0			UGPase_c_lf_b	0	0	0	-5.64337e-12	0	-2.38198e-12	0	3.91875e-12	0	3.201e-12	0	-6.21114e-12	0	-1.94644e-12	0	0	0	4.01679e-12	0	-4.46404e-12	0	2.9885e-12	0	6.35147e-12	0	1.82565e-12	0	-1.56551e-11		PEPC2_c_lf_b	PEPC2_c_lf_f	0.205236	0.205236	0.205236	0.205236	0.205236
PEP.c + CO2 -> OAA + dummy	PEPC2_c_lf_b	PEPC2_c_lf_f	1.3593	0.9833	1.7387	1.4375	1.1526	1.714	0.000894243	0.000411098			S6PS_c_lf	0.501495	0.501495	0.501495	0.501495	0.501495	0.501495	0.502142	0.502142	0.49914	0.49914	0.500456	0.500456	0.541044	0.541044	0.55001	0.55001	0.737251	0.737251	0.557385	0.557385	0.585985	0.585985	0.604453	0.604453	0.604532	0.604532	0.604532	0.604532		AlaTA_m_lf_f	AlaTA_m_lf_b	0	-0.361846	-0.0001	-0.0001	-0.0001
PYR.c -> ALA.c	AlaTA_m_lf_f	AlaTA_m_lf_b	0.1895	0.1371	0.2424	0.142	0.1138	0.1693	0.000124666	4.06093e-05			Enol_c_lf_b	2.15228	2.15228	2.15228	2.15228	2.15228	2.15228	2.1503	2.1503	2.01576	2.01576	2.02824	2.02824	1.68914	1.68914	1.39652	1.39652	0	0	0	0	0	2.8543e-12	0	2.86196e-12	0	0	0	0		AspAT_c_lf_f	AspAT_c_lf_b	0	-0.361846	0	-7.24736e-10	0
OAA -> ASP	AspAT_c_lf_f	AspAT_c_lf_b	0.4189	0.3031	0.5359	0.2985	0.2393	0.3559	0.000275582	8.53653e-05			Enol_c_lf_f	0	0	0	-2.31681e-12	0	-1.71685e-12	0	-2.99449e-12	0	2.92477e-12	0	-5.48273e-12	0	2.9925e-12	0	-3.40328e-12	0	0	0	0	0	0	0	0	0	0	0	0		AspAT_m_lf_f	AspAT_m_lf_b	0.248902	0.610748	0.248902	0.248902	0.248902
	AspAT_m_lf_f	AspAT_m_lf_b											PyrK_c_lf	1.94705	1.94705	1.94705	1.94705	1.94705	1.94705	1.94507	1.94507	1.81053	1.81053	1.82301	1.82301	1.48363	1.48363	1.19422	1.19422	0	0	0	0	0	-4.83409e-09	0	0	0	0	0	0		AspAT_h_lf_f	AspAT_h_lf_b	0.090085	0.090085	0.090085	0.090085	0.090085
	AspAT_h_lf_f	AspAT_h_lf_b											PyrDH1_m_lf	0	0	0	0	0	0	0	0	0	0	0	0	0	0	0	0	0.17364	0.17364	0.326211	0.326211	0.102379	0.102379	0.0414432	0.0414432	0.0414432	0.0414432	0.0414432	0.0414432		AspAT_p_lf_f	AspAT_p_lf_b	0	-0.186258	0	1.35985e-12	0
	AspAT_p_lf_f	AspAT_p_lf_b											CitS_m_lf	0	0	0	0	0	0	0	0	0	0	0	0	0	0	0	0	0.17364	0.17364	0.326211	0.326211	0.102379	0.102379	0.0414432	0.0414432	0.0414432	0.0414432	0.0414432	0.0414432		GluSNADP_h_lf_f	GluSNADP_h_lf_b	0	-1.55467e-11	0	-2.14113e-12	0
AKG -> GLU	GluSNADP_h_lf_f	GluSNADP_h_lf_b	0.9404	0.6803	1.2029	1.1391	0.9133	1.3581	0.000618661	0.000325761			cACNDHA_m_lf	0	0	0	4.99378e-12	0	0	0	8.31424e-12	0	1.16117e-12	0	0	0	0	0	0	0	0	0	0	0	0	0	0	0	0	0	0		GluDH3NADP_c_lf_b	GluDH3NADP_c_lf_f	0.123924	0.48577	0.124024	0.124024	0.124024
	GluDH3NADP_c_lf_b	GluDH3NADP_c_lf_f											iCitDHNAD_m_lf	0	0	0	0	0	0	0	0	0	0	0	0	0	0	0	0	0	0	0	0	0	-1.08534e-09	0	0	0	0	0	-1.04361e-13		GluSNAD_h_lf		0	2.20873e-12	0	0	0
	GluSNAD_h_lf												iCitDHNAD_c_lf	0	0.819236	0.531662	0.531662	0.531662	0.531662	0.535322	0.535322	0	-2.41467e-12	0	0	0	0	0	0	0	0	0	0	0	0	0	0	0	0	0	0		GluSFd_h_lf		0.13668	0.13668	0.13668	0.13668	0.13668
	GluSFd_h_lf												iCitDHNADP_c_lf	0	0.819236	0.287575	0.287575	0.287575	0.287575	0.269135	0.269135	0	-3.45285e-12	0	1.07091e-12	0	0	0	0	0	0	0	0	0	0	0	1.108e-13	0	0	0	0		GluDH1NAD_m_lf		0	0	0	-2.1339e-12	0
	GluDH1NAD_m_lf												iCitDHNADP_h_lf	0	0	0	0	0	0	0	0	0	-5.13447e-13	0	0	0	0	0	0	0	0	0	0	0	0	0	0	0	0	0	0		GluDH1NADP_m_lf_f	GluDH1NADP_m_lf_b	0	-0.361846	-0.000100001	-9.99988e-05	-0.0001
	GluDH1NADP_m_lf_f	GluDH1NADP_m_lf_b											iCitDHNADP_m_lf	0	0	0	0	0	0	0	0	0	0	0	0	0	0	0	0	0	0	0	0	0	-1.08815e-09	0	0	0	0	0	0		GluSeADH_c_lf		0	0	0	0	0
GLU <=> PRO	GluSeADH_c_lf		1.2789e-14	1.2789e-14	1.2789e-14	1.1301e-14	1.1301e-14	1.1301e-14	8.4135e-18	3.23187e-18			MalDH1_m_lf_f	0.248902	0.610748	0.610548	0.610548	0.610548	0.610548	0.587703	0.587703	0	3.50742e-12	0	-6.91408e-12	0	0	0	1.38412e-12	0	4.55169e-12	0	0	0	0	0	4.32365e-12	0	3.6815e-13	0	0		GluSeADH_h_lf		0	0	0	0	0
	GluSeADH_h_lf												MalDH1_m_lf_b	0	-2.96996e-12	0	1.45295e-12	0	-1.71686e-12	0	-9.81437e-13	0.140779	0.140779	0.373216	0.373216	0.908419	0.908419	0.908629	0.908629	1.31517	1.31517	1.58237	1.58237	1.43088	1.43088	1.4166	1.4166	1.4168	1.4168	1.4168	1.4168		GluSeADH_m_lf		7.90602	7.90652	7.90602	7.90602	7.90602
	GluSeADH_m_lf												PEPC2_c_lf_b	0.205236	0.205236	0.205236	0.205236	0.205236	0.205236	0.205236	0.205236	0.205236	0.205236	0.205236	0.205236	0.205503	0.205503	0.202303	0.202303	0	3.00737e-12	0	0	0	0	0	0	0	0	0	3.90322e-13		GlnS_c_lf		1.03681	1.03681	1.03681	1.03681	1.03681
GLU <=> GLN	GlnS_c_lf		1.5288e-15	1.5288e-15	1.5288e-15	2.8104e-15	2.8104e-15	2.8104e-15	1.00575e-18	8.03721e-19			PEPC2_c_lf_f	0	-8.34888e-13	0	1.31294e-12	0	-2.86359e-12	0	-1.43324e-12	0	1.61517e-11	0	-1.76701e-12	0	0	0	0	0	0	0	0	0	-2.75474e-09	0	0	0	0	0	0		GlnS_h_lf		0.151565	0.151565	0.151565	0.151565	0.151565
	GlnS_h_lf												AlaTA_m_lf_f	0	-1.29069e-12	0	0	0	-2.12148e-12	0	0	0	9.72462e-12	0	-1.40365e-11	0	0	0	0	0	1.00294e-11	0	0	0	7.68232e-12	0	5.76494e-12	0	0	0	0		GlnS_m_lf		0	0	0	0	0
	GlnS_m_lf												AlaTA_m_lf_b	0	0.361846	0.0001	0.0001	0.0001	9.99999e-05	0.00016	0.00016	0	5.9508e-12	0	-1.16831e-11	0	0	0	-8.31721e-13	0	0	0	0	0	5.86247e-12	0	6.73639e-12	0	0	0	0		ThrS_h_lf		0.07354	0.07354	0.07354	0.07354	0.07354
ASP <=> THR	ThrS_h_lf		1.3874e-14	1.3874e-14	1.3874e-14	9.3937e-15	-9.3937e-15	-9.3937e-15	9.12729e-18	2.68642e-18			AspAT_c_lf_f	0	-1.62714e-12	0	-1.63799e-12	0	-1.57896e-12	0	0	0.0934805	0.0934805	0.0936905	0.0936905	0	0	0	0	0	0	0	0	0	4.29145e-13	0	3.14971e-13	0	0	0	0		AsnS_c_lf		0	0	0	0	0
ASP <=> ASN	AsnS_c_lf		5.5092e-15	5.5092e-15	5.5092e-15	9.3814e-15	9.3814e-15	9.3814e-15	3.62434e-18	2.6829e-18			AspAT_c_lf_b	0	0.361846	0	7.23098e-10	0	7.71623e-10	0	0	0	1.07087e-11	0	-3.40557e-12	0	0	0	0	0	0	0	-1.23553e-12	0	3.44305e-13	0	3.03001e-13	0	0	0	0		Tr_TPT1_lf_f	Tr_TPT1_lf_b	2.42811	2.42811	2.42811	2.42811	2.42811
3PGA.p <=> 3PGA.c	Tr_TPT1_lf_f	Tr_TPT1_lf_b	2.4892	1.8007	3.184	2.7186	2.1798	3.2414	0.00163757	0.000777468			AspAT_m_lf_f	0.248902	0.610748	0.248902	0.248902	0.248902	0.248902	0.245302	0.245302	0.0822625	0.0822625	0.0820525	0.0820525	0	1.92539e-12	0	3.88123e-12	0	1.73792e-11	0	-4.29341e-12	0	0.0535335	0	3.47041e-12	0	0	0	0		Tr_TPT2_lf_f	Tr_TPT2_lf_b	0.735788	1.99186	0.735788	1.99186	0.735788
TP.p <=> TP.c	Tr_TPT2_lf_f	Tr_TPT2_lf_b	23.349	16.8903	29.8663	52.7781	42.3176	62.9273	0.0153606	0.0150935			AspAT_m_lf_b	0	-1.03029e-12	0	-1.44875e-12	0	0	0	0	0	4.25442e-12	0	-7.27488e-12	0	0	0	0	0	0	0	0	0	0	0.00121068	0.00121068	0.00121068	0.00121068	0.00121068	0.00121068		Tr_TPT3_lf_f	Tr_TPT3_lf_b	0	1.25607	0	1.25607	0
	Tr_TPT3_lf_f	Tr_TPT3_lf_b											AspAT_h_lf_f	0.090085	0.090085	0.090085	0.090085	0.090085	0.090085	0.090085	0.090085	0.090085	0.090085	0.090085	0.090085	0.0731099	0.0731099	0.056286	0.056286	0.056286	0.056286	0.056286	0.056286	0.056286	0.056286	0.054411	0.054411	0.054411	0.054411	0.054411	0.054411		Im_CO2_lf_b	Im_CO2_lf_f	3.94415	3.94415	3.94415	3.94415	3.94415
CO2 Import	Im_CO2_lf_b	Im_CO2_lf_f	115.3			217.2							AspAT_h_lf_b	0	0	0	-2.88621e-12	0	-1.50538e-12	0	-6.8827e-12	0	5.17597e-12	0	-4.99893e-12	0	-3.36428e-12	0	0	0	4.20939e-12	0	1.6546e-10	0	3.7437e-12	0	2.87152e-12	0	0	0	0
													AspAT_p_lf_f	0	0	0	1.35985e-12	0	0	0	0	0	0	0	-6.04759e-12	0.0887905	0.0887905	0.0863905	0.0863905	0.0877905	0.0877905	0.088003	0.088003	0.0535327	0.0535337	0	0	0	0	0	0
													AspAT_p_lf_b	0	0.186258	0	0	0	-1.31873e-09	0	-8.49468e-10	0	3.81599e-12	0	-4.84251e-12	0	-4.63605e-11	0	1.0822e-11	0	0	0	-8.15001e-13	0	1.90724e-12	0	0	0	0	0	0
													GluSNADP_h_lf_f	0	-1.38347e-11	0	-5.98841e-12	0	0	0	4.44875e-12	0	5.78795e-12	0	-1.97945e-11	0.050857	0.111835	0.051257	0.0905645	0.048457	0.0871145	0.048457	0.0871145	0.048457	0.0871145	0.046582	0.0833645	0.046582	0.0833645	0.046582	0.0833645
													GluSNADP_h_lf_b	0	1.71199e-12	0	-3.84728e-12	0	-2.69617e-12	0	0	0	8.88795e-12	0	-7.39411e-12	0	-3.6474e-11	0	-1.08336e-12	0	2.31051e-12	0	-3.4087e-12	0	3.31883e-12	0	4.13723e-12	0	0	0	0
													GluDH3NADP_c_lf_b	0.123924	0.48577	0.124024	0.124024	0.124024	0.124024	0.125284	0.125284	0.0933805	0.0933805	0.0933805	0.0933805	0.150899	0.150899	0.274792	0.274792	0.958671	0.958671	1.21669	1.21669	1.47827	1.47827	1.53299	1.53299	1.53319	1.53319	1.53319	1.53319
													GluDH3NADP_c_lf_f	0	0	0	-1.51945e-12	0	-1.67599e-12	0	0	0	4.87743e-12	0	-4.64517e-12	0	0	0	0	0	0	0	0	0	1.05678e-11	0	1.19556e-10	0	0	0	0
													GluSNAD_h_lf	0	2.20873e-12	0	0	0	0	0	-2.71057e-11	0.000953	0.000953	0.000953	0.000953	0	0.0609779	0	0.0393075	0	0.0386575	0	0.0386575	0	0.0386575	0	0.0367825	0	0.0367825	0	0.0367825
													GluSFd_h_lf	0.13668	0.13668	0.13668	0.13668	0.13668	0.13668	0.13428	0.13428	0.133327	0.133327	0.133327	0.133327	0	-2.27787e-11	0	9.94836e-13	0	8.11802e-13	0	0	0	0	0	4.21997e-13	0	0	0	0
													GluDH1NAD_m_lf	0	0	0	-2.1339e-12	0	-1.86939e-12	0	1.51235e-12	0.0384681	0.0384681	0.0386781	0.0386781	0.0001	0.0001	0	9.12848e-12	0	0	0	0	0	0	0	3.58043e-13	0	0	0	0
													GluDH1NADP_m_lf_f	0	8.23897e-13	0	0	0	-4.35978e-12	0	0	0	3.07112e-12	0	-3.59888e-12	0	0	0	0	0	0	0	-2.39689e-12	0	0	0	1.0229e-13	0	0	0	0
													GluDH1NADP_m_lf_b	0	0.361846	0.000100001	9.99988e-05	0.0001	9.99998e-05	0.00016	0.00016	0.0001	0.0001	0.00031	0.00031	0.0001	0.0001	0	-2.22935e-12	0	0	0	0	0	0	0	1.10018e-13	0	0	0	0
													GluSeADH_c_lf	0	0	0	0	0	0	0	0	0	0	0	0	0	0	0	0	0	0	0	0	0	0	0	0	0	0	0	0
													GluSeADH_h_lf	0	0	0	0	0	0	0	0	0	8.86251e-13	0	0	0	0	0	-3.73958e-12	0	0	0	0	0	0	0	0	0	0	0	0
													GluSeADH_m_lf	7.90602	7.90652	7.90602	7.90602	7.90602	7.90602	7.76339	7.76339	2.24727	2.24727	1.66565	1.66565	0.0002415	0.0002415	0.0002415	0.0002415	0.0002415	0.0002415	0.0002415	0.0002415	0.0002415	0.000241497	0.0002415	0.0002415	0.0002415	0.0002415	0.0002415	0.0002415
													GlnS_c_lf	1.03681	1.03681	1.03681	1.03681	1.03681	1.03681	1.03321	1.03321	0.953714	0.953714	0.953714	0.953714	0.921074	0.921074	0.819008	0.819008	0.372133	0.372133	0.228739	0.228739	0.0395012	0.0395013	0.0333098	0.0333098	0.0333098	0.0333098	0.0333098	0.0333098
													GlnS_h_lf	0.151565	0.151565	0.151565	0.151565	0.151565	0.151565	0.149165	0.149165	0.149165	0.149165	0.149165	0.149165	0.12387	0.12387	0.102153	0.102153	0.098053	0.098053	0.098053	0.098053	0.098053	0.098053	0.094303	0.094303	0.094303	0.094303	0.094303	0.094303
													GlnS_m_lf	0	0	0	0	0	0	0	0	0	0	0	0	0	0	0	0	0	0	0	0	0	0	0	0	0	0	0	0
													ThrS_h_lf	0.07354	0.07354	0.07354	0.07354	0.07354	0.07354	0.07354	0.07354	0.07354	0.07354	0.07354	0.07354	0.0606099	0.0606099	0.0442325	0.0442325	0.0442325	0.0442325	0.0442325	0.0442325	0.0442325	0.0442325	0.0423575	0.0423575	0.0423575	0.0423575	0.0423575	0.0423575
													AsnS_c_lf	0	0	0	0	0	0	0	0	0	0	0	-3.4658e-13	0	0	0	0	0.01105	0.01105	0.01105	0.01105	0.01105	0.01105	0.00986472	0.00986472	0.00986472	0.00986472	0.00986472	0.00986472
													Tr_TPT1_lf_f	2.42811	2.42811	2.42811	2.42811	2.42811	2.42811	2.42733	2.42733	2.24098	2.24098	2.27856	2.27856	1.60395	1.60395	1.13094	1.13094	0	0	0	0	0	0	0	7.18785e-11	0	0	0	0
													Tr_TPT1_lf_b	0	5.45297e-12	0	-1.45262e-12	0	1.25171e-11	0	4.41069e-12	0	1.31105e-12	0	-6.44862e-12	0	5.86642e-12	0	0	0.96303	0.96303	0.915695	0.915695	1.65933	1.65933	1.89067	1.89067	1.89087	1.89087	1.89087	1.89087
													Tr_TPT2_lf_f	0.735788	1.99186	0.735788	1.99186	0.735788	1.99186	0.73611	1.99358	1.5394	3.30401	1.4273	3.10492	1.47315	2.86111	1.64229	3.019	2.17358	3.38412	2.3358	3.7559	3.15169	4.64404	3.42968	4.96869	3.43008	4.96928	3.43008	4.96928
													Tr_TPT2_lf_b	0	0	0	-2.3388e-12	0	0	0	0	0	0	0	-4.56502e-12	0	2.34834e-12	0	0	0	6.36913e-12	0	-2.73115e-12	0	1.4837e-12	0	6.90967e-11	0	7.50831e-11	0	2.24855e-10
													Tr_TPT3_lf_f	0	1.25607	0	1.25607	0	1.25607	0	1.25747	0	1.76462	0	1.67762	0	1.38796	0	1.37671	0	1.21055	0	1.4201	0	1.49235	0	1.53901	0	1.53921	0	1.53921
													Tr_TPT3_lf_b	0	0	0	-8.77742e-13	0	-2.77156e-12	0	5.79092e-13	0	5.38063e-12	0	-8.72191e-12	0	-1.05898e-11	0	9.48575e-13	0	3.50742e-12	0	-2.40075e-12	0	1.39337e-11	0	5.8618e-11	0	1.86454e-10	0	-2.46087e-10
													Im_CO2_lf_b	3.94415	3.94415	3.94415	3.94415	3.94415	3.94415	3.98728	3.98728	5.74087	5.74087	5.84444	5.84444	6.4877	6.4877	6.75442	6.75442	8.07895	8.07895	8.61414	8.61414	9.27131	9.27131	9.61406	9.61406	9.61524	9.61524	9.61524	9.61524
													Im_CO2_lf_f	0	-1.27542e-12	0	-1.96021e-12	0	-2.58549e-12	0	0	0	1.00471e-11	0	0	0	1.43672e-11	0	-7.01483e-12	0	0	0	-1.94333e-12	0	0	0	7.68505e-11	0	0	0	0
[truncated: 139 more columns]

[truncated: 18 more sheets: M_Proteins_HighLight_NoCorr, K_Transcripts_LowLight_NoCorr, K_Transcripts_HighLight_NoCorr, M_Transcripts_LowLight_Prot, M_Transcripts_HighLight_Prot, M_Proteins_LowLight_Prot, M_Proteins_HighLight_Prot, K_Transcripts_LowLight_Prot, K_Transcripts_HighLight_Prot, K_Transcripts_LowLight_LRFlip, K_Transcripts_HighLight_LRFlip, M_Proteins_LowLight_LRFlip, M_Proteins_HighLight_LRFlip, M_Transcrips_LowLight_LRFlip, M_Transcripts_HighLight_LRFlip, M_Transcripts_Szecowka, M_Proteins_Szecowka, K_Transcripts_Szecowka]
