# Supplementary material for: Accurate flux predictions using tissue-specific gene expression in plant metabolic modeling
Source: Bioinformatics. 2023 Apr 11;39(5):btad186. doi: 10.1093/bioinformatics/btad186 (PMC10159652; doi:10.1093/bioinformatics/btad186)
Supplement: btad186_Supplementary_Data [file btad186_supplementary_data.zip › Supplemental Dataset 1.xlsx]

## Sheet: Key
Description
Mapping between FBA model fluxes and reactions in the Ma et al. 2016 13C-MFA study and the Szecowka et al. 2013 kinetic flux profiling study.
Name	Description
Ma et al. 2016 mapping	Mapping between the Ma et al. 2016 model reactions and the corresponding fluxes in the present study's FBA model.
Szecowka et al. 2013 mapping	Mapping between the Szecowka et al. 2013 reactions and the corresponding fluxes in the present study's FBA model.

## Sheet: Ma et al. 2016 mapping
Description
Mapping between reaction descriptions in the Ma et al. 2016 13C-MFA study and the reaction names in the FBA model used in the present study.
Name in Ma et al.	Reaction/Forward Reaction Name in FBA Model	Reverse reaction name in FBA model
RUBP.p + CO2 -> 3PGA.p + 3PGA.p	RBC_h_lf
TP.p + E4P.p -> SBP	SBPA_h_lf
SBP -> S7P.p	SBPase_h_lf
TP.p + EC2 <=> X5P.p	STK_h_lf_f	STK_h_lf_b
	FTK_h_lf_f	FTK_h_lf_b
3PGA.p -> TP.p	GAPDH1_h_lf
S7P.p <=> R5P.p + EC2	STK_h_lf_f	STK_h_lf_b
F6P.p <=> E4P.p + EC2	FTK_h_lf_f	FTK_h_lf_b
X5P.p <=> RU5P.p	Ru5PE_h_lf_f	Ru5PE_h_lf_b
R5P.p <=> RU5P.p	R5PI_h_lf_f	R5PI_h_lf_b
RU5P.p -> RUBP.p	Ru5PK_h_lf
RUBP.p -> 3PGA.p + 2PG.p	RBO_h_lf
2PG.p -> GLY.p	PGP_h_lf
GLY.p + GLY.p -> SER.p + CO2	GlyDH_m_lf
SER.p -> GA.p	SGAT_p_lf
GA.p <=> 3PGA.p	GCEAK_h_lf
TP.p + TP.p <=> FBP.p	FBPA_h_lf_f
FBP.p <=> F6P.p	FBPase_h_lf
F6P.p <=> G6P.p	PGI_h_lf_f	PGI_h_lf_b
G6P.p <=> G1P.p	PGM_h_lf_f	PGM_h_lf_b
G1P.p -> ADPG	AGPase_h_lf
TP.c + TP.c <=> FBP.c	FBPA_c_lf_f	FBPA_c_lf_b
FBP.c <=> F6P.c	FBPase_c_lf
F6P.c <=> G6P.c	PGI_c_lf_f	PGI_c_lf_b
G6P.c <=> G1P.c	PGM_c_lf_f	PGM_c_lf_b
G1P.c <=> UDPG	UGPase_c_lf_f	UGPase_c_lf_b
F6P.c + UDPG -> S6P	S6PS_c_lf
3PGA.c <=> PEP.c	Enol_c_lf_b	Enol_c_lf_f
PEP.c -> PYR.c	PyrK_c_lf
PYR.c + dummy -> ACA + CO2	PyrDH1_m_lf
OAA + ACA -> CIT	CitS_m_lf
CIT <=> ICI	cACNDHA_m_lf
ICI + dummy -> AKG + CO2	iCitDHNAD_m_lf
	iCitDHNAD_c_lf
	iCitDHNADP_c_lf
	iCitDHNADP_h_lf
	iCitDHNADP_m_lf
MAL <=> OAA	MalDH1_m_lf_f	MalDH1_m_lf_b
PEP.c + CO2 -> OAA + dummy	PEPC2_c_lf_b	PEPC2_c_lf_f
PYR.c -> ALA.c	AlaTA_m_lf_f	AlaTA_m_lf_b
OAA -> ASP	AspAT_c_lf_f	AspAT_c_lf_b
	AspAT_m_lf_f	AspAT_m_lf_b
	AspAT_h_lf_f	AspAT_h_lf_b
	AspAT_p_lf_f	AspAT_p_lf_b
AKG -> GLU	GluSNADP_h_lf_f	GluSNADP_h_lf_b
	GluDH3NADP_c_lf_b	GluDH3NADP_c_lf_f
	GluSNAD_h_lf
	GluSFd_h_lf
	GluDH1NAD_m_lf
	GluDH1NADP_m_lf_f	GluDH1NADP_m_lf_b
GLU <=> PRO	GluSeADH_c_lf
	GluSeADH_h_lf
	GluSeADH_m_lf
GLU <=> GLN	GlnS_c_lf
	GlnS_h_lf
	GlnS_m_lf
ASP <=> THR	ThrS_h_lf
ASP <=> ASN	AsnS_c_lf
3PGA.p <=> 3PGA.c	Tr_TPT1_lf_f	Tr_TPT1_lf_b
TP.p <=> TP.c	Tr_TPT2_lf_f	Tr_TPT2_lf_b
	Tr_TPT3_lf_f	Tr_TPT3_lf_b
CO2 Import	Im_CO2_lf_b	Im_CO2_lf_f

## Sheet: Szecowka et al. 2013 mapping
Reaction	Forward Reaction Name in FBA Model	Reverse reaction name in FBA model
RuBP + CO2 -> 3PGA + 3PGA	RBC_h_lf
3PGA -> DHAP	GAPDH1_h_lf
RuBP + O2 -> 3PGA + Gly	RBO_h_lf
Gly -> Ser + CO2	GlyDH_m_lf
Ser -> Glyc	SGAT_p_lf
Glyc -> 3PGA	GCEAK_h_lf
DHAP(pl) + DHAP(pl) -> FBP(pl)	FBPA_h_lf_f
FBP(pl) -> F6P(pl)	FBPase_h_lf
F6P(pl) -> G6P(pl)	PGI_h_lf_f	PGI_h_lf_b
G6P(pl) -> G1P(pl)	PGM_h_lf_f	PGM_h_lf_b
G1P(pl) -> ADPG	AGPase_h_lf
ADPG -> Starch	StS_h2_lf
DHAP + DHAP -> FBP(cyt)	FBPA_c_lf_f	FBPA_c_lf_b
FBP(cyt) -> F6P(cyt)	FBPase_c_lf
F6P(cyt) -> G6P(cyt)	PGI_c_lf_f	PGI_c_lf_b
G6P(cyt) -> G1P(cyt)	PGM_c_lf_f	PGM_c_lf_b
G1P(cyt) -> UDPG(cyt)	UGPase_c_lf_f	UGPase_c_lf_b
F6P(cyt) + UDPG(cyt) -> Suc6P(cyt)	S6PS_c_lf
G6P(cyt) + UDPG -> Tre6P	TPS_c_lf
3PGA -> 2PGA	PGAM_c_lf
CO2 ->	Im_CO2_h_lf
